# Supplementary material for: Comprehensive Multi-Omics Identification of Interferon-γ Response Characteristics Reveals That RBCK1 Regulates the Immunosuppressive Microenvironment of Renal Cell Carcinoma
Source: Front Immunol. 2021 Nov 2;12:734646. doi: 10.3389/fimmu.2021.734646 (PMC8593147; doi:10.3389/fimmu.2021.734646)
Supplement: Supplementary file 7 [file DataSheet_7.zip]

Archive with 17 entries (17 files):
- CIBESORT_TCGA.csv
- Clustering groups.csv
- Correlation_analysis_Immune_RBCK1.csv
- Cox regression analysis_OS_Formula.txt
- Cox regression analysis_OS_RCC_Formula.txt
- Cox regression analysis_OS_RCC_data.csv
- Cox regression analysis_OS_data.csv
- Cox regression analysis_PFS_Formula.txt
- Cox regression analysis_PFS_RCC_Formula.txt
- Cox regression analysis_PFS_RCC_data.csv
- Cox regression analysis_PFS_data.csv
- Nomogram_OS.csv
- Nomogram_PFS.csv
- TCGA.KICH_clinicalMatrix
- TCGA.KIRC_KIRC_clinicalMatrix
- TCGA.KIRP_clinicalMatrix
- TIDE_score_ccRCC.csv
