# Supplementary material for: Comprehensive Multi-Omics Identification of Interferon-γ Response Characteristics Reveals That RBCK1 Regulates the Immunosuppressive Microenvironment of Renal Cell Carcinoma
Source: Front Immunol. 2021 Nov 2;12:734646. doi: 10.3389/fimmu.2021.734646 (PMC8593147; doi:10.3389/fimmu.2021.734646)
Supplement: Supplementary file 7 [file DataSheet_7.zip › CIBESORT_TCGA.csv]

	rep(can[i	]	nrow(Immu_score1))	B cell_TIMER	T cell CD4+_TIMER	T cell CD8+_TIMER	Neutrophil_TIMER	Macrophage_TIMER	Myeloid dendritic cell_TIMER	B cell naive_CIBERSORT	B cell memory_CIBERSORT	B cell plasma_CIBERSORT	T cell CD8+_CIBERSORT	T cell CD4+ naive_CIBERSORT	T cell CD4+ memory resting_CIBERSORT	T cell CD4+ memory activated_CIBERSORT	T cell follicular helper_CIBERSORT	T cell regulatory (Tregs)_CIBERSORT	T cell gamma delta_CIBERSORT	NK cell resting_CIBERSORT	NK cell activated_CIBERSORT	Monocyte_CIBERSORT	Macrophage M0_CIBERSORT	Macrophage M1_CIBERSORT	Macrophage M2_CIBERSORT	Myeloid dendritic cell resting_CIBERSORT	Myeloid dendritic cell activated_CIBERSORT	Mast cell activated_CIBERSORT	Mast cell resting_CIBERSORT	Eosinophil_CIBERSORT	Neutrophil_CIBERSORT	B cell naive_CIBERSORT-ABS	B cell memory_CIBERSORT-ABS	B cell plasma_CIBERSORT-ABS	T cell CD8+_CIBERSORT-ABS	T cell CD4+ naive_CIBERSORT-ABS	T cell CD4+ memory resting_CIBERSORT-ABS	T cell CD4+ memory activated_CIBERSORT-ABS	T cell follicular helper_CIBERSORT-ABS	T cell regulatory (Tregs)_CIBERSORT-ABS	T cell gamma delta_CIBERSORT-ABS	NK cell resting_CIBERSORT-ABS	NK cell activated_CIBERSORT-ABS	Monocyte_CIBERSORT-ABS	Macrophage M0_CIBERSORT-ABS	Macrophage M1_CIBERSORT-ABS	Macrophage M2_CIBERSORT-ABS	Myeloid dendritic cell resting_CIBERSORT-ABS	Myeloid dendritic cell activated_CIBERSORT-ABS
TCGA-OR-A5J1-01	ACC	0.10825659897006	0.11702440105425	0.201176366586398	0.11259544057878	0.0536604459352498	0.493232283228907	0.0029373088206278	0.00228257173010433	0	0.112941117133302	0	0.208749660768029	0	0.0201536321045871	0.0498026656691441	0	0.00623861069019448	0.0423236073663891	0.0983073779934503	0	0	0.379331427065951	0	0.0141508629628002	0.0610774311733168	0	0.00170372652210366	0	0.000551951326983617	0.000428919317750559	0	0.0212228278603046	0	0.0392262643475354	0	0.00378708016860445	0.00935844648351625	0	0.00117230078935011	0.00795305249640695	0.018472993835278	0	0	0.0712803785101803	0	0.00265909649521003	0.0114770939126712	0
TCGA-OR-A5J2-01	ACC	0.114474694292325	0.106788230720163	0.213193017125092	0.112099046206495	0.0659092020589872	0.49054752313117	0.0463802907976036	0	0.151495204055632	0.0735190377799121	0	0.0835329844967111	0	0.0573361993915214	0	0	0	0.0468549147738652	0.0221877572729679	0.0441248660052828	0.0201711431621239	0.413936379142649	0	0.0308199129337631	0	0.0096413101879684	0	0	0.0135544388298052	0	0.044273816335947	0.0214856199320217	0	0.0244121524285534	0	0.0167562555995454	0	0	0	0.0136931456283777	0.00648427583258161	0.0128953007162443	0.00589492910493733	0.120971111522439	0	0.00900698588595735	0	0.00281763108714159
TCGA-OR-A5J3-01	ACC	0.102440901513901	0.105614844815644	0.202602366948557	0.108903575901025	0.0473588917143331	0.470323658822622	0.0610348745304148	0	0.190537616062825	0.0164945327908085	0.0607173163690066	0.138748228775299	0	0	0	0	0.00682599654402694	0.070830489025141	0.0360031339520444	0	0	0.219405538128663	0	0.15191142257008	0.0474908512516912	0	0	0	0.00728293506289774	0	0.0227357407629861	0.00196819625062772	0.00724504270240675	0.0165560156883592	0	0	0	0	0.000814506295821737	0.00845178852274585	0.00429604367422571	0	0	0.0261803812807859	0	0.0181267027154942	0.00566680587793211	0
TCGA-OR-A5J5-01	ACC	0.102013331774944	0.111165877597728	0.196239080677345	0.107726110704862	0.0501908917189668	0.470978806360032	0.253704389810328	0	0.0396446949128339	0.0373471743521868	0	0.146511521487652	0	0.0111619968670559	0.000778040273527457	0	0.0484544008421466	0.0217944204272078	0.0785835744835366	0.211280949276753	0.007589552762671	0.103569215571829	0	0	0.0395800689322722	0	0	0	0.0256996849266849	0	0.00401591856189831	0.00378318488880202	0	0.0148412880958696	0	0.00113068521538173	7.88137324106854e-05	0	0.00490832198798545	0.00220772584407266	0.00796033961473596	0.0214022856738225	0.000768804650486799	0.0104913289450365	0	0	0.00400937209520235	0
TCGA-OR-A5J6-01	ACC	0.158062013188855	0.0931031519767781	0.248908310106738	0.103336722390625	0.126931893886839	0.472417896996506	0.00580568600359582	0	0.00641966127820587	0.0398617660974766	0	0.0915359091787475	0	0.00278919922364009	0.0013283356166335	0	0.00148120590773582	0.0304839082076406	0.0946417792873206	0	0	0.648498923839878	0.00626047342378013	0.00347921740629432	0.0674139345290515	0	0	0	0.00155138812128924	0	0.00171545382294885	0.0106518110657265	0	0.0244601106713944	0	0.000745326312994597	0.000354956174938545	0	0.000395805982104707	0.00814587166004399	0.0252900573804867	0	0	0.173291067841237	0.00167291584444697	0.000929712105023366	0.0180142669054036	0
TCGA-OR-A5J7-01	ACC	0.192017385942079	0.0959520302187194	0.275774396386787	0.0893666251331156	0.0712390466319579	0.460850387178749	0.0529828377590554	0	0.0949267650607863	0.00442663729062006	0	0.107660114044787	0	0.039621764025784	0	0	0	0.0649952050002194	0.0973007489424286	0	0	0.1731154200896	0	0.3052265535577	0	0.0597439542290187	0	0	0.00390138780412043	0	0.00698992615640828	0.000325955148295887	0	0.00792754547868213	0	0.00291754601085918	0	0	0	0.00478591768276559	0.00716473430475882	0	0	0.0127473426718696	0	0.0224753373716794	0	0.00439924217458862
TCGA-OR-A5J8-01	ACC	0.145984388761258	0.136565076928073	0.318242527864651	0.142195814682495	0.276121530191679	0.534854301498175	0	0	0.00479818049708167	0.107930360176998	0	0.0364491939658871	0	0.0477767030311741	0.00216156037051817	0	0	0.0206729218292267	0.00332763517242682	0	0.0871169686669187	0.673371560092348	0	0	0	0.0163949161974212	0	0	0	0	0.00523934889061116	0.117854010119159	0	0.0398005127328979	0	0.0521695288819769	0.00236030489810701	0	0	0.022573692281382	0.00363359437178679	0	0.095126932681261	0.73528466436074	0	0	0	0.0179023457001808
TCGA-OR-A5J9-01	ACC	0.100031706174812	0.111587726836145	0.21152665206537	0.112044714905125	0.0510700902342663	0.468293362665143	0.0521823523807155	0	0.0663325856452734	0.120758479872176	0.00148665752047705	0	0	0	0	0	0.0198157503673029	0.0501166638931941	0.29913137251244	0	0.00193804987723447	0.335804287995325	0	0	0	0.052433799935862	0	0	0.00658691510102061	0	0.00837308189728267	0.0152431965665903	0.00018765897712375	0	0	0	0	0	0.00250131815407921	0.00632616574665674	0.0377589906337641	0	0.000244637687273075	0.0423881683111188	0	0	0	0.00661865502117648
TCGA-OR-A5JA-01	ACC	0.100950347527696	0.109788193258895	0.200495082433859	0.112067827802169	0.0698708675292988	0.459774897520254	0.00183440072262703	0	0.0130263325236329	0.0747818445472794	0	0.399322199610808	0	0.0220684331760798	0	0	0	0.0605206766743546	0.0837886563515399	0.142221435026508	0	0.0462459530343398	0	0.0382990154025002	0.104932817123737	0	0.00103799541810279	0.0119202403884903	0.000311538174200035	0	0.00221227554093166	0.012700278094203	0	0.0678173026481015	0	0.00374790485760686	0	0	0	0.0102782891872599	0.01422991426925	0.0241536135773076	0	0.00785399809035515	0	0.00650436144348372	0.0178208489874445	0
TCGA-OR-A5JB-01	ACC	0.126648182631879	0.083687166344917	0.327212676471586	0.138238660452003	0.0981864468595346	0.630660783957961	0	0.0314466025694514	0.0434066351756698	0.168949200508615	0	0.0401244607313625	0.0330473394536544	0.0474411033249793	0.0222782413391251	0.0226718597078313	0	0.0586092537201134	0.00184159958462594	0	0.133487537316757	0.28921056678811	0.0110983926611379	0	0	0.0963872071185657	0	0	0	0.017618625346154	0.0243194870100289	0.094657369097964	0	0.022480579238442	0.0185154721002113	0.0265798832686291	0.0124818567175377	0.0127023897481658	0	0.0328370761461999	0.00103179518510776	0	0.074789220971343	0.162036347523867	0.00621810962914794	0	0	0.0540029749361183
TCGA-OR-A5JC-01	ACC	0.101161360034756	0.110301778545714	0.201627404675217	0.112882977043047	0.0629292700322555	0.464609463714802	0.0270247716916015	0	0	0.0797362841483901	0	0.173147513036923	0	0	0	0	0.00552281824112937	0.0350567806870004	0.0598912618621117	0	0.0261611169404551	0.529501733394904	0	0.0053718320755625	0.0585858879219227	0	0	0	0.00407913915317057	0	0	0.0120354540756069	0	0.0261350144883007	0	0	0	0	0.000833618295848051	0.00529149656901257	0.0090400316414312	0	0.0039487784622302	0.0799233857370228	0	0.000810828331641163	0.00884299752733327	0
TCGA-OR-A5JD-01	ACC	0.121638916720913	0.0881281603151409	0.22186198779354	0.111474340498314	0.0722048857173453	0.486410894691806	0.0345510699241669	0	0.00538034901104021	0.106342142984526	0	0.0974244738290725	0	0.0592549161347601	0	0.0208591703058744	0	0.103503260450379	0.0988397284790493	0	0.00310345459852335	0.354761558980603	0	0.0107101710714327	0	0.105269704230573	0	0	0.00887131149654774	0	0.00138145510810057	0.0273043433299379	0	0.0250146480737616	0	0.0152142558793986	0	0.00535578775850057	0	0.0265754335937763	0.0253780279886076	0	0.000796841096942035	0.0910883600312619	0	0.00274993694738051	0	0.0270289846140381
TCGA-OR-A5JE-01	ACC	0.131335016270424	0.107906557016292	0.223697733317462	0.106016028051943	0.0753096248034991	0.467012994161036	0.00815755775844309	0	0.0238258335492465	0.0318693463935774	0	0.0835032282746697	0	0.0362373883087916	0.0110908407399127	0	0	0.0733144605139971	0.0909803652502012	0	0	0.387418447798937	0	0.203422017429484	0	0.0205750735064525	0.0296054404762871	0	0.00101855809143532	0	0.00297490943556712	0.00397922780311745	0	0.0104262686625915	0	0.00452462442404425	0.00138480975691119	0	0	0.00915409233829303	0.0113598689621806	0	0	0.0483733252600631	0	0.025399408495079	0	0.00256901737289977
TCGA-OR-A5JF-01	ACC	0.105845931534123	0.0987063165017	0.212182600869554	0.108649304916177	0.0612506403132769	0.458978010522348	0.0874554075471566	0	0.141038621919522	0.0665877245429851	0.0846310331480331	0.0702395480789717	0	0	0	0	0	0.0755267830704977	0.0057405537781979	0	0.00172110848704102	0.333660602616702	0	0.0635725663018101	0	0.0698260505090835	0	0	0.0100145070229823	0	0.0161503137351821	0.00762495143276952	0.00969108828823678	0.00804312125752404	0	0	0	0	0	0.00864856182935198	0.000657350045468281	0	0.000197083902690556	0.038207430985851	0	0.00727968606578386	0	0.00799577170609239
TCGA-OR-A5JG-01	ACC	0.103130040300926	0.0956503474195928	0.208821850303282	0.106198309444171	0.0643258359928802	0.466903849769748	0	0.0287196287697109	0.017864489849412	0.0438884509230488	0.0387635507726119	0.29032649909852	0	0	0	0	0.0237424312115875	0.0642099377433381	0.0517929866614902	0	0.0102203261028545	0.368803842400073	0	0.0147253088278755	0	0.0450477483330947	0.00189479930638335	0	0	0.00285723208705872	0.00177728598186155	0.00436633395348375	0.00385647258757905	0.028883736471642	0	0	0	0	0.00236206522119385	0.00638805939656844	0.00515273315544685	0	0.00101679042982887	0.036691218427147	0	0.00146497801946618	0	0.00448166907097386
TCGA-OR-A5JI-01	ACC	0.124673434971834	0.107127885499343	0.209226210127443	0.105533100012278	0.0696338636428778	0.471615296365319	0.00282812524570621	0.00507559027433574	0	0.164419373854943	0	0.240370605813619	0	0.0466865760876101	0.0196082927649876	0.0231433547797651	0	0.015800554416258	0.047550378949998	0	0.0187357070911453	0.347951005923852	0.000631341749643953	0.00185577039148133	0.0653433226566541	0	0	0	0.000477798962552588	0.000857498009008455	0	0.0277779091893864	0	0.0406095261375899	0	0.0078874857659362	0.00331273233205025	0.00390996506273787	0	0.0026694321686445	0.00803342135069346	0	0.00316531293104136	0.0587847479180617	0.000106662331682093	0.00031352400998923	0.0110394586740773	0
TCGA-OR-A5JJ-01	ACC	0.103042007886575	0.105150217226004	0.21484101412213	0.108417747050957	0.0537964238997467	0.472397206731386	0.115232456746527	0	0.132170571360676	0.232400098579041	0	0.0885395910238936	0	0.0757849564563719	0	0.00301686807168926	0	0.0789335508314546	0.000227394257591972	0	0.0380806628429924	0.205546052376489	0	0.0294604316991251	0.000607365754148119	0	0	0	0.0316205688337927	0	0.0362685025340129	0.0637721655996909	0	0.0242958651714353	0	0.0207959068117925	0	0.000827849090583557	0	0.0216599024947622	6.2398528831269e-05	0	0.0104495925424204	0.0564032329188452	0	0.00808414256466426	0.000166665288396776	0
TCGA-OR-A5JK-01	ACC	0.150390481901241	0.115074431720601	0.222221977395667	0.108380111715352	0.0555067358491991	0.548286345056646	0.0120952215049954	0	0.0358447028652955	0.345919464532895	0	0	0	0.1048567051391	0.0330055943749186	0.0190765372187449	0	0.0467145500056374	0.0529837526282288	0	0.0681015085200585	0.276689076999719	0	0	0	0.00471288621040668	0	0	0.00529576388112451	0	0.0156942212827829	0.151457152338603	0	0	0	0.0459103912681572	0.014451147876337	0.00835245859186894	0	0.0204534680527071	0.0231983716328903	0	0.0298175199951211	0.121145364693952	0	0	0	0.00206348701911855
TCGA-OR-A5JL-01	ACC	0.107331770704085	0.0982310994312194	0.225034934625524	0.1110609517721	0.0846071256019875	0.465177682994542	0.0168627953048614	0	0.0814749607994197	0.0290729338224377	0	0.144021991362136	0	0	0	0	0.0242053394923185	0.0382362272324826	0.136163854283078	0	0.00870184006209682	0.516535602544672	0	0.00325078202531079	0	0	0.00147367307118662	0	0.00371002715300964	0	0.0179255165820047	0.00639641126805358	0	0.0316866503402318	0	0	0	0	0.00532547926608758	0.00841245112073803	0.0299577613032539	0	0.00191451430963045	0.113644332169795	0	0.000715212950425946	0	0
TCGA-OR-A5JM-01	ACC	0.113236049686935	0.111241852345472	0.201982289764636	0.109566828253152	0.0575849062571257	0.463266350183163	0	0.0698801426530161	0.0786358361252726	0.0299992947068396	0.0890143504175133	0.063306590708104	0	0.0078478004191862	0.013590868313316	0	0.0212687234312849	0	0.0954636036722253	0.467590395057354	0	0.00156567014120648	0	0	0	0	0.0618367243546817	0	0	0.00475625651495219	0.00535219582674103	0.00204184386975086	0.0060585892933815	0.00430884043826198	0	0.000534145330199721	0.000925036119059447	0	0.00144761445160557	0	0.00649754522055542	0.0318256342701473	0	0.000106564304631654	0	0	0	0
TCGA-OR-A5JO-01	ACC	0.139914884829864	0.0920335376305289	0.309180750114789	0.107863667231209	0.2082590955129	0.561782451205168	0.00576549820248401	0	0	0.100590223870798	0	0.214965401276761	0	0	0	0	0	0.0689369099653613	0.0334272762408961	0	0.029705104552913	0.386197956578712	0.000357568665990321	0	0.160054060646084	0	0	0	0.00484368692473376	0	0	0.0845074501816871	0	0.180595859519268	0	0	0	0	0	0.0579149967104157	0.0280827875009542	0	0.0249557317455764	0.324451058164109	0.000300399134875389	0	0.134463967132619	0
TCGA-OR-A5JP-01	ACC	0.1044035064384	0.104395064120408	0.214402373005332	0.116695263725402	0.0672108244773319	0.451717340143132	0.0637591218724312	0	0.0511386254237487	0.0145998447879309	0	0.17924996685223	0	0	0	0	0.0425711490557918	0.0266776950074946	0.0380062789340244	0.0798500984177811	0.0192492519670112	0.379605840153058	0	0.083729045502254	0	0.0215630820262441	0	0	0.00797767662897245	0	0.00639857333193945	0.00182676356152363	0	0.022428136230644	0	0	0	0	0.00532659250813396	0.00333796981084472	0.00475542627159794	0.00999101376024631	0.00240850725406284	0.0474970882640079	0	0.0104763558507904	0	0.00269801858114618
TCGA-OR-A5JQ-01	ACC	0.131228432107484	0.129999055940689	0.232819029304968	0.107946940122753	0.0822306069873957	0.506527607858416	0.00072845507799297	0.00186999300168899	0.0426598388367731	0.146048676089082	0	0.291263013062396	0	0.0181035009074536	0.00852829247999819	0.0215135525321196	0	0.0549635604653846	0.0663477031679537	0	0.0577448356619612	0.246472582399873	0	0.00670517662380422	0.0370508196935188	0	0	0	0.000314094466793614	0.000806301544896311	0.0183940228268503	0.0629731090192991	0	0.12558646860777	0	0.00780584779543429	0.00367721985897237	0.00927619013931525	0	0.0236991281123586	0.0286077303585225	0	0.0248983553211	0.106273779519017	0	0.00289113075059258	0.0159755320643319	0
TCGA-OR-A5JR-01	ACC	0.127795673514211	0.098712674420908	0.228057449276998	0.102918246665809	0.0971094695303972	0.490971469174508	0.00251117427224683	0	0.00257668938019397	0.104532384181205	0	0.201309455864094	0	0.00229832528284334	0	0	0	0.0831398369271774	0.07462701526101	0	0.00450734716545374	0.449246296103808	0	0.00848264734267847	0	0.0667688282192885	0	0	0.000601104960021233	0	0.000616787446409609	0.0250221321987131	0	0.0481878592642686	0	0.000550154858835516	0	0	0	0.0199013540814783	0.0178636224179044	0	0.00107893297874054	0.107537011605948	0	0.00203050877358374	0	0.0159825919933107
TCGA-OR-A5JS-01	ACC	0.0946230018470334	0.103607731748064	0.201244824944415	0.113403860196497	0.0679082293912675	0.475943556897747	0.103855613984015	0	0.283503214933011	0.0967679017298744	0	0.0101808572494004	0	0.063812257089855	0	0	0	0.0844212469218134	0.0676104135352107	0	0	0.112210485077348	0	0.172537654830249	0	0.00510035464922259	0	0	0.0123994728860946	0	0.0338478613897902	0.0115532606059073	0	0.00121550736237107	0	0.00761863823469314	0	0	0	0.0100791755213005	0.00807210565984921	0	0	0.0133969731040851	0	0.0205995216900579	0	0.000608938763697795
TCGA-OR-A5JT-01	ACC	0.111607199675092	0.105930045100569	0.21775029164466	0.114901898778599	0.105172031971891	0.458872519173977	0	0.00453849616900274	0	0.0631762288895452	0	0.254638069104103	0	0	0	0	0	0.083027913806772	0.0436007521669247	0	0.00270324680906258	0.374397505669477	0	0.121694471606496	0.0522233157786167	0	0	0	0	0.000645640056350455	0	0.00898736111288113	0	0.0362244521452288	0	0	0	0	0	0.0118114337773351	0.00620258143616789	0	0.00038456007389687	0.0532612604829027	0	0.0173120836902285	0.00742921515994638	0
TCGA-OR-A5JV-01	ACC	0.126891590709223	0.148113953003885	0.188263101028722	0.145665103663223	0.17822210932299	0.4769586379129	0.0221019761349723	0	0.00269984562741995	0.0341521218291411	0	0.167783289543093	0	0	0	0	0	0.0380496163380061	0.174369244651042	0	0.0232998278079635	0.478500522702566	0	0.00343092130385412	0	0.0527025935472894	0.00291004051465293	0	0.00945498635994022	0	0.00115496476085721	0.0146099083668181	0	0.0717758767074985	0	0	0	0	0	0.0162772143667079	0.0745932770762515	0	0.00996741435100311	0.204697348678171	0	0.00146771102872742	0	0.0225455995463964
TCGA-OR-A5JW-01	ACC	0.110996037291877	0.102768153070437	0.20319535388602	0.109826478559215	0.065945126916516	0.471317779720036	0.0489815572224874	0	0	0.0223852333261069	0	0.341279050335611	0	0	0	0	0	0	0.0982022765607589	0	0.00624520982205259	0.439215381849945	0	0.028185536374001	0.00311307273593358	0.00533477732360953	0	0.00705790444949398	0.0058888215662696	0	0	0.00269127100590088	0	0.0410303703208866	0	0	0	0	0	0	0.0118063964655308	0	0.000750832116646095	0.0528047934680168	0	0.00338861407982946	0.00037427004987737	0.000641375112102295
TCGA-OR-A5JX-01	ACC	0.0994892660025617	0.120382368929871	0.194650860129043	0.112387973049442	0.0547700575543116	0.47424139965459	0.0364856745729147	0	0.0652832827068415	0.0601451458180554	0	0.098838598338778	0	0.0352618912668451	0.0370283385141765	0	0.0296091199742856	0.0897284598917639	0.106940706680691	0	0.00933118903063631	0.343816401356677	0	0.0136604516929216	0.0738707401554132	0	0	0	0.00484171086673207	0	0.0086632022841179	0.0079813628087513	0	0.0131160495518063	0	0.00467931274744608	0.00491372329166725	0	0.00392918041428499	0.0119071187362833	0.014191213063559	0	0.00123826460269702	0.0456250193012769	0	0.00181276509699471	0.0098027724450932	0
TCGA-OR-A5JY-01	ACC	0.10808475224841	0.0937410257291221	0.223496086833317	0.124593684244863	0.075957914922281	0.485918058892594	0.0647313237806778	0	0.0208663589931545	0	0	0.164093439604026	0	0.0201619588325229	0.055444854307851	0	0.0192816201978839	0.0331941262674664	0.166287797178013	0	0	0.225541472044291	0	0.204682345236407	0.0103354434382436	0	0	0.0153792601194624	0.0167844022578542	0	0.00541050827547639	0	0	0.0425483388462852	0	0.00522786199302749	0.0143764824118873	0	0.00499959603299589	0.00860701643857728	0.0431173211884997	0	0	0.0584814054698809	0	0.0530727724520031	0.00267991182705524	0
TCGA-OR-A5JZ-01	ACC	0.117570776206801	0.107529207550747	0.226375130051167	0.112722930904965	0.10160043338827	0.457664601625581	0.0358320598710273	0	0.0523577461832372	0.128550272155727	0	0.177537519207315	0	0	0	0	0	0.075695921423408	0.023869632009689	0	0.00484983778459719	0.434750074423433	0	0.0227976413647258	0.0405798851897106	0	0	0.00317941038713024	0.0072363261074415	0	0.010573707651647	0.0259608767642006	0	0.0358539082016069	0	0	0	0	0	0.0152868792470943	0.00482049990730221	0	0.000979430373354384	0.0877982824622979	0	0.00460401015150805	0.00819515494482407	0
TCGA-OR-A5K0-01	ACC	0.223655193054901	0.05536922492252	0.242840993558725	0.0867798610151213	0.0183974986397796	0.581912594358199	0.12329361453654	0	0.0585212098671749	0.107069853064826	0	0	0	0.0794063855376634	0	0	0	0.0793556833050615	0.0143162940117221	0	0	0.31242651873498	0	0.164033535192892	0	0.0540386179924958	0	0.00753828775664555	0.0121046414651	0	0.00574545783420186	0.0105118354096639	0	0	0	0.00779590922519398	0	0	0	0.00779093141389829	0.00140553593770663	0	0	0.0306732105120942	0	0.0161043792837655	0	0.00530536880216784
TCGA-OR-A5K1-01	ACC	0.11427655580097	0.109776890769263	0.241692918690982	0.0986665736665546	0.0474593481907851	0.519832150713825	0.0184867486259295	0	0	0.0447890712537966	0	0.333041410218041	0	0.0175991674310558	8.47525963762668e-05	0	0.00328618361279747	0.103133231239985	0.0721548215120225	0	0.0251336014976057	0.311933830600585	0	0.0234117031836929	0.0469454782281122	0	0	0	0.00293214297610924	0	0	0.0071038971395476	0	0.0528229734435113	0	0.00279136565398861	1.3442424906624e-05	0	0.00052121443275074	0.0163577374097912	0.0114443192456324	0	0.00398638584786987	0.0494751461662376	0	0.00371327930280482	0.00744592015783562	0
TCGA-OR-A5K2-01	ACC	0.114881999879422	0.0990978396317107	0.207320726939847	0.110437829093558	0.0600238883498945	0.479024620396046	0.000917135948374389	0.00435985981146378	0.0264819421038668	0.0451596102366854	0	0.14185982676512	0	0.0394640130529796	0	0	0	0.0953863337929828	0.0873534627031261	0	0	0.314766342821899	0	0.0995185236261923	0	0.129741290357591	0.0149916587797191	0	0.000110949963222788	0.000527431387457677	0.00320363683017756	0.00546315636607272	0	0.0171614062127636	0	0.00477413496288373	0	0	0	0.0115393036823455	0.0105675319907302	0	0	0.0380786667688277	0	0.0120391928327346	0	0.0156953736457134
TCGA-OR-A5K3-01	ACC	0.105459544545007	0.101473806137885	0.200213885327662	0.108498135013765	0.058895600454205	0.476603495872512	0.00351252674217587	0	0.0188002010279368	0.0324208408690388	0	0.227920066839145	0	0	0	0	0.00266894587060112	0.00720303284616884	0.0158172165659942	0	0.000123224192292802	0.536436632191146	0	0.120415488661511	0.0323898349671801	0	0.00229198922680986	0	0.000362656738832518	0	0.00194105841596066	0.00334734431444933	0	0.0235319911338729	0	0	0	0	0.000275559811098588	0.000743689256605328	0.00163307516163643	0	1.27224892512837e-05	0.0553853034867512	0	0.0124324999148209	0.00334414305789586	0
TCGA-OR-A5K4-01	ACC	0.103872268595646	0.102999895610185	0.209417146763607	0.1117626741727	0.0801295137591143	0.458956460213013	0	0	0.0866452950337647	0.0769407797767773	0	0.237079288641699	0	0	0	0	0.0681184176981011	0.0209565267715284	0.0646942673907712	0	0.0394708255380805	0.321850227021247	0	0.0438066857840382	0.0404376863439926	0	0	0	0	0	0.00924117770679736	0.00820613997032016	0	0.0252857565559131	0	0	0	0	0.0072651885230317	0.00223512411074926	0.00689998483283145	0	0.0042097717237763	0.0343270242396587	0	0.00467221408754364	0.00431289252822031	0
TCGA-OR-A5K5-01	ACC	0.104163438125742	0.0970848544739583	0.216887109597176	0.114039772390128	0.0516166058328597	0.470377012233297	0	0	0.0886438517410843	0.0208249049606195	0.000760263024184714	0.0613111714672832	0	0.0682624155937607	0.0437054628206018	0	0.166777751266271	0.0443361204654173	0.102723801808052	0.0480231789086636	0	0.113821585807567	0	0.233256388700459	0	0	0.007553103436036	0	0	0	0.0108871347161459	0.00255769059335807	9.33746199136245e-05	0.00753016673190949	0	0.00838391044637291	0.00536785408365621	0	0.020483449331548	0.00544531072169727	0.0126164177985578	0.00589815094907336	0	0.0139794347149064	0	0.0286482782201417	0	0
TCGA-OR-A5K6-01	ACC	0.110896257709858	0.0962303872837078	0.204172930758053	0.118851444987043	0.0587301952719082	0.490760340935954	0	0.0094428333897711	0.000509269005106878	0	0	0.159930120664823	0	0.0163635761129737	0	0	0.0217960698449683	0.058189344314425	0.183394091078674	0	0	0.329783286952363	0	0.044862163429129	0	0.155064868591013	0.0206643766167532	0	0	0.00153556975088512	8.28160412268417e-05	0	0	0.0260074328764856	0	0.00266100347832122	0	0	0.0035444219081921	0.00946260441806186	0.0298230845687206	0	0	0.053628526406076	0	0.00729537187383384	0	0.0252162578544773
TCGA-OR-A5K8-01	ACC	0.101470459765691	0.103343628454494	0.205018292158825	0.108556630455054	0.05027093306814	0.466597340220813	0.00267537398533015	0	0.00879230585569557	0.255106253735815	0	0.160224609956625	0	0	0	0	0.0604702360463254	0.0236674148052739	0.0580359846357068	0	0.000497767289749141	0.339486422280835	0	0.00828364916732242	0.0827599822413219	0	0	0	0.000194800429475496	0	0.000640188985226325	0.0185749013267351	0	0.0116663401091727	0	0	0	0	0.00440298366392883	0.00172328152771252	0.00422573995039944	0	3.62436363490395e-05	0.024718824816279	0	0.000603152465512075	0.00602595381894037	0
TCGA-OR-A5K9-01	ACC	0.106431998533326	0.102310394573812	0.208232371315294	0.107673130395708	0.0508064463724643	0.469048181126811	0	0	0.0416277512137128	0	0	0.343533751606181	0	0.0012212654435979	0	0	0.0678469880361398	0.0345898507432292	0.111053438588917	0.0854231693240795	0	0.0121134938656094	0	0.117605269998649	0.163118734601284	0	0.0218662865786001	0	0	0	0.00301353405315771	0	0	0.0248692429614892	0	8.84103727662975e-05	0	0	0.00491160831151838	0.002504043338138	0.00803942824559105	0.00618399077973664	0	0.000876925253043836	0	0.00851373124030274	0.0118085615267883	0
TCGA-OR-A5KO-01	ACC	0.10189067169752	0.108902012352948	0.206225668577004	0.106817100779961	0.0677921769682334	0.453732836888409	0.0547013603657635	0	0.0860879407106684	0.020796997664792	0.136547190132753	0.188814522749748	0	0	0	0	0.0415386111229296	0.028184676524743	0.0461469278189703	0.17186058563237	0	0.122962541038265	0	0.0768211380134563	0.0255375082255411	0	0	0	0.00491049961501044	0	0.00772804911779416	0.00186693070050688	0.0122577376521206	0.0169497364429591	0	0	0	0	0.00372888960280554	0.00253011702631379	0.0041425746960179	0.0154277943718456	0	0.0110382540103521	0	0.00689617527091414	0.00229248273665114	0
TCGA-OR-A5KT-01	ACC	0.13229737892173	0.127339323784787	0.238688504761526	0.121116189109473	0.142245436407017	0.467348777087939	0.0126466591281557	0.011809666404417	0.0979549125515074	0.0494547302014006	0	0.101870933642517	0	0.0246698041712464	0.000438822926356494	0	0.0026027964963731	0.0401981151546403	0.0981310486288606	0	0.00889060677629501	0.546330847841613	0	0	0.00206142167728667	0	0	0.00293963439933104	0.00642259154192736	0.00599752573334782	0.0497462916069986	0.0251155288271089	0	0.0517350384912357	0	0.0125285321606006	0.000222855727086561	0	0.00132182725837427	0.0204145673396721	0.0498357421147709	0	0.00451508460103182	0.277453503481377	0	0	0.00104689066849372	0
TCGA-OR-A5KU-01	ACC	0.0949492024867169	0.119557761341047	0.217967119663068	0.106183984302076	0.0521881558638178	0.478570173691119	0.0274626195080239	0	0.195850124329985	0	0	0.178427487986485	0	0	0	0	0	0.0403013372972401	0.00270233299597695	0	0	0.463692194617797	0	0.0627497526754283	0.0288141505890644	0	0	0	0.00346554594287989	0	0.0247145980952762	0	0	0.0225160115155493	0	0	0	0	0	0.00508568149962087	0.00034101113871465	0	0	0.0585139594325031	0	0.00791847808755134	0.00363609751947685	0
TCGA-OR-A5KV-01	ACC	0.131825709908922	0.147903671133063	0.115010993264015	0.102003099170348	0	0.621698440684875	0.0518602942908508	0	0.14425838739395	0.207249735095265	0	0.153021041315967	0	0.0665363364544606	0.00384026155371346	0	0	0.0870204018374442	0.114051967182481	0.0623918498253677	0	0.0488117189263639	0	0.0216841418231485	0	0.0392738643009876	0	0	0.0045134988355923	0	0.0125550784551156	0.0180373337795408	0	0.0133177086872526	0	0.0057907823551392	0.000334225177239565	0	0	0.00757354904627624	0.00992615695908141	0.0054300798980797	0	0.00424817559464311	0	0.00188721159815835	0	0.00341807818902003
TCGA-OR-A5KW-01	ACC	0.103070328997151	0.102287961981423	0.204574183959159	0.109485602705336	0.0504054130563052	0.472790381646935	0.0823765473364884	0	0.115658095948532	0.00667303973729757	0	0.07791852919749	0	0.0806956612961151	0.0132428290222445	0	0	0.0817589490327998	0.0583030971707973	0	0.00396456249466842	0.3343273134925	0	0.0843294574467923	0.033034204036881	0	0.0277177137873933	0	0.00842314993455051	0	0.0118262480623243	0.000682330299628543	0	0.00796730957209463	0	0.00825127631762016	0.00135410305503996	0	0	0.00835999939863349	0.00596159641302136	0	0.000405383636450322	0.0341855683421612	0	0.00862283850125624	0.00337780670066918	0
TCGA-OR-A5KX-01	ACC	0.106115869782795	0.107367259447045	0.200712198495434	0.111510763639171	0.0791598539226556	0.449155132192421	0.0110783518372518	0	0.0265823103372601	0.0465178611998433	0.0345175774125262	0.00733313368914111	0	0.00432102647446795	0.0457210959972779	0	0.0227035608227759	0.0465820229289621	0.322953001204006	0.0160117055406772	0	0.182710128968581	0	0	0.232968223587229	0	0	0	0.000980625280214508	0	0.00235299310819606	0.00411763332165409	0.00305540115711664	0.000649108855216528	0	0.000382485396707763	0.00404710585407506	0	0.00200965685336318	0.00412331274170867	0.0285869127424605	0.00141731220159856	0	0.0161729988404385	0	0	0.020621707352542	0
TCGA-OR-A5KY-01	ACC	0.113108339688672	0.108509602058566	0.20181435182961	0.109713954152248	0.069713410567483	0.478350442444824	0.00407551852973576	0	0.0194643548783591	0.0503260545552786	0	0.189159893521573	0	0.000279912159673463	0	0	0	0.0386950568127198	0.0937366256424333	0	0.00268885916676513	0.521709587545705	0	0.0345966633828959	0	0.0330526975113514	0.01221477629351	0	0.00078757815188418	0	0.00376141110164692	0.00972531488915559	0	0.036554415901524	0	5.40919394175416e-05	0	0	0	0.00747766967792221	0.0181142394148588	0	0.000519611607157879	0.100818354715257	0	0.00668567104029996	0	0.00638730562279268
TCGA-OR-A5KZ-01	ACC	0.0957890773653878	0.100877696288923	0.233006966973281	0.113402185492351	0.0676557621386302	0.475322290820739	0.102529249794643	0	0.16752996523498	0.0814988186832385	0	0	0	0.0655240086716518	0	0.0020094935203612	0	0.0305620120694095	0.00712179405529553	0.15380857013451	0.0444495799668123	0.301693283780557	0	0	0	0.0432732240885406	0	0	0.0229778728962131	0	0.0375452103198506	0.018264734216292	0	0	0	0.0146846128877678	0	0.000450348430219724	0	0.00684926526030342	0.00159606823343924	0.0344701027460722	0.0099616138888479	0.0676126075459978	0	0	0	0.00969798028277178
TCGA-OR-A5L3-01	ACC	0.102654224619848	0.0935110150489132	0.208426299159375	0.109059397068348	0.0468890530133427	0.462951962870236	0.0234928574319142	0	0.124129567209479	0.0573142457264521	0	0.0686938332872357	0	0.0534238995047193	0	0	0	0.133627771491316	0.14211842177598	0	0	0.297526069170993	0	0.0695121551578312	0	0.0301611792440794	0	0	0.000955990600855392	0	0.00505118204051692	0.00233227824109517	0	0.00279534574070642	0	0.00217396908552189	0	0	0	0.00543769075044106	0.00578319924768591	0	0	0.012107174551297	0	0.00282864556466487	0	0.00122734341497705
TCGA-OR-A5L4-01	ACC	0.111719331255277	0.100840953730904	0.218092657785931	0.10645957093632	0.0627113606453659	0.468534538852489	0.0280896908797693	0	0.0485185345063364	0.0373825308395491	0	0.268224986702619	0	0	0	0	0.0761657183012486	0.00219004407092708	0.060279996977586	0	0.021457033196104	0.383285713124586	0	0.0529823560805171	0.021423395320757	0	0	0	0.00312174865560726	0	0.0053921088172699	0.00415450870894446	0	0.0298091921062127	0	0	0	0	0.00846467943445864	0.00024339061484871	0.00669921930897141	0	0.00238462804094084	0.0425964694585479	0	0.00588819576453159	0.00238088969463466	0
TCGA-OR-A5L5-01	ACC	0.122093719302785	0.118810347056937	0.238676085888533	0.104739967276937	0.0851717961961929	0.486942988907742	0.0331818615316528	0	0.00737820482933538	0.204412278953429	0	0.163080848419961	0	0	0.00687678293623683	0.0162678502234418	0	0.0104886010674541	0.0751619184277007	0	0.0311695883354004	0.343709509817422	0	0	0.108272555457967	0	0	0	0.0121150378663392	0	0.00269385823359357	0.0746330189312355	0	0.059542489862959	0	0	0.00251078395923119	0.0059395589145271	0	0.003829495791727	0.0274423870701064	0	0.0113803362900951	0.125491866165699	0	0	0.0395314201407084	0
TCGA-OR-A5L6-01	ACC	0.0988891800812605	0.107475897431377	0.219860702754346	0.111394438103115	0.0651560220136173	0.470166547272803	0.0459191357305223	0	0	0.0978910237397309	0	0.157148297038549	0	0.0181732068302533	0	0	0.054529998901192	0.0712216599163777	0.0474893887728163	0	0.000726929082520236	0.443590228860451	0	0.0393324603402864	0.023977670787301	0	0	0	0.00598168050588716	0	0	0.0127518259890957	0	0.0204710060408222	0	0.00236734240086589	0	0	0.00710337915172251	0.00927772720329194	0.00618623034906195	0	9.46938014598447e-05	0.0577845158094486	0	0.00512366375200928	0.00312346396863134	0
TCGA-OR-A5L8-01	ACC	0.100790582605073	0.100459147393094	0.210433599706616	0.110567394208991	0.0438737120770563	0.48573224935824	0.0817920811415929	0	0.0894156855371818	0	0.101280863880928	0.181595431585361	0	0	0	0	0.0434403443552737	0.0394258405122779	0.0659810205828304	0	0.0107810949326157	0.345494700853149	0	0.0407929366187896	0	0	0	0	0.0065819919669915	0	0.00719548048801863	0	0.0081502979649118	0.0146133911162873	0	0	0	0	0.00349574180775256	0.00317268569183943	0.00530964051028709	0	0.00086757885667448	0.0278027324150964	0	0.003282698977546	0	0
TCGA-OR-A5L9-01	ACC	0.0982715213783772	0.112087179423654	0.216729876683944	0.104230605339185	0.0487730789628459	0.474194806340725	0.0214632309057108	0	0	0.171090569287511	0	0.240275385764244	0	0	0.0154046412851542	0	0	0.032772366790007	0.0428879071330842	0	0.00986599421960735	0.394644938462786	0	0.00534206876887436	0.0662528973830208	0	0	0	0.00157084037179081	0	0	0.0125216923141793	0	0.0175851565854263	0	0	0.00112742729880603	0	0	0.00239852783856422	0.0031388590227736	0	0.000722067525439069	0.0288830793734459	0	0.000390972697814935	0.00484888442073609	0
TCGA-OR-A5LA-01	ACC	0.102224026792764	0.107329699781248	0.220571290829093	0.111128083907982	0.0834262236952666	0.459802912397449	0	0.000980905874445026	0.0239265945545057	0.146036157894151	0	0.182917518219098	0	0.00465198850607801	0.0129963171376218	0	0	0.049049947289659	0.0110332581210868	0	0.00862337971845731	0.373487822063288	0	0	0.186296110621609	0	0	0	0	0.000162564267704936	0.00396532371123455	0.0242023844336101	0	0.0303146847973725	0	0.000770968065911745	0.00215386290711525	0	0	0.00812898461498205	0.00182852766364437	0	0.00142914161857349	0.0618976559038159	0	0	0.0308746145664734	0
TCGA-OR-A5LB-01	ACC	0.105241393673276	0.0994884538797644	0.207924109748731	0.1077924657396	0.0550765683227811	0.463091445262784	0	0.00652327966228138	0.183111928207089	0.0840182257629424	0.0355394391125509	0	0	0	0	0	0.0342516451848244	0.0298524572971025	0.00438271532476377	0.00889722489903687	0.00447284903546851	0.489141361914113	0	0.034518392469529	0.0640266428271639	0	0.0212638383031338	0	0	0.000574641165338603	0.016130483017728	0.00740123582946528	0.00313069893740755	0	0	0	0	0	0.00301725609244972	0.00262972794936534	0.000386077061226104	0.000783763988201315	0.000394017015242663	0.0430888719750726	0	0.00304075408402287	0.00564016055599441	0
TCGA-OR-A5LC-01	ACC	0.0926808429618246	0.1263780753247	0.213625544414491	0.107738642501011	0.0612750132538018	0.467787731236721	0.0453746033681434	0	0.0835189830569452	0.0493621154106976	0	0	0	0.038280880485722	0	0.0249889549054914	0	0.0190028904801823	0	0.198829739912307	0.0469939510629339	0.488864460070447	0	0	0	0.00478342124712967	0	0	0.00525344733056353	0	0.00966978322723887	0.00571511934399327	0	0	0	0.00443213988599911	0	0.00289320784529422	0	0.00220014450498082	0	0.0230204010358866	0.00544093454131509	0.056600465946278	0	0	0	0.000553821955815422
TCGA-OR-A5LD-01	ACC	0.102159267828661	0.0960147197174437	0.206673279596406	0.106950558929333	0.0398693820981382	0.464140409097992	0.0991567658891816	0	0.203891027466345	0.0115741430694777	0	0.00295815551540064	0	0.107702869458652	0	0	0.0206288493056388	0.0628078955658153	0.16321498442181	0.0277562086441126	0.00667993841530294	0.218385211762623	0	0.0543697982816839	0.0208741522039573	0	0	0	0.00449429768133242	0	0.00924139632600153	0.000524600050174072	0	0.000134078913876076	0	0.00488165131385833	0	0	0.000935006187137088	0.00284677880404337	0.00739774759158092	0.00125805499032945	0.000302769371934657	0.00989834775328359	0	0.00246432057520891	0.000946124583721027	0
TCGA-OR-A5LE-01	ACC	0.102450295946843	0.0868570007774459	0.225925320488259	0.111417409052593	0.0467599857461834	0.460572866326548	0.0829083239094471	0	0.164124912248135	0	0	0	0	0.143195437458438	0	0	0	0.0578319183879669	0.0215531560408191	0	0	0.151225729384136	0	0.307149809790772	0.0196958427795107	0	0.0523148700007749	0	0.00420801224974842	0	0.00833016045509926	0	0	0	0	0.00726788489405863	0	0	0	0.00293525920592499	0.00109393050497034	0	0	0.00767546238687227	0	0.0155893895951766	0.000999662564350262	0
TCGA-OR-A5LG-01	ACC	0.108969185375315	0.107195140340575	0.207125697129998	0.112411093496096	0.0872908723217012	0.467706379462267	0.0195868283339383	0	0.00876559762779311	0.0395603988460188	0	0.180761700264269	0	0.000609656938077413	0.0013691587702115	0	0.0205252704336364	0	0.0370110317872364	0	0.00544340918518261	0.59085138011525	0	0.00396240330640939	0.0915531643919774	0	0	0	0.00337232284063966	0	0.00150919917140663	0.00681123223927391	0	0.0311222827974562	0	0.000104966459203123	0.00023573216217176	0	0.00353389722488779	0	0.00637230008471933	0	0.000937208046814391	0.101728650020056	0	0.000682218833300191	0.0157629822525648	0
TCGA-OR-A5LH-01	ACC	0.110853504976853	0.0924528942155784	0.223071404576516	0.111011794047741	0.073182560118973	0.483872548088914	0.0684152165427482	0	0.0327859613587124	0.14976470614723	0	0.123634029669932	0	0.0339062846483855	0	0.0570209960330608	0	0.0416377503395298	0.105488332459958	0	0.0164653204856899	0.280440975609411	0	0.0164468653451164	0	0.0739935613602256	0	0	0.0161462955104621	0	0.00773763275837315	0.035345137013193	0	0.0291781810988297	0	0.0080020340394977	0	0.0134572087727796	0	0.00982669434295832	0.024895715819888	0	0.00388588889534975	0.0661853180367051	0	0.00388153340006019	0	0.0174628097076505
TCGA-OR-A5LJ-01	ACC	0.109321960898158	0.109168718523427	0.221969078543885	0.10382167136141	0.0630644137080751	0.476616337027194	0.0413175487438555	0	0.0672551308855646	0.243792882882839	0	0.0255935069680485	0	0.0992672579185849	0.00531104860036462	0	0	0.060272994999645	0.0234357245983887	0	0.0780148954776971	0.260662387105283	0	0.0950766218197284	0	0	0	0	0.00950126855214631	0	0.015465802775837	0.0560619330476687	0	0.00588541165406914	0	0.0228272224416486	0.0012213139593154	0	0	0.0138602102337681	0.00538921402389697	0	0.0179400883047656	0.0599411973029772	0	0.0218635554238787	0	0
TCGA-OR-A5LK-01	ACC	0.12170870817204	0.124943621204262	0.20540789623247	0.111194280155164	0.103573848599378	0.509736188198449	0	0	0.0416207473494964	0.16258088974219	0	0.126991879892254	0	0.0158158886985916	0	0.00761168892520215	0	0.0453370126767189	0.0587185996351861	0	0.0156895689456747	0.422691225414852	0.00753071727741502	0.0007119039260424	0.0911771562434097	0.00352272127296741	0	0	0	0	0.0122987873214156	0.0480420922929417	0	0.0375256626034727	0	0.00467354057268059	0	0.0022492278300949	0	0.0133969309108534	0.0173511437135029	0	0.00463621352128065	0.124903799548634	0.00222530098738744	0.000210365155295132	0.0269425352647529	0.00104095198880125
TCGA-OR-A5LL-01	ACC	0.10419684885181	0.0912169191030099	0.216589751340198	0.113282010804501	0.0749378326158652	0.460617114932428	0	0	0.0867551776815006	0.0795797452391223	0.149884107645364	0.238946114761619	0	0	0	0	0.0203911131531925	0.0539470596933483	0.0268596296578942	0	0	0.237913794742971	0.00198150624103438	0.0395841287040227	0.0641576224799312	0	0	0	0	0	0.0102684611132119	0.0094191671462796	0.0177404873343148	0.0282819879245774	0	0	0	0	0.00241351995424834	0.00638524753723596	0.00317914238698138	0	0	0.0281598011196952	0.000234533780293173	0.00468523144278347	0.00759378366983376	0
TCGA-OR-A5LM-01	ACC	0.105782333635127	0.102963853079202	0.201564324714124	0.110075930335124	0.0564226006323038	0.467417497103298	0.061054652107308	0	0	0.141011405954775	0	0.224512675689907	0.00209965849770978	0	0.0680118809457289	0	0	0	0.0489339667322966	0	0.000529869383390413	0.356521311086484	0	0	0.0831763634222359	0	0	0.0141482161801637	0.00613944663151686	0	0	0.0141796238519698	0	0.0225762254459272	0.000211134464716032	0	0.00683904172677124	0	0	0	0.0049206320378885	0	5.32818497644147e-05	0.0358505615357014	0	0	0.00836393012832096	0
TCGA-OR-A5LN-01	ACC	0.105580477542258	0.118787174616049	0.212294102837854	0.109987663027534	0.0633713462167885	0.486694966332594	0	0	0.0273244997835991	0.199362939755642	0	0.134247611034424	0	0.0604569881259719	0.0115314857937252	0.0142166329054686	0	0.0349772140880235	0.050349844740911	0	0.0656660837541185	0.382422109196381	0	0.00302869368280625	0.0164158971389299	0	0	0	0	0	0.00403589168002512	0.0294463663099916	0	0.019828681978738	0	0.00892963667438999	0.00170322706515411	0.00209982949058746	0	0.00516621524442479	0.00743678827022368	0	0.00969903212069605	0.056484628117135	0	0.000447345046847638	0.00242466589353348	0
TCGA-OR-A5LO-01	ACC	0.0972709642727496	0.103077967373952	0.204552804927175	0.103928252664588	0.0625187241336709	0.466268343936412	0.0140299191642536	0	0.173960823107828	0.0301638465901495	0.118701434784116	0.131774825184339	0	0.0128461554442622	0	0	0	0.0678026430008479	0.0275015747697687	0	0	0.331929539895186	0	0.0841166572870368	0.00717258077221173	0	0	0	0.000945556558524539	0	0.0117242156059625	0.00203291427696271	0.00799996912686165	0.00888105973689019	0	0.00086577594567303	0	0	0	0.00456960820829935	0.0018534885403733	0	0	0.0223706316295532	0	0.00566910301105431	0.000483401273472171	0
TCGA-OR-A5LP-01	ACC	0.120759042012736	0.135151003928461	0.232441030577569	0.097507116724275	0.0917317426744637	0.518550979561575	0.0134817033954187	0	0.0233962002836993	0.0443108388582283	0	0.19335007522172	0	0.000532621489635015	0	0	0	0.0323645396518445	0.0743693878808134	0	0.0287977209164831	0.436432337401032	0	0.0641116142593819	0.0888529606417433	0	0	0	0.0041534215439673	0	0.00720786383257119	0.0136512121166802	0	0.05956698084802	0	0.000164089173670871	0	0	0	0.00997081543095171	0.0229116016556777	0	0.0088719556396949	0.134455374033925	0	0.0197514032220828	0.0273736775057744	0
TCGA-OR-A5LR-01	ACC	0.0948934213377947	0.124055393611613	0.221464780789784	0.104778901565455	0.0644432868453623	0.502093010253145	0.0261272675062927	0	0.0863202552116467	0.0640865669997023	0	0.255775769955869	0	0	0	0	0	0.0440675263775423	0.0506872466362968	0	0.0150045367012628	0.402362266359372	0	0.0055323425484325	0.0335595732454119	0.0148855734402418	0	0.00159107501792949	0.00496806876589524	0	0.0164136936125372	0.0121859843073139	0	0.0486354577065708	0	0	0	0	0	0.00837938760085814	0.00963811951565028	0	0.0028530947644762	0.0765087052288715	0	0.00105196833960846	0.00638131284096773	0.00283047404222788
TCGA-OR-A5LS-01	ACC	0.103279657271875	0.0983894963991285	0.215640055691319	0.108765882568747	0.056288058892392	0.461321565601661	0.0116849028044348	0	0.126445123857608	0.00302277371950572	0.12403996643515	0.106024022532701	0	0	0	0	0	0.0423354083978657	0.0331419301633595	0	2.68522174175873e-05	0.436130298524031	0	0.0705108870347647	0.046637834313163	0	0	0	0.00108103088245738	0	0.0116980933529326	0.000279652453782161	0.0114755797818431	0.00980883149466215	0	0	0	0	0	0.00391666791461617	0.00306613162389675	0	2.48423771910663e-06	0.0403486729304153	0	0.00652332738318666	0.0043147076212157	0
TCGA-OR-A5LT-01	ACC	0.10602524866938	0.105161674440823	0.20235984727111	0.106926444362436	0.0488425908037327	0.477457775346799	0.00163770567243599	0	0.0428431100036901	0.0938248439173612	0	0.21034019759934	0	0.0190946313007026	0.0230807578616141	0	0.0290467184604845	0.0259616982290412	0.093483382826351	0	0	0.274845392422043	0	0	0.180965816425314	0	0.00487574528162258	0	0.000142595828683662	0	0.00373037040610254	0.00816937475072114	0	0.0183144232122915	0	0.00166257882570722	0.00200965280228181	0	0.00252911189057122	0.00226049767996391	0.00813964356760605	0	0	0.023930921869503	0	0	0.0157567815700362	0
TCGA-OU-A5PI-01	ACC	0.120174013170456	0.0974901238717901	0.215782298369879	0.10694737784609	0.0501378742783326	0.487619756528296	0	0	0.0587229108112366	0.0475267678431261	0	0.199471015615864	0	0	0	0	0	0.0733769825925302	0.171647957085875	0	0.00254072392684732	0.417038251208723	0	0.0132591686585037	0	0.0164162222572941	0	0	0	0	0.00988931866124019	0.00800381564276137	0	0.0335922114529963	0	0	0	0	0	0.0123571592966565	0.0289066281238955	0	0.000427874371275594	0.0702319436001157	0	0.00223292991160753	0	0.00276459819299455
TCGA-P6-A5OF-01	ACC	0.101506301592072	0.118852033472902	0.211397144988721	0.110537260847226	0.0626264276896689	0.487402067047396	0.0349153514442364	0	0.0569976786540065	0.0321347153154066	0	0.282147886011734	0	0	0	0	0.0270775704182051	0.00685142109302656	0.188422372439242	0	0.00478478918405525	0.310165109690272	0	0.0379755111851008	0.0185275945647147	0	0	0	0.00919178595469799	0	0.0150051607797513	0.0084597580341163	0	0.0742780143551583	0	0	0	0	0.00712841833641313	0.00180369933475205	0.0496039147509082	0	0.00125963956251255	0.0816538050158744	0	0.00999740102548238	0.00487755890890211	0
TCGA-P6-A5OG-01	ACC	0.127450561406931	0.126992484541656	0.296252866557293	0.171051460338237	0.193246833005902	0.462740268648445	0.00296447898938242	0	0.0174242073808863	0.149532172044648	0	0	0.00411461548620426	0.0335966171669623	0.00408247857840585	0	0.037873398585839	0.0146412211528373	0	0.193823028441249	0.0433668855293856	0.369700325676117	0	0	0	0.0646540321250565	0	0.0642265388430265	0.00306966952460012	0	0.0180424818590337	0.154838119317668	0	0	0.00426061706245393	0.0347887477753945	0.00422733981986358	0	0.0392172850097356	0.0151607451214077	0	0.20070057696572	0.0449057009218709	0.382818642677962	0	0	0	0.0669481931791828
TCGA-PA-A5YG-01	ACC	0.10383593158753	0.120084639653911	0.237198611662734	0.114923766816285	0.114776368085402	0.474421065577104	0.00810361985218818	0	0.0148699040904839	0.104085431282445	0	0.12175723788315	0	0.0209169054898468	0	0.0332272566073761	0	0.0790704970587702	0.045180571402522	0	0.00147247660169711	0.439812328921042	0	0.0064917134724451	0.108340483122172	0.0166715742158619	0	0	0.00353801540337936	0	0.00649215420744345	0.0454433778807179	0	0.0531588340718115	0	0.00913225634518448	0	0.0145069176285696	0	0.0345219348451114	0.0197256979561351	0	0.00064287873727361	0.192020704660599	0	0.0028342620555719	0.0473011203742862	0.00727875782060218
TCGA-PK-A5H8-01	ACC	0.102567838831511	0.107581702451908	0.211562504513767	0.1165345256011	0.0801442254417914	0.463205507167502	0	0.00180641041573591	0.00393359847395969	0.0102325934549901	0	0.150666760315025	0	0.013395391061204	0	0	0	0.0688558774362576	0.164312788719874	0	0	0.446111394913527	0	0.0122148327713328	0	0.122326437310158	0.00614391512793615	0	0	0.000255265119357696	0.00055585955174617	0.00144597493840442	0	0.0212908252853404	0	0.00189291208038582	0	0	0	0.00973007220238197	0.0232191551040673	0	0	0.0630403132518686	0	0.00172608656269197	0	0.0172860344186281
TCGA-PK-A5H9-01	ACC	0.118356549323387	0.10054697778663	0.21469092395697	0.0945007414106069	0.101002662761859	0.574084612102738	0.0862338609889885	0	0.108029884822683	0.0779169710041255	0	0.135898137436619	0	0.00723720568234123	0.00273126242465813	0	0	0.0788489490740573	0.0788916586973259	0	0.00866377686583946	0.326793720684914	0	0.00701878118439583	0.0650052156277893	0.0119834104682438	0	0.00474716503801898	0.0279725884132576	0	0.0350427949046884	0.025274750954088	0	0.0440827143890525	0	0.00234760885680476	0.000885968444151117	0	0	0.025577066525505	0.0255909206971642	0	0.00281036082106281	0.10600553123701	0	0.00227675619509709	0.0210864284704056	0.00388718543934973
TCGA-PK-A5HA-01	ACC	0.127187834186535	0.103786456359735	0.223873013912718	0.101562458211201	0.130136689596728	0.499165714696386	0.00903638781531531	0	0	0.0873940398504002	0	0.10816129779062	0.00660792303736777	0.00611964334392849	0.010759064422977	0	0.0182402586181805	0	0.0289442009280733	0	0.00011320701773253	0.696568496822511	0.00469797355163887	0	0.0233575068012546	0	0	0	0.00198947977879562	0	0	0.0192409487754553	0	0.0238131340974571	0.00145482127719219	0.00134732007246882	0.00236874972010321	0	0.00401583314290351	0	0.00637244700390165	0	2.49240157903479e-05	0.153358727767938	0.00103432074555955	0	0.00514246272005048	0
TCGA-PK-A5HB-01	ACC	0.104342998303115	0.111002900515451	0.205712969678961	0.110617950006094	0.0603705662112106	0.469553780160289	0.0490159619956565	0	0.123643781757623	0.00571624482666822	0	0.235785077933347	0	0	0	0	0.0502923745033038	0.00355122608058706	0.0388718932188227	0	0	0.309530198447291	0	0.143547979605801	0.0400452616308993	0	0	0	0.00535213206984187	0	0.0135008642621387	0.000624166006546801	0	0.0257457535426736	0	0	0	0	0.00549150561344654	0.000387764112328411	0.00424448481354637	0	0	0.0337981023781818	0	0.0156742357780777	0.00437260680590002	0
TCGA-2F-A9KO-01	BLCA	0.140539638857531	0.157060668153953	0.181895310856904	0.163015312127865	0.0531916301985932	0.521920233244372	0	0.043710513244761	0.0635542639310061	0.2629470048336	0	0.0702604153852298	0.0707036450509386	0.133747218969256	0.0283064452453175	0	0	0.0471496209360851	0.0146923484592675	0.0273206588349445	0.103041846020821	0.112077973902024	0.00655569355172462	0.011240669699481	0	0.00469168193554319	0	0	0	0.0356228702494664	0.0517949831688587	0.214294601923848	0	0.0572603127976686	0.0576215328269061	0.109000317632734	0.0230689770342248	0	0	0.0384256487566866	0.0119738612972513	0.0222655881288197	0.0839762802717757	0.0913404768271262	0.00534271056211722	0.00916083771378991	0	0.00382359218492252
TCGA-2F-A9KP-01	BLCA	0.0694670108313261	0.0895420039683698	0.139385131869199	0.0681885593798479	0.00716309405844692	0.359780429758784	0.117555805883376	0	0.245357066518491	0.0513177961331285	0	0.091983254627985	0	0.0548586397652466	0.0218761161042874	0	0.00537999802729749	0.01749118994889	0.052657728013925	0	0	0.145078683466886	0	0.138560819454973	0.00381593080616893	0.0219302351764764	0	0.0321367360728693	0.0161924911652458	0	0.0337962221608412	0.00706866797655186	0	0.0126700508471001	0	0.00755639445505068	0.00301328219467089	0	0.000741057150443758	0.00240928924427618	0.00725323423407344	0	0	0.0199835753125932	0	0.0190857850704517	0.000525617815315556	0.00302073671885798
TCGA-2F-A9KQ-01	BLCA	0.0805521150245642	0.0880353257454579	0.132563698455922	0.0719311775814914	0.00540521973285722	0.386632813314279	0	0	0.0669760061021735	0.0895846969242466	0	0.0775526848918353	0	0.0649902241130507	0.0680358917021423	0	0	0	0.11093179189354	0.0725796094422065	0	0.101105826516011	0.0121221389614612	0.11513779481538	0.217587311463322	0	0.00339602317463146	0	0	0	0.0075943958478001	0.0101579907483592	0	0.00879368332638142	0	0.00736922842784639	0.00771457606259623	0	0	0	0.0125785335491658	0.00822978730236586	0	0.0114643693132469	0.00137452689631772	0.0130554513736883	0.0246721814404728	0
TCGA-2F-A9KR-01	BLCA	0.0917628204076682	0.116996077858515	0.12132244152682	0.105308393859647	0.0571932173178805	0.345985615652902	0	0	0.280104510032877	0.099357511316104	0	0.0525305297031109	0	0.191771597632852	0	0	0.00980980859023493	0.0667807704681265	0.0619784458342084	0	0.00091252376193999	0.111178234533742	0	0.0998735822618707	0	0.00775556748327132	0	0.0179469183816622	0	0	0.0776295271807592	0.0275364242597193	0	0.0145585666683078	0	0.0531485139214279	0	0	0.00271873809709206	0.0185079477499273	0.0171770081279418	0	0.000252901276642402	0.0308124770237829	0	0.0276794506733493	0	0.00214941571870498
TCGA-2F-A9KT-01	BLCA	0.0531748393630656	0.0939465519958638	0.209811966346068	0.106534220553957	0.0311135323385371	0.462539624091422	0	0	0.112086727116052	0.0634968723620528	0	0.0360757884887325	0	0.0954008203563646	0.0165862004922009	0	0.0144776932250368	0.0424359703529973	0.0426080757308553	0.170740949042956	0.0469056290570512	0.140310949770808	0	0	0	0.113882643770913	0	0.104991680233979	0	0	0.0197442276449588	0.0111850594170817	0	0.00635479863423463	0	0.0168049827405668	0.00292168151135214	0	0.00255026512205179	0.00747515321878204	0.00750546981243037	0.0300762476785501	0.00826248960747629	0.0247159624037098	0	0	0	0.0200605807777273
TCGA-2F-A9KW-01	BLCA	0.00379409459406655	0.140415712368938	0.164980740205818	0.112701916171916	0.13480034871802	0.482807960386443	0.0809286591465444	0	0.0109670371004429	0.00741096291300135	0	0.0591730295481464	0	0.00918990306917589	0.0322616274717304	0	0	0.0161927534823533	0.00660197582091416	0.203787510612773	0.0208462458440436	0.346900551871065	0	0.0702227442669942	0	0.0787563171301403	0.015989557766006	0.0407711239566694	0.0313686044398375	0	0.00425091249884504	0.00287254931179929	0	0.0229359460168676	0	0.00356208093965111	0.0125048683793659	0	0	0.00627644253761778	0.00255897935578821	0.0789896913850477	0.00808017390666645	0.134461466510896	0	0.0272189050309413	0	0.030526587061331
TCGA-4Z-AA7M-01	BLCA	0.016901692677496	0.121334065732855	0.183749626378174	0.0602145285788505	0.148341447825208	0.301803151044135	0.0524845791168898	0	0.16553819827187	0.0583567027076404	0.168711851653915	0	0	0	0.0120089974581232	0	0.0683304056730021	0	0.0118117474719267	0.173448595147695	0.0387120777293841	0.201381683900501	0.00237205918999146	0	0	0.046843101679061	0	0	0.00969299960804281	0	0.0305720597928734	0.0107774798996111	0.0311581790207653	0	0	0	0.00221785540844923	0	0.0126194513998241	0	0.00218142672651904	0.0320329741244158	0.00714945533661887	0.0371917354765716	0.000438078559182777	0	0	0.0086511156963538
TCGA-4Z-AA7N-01	BLCA	0.705186643349954	0.655301691562201	0.0592432936064527	0.227038033251076	0	0.798372661371791	0.204446746143324	0.158945206480387	0.01286192822173	0.106963393336961	0	0.110978203055888	0.00396957216099283	0.0646177661697975	0.0717361696070425	0	0	0.0449779286685151	0.014066889155414	0.0810381815840368	0.0230757647883255	0.0941644567510247	0	0.00541900295093835	0	0.00273879092562206	0	0	0.350119153265346	0.272196853988992	0.0220263100455259	0.183176956405417	0	0.190052398572283	0.00679797194159396	0.110659220574768	0.122849629231613	0	0	0.0770256049465812	0.0240898298118102	0.138779511308416	0.0395177100200704	0.161258520799582	0	0.00928015123994627	0	0.00469023439080506
TCGA-4Z-AA7O-01	BLCA	0.0964296745512763	0.105382269467108	0.17480185291051	0.0947233203617562	0	0.403707249188545	0	0.0318794560691615	0.113054923834699	0.190205448290104	0	0.130425398567489	0	0.157917465032958	0	0.0025738194574423	0	0.0719869391033335	0.0043320569662036	0	0.0102982191150987	0.185371993408606	0.0043823946153761	0.0731300479600187	0.00198954841615918	0.0152647746711452	0	0.00718751449220566	0	0.0105220315859402	0.0373145475554551	0.0627786035741804	0	0.0430477910400576	0	0.052121734807632	0	0.000849506640545002	0	0.023759779507441	0.00142982490452779	0	0.0033989973534342	0.0611832888730135	0.00144643918845428	0.0241370703705635	0.000656664004278125	0.0050382428386983
TCGA-4Z-AA7Q-01	BLCA	0.133956939527008	0.119044186981732	0.191676227825928	0.143309120999003	0.0569184853631938	0.51510035858115	0	0.0093824596790849	0.0584800196889009	0.217734453616507	0	0	0	0.133190014725335	0.0425875090702073	0	0	0.0712175885554621	0.0168248484597543	0	0.242716133907555	0.171245465395404	0	0.00821204556483881	0.0281711705410769	0	0	0.000238290795873612	0	0.00560339469692159	0.0349254506183625	0.130035419757951	0	0	0	0.0795437707937627	0.0254341218231992	0	0	0.0425325843849661	0.0100481398119999	0	0.144954984525716	0.102271255671633	0	0.00490439971423189	0.016824392858072	0
TCGA-4Z-AA7R-01	BLCA	0.0790917355099132	0.112838819624405	0.117107164492845	0.0809840055881193	0.0568620441242751	0.406902241601824	0.0225942098052033	0	0.148411311471719	0.0335890867312191	0	0	0	0.107679803179338	0.0211416328622941	0	0.0343005827476689	0	0	0.101444269375348	0	0.362922732140738	0	0.0490537000171333	0	0.118509064496606	0	0.000353607172731578	0.0036355563450577	0	0.02388035207919	0.00540470405662315	0	0	0	0.0173263856119921	0.0034018272008651	0	0.00551918842582165	0	0	0.0163230473814736	0	0.0583966446702677	0	0.00789306162434483	0	0.0190688846873621
TCGA-4Z-AA7S-01	BLCA	0.0821834543664333	0.0578050259746423	0.205155033788294	0.063908031967654	0.0235325905904637	0.345554322160418	0.00708685865915993	0.0341264521748272	0.0457397560545605	0.131974329161977	0.140990364604317	0	0	0.258988220159324	0	0	0	0.0423753618765385	0.028765224285654	0	0	0.13913634723452	0	0.0769978964399527	0.0938191893491695	0	0	0	0.000839669828019977	0.0040433926520507	0.00541936772654094	0.015636668882518	0.0167049126973578	0	0	0.030685611882396	0	0	0	0.00502074537258729	0.00340818013883661	0	0	0.0164852437973676	0	0.00912291518302962	0.0111159466238217	0
TCGA-4Z-AA7W-01	BLCA	0.244506713279244	0.0838148347523621	0.438947562440892	0.170916078071856	0	0.752008513865058	0	0	0.0187934788923456	0.311220649050591	0	0	0.160177130708947	0.128136201739195	0	0	0	0.172434142549382	0.016098418342814	0	0.0566835753293246	0.121915561886835	0.00222726727265085	0.0123135742279158	0	0	0	0	0	0	0.0112432840809053	0.186189166421162	0	0	0.0958266957459636	0.0766580645049559	0	0	0	0.10315950873362	0.00963095186997199	0	0.0339112063178767	0.0729365384678811	0.00133247275898003	0.00736665169279322	0	0
TCGA-4Z-AA7Y-01	BLCA	0.0982110666822913	0.0650591841995494	0.208402629887744	0.109415459044426	0.0637051534211659	0.44190314848141	0	0.0141531391548542	0.10649375803674	0.0461877181867891	0	0.0539943393938538	0	0.0614401210859272	0.0340759812421583	0	0	0.0247870120474525	0.0351322179311559	0	0	0.170791768383275	0.252864670412893	0.125514593147897	0	0.0735175181834781	0.00104716279352653	0	0	0.00153112606625128	0.0115207917507958	0.00499671616895011	0	0.00584125822345165	0	0.00664676365285599	0.00368643468718128	0	0	0.00268152809317375	0.00380070131799445	0	0	0.0184767298343911	0.027355605273649	0.0135785187413886	0	0.00795333015419539
TCGA-4Z-AA80-01	BLCA	0.0549885263360326	0.0610180580043144	0.186052258587162	0.107663326082411	0.0352942035072896	0.379107456499092	0.0605998252981488	0	0.138715169638995	0.137160113326551	0	0	0	0.178086823264455	0.0137370522772825	0	0.0257342012450936	0.0307970220567867	0	0	0.0841724069086955	0.203331974343064	0	0.0583934869766031	0	0.0681046998751431	0	0.00116722478918175	0.0103537075856678	0	0.0237000073361981	0.0234343201290308	0	0	0	0.0304268021214409	0.00234702693726015	0	0.00439678486417295	0.00526178680081228	0	0	0.0143811716226366	0.0347400309292458	0	0.00997674640295894	0	0.0116359435732307
TCGA-4Z-AA81-01	BLCA	0.023771162435312	0.13336638953812	0.168998819673354	0.117624015900683	0	0.501842690984306	0.000385540248337709	0	0.0226401868689934	0.274189270682738	0	0	0.0640884453160035	0.190340242588476	0	0	0	0.108579874382323	0.00845278912781691	0	0	0.113707277814651	0	0.211565117291158	0	0.00605125567950232	0	0	9.95878946807694e-05	0	0.00584812754357955	0.0708251144441637	0	0	0.0165545189377836	0.0491662909751755	0	0	0	0.0280469837871928	0.00218341788451208	0	0	0.0293714299771978	0	0.0546488329292693	0	0.00156308405126309
TCGA-4Z-AA82-01	BLCA	0.0480697268267998	0.180473641521817	0.282733454101965	0.140321530095268	0.00202034005592693	0.795064490258939	0	0.0108798071563331	0.0878151165995336	0.00529023278855947	0	0.094384498180999	0	0.0648087062279217	0.0136741544938548	0	0	0.0586931945520753	0.0154148126273358	0.0178321309344354	0	0.163561865425228	0.18868364073856	0.189312491530772	0.0849872640719357	0	0	0.00466208467245673	0	0.004912534051068	0.0396509556001278	0.00238868652159401	0	0.0426172132046684	0	0.0292629245698536	0.00617425921299757	0	0	0.0265016017894391	0.00696021453638913	0.00805170065606585	0	0.0738527091346392	0.0851958859829704	0.0854798295203321	0.0383741019175571	0
TCGA-4Z-AA83-01	BLCA	0.0502029124126955	0.149696620872368	0.0779410234484241	0.127755851429752	0	0.45251419195938	0	0	0.0615950255877788	0.0677101070701882	0	0	0	0.096051773815935	0.0450800519012386	0	0	0.102158294157653	0	0.107847551457764	0.0398119182099364	0.232620094839635	0	0.103868803548922	0	0.111950830487533	0	0.0313055489234162	0	0	0.0164755500137641	0.0181112231844506	0	0	0	0.0256921040021319	0.0120580946697309	0	0	0.0273254872232601	0	0.0288472601634398	0.0106489646420706	0.0622216480984361	0	0.0277830174013215	0	0.0299448127373737
TCGA-4Z-AA84-01	BLCA	0.0226193281543022	0.152967019605493	0.163629631653664	0.066106024816496	0.0181514138178573	0.474361467264218	0.0293330064000517	0.00150690028014951	0.157749357631407	0.0999702272261457	0	0	0	0.115669512698068	0	0	0.0284059298199691	0.0223462549602914	0	0.182843422671147	0.015251909589088	0.24760161912474	0	0.0268318344456322	0	0.0659447006926676	0	0.00654532446064236	0.00516951861648109	0.000265569404825812	0.0278010453443346	0.0176183083210487	0	0	0	0.0203850805845427	0	0	0.00500613476232449	0.0039382046098642	0	0.0322235117842524	0.00268792872719443	0.0436362083749434	0	0.00472872319288724	0	0.0116218008219034
TCGA-4Z-AA86-01	BLCA	0.0507131468925035	0.187766867388174	0.265577593285108	0.292713390553069	0.0487535155540259	0.873211074397629	0.000336528416988716	0.0041446910908014	0.00471091292430502	0.104004480411125	0	0.0517616655026422	0.0326757454639509	0.0595898916837371	0.0196113013513891	0	0.0147698352052832	0.0202433226963914	0	0.194199348020566	0.0839335728341487	0.247126475607594	0	0	0	0.160130850544344	0	0.00276137824673277	0.00037683212760299	0.00464107244190382	0.00527510679812161	0.116460386864988	0	0.0579608067401005	0.0365890963811452	0.0667265661180918	0.0219600130040583	0	0.0165387175162062	0.0226677272299737	0	0.217457277898042	0.0939857237359936	0.276723126158349	0	0	0	0.179308629106126
TCGA-4Z-AA87-01	BLCA	0.0200433843817327	0.117444945641401	0.137742684808482	0.0520922330106464	0.00399342913034955	0.351963301584526	0	0.00200965926742466	0.107304696343762	0.164557364972106	0	0	0.00558924971217827	0.0645594598068666	0.00825338336270256	0.0151852799868382	0	0.0595615775265899	0.00882617682477855	0.0634280972009633	0.0782101461132684	0.264514967802582	0.0807534083726955	0	0	0.0772465327072444	0	0	0	0.00051354940379451	0.0274206994812147	0.0420510770364154	0	0	0.00142827986011086	0.0164975588800179	0.00210907399772052	0.00388045456764764	0	0.0152203973696687	0.0022554459453012	0.0162084498747478	0.0199858625579951	0.0675942963126371	0.020635769155692	0	0	0.0197396202729603
TCGA-4Z-AA89-01	BLCA	0.0769173800248366	0.11305988836666	0.0967904459391267	0.0728666046672511	0	0.354095496011717	0	0	0.0530564674008367	0.18048460810238	0	0	0	0.224089645671671	0	0	0	0.0610367023902081	0.0154673355198651	0	0.113207184661518	0.286975857433305	0	0.0531390565185774	0	0.0110966147091977	0	0.00144652759244121	0	0	0.00540410038329493	0.0183833750644606	0	0	0	0.0228247940240289	0	0	0	0.00621693231646969	0.00157543534099174	0	0.0115307901183674	0.0292301092991211	0	0.00541251255064611	0	0.00113025278049903
TCGA-5N-A9KI-01	BLCA	0.088106012777004	0.211574268249468	0.17946246760067	0.136179761495431	0.134215265466668	0.53603050731232	0.00789941982307404	0.084820083215213	0.0026611178830038	0.0512057372532177	0	0.0587033325921954	0	0.0698236345984901	0.0177787565913886	0	0	0.0527765654118706	0	0.133366968560969	0.0204437481387973	0.3232258995026	0	0.0559268374121341	0.0794632261328809	0	0	0.0419046728841653	0.00332706686227991	0.0357244069111067	0.00112080599885334	0.0215667625457961	0	0.024724589520156	0	0.0294082231454531	0.00748803244194849	0	0	0.0222283618062537	0	0.0561713178385363	0.00861046994549026	0.136135843308962	0	0.023555189068761	0.0334682131546314	0
TCGA-5N-A9KM-01	BLCA	0.113086318211067	0.0592885969472423	0.207422603218202	0.136363818288005	0.130415552061151	0.439912303670879	0	0	0.0908711549933891	0.213094965722107	0	0.0915338830899805	0	0.0920841260946107	0	0.0769602272389003	0	0.0723504416058887	0.000114922466448855	0.0330847227493814	0.0299260012998568	0.181927450361873	0.00273915021214851	0	0.107499417608311	0	0.00781353655710454	0	0	0	0.0261024644703681	0.0612108844878252	0	0.0262928311119724	0	0.0264508867510745	0	0.0221065925406252	0	0.020782445557895	3.30111309529029e-05	0.00950348655896949	0.00859615337481439	0.0522581099536033	0.000786812615035094	0	0.0308788826213371	0
TCGA-BL-A0C8-01	BLCA	0.0547059253206287	0.0842754070799049	0.134893817076506	0.0729383896506397	0.092907715222246	0.381006579163831	0.0205020219249743	0	0	0.0350594256800995	0	0.0736287495652942	0	0.0683182321445586	0.054842671941065	0	0.11198271336189	0	0.117751241613943	0	0.000895589639870949	0.447737707957684	0	0.0324844879458759	0	0.0265336816859275	0	0.0102634765388167	0.00361451631979745	0	0	0.00618099359893277	0	0.0129807839384782	0	0.0120445371646693	0.00966878942368147	0	0.0197426061908896	0	0.0207596004944055	0	0.000157892883979984	0.0789363731208566	0	0.00572703083872929	0	0.00467790083480831
TCGA-BL-A13I-01	BLCA	0	0.261580974231172	0.139131751898298	0.203186192053759	0.678549709324459	0.756424912125905	0.00846447891044616	0	0	0.0313062299944016	0	0.167483955994423	0	0.0173166132669962	0.0184443339330389	0.00618338860468295	0	0	0.00190025618336241	0	0.0140780439963503	0.658487436528862	0.000841766394761391	0	0.0262731849561795	0.0459503034042568	0	0.00327000783223886	0.00679411804061457	0	0	0.0251283303129385	0	0.13443305594759	0	0.013899392490003	0.0148045713442476	0.0049631728681326	0	0	0.00152526398302426	0	0.0112999150572788	0.528543034883995	0.000675654143526007	0	0.0210884948481458	0.0368825758364514
TCGA-BL-A13J-01	BLCA	0.0489146468109945	0.0966078668658331	0.148215056398412	0.10429948726092	0.0893433648467897	0.368250648233979	0	0.00932610122206458	0.0946859821882053	0.100845701627848	0	0	0.0749592957720198	0.0468106125731503	0.00893650125651404	0	0.0457514469827395	0	0.000608378521883761	0.0700608916673475	0.0678806384127285	0.324790624216152	0	0.0531423593815539	0.089907749614973	0	0	0.0122937165628204	0	0.00240839512269938	0.024451938946422	0.026042639915926	0	0	0.0193576713397871	0.0120884867456744	0.00230778387749696	0	0.0118149652406707	0	0.000157109153114633	0.0180926955182946	0.0175296616009433	0.0838747228488157	0	0.0137236124824022	0.023217996514265	0
TCGA-BL-A3JM-01	BLCA	0.0826205538498077	0.107629823817243	0.205401990215866	0.0900520562396133	0.109632306920467	0.40273822019372	0.00273939998771241	0	0.00219731167017545	0.198657629977073	0	0	0	0.125106703268514	0.0255585449762911	0	0	0.0379995483125401	0.0240634225521058	0.342332629553808	0.0612808266504069	0.165949122685596	0	0	0.0141148603657775	0	0	0	0.000908360542964233	0	0.000728608903677836	0.0658730939035495	0	0	0	0.0414842642254487	0.00847498499531896	0	0	0.0126003104666723	0.00797921576734103	0.113514439165763	0.020320174205719	0.0550272453322913	0	0	0.00468036149639788	0
TCGA-BL-A5ZZ-01	BLCA	0	0.0945616754914979	0.314032293174439	0.174703413406146	0.174438121734971	0.624675678453839	0.00421721579599138	0	0.0295961694117938	0.0154902527835764	0	0.00969980495450264	0	0.0488991097789659	0.0386038437806268	0	0.0365499033261723	0.00285099321662065	0	0.398224248897658	0	0.361916296097848	0	0.00630047720916184	0	0.0342429515086688	0	0.0134087332384134	0.00285598448104936	0	0.0200431290755707	0.0104903148659069	0	0.00656890559064999	0	0.0331154736730814	0.0261433097284522	0	0.0247523393947792	0.0019307507076079	0	0.269685576894195	0	0.245097091326657	0	0.00426681156550618	0	0.0231900246098489
TCGA-BT-A0S7-01	BLCA	0.0671015373824674	0.0781690460672519	0.151651867716237	0.0588984991008828	0.046376602049479	0.361704840963905	0.0298995261907388	0.0309690855228375	0.0165892676803554	0.0561016166885353	0	0.186402036992684	0	0.115112788303297	0	0	0	0.0124624470673603	0	0.0508128890548841	0.0141710631787385	0.41939822137059	0	0	0	0.0574374657995043	0	0.0106435921504755	0.00614862887213585	0.00636857628360491	0.00341146711076035	0.0115369059009193	0	0.0383322778818198	0	0.023672141464668	0	0	0	0.00256281525556652	0	0.0104493159766615	0.00291418023328549	0.0862463169613829	0	0	0	0.0118116139467968
TCGA-BT-A0YX-01	BLCA	0.0757252516226001	0.0760487112532832	0.199694361199184	0.158911002364067	0.0962518711316717	0.41883029650639	0.0258858234831764	0	0.0518520742355576	0.179716543117932	0	0.0939304421796685	0.061110365358588	0.0619726963605074	0.0177506637902194	0	0.0242092657318149	0.03672236569836	0.0272256856383931	0	0.0680239933724787	0.198248083092481	0.0333674409528776	0.0278641567646741	0	0.0708455680357943	0	0.0212748321874764	0.0109053705329229	0	0.0218446240586816	0.0757123100553792	0	0.0395717090845618	0.0257450251899779	0.0261083143510923	0.00747813048958974	0	0.0101990579247757	0.015470668918313	0.0114698375383931	0	0.0286576493631001	0.0835194138200892	0.0140572814908921	0.0117388173609277	0	0.0298463431363448
TCGA-BT-A20J-01	BLCA	0.370522486121375	0.299907500117692	0.122114473468402	0.254500453422178	0.0821714869539487	0.964570063744133	0.00620685643561	0.00300640004469447	0.0120222695476438	0.123318019031623	0	0.143520877787408	0	0.0567340495889663	0.0389412614304826	0	0	0.059927113778874	0.0131840574263971	0.0689912837090074	0.12670806220774	0.306219322657126	0.00424172467009404	0	0	0.0369787016843338	0	0	0.00443904458527358	0.00215012929298657	0.00859813515775683	0.088195077544949	0	0.102643839441937	0	0.0405752860954956	0.0278501681954431	0	0	0.0428589146036919	0.00942902729227252	0.0493414641625176	0.0906195822778847	0.219003168552209	0.0030336137341562	0	0	0.0264465768114961
TCGA-BT-A20N-01	BLCA	0.0593583604546962	0.0622038564680124	0.184126137140614	0.0331343575583727	0.0985924166544064	0.498188326982801	0	0	0.167804725027168	0.126960377976482	0	0.0538321109195817	0	0.054794928452209	0	0	0	0	0.0275137147241057	0	0.162652124024493	0.270739525002893	0.0168425503742225	0.0120929413523049	0	0.0908582478966094	0	0.0159087542499308	0	0	0.0260514454973008	0.019710418563217	0	0.00835735884909724	0	0.0085068349050964	0	0	0	0	0.00427146517743928	0	0.0252515115015876	0.042031927160788	0.00261478205121197	0.00187741198879006	0	0.0141056140861084
TCGA-BT-A20O-01	BLCA	0.415039978980175	0.0764981265585003	0.836185496266473	0.369110597656423	0.337488165062831	1.42857995263562	0.0332623946990897	0	0.0300517362899759	0.260225703888931	0	0.0639129910077686	0.100417244403176	0.0289550916042484	0	0.0525056417704457	0	0.0370532090118236	0	0	0.0846747719443979	0.272678345582713	0.00618347164226436	0	0.0108146992999246	0.0133696558347909	0	0.00589504302044986	0.0534958257950584	0	0.0483321319451358	0.418520345530615	0	0.102791102803139	0.161500801791615	0.046568401053314	0	0.0844446916952249	0	0.0595925829266483	0	0	0.136182222902243	0.438547897869085	0.00994486190112799	0	0.0173932537031239	0.0215023838766916
TCGA-BT-A20P-01	BLCA	0.0616928286058296	0.104417362639132	0.0761524846022351	0.0691424632002042	0.00179218989519365	0.350458371790313	0.000842329494198802	0	0.0208039120541596	0.0147409639743828	0	0.258437642327243	0	0.117208693871783	0.0750882425692309	0	0	0.0337596811973097	0.208357528379273	0.209181920921367	0.0137449638822673	0	0	0.019419587649321	0	0	0.0284145336794636	0	8.48715494896807e-05	0	0.00209616339406828	0.00148527204863867	0	0.026039695038384	0	0.0118097294836171	0.00756575133507499	0	0	0.0034015625396314	0.0209937161208027	0.021076780376438	0.00138491693618934	0	0	0.00195668144781779	0	0
TCGA-BT-A20Q-01	BLCA	0.109583907448998	0.145972971556027	0.162111567075116	0.131401926925762	0.0626816601030861	0.502948543959397	0	0.00277042997587858	0.147062931411145	0.139112609182872	0	0.0654515363032184	0	0.0849961070583868	0.0487680774762303	0	0	0.0500488618421565	0.0229540555566621	0.00719860234207633	0.0814220549892536	0.326724273063492	0.00294535117847904	0.0118761512223357	0	0.00866895839781397	0	0	0	0.0014967099096672	0.0794499585639103	0.0751548396951034	0	0.0353598408336969	0	0.0459186901762707	0.0263466918383107	0	0	0.0270386287106804	0.0124008051883038	0.00388900623908472	0.0439878277483756	0.176511033117833	0.00159121014956587	0.00641602689038875	0	0.00468335819835552
TCGA-BT-A20R-01	BLCA	0.031840658358543	0.106678431548715	0.191220233568867	0.132191464753547	0.230461121049235	0.497413052492589	0	0.00322021052848248	0.00628534105855974	0.0689315333684397	0	0.0885365907031736	0	0.0300565469004777	0.0192313598474471	0	0	0.00123912773260504	0	0.549470887972461	0.0102818709197583	0.196864495733928	0	0	0.025882035234667	0	0	0	0	0.00136837914295939	0.0026708594158198	0.0292913993415309	0	0.0376222681825862	0	0.0127720692557876	0.00817207181742699	0	0	0.000526548351345944	0	0.233489238083828	0.00436912356901966	0.0836545522626044	0	0	0.0109981744607078	0
TCGA-BT-A20T-01	BLCA	0.0939944280131877	0.131199707194985	0.115841713075837	0.100683697862029	0	0.438283519425291	0	0.0217253720860759	0.0457138448035765	0.14933634806043	0	0.131232856002922	0	0.098017504259004	0.0454074445537516	0	0	0.103364808762841	0.00299119029857266	0	0.0763816545702211	0.227708804851019	0.0466603467993872	0.0162332387127997	0.0333266146637963	0	0	0.00189997157560295	0	0.00780950707262562	0.0164325192174384	0.0536811642054901	0	0.0471735956031119	0	0.0352338450047723	0.0163223791052883	0	0	0.0371560128818859	0.00107522769689381	0	0.0274565180850135	0.081853305662042	0.016772753391622	0.00583527831131972	0.0119797457043506	0
TCGA-BT-A20U-01	BLCA	0.0815303166939474	0.113010466440611	0.130249229923869	0.158389780946087	0.0524555739197472	0.413877751714495	0	0.00612640037232776	0.0644046738391089	0.0873952216591559	0	0.0750996931412395	0	0.0754799030958243	0.0617358907932126	0	0	0.0380161515180986	0	0.197826563636431	0.0704933629714036	0.283507127135492	0.0116563210295749	0	0.00762848639049529	0	0	0.0206302044176362	0	0.00188990834340804	0.0198679359894263	0.026960196616219	0	0.0231671990123434	0	0.0232844884354543	0.0190446539577838	0	0	0.0117274480236133	0	0.0610267123338817	0.0217462109457151	0.0874579610253955	0.0035958110845547	0	0.00235328075228192	0
TCGA-BT-A20V-01	BLCA	0.122662686102798	0.154808480058902	0.184177287360059	0.147511186536244	0.0756490938964753	0.464323065782199	0	0.0177364910347456	0.0089415428874114	0.144321142341261	0	0.0910770525858842	0	0.0827294401979218	0.0104152443442149	0	0	0.09866663904946	0.0711571775764804	0	0.0788306596088241	0.188142189667013	0.0148351216713647	0.186761661085866	0	0.00638563794955345	0	0	0	0.00592637564523538	0.00298767901130916	0.0482226896734123	0	0.0304319961162232	0	0.0276427698450869	0.00348009368368368	0	0	0.0329679396851642	0.0237760763020616	0	0.0263400522847712	0.0628648185539949	0.0049569277031769	0.0624035361647763	0	0.00213366269288491
TCGA-BT-A20W-01	BLCA	0.0676271269158324	0.154091877978086	0.170507603408768	0.0791786478805783	0	0.401276143375005	0.113526000659701	0	0.0273198631380827	0.136295374499799	0	0.204916973068149	0	0.0673921916838318	0.0670850491078743	0	0	0.0774815434667552	0.0115410756796232	0	0.0611738808865386	0.159979720828689	0.0158251174579456	0.0218815889700206	0.0355816205529903	0	0	0	0.0583516747488245	0	0.0140422437041041	0.0700549945947729	0	0.105326079431166	0	0.0346391771655295	0.0344813077471615	0	0	0.039825042696267	0.00593204279544396	0	0.0314430031875664	0.0822286047421483	0.008134014246974	0.0112470038153943	0.0182887368310263	0
TCGA-BT-A20X-01	BLCA	0.0640211477862408	0.0945105022360965	0.222725551747462	0.12503782600944	0.0256574364372514	0.497177097506317	0	0	0.340317705738447	0	0	0.0228839149905521	0.0808686754492815	0.0295210126082616	0.000197816094137055	0	0.099622438745145	0	0.0359903975504529	0.0726099628747022	0.111029161940197	0.127805846893645	0	0.0353915575235411	0	0.0416975593348166	0	0.00206395025682103	0	0	0.115825263417083	0	0	0.00778841487557488	0.0275232098658493	0.0100473146240556	6.73256219856281e-05	0	0.0339059502792278	0	0.012249134283864	0.0247124023665422	0.0377881659163066	0.0434980185664418	0	0.0120453223672573	0	0.0141915354751375
TCGA-BT-A2LA-01	BLCA	0.0634153514290273	0.116825594106944	0.142719321047898	0.0528275732480309	0.104051741841026	0.328981451487523	0.253399135118121	0	0.100063605210792	0.0977429427312524	0	0	0	0.216673504775472	0	0	0	0.106144048061193	0.0317570612212629	0.0430167574122893	0	0.0497589338739416	0	0.000955223508608895	0	0.100488788087067	0	0	0.0497660770048896	0	0.0196518945496237	0.019196130296106	0	0	0	0.042553382506807	0	0	0	0.0208460572170528	0.00623689719165638	0.00844823428810338	0	0.00977235748534607	0	0.000187600193126751	0	0.0197353979276127
TCGA-BT-A2LB-01	BLCA	0.0338432449221635	0.180851234287226	0.199521295267764	0.146292555872581	0.0569166154469533	0.481301395531244	0	0.017538949680613	0.0988301093121839	0.122216088017165	0	0	0.070803172629208	0.0651286639406133	0.0370870982751515	0	0.0231826107119782	0	0.0157234768735826	0	0.103625479312321	0.265937682243251	0	0.050921217621251	0	0.0604837789091831	0	0.0685216724734983	0	0.00930575243595126	0.0524369216643446	0.0648449695956033	0	0	0.0375664910479578	0.0345557307679345	0.0196775383589728	0	0.0123001456776608	0	0.0083425054454487	0	0.054981231721257	0.141100252832237	0	0.027017595326381	0	0.0320912644810095
TCGA-BT-A2LD-01	BLCA	0.0735748512024895	0.116536961548796	0.132511795366361	0.10685220254784	0.128776760202911	0.406873396998	0.0420803907269353	0	0.109171389551505	0.16107413923665	0	0.0256738281473872	0	0.164456677040126	0.00034621424413333	0.0035134180202999	0	0.0641939851239323	0.00242500064618621	0.045949196819189	0.105260647736434	0.162869422846316	0	0.0105115340579523	0.102474155802953	0	0	0	0.0128805942080203	0	0.0334168087236545	0.0493039771987056	0	0.00785862860159397	0	0.0503393548671924	0.000105974424445242	0.00107543943915097	0	0.0196494533128894	0.000742280400398421	0.014064816133791	0.0322197504857891	0.0498535044075777	0	0.00321752727019246	0.0313668194355052	0
TCGA-BT-A3PH-01	BLCA	0.0315339684629792	0.0928581071580379	0.106584996986644	0.0639276834242343	0.0531025554052389	0.440024499416406	0	0	0.0596306810850978	0.0670872890684685	0	0.143211200969681	0	0.0603384829270998	0.0717302625401166	0	0.0183440387667696	0	0	0.0558813565376349	0	0.148611462433291	0	0.173103465070751	0.168133690457134	0	0	0.0339280701439564	0	0	0.00662414498227554	0.00745247113014146	0	0.0159087862329656	0	0.00670277198996395	0.00796824134885095	0	0.00203776931841773	0	0	0.00620764681495533	0	0.0165086806870655	0	0.0192294038689	0.0186773305574641	0
TCGA-BT-A3PJ-01	BLCA	0.12026716802619	0.117897474999128	0.158454022803251	0.22107011188114	0.0350537482496182	0.708507773038308	0.00437643960204614	0	0.0185123143593673	0.0872739849320424	0	0.0508565868395476	0	0.09739723738526	0.0442521917527982	0	0.029883346723311	0.0458195620881344	0	0.109809282032476	0.157830275146418	0.293833854842606	0	0	0	0.0580167276682642	0	0.00213819662772886	0.00213811226847813	0	0.00904420260505399	0.0426377591992662	0	0.0248460168863571	0	0.0475834804328019	0.0216194355908553	0	0.0145995274840362	0.0223851753354788	0	0.0536473925052324	0.0771080783269718	0.143552711121495	0	0	0	0.0283441081070728
TCGA-BT-A3PK-01	BLCA	0.0425353132427028	0.0713568309799861	0.210187431548637	0.301624457225832	0.00159600204579124	0.476922884535583	0.000721381188263247	0.00154566490179042	0.00265990350165322	0.026227632525164	0	0.14514258695249	0	0.0611410111282991	0.0194609566987883	0	0	0.0307669653447496	0	0.185188944681437	0.0635909601304877	0.185825201669822	0	0.145431221771634	0	0.0907866218222025	0	0.0415109476832182	0.000431745957523029	0.000925078978895855	0.00159194972495048	0.0156972132103989	0	0.086867700739522	0	0.036592837216987	0.0116473641410877	0	0	0.0184139996009978	0	0.110835407888387	0.0380591293729817	0.111216207092955	0	0.0870404484052406	0	0.0543357071221605
TCGA-BT-A42C-01	BLCA	0.0813313141383106	0.0736714862431138	0.122727158007459	0.102760841192209	0.0681677699760344	0.337065967489634	0	0.0311608152470294	0.106816896641092	0.0630318959721915	0.111036018949008	0.0070824534286021	0	0.129427664475724	0.0715942927493672	0	0	0.0234821032397778	0	0.00352758122523184	0	0.143838953625251	0	0.235695929666203	0	0.0558032906115418	0	0.0175021041689803	0	0.00553618963535029	0.0189776355777814	0.0111985686642454	0.019727226402225	0.00125830485991588	0	0.0229947801082132	0.0127198078204025	0	0	0.00417195043010554	0	0.000626728102655996	0	0.0255551633648499	0	0.0418749430195565	0	0.00991429770540131
TCGA-BT-A42E-01	BLCA	0.0786825946422302	0.240388981586423	0.0938889378233149	0.179790054667989	0	0.608346451452833	0	0.0630410839485462	0.0304885020429649	0.183537530039153	0	0.0304807111591957	0.0235685740551861	0.0740145083969629	0.0744980506920415	0	0.00109089278487668	0.0525843490489794	0.0121156839901794	0.0306099557505838	0.156755588984115	0.164859953406674	0.0061610930113441	0.0343037857423836	0	0.0565642883335446	0	0.00532544861326837	0	0.0318693859934637	0.0154129621369266	0.0927843879378536	0	0.0154090235834228	0.0119147060430198	0.0374168207377987	0.037661267614039	0	0.000551482954625198	0.0265831551758335	0.00612488532038892	0.0154743610667357	0.0792452169135446	0.0833422454199872	0.00311463951794384	0.0173417162330743	0	0.0285951482023792
TCGA-BT-A42F-01	BLCA	0.0505253153597412	0.0919232966145539	0.200506843465383	0.170315179201155	0	0.559164555309248	0.00245516866642379	0.0104976517301002	0.0662403586973382	0.118017837863168	0	0.0365380322625878	0.0180007843669255	0.118393719760705	0.0273440691323813	0	0	0.0353202736539609	0.00212754367547247	0.235372372910022	0.0678691600945696	0.183343603758348	0	0	0	0.0759834737140051	0	0.00249594971399218	0.00139627837242518	0.00597011695059673	0.037671538210652	0.067117895736569	0	0.0207795354009371	0.0102372216792901	0.0673316634386804	0.0155508388754635	0	0	0.0200869842001526	0.00120995484386791	0.133858564690533	0.0385978534553162	0.104269296098163	0	0	0	0.0432125427713036
TCGA-C4-A0EZ-01	BLCA	0.0142610479358704	0.218055971293794	0.0212491173054339	0.0440865179482258	0.064995078596257	0.280582824548471	0	0.00223495561712017	0.0240070802900554	0.117996385859042	0	0.0533760240475401	0	0.138881408752309	0.0941774896260273	0	0.0495522556230033	0	0.0137701386656493	0.141008182053799	0	0.320699729439949	0.0133809768129888	0.0067635769992388	0	0.0241517962132779	0	0	0	0.000351342259745325	0.0037739907559614	0.01854941392658	0	0.00839088381059122	0	0.0218326071506174	0.014805006313721	0	0.00778977503298127	0	0.00216471038562711	0.0221669428000539	0	0.0504150358861859	0.00210353288229191	0.00106325620458453	0	0.00379674056767875
TCGA-C4-A0F0-01	BLCA	0.0578754484311006	0.0726783124220928	0.235206746975861	0.101448535755764	0.0367451626763628	0.563354546054186	0.00947240245933468	0	0.0202814487691651	0.093284678651138	0	0.0413031447960604	0.0134901462939564	0.0391471812841264	0	0.0247694959960351	0	0.042823472736126	0.0217782853149616	0.0625480193602362	0.108536341942699	0.297145609597576	0.0559601698095385	0.00570874157512172	0	0.149321255404022	0	0.0144296060099027	0.00217107178638111	0	0.00464850194010456	0.0213808202080277	0	0.00946666832838933	0.00309193746134596	0.00897252214178865	0	0.00567716101070825	0	0.00981512703365375	0.00499157642488856	0.0143359871700982	0.0248764968338728	0.0681056840874165	0.0128260540402671	0.00130844184700723	0	0.0342243866966618
TCGA-C4-A0F1-01	BLCA	0.0322421178700612	0.0964449469406691	0.204278703092774	0.100997339635301	0.0236529686762248	0.459487194826834	0.00340487172794313	0	0.266013790398043	0.0173040380514181	0	0.104260165954448	0	0.0827867632108848	0.021260154600113	0	0.0646342635281364	0	0.0314775477470451	0.0785384936477737	0.165948316227437	0.0645515196571476	0.0295585803601689	0.0129180933586885	0	0.0510185550118694	0.00632484651888349	0	0.000695265152427874	0	0.0543192617246523	0.00353343550498589	0	0.0212896302611272	0	0.0169048223081217	0.00434126328677208	0	0.0131981333438073	0	0.00642762599624445	0.0160373377091834	0.0338861756318549	0.0131812372799693	0.00603577829702243	0.00263783803495344	0	0.0104178442717445
TCGA-C4-A0F6-01	BLCA	0.0218967261589762	0.123004644790288	0.212473543678192	0.057418402916398	0.0427508743208064	0.369503625306817	0	0.00326188560668896	0.174169892383168	0.120146598427524	0	0.018651622748719	0	0.0485013441852981	0	0.0466583300619275	0	0.0183041655880264	0	0.151858620184245	0.0674435248696053	0.3154516687733	0.00142250676011797	0.00203081551906947	0	0.029026845021168	0	0.00307217987114194	0	0.000752597283446114	0.0401852804392885	0.0277207770273803	0	0.00430338837872256	0	0.0111904537064353	0	0.0107652249921734	0	0.00422322146093889	0	0.0350375208695773	0.0155608809514378	0.0727824631527512	0.000328207317004972	0.000468559117983084	0	0.00669720748794655
TCGA-C4-A0F7-01	BLCA	0.0723864023145552	0.114335543756081	0.178434730641863	0.0729910570542721	0.0187058803333364	0.434378476978706	0	0.010475970244526	0.0012240808778134	0.162928815676357	0.0371044861706412	0	0	0.0977242105850843	0.0187396389898002	0	0	0.00376488589740818	0.084858733771871	0.082404496170573	0.0405153857283221	0.171247840611213	0.0386721248080437	0.172917831146911	0.064230177157335	0	0.000179432021024086	0.0130118901430771	0	0.0018360859582876	0.000214540291648493	0.0285559526880198	0.00650317101492238	0	0	0.0171277740058274	0.00328442971957942	0	0	0.000659858129551124	0.014872887749754	0.0144427422746464	0.00710098722065852	0.0300139985313167	0.00677792545032256	0.0303066918190502	0.0112573941720129	0
TCGA-CF-A1HR-01	BLCA	0.0750665097121876	0.121399617679368	0.148805458186032	0.0756010616071214	0.0738188012050378	0.423660146268137	0	0.0197415195081475	0.162438436399894	0.221936422537315	0	0	0.0245110353918008	0.0509888929536909	0.0538639298747153	0	0	0.0816227044331383	0.0216008077486292	0	0.0154405809566923	0.210679561109529	0.000170691739259741	0.042913547396713	0.0940918699504747	0	0	0	0	0.00631573801489318	0.0519675604214361	0.0710022498587216	0	0	0.0078416090486094	0.0163124469437137	0.0172322332838098	0	0	0.026112864161951	0.00691056443725685	0	0.00493977497932568	0.067400937020644	5.46079700717092e-05	0.013728969674066	0.0301020192337951	0
TCGA-CF-A1HS-01	BLCA	0.1110336565525	0.100937573506452	0.248591766358789	0.124233793548011	0.0709622965559858	0.629299206118134	0.00652304357622393	0	0.00855924819076384	0.0345376380856746	0	0.0364485030539214	0	0.060816593524491	0	0	0	0.0440920576844876	0.0363090647311201	0.0477646566026389	0.0632130670705834	0.323184263255784	0.227706535755729	0.0472360005592879	0	0.0620035100190221	0	0.00160581789027183	0.0026194038708155	0	0.00343706547107508	0.0138689895036408	0	0.0146363195139255	0	0.0244216091194783	0	0	0	0.0177056776060701	0.0145803264367342	0.019180452335036	0.0253839408913864	0.129778392596437	0.0914382027651304	0.0189681643639221	0	0.0248982292161831
TCGA-CF-A27C-01	BLCA	0.0935028145048453	0.0772001293567125	0.128484903312392	0.0626499628372767	0	0.330905523521565	0	0.00134877520235468	0.0189584117069039	0.154419736711774	0	0.307496331452479	0	0.184805812943178	0.00159139427778802	0	0.00288082009057874	0.104172220502094	0.0595257490093767	0.00753736358439187	0	0.0643183358493376	0.0149251004654333	0.0213627310690127	0.0467719676901279	0	0.00988524944516967	0	0	0.000106864158774848	0.00150208479161581	0.012234755823749	0	0.0243630938125594	0	0.0146422604021758	0.000126086993946826	0	0.000228248869807159	0.00825361905544349	0.00471625596483721	0.000597189225765731	0	0.00509597510566491	0.00118252345022666	0.00169258026158686	0.00370576725663697	0
TCGA-CF-A3MF-01	BLCA	0.040732871757868	0.0670241708326992	0.0518028659163835	0.0325481522446398	0	0.180476529535857	0	0	0	0.168331926785152	0.119993884816408	0	0	0.21075498357308	0	0	0.0824079013045213	0	0.00351832605759889	0	0	0.222773887738463	0	0.0780255817647875	0	0.108497655424342	0	0.00569585253564712	0	0	0	0.00670636602519745	0.00478057209783684	0	0	0.00839650616771898	0	0	0.00328314158859384	0	0.000140170571256892	0	0	0.00887534088490073	0	0.00310854940377117	0	0.00432256081212735
TCGA-CF-A3MG-01	BLCA	0.0935998293794335	0.0783575095359031	0.146251236590404	0.073827116207674	0.0548651670560622	0.326995349858603	0	0	0.319096212626385	0	0.151423749552387	0	0	0.114478655488328	0	0	0.0895002190533622	0	0.029103186889006	0	0.00768777398161366	0.0919749406740865	0.0434475970773659	0.142901298399178	0	0.0103863662582877	0	0	0	0	0.0140008039348636	0	0.00664393416366596	0	0	0.0050229151798035	0	0	0.00392695046042628	0	0.00127694406072362	0	0.000337312108239101	0.0040355324204563	0.00190632562860714	0.00626999939753871	0	0.000455716714344809
TCGA-CF-A3MH-01	BLCA	0.0898136412969237	0.115128436454943	0.0973894917459034	0.0659501480825015	0	0.332934975711032	0	0.00502690484218465	0.0686230758907999	0.0818709695173476	0.26085944218547	0	0	0.189919289556659	0	0	0	0	0.0195957269224436	0	0	0.169611068460045	0.0483467943011507	0.114203743762191	0	0.0389753074433216	0	0.00296767711838772	0	0.000556457636879516	0.00759629152419025	0.0090627787190933	0.0288760645592709	0	0	0.0210232821949751	0	0	0	0	0.00216916616457383	0	0	0.0187752458633907	0.00535179076431981	0.0126418834992477	0	0.00431440581380448
TCGA-CF-A3MI-01	BLCA	0.0347495078354241	0.104581758575381	0.101584918694166	0.0457269800663386	0	0.257448921243125	0	0.0269372367205816	0.0292947641571252	0.184788718770206	0.050009103496082	0.04077645405591	0	0	0.0327731003503109	0	0	0.0605696039104471	0.0119646894170292	0.0766272588523364	0	0.360589610540555	0	0.0793611825047186	0.0326568053238474	0.00884438402615769	0	0.0048070878746932	0	0.00278779927531632	0.00303178544759185	0.0191242279829172	0.0051755621384533	0.0042200530903075	0	0	0.00339176680793905	0	0	0.00626849367064906	0.001238254422017	0.00793033891760696	0	0.0373182841795901	0	0.0082132792375789	0.00337973115655206	0.000915326528645114
TCGA-CF-A47S-01	BLCA	0.0788378382838543	0.146130138350307	0.0841154191334409	0.0842869002031113	0	0.396413702695247	0.0447515663536598	0	0	0.0981298593749155	0.0994612305363388	0	0	0.114384886490041	0.0866711408690778	0	0	0.0336905017086641	0.0261493968278966	0	0.113873724209722	0.146088107265651	0	0.162565472508535	0	0.0742341138554984	0	0	0.0069017929878692	0	0	0.0151340395547741	0.0153393697564824	0	0	0.0176409648157626	0.013366823131363	0	0	0.00519590457712857	0.00403288059768721	0	0.0175621310110622	0.0225303817606978	0	0.0250715970333247	0	0.0114487274572606
TCGA-CF-A47T-01	BLCA	0.0537472387652042	0.110640208809178	0.0905730370852212	0.0381771200626143	0	0.301211622607582	0.0312579047574046	0	0.140318586713387	0.00271094320165572	0.338073317061384	0	0	0.209092261184376	0	0	0.0487144436813559	0	0.0117142546047417	0.0288173131248184	0	0.117405794358813	0.00251085740970332	0.039635996202472	0	0.029748327699888	0	0	0.00146153379107794	0	0.00656091179461844	0.000126756259757759	0.0158073799437876	0	0	0.00977657995779351	0	0	0.00227775361485159	0	0.000547726377535421	0.00134741842829433	0	0.00548957254350535	0.00011740079756915	0.0018532703404961	0	0.00139095011322366
TCGA-CF-A47V-01	BLCA	0.0702226706180639	0.161278394472293	0.0808773040837344	0.0936542772422595	0	0.333318700851148	0.0267636682986841	0	0.0328490988407647	0.122917622450201	0	0	0	0.306177683241444	0.100380333496519	0	0	0.0577008908134017	0.062712493944656	0	0.0281432299765005	0.125396433757965	0.00570871399439232	0.0613037822199861	0.0699460489654857	0	0	0	0.00566050996516078	0	0.00694757718783426	0.0259970501430645	0	0	0	0.0647565127379513	0.0212304184808309	0	0	0.0122037257300777	0.0132636786912826	0	0.00595228695692756	0.0265213181900586	0.00120739175560248	0.0129657364710106	0.0147935739889671	0
TCGA-CF-A47W-01	BLCA	0.079927327931282	0.118232376751698	0.0514208344806146	0.0518742606960716	0	0.315065836844751	0.00336507126906437	0.00288547914070345	0.0377459952006024	0.079007763373065	0	0.247060883426128	0	0.0228154374120168	0.046703830063747	0	0.123630020361602	0	0.0977637695767231	0	0.0252412676869653	0.177913277124791	0.0255603663205639	0	0.110306839044028	0	0	0	0.000203291064390065	0.000174317890732826	0.00228031531199227	0.00477302589661186	0	0.0149254699068564	0	0.00137832877379248	0.00282147704033374	0	0.00746875070995555	0	0.00590611585518159	0	0.0015248783054941	0.0107481169294461	0.00154415572807532	0	0.00666386918010179	0
TCGA-CF-A47X-01	BLCA	0.0869595399770689	0.0771622827100931	0.0904406755148939	0.0672145374594661	0	0.292465570448772	0.00872323387192897	0.0382654734961054	0.0699066648922715	0.113106936924433	0	0.0409283399845557	0	0.123850351417479	0.0917854290066624	0	0	0.0494239694788574	0	0	0	0.282229461979968	0.0396962867460113	0.124534053283548	0.0114767031642489	0.00607309575393071	0	0	0.000879216527742917	0.00385678490725192	0.00704590706555013	0.0114000713274866	0	0.00412517576575593	0	0.0124829022735965	0.00925107217958683	0	0	0.00498145200168339	0	0	0	0.0284459652500303	0.00400099686762122	0.0125518127246427	0.00115673926139685	0.00061210856430248
TCGA-CF-A47Y-01	BLCA	0.0486978221499292	0.121197342263828	0.0676861653471493	0.0447664489994291	0	0.307948662923228	0	0.00384884225403085	0.0188964297184654	0	0	0.234088862648479	0	0.0548152420733021	0.18882397667721	0	0.0832439439093226	0	0	0.0189010411050454	0.0042689018973623	0.176605352230735	0.00461156584375473	0	0.21078388173038	0	0.0011119599119119	0	0	0.000269203128184686	0.00132169043467692	0	0	0.0163730935016025	0	0.00383399309828286	0.0132070897799309	0	0.00582240804474408	0	0	0.00132201297314711	0.000298583747743864	0.012352471246355	0.000322551008597005	0	0.0147430516990667	0
TCGA-CF-A5U8-01	BLCA	0.0677236025463238	0.123114879893596	0.0699513434249309	0.0572763762724051	0	0.327730061341234	0.0645854389297139	0	0.303689506850181	0.163375109656718	0.0537491963560464	0.0361847164340871	0	0.0481068719778008	0.00345892756538288	0	0	0.108823551566537	0	0.00835594862728892	0.0158177204466135	0.0957359998649316	0	0.00716418528209234	0.0384161835233795	0	0	0.0525366429192282	0.00475699449003377	0	0.0223680342613998	0.0120332773040598	0.00395885876362486	0.00266515950890588	0	0.00354327738145748	0.000254764845491856	0	0	0.00801532115855536	0	0.000615451442890654	0.00116504293005303	0.00705136686228867	0	0.000527672962780084	0.00282951662754383	0
TCGA-CF-A5UA-01	BLCA	0.0597534315071362	0.101697696754647	0.0813590972351691	0.0542232253506138	0	0.312432076421727	0	0.0111315152909435	0.0824725814175532	0.102549813205822	0	0.107051035797358	0	0.0914578202750883	0.0349825241162403	0	0.0226749893086359	0.0233116589095841	0.0257245039866198	0.171277265723778	0	0.209097256242736	0.0869940256263921	0	0	0.031275010099249	0	0	0	0.0010966304063227	0.00812485435329688	0.0101027793956958	0	0.0105462210503572	0	0.00901004256727364	0.00344633220483449	0	0.00223384526625257	0.00229656729689553	0.00253427071894231	0.0168735210432062	0	0.0205993885900684	0.00857028815725873	0	0	0.00308108340477147
TCGA-CF-A7I0-01	BLCA	0.0466196659338543	0.114174521087383	0.108492198588412	0.0633201707404709	0	0.322541798236693	0	0	0.0444870806889475	0.261794137460368	0	0.12183960486735	0	0.0694060712282141	0.033963030000617	0	0	0.0443210492089445	0.0754038416948013	0	0.0106664494522269	0.178897601993531	0.0312202728951525	0.0331284877973536	0.0948723727124932	0	0	0	0	0	0.0113911311309081	0.067033648936531	0	0.0311976172517614	0	0.0177717585959322	0.00869639729891538	0	0	0.0113486179713282	0.0193075165917352	0	0.00273119572086703	0.0458075920414263	0.00799410114091332	0.00848270875103967	0.0242925276626859	0
TCGA-CF-A8HX-01	BLCA	0.0410204692331943	0.115317073247439	0.047848158873667	0.0453475070630334	0	0.25743667059753	0	0.0118095919993519	0	0.0873766260696934	0	0.14783572673871	0	0.15417741999371	0.0601843200130883	0	0	0.094072461098079	0.038431912143	0	0	0.239222960375552	0.059240738729018	0.0855825370957033	0	0.0202452076541176	0.00182049808997736	0	0	0.000919832397746175	0	0.00680564167407885	0	0.0115147154115128	0	0.0120086609189307	0.0046876714612495	0	0	0.0073271707827399	0.00299340721494919	0	0	0.0186327376297385	0.00461417725120038	0.00666590262443125	0	0.00157687055576334
TCGA-CF-A8HY-01	BLCA	0.0600798309117164	0.0791779614385509	0.129971503059517	0.0582417889947722	0	0.287897298469434	0	0.0134382486221942	0.0431758266667747	0.205975339541389	0	0	0	0.19446332762529	0.121119257075916	0	0	0	0.0771141059408943	0	0.00820972156745512	0.0321081320468364	0.297853164023155	0	0.00654287689009479	0	0	0	0	0.000931079407197334	0.00299147040870804	0.0142711600617903	0	0	0	0.0134735414485443	0.00839184102399889	0	0	0	0.0053429102306843	0	0.000568816882704259	0.00222463666158165	0.0206369859039897	0	0.00045332826527211	0
TCGA-CF-A9FF-01	BLCA	0.0721959739665448	0.158041768275807	0.0985865191203332	0.0537074124544424	0	0.30265072961403	0.304841725534569	0	0.099770995772492	0.125140118549188	0	0.114545009061419	0	0.0899727213651216	0.0457140857220305	0	0	0.0435040593419265	0.00950665457515634	0.00945211054715206	0.0258603849246354	0.0650883712987971	0	0.0294591148691624	0.0313115605874477	0.00583308785090278	0	0	0.0722727116016671	0	0.0236539810651963	0.0296685622082869	0	0.0271566446187417	0	0.0213309793199593	0.0108380207064126	0	0	0.0103140615964146	0.00225386371633378	0.00224093226871572	0.00613105091925592	0.0154313294193932	0	0.00698424767556278	0.00742343058243224	0.00138292445122536
TCGA-CF-A9FH-01	BLCA	0.0536759867163526	0.133609486070478	0	0.197257696743543	0	0.222279692597927	0	0	0.172187669073573	0.0700277010264764	0.14436687376971	0	0	0.0413841732028502	0	0	0.021221546756662	0.0132926239940018	0.0218967467162804	0	0.0658816896677936	0.123704048596625	0	0.304902197160452	0.0211347300355742	0	0	0	0	0	0.0152866481923817	0.00621698891141635	0.0128167459483325	0	0	0.00367404530120127	0	0	0.00188402759101557	0.0011801057976056	0.00194397116477861	0	0.00584891019020013	0.0109823210979289	0	0.0270689106029102	0.00187632008977797	0
TCGA-CF-A9FL-01	BLCA	0.0735532542957763	0.118364756262147	0.10686396621894	0.0538600733444957	0.0103028398362737	0.369121592607984	0.0077287912719554	0	0.146929625557269	0.0238164450666042	0	0.021458453801692	0	0.0958059594323974	0.00709465161540503	0.0142045779975022	0	0.0200770143208964	0.0127484916946243	0.0564866684124027	0.015697355249316	0.353657192803512	0.0141698094434841	0.0119166630935459	0.186311112612685	0	0.00858704566932411	0.00331014195738407	0.00149126110653628	0	0.0283498969349265	0.00459535481992631	0	0.00414038320286695	0	0.0184856462089162	0.00136890461214404	0.00274075647239943	0	0.00387383609397823	0.00245980634775043	0.0108990356547584	0.00302878607211571	0.0682377357748526	0.00273404792115083	0.00229930600604837	0.0359485081403297	0
TCGA-CF-A9FM-01	BLCA	0.0790931677735721	0.154580193018348	0.0858703931556909	0.109186139099106	0.000650900382980891	0.459703882247378	0	0.00236299340343784	0	0.0521535243861305	0.0515824848081128	0.121571359808015	0	0.0378071198818978	0.0287645689531557	0	0	0.127963897176161	0.0249387126668733	0	0.0231433610910914	0.16535814065634	0.0359093362609048	0.123018831684413	0	0.180980368826061	0	0.0244453003974067	0	0.000687500559222266	0	0.0151737948691315	0.0150076538935985	0.035370550646406	0	0.0109997835895659	0.0083689007393381	0	0	0.0372304259253871	0.00725578788320549	0	0.0067334397418375	0.0481100852874973	0.0104476333809291	0.0357916850105707	0	0.0526552907829317
TCGA-CU-A0YN-01	BLCA	0.0106796593912206	0.157969966144095	0.153839675761152	0.185859500692678	0.0149577572095237	0.575898774632936	0	0	0.0539699845533404	0.092517917183221	0	0.120385826621456	0	0.0677903560834068	0.0565914178373509	0	0	0.0250575865388906	0	0.272271573130337	0.00472348775507611	0.150399166284948	0.0229832132862371	0.0379780491996668	0	0.073996855322092	0	0.0213345662039777	0	0	0.0324109145299034	0.0555603328614342	0	0.0722960135996236	0	0.040710544113636	0.0339851793887332	0	0	0.0150479808797236	0	0.163508860687704	0.00283662408243809	0.0903201022600345	0.0138022452221856	0.0228071828593229	0	0.0444377698673533
TCGA-CU-A0YO-01	BLCA	0.0681444583762106	0.141240117175794	0.183753773838315	0.138967008572634	0.0318412809528233	0.461226683887443	0	0.00662304137251375	0.0238367317885237	0.0680738210308338	0	0.326034904042728	0	0.0126077089181718	0.00411125912643503	0	0	0.027564237109392	0.0259216128159128	0	0.057896922586267	0.266456854527385	0.0319101185136932	0.0974009406205507	0.0439625729619537	0.00759927458563927	0	0	0	0.00327356938260749	0.0117817768266064	0.0336468343997464	0	0.161149209178284	0	0.00623160985686094	0.00203207125598178	0	0	0.0136241701630789	0.0128122705701552	0	0.0286167007671378	0.131701578127947	0.0157722081271183	0.0481423441465816	0.021729372464161	0.00375609198469102
TCGA-CU-A0YR-01	BLCA	0.00981479358567494	0.0610954133802809	0.244580035434267	0.106214172224783	0.0458441742065254	0.648624256252021	0.028355597910198	0	0.0504169797000938	0.0315797593419489	0	0.0203334025582408	0.0104805872027864	0.0544182513997372	0.0229895289051567	0	0	0.0358862356135725	0	0.346698934246328	0.0619755042120329	0.231801325928285	0.0402996320557418	0.00639169972887328	0	0.0567634347185201	0.00160912647848519	0	0.0133379553731416	0	0.0237152264402293	0.014854542024874	0	0.00956446119615772	0.00492987680379008	0.0255973515689138	0.0108138545185199	0	0	0.0168802298099922	0	0.163080846594675	0.0291521452669052	0.10903511012034	0.0189562108905556	0.00300653881509486	0	0.0267004829698748
TCGA-CU-A3KJ-01	BLCA	0.00886056560730753	0.158072127616015	0.186144134445764	0.187664021364605	0.00179826069876799	0.565605258712963	0.00172943870630202	0	0.00284664903784728	0.0766376086078539	0	0.255149617601594	0.0588592766697215	0.0335568984867421	0.00673298127201392	0	0.0208940963364756	0.0190253503186383	0.0169298457294717	0.0862510954302845	0.110359576062608	0.117065450056619	0.0189197773404866	0	0	0.155372891007272	0	0.0196694473360693	0.000581415373332123	0	0.000957007326743888	0.0257645926725518	0	0.0857780675503584	0.0197877428059647	0.0112814039551917	0.00226354296665228	0	0.00702433036663386	0.00639608164081055	0.00569159955735202	0.0289965250963603	0.0371014907226268	0.0393559205659849	0.00636058934363797	0	0	0.0522343966869145
TCGA-CU-A3QU-01	BLCA	0.0730081768113817	0.0515573941812335	0.152464643042334	0.0945928508616044	0.0103529511827797	0.415664668982923	0	0	0.0935102629322833	0.02960364751779	0	0	0	0.0297919384422227	0.0239060035744043	0.00725361574776397	0.0233291382930831	0	0.198979699361575	0.232062274321713	0	0.0878070997058204	0	0.0806799611700168	0	0.193076358933327	0	0	0	0	0.00999777413161463	0.00316511334770954	0	0	0	0.00318524472232533	0.00255594216754097	0.000775529975102128	0.00249426584874807	0	0.0212741792035622	0.0248112467058019	0	0.00938801284995512	0	0.00862600535418654	0	0.0206430157101348
TCGA-CU-A3YL-01	BLCA	0.0915342888623091	0.13640548510657	0.0699599339316761	0.0674094113875212	0.0232553725364662	0.328719981806358	0.0134171372424738	0	0.0915279408795479	0.228021998690689	0	0.0748470435778471	0	0.165554307581174	0.00208399882289606	0	0	0.0828266281055081	0.0239569617139697	0	0.0961388801449641	0.180447764881195	0.00876628864803139	0.0027642419689612	0.029646807742742	0	0	0	0.00367475388977247	0	0.0250681386566758	0.0624518264589062	0	0.0204994895375275	0	0.0453428570311275	0.000570776212713656	0	0	0.0226849787929377	0.00656145470189051	0	0.0263310061890622	0.049421952978075	0.00240095578706938	0.000757084670458328	0.00811981871416639	0
TCGA-CU-A5W6-01	BLCA	0.0357294299083297	0.0804468021668489	0.0927414956917837	0.0876915151933871	0.132798828160564	0.337580623784233	0.0318736488704515	0	0.0799794650044527	0.141906005110693	0	0.00511467259467467	0	0.103083561018258	0.0282268694074709	0	0	0.0236513815674214	0.0755569907269499	0.0409326430424608	0.0806152368862652	0.160054471320771	0.0396103620599946	0.045659828966231	0	0.116035363545863	0	0.0276994998780435	0.00939683620247977	0	0.0235791620615339	0.041836047438222	0	0.0015078832297116	0	0.0303906007747638	0.00832171018162545	0	0	0.00697278681379475	0.022275349417921	0.0120675653913335	0.0237665972767431	0.0471864911541417	0.0116777368575377	0.0134612116602273	0	0.034208989041932
TCGA-CU-A72E-01	BLCA	0.0423184415283703	0.104723378776345	0.109756979416555	0.0915281661609671	0.0626218306247509	0.380371212505153	0.000704851451143568	0	0.00439057785169424	0.0320060065722049	0	0.175920532588053	0	0.0493070508149712	0.00842898729035367	0	0.00725063288168185	0.051922598919145	0.0274703416991901	0.262156297447998	0.00792639818445007	0.344445618944993	0	0	0.0244244675133685	0	0	0.00364563784075244	0.000166056301586296	0	0.00103437840511809	0.00754031089998352	0	0.0414452051808479	0	0.0116162724602151	0.00198578927983073	0	0.00170818018255997	0.012232470730213	0.00647175137183648	0.0617615316264769	0.00186738406408135	0.0811481135306027	0	0	0.00575417236767311	0
TCGA-DK-A1A3-01	BLCA	0.100475950872724	0.0770424065916563	0.191381623846241	0.115478145155209	0.18909464376928	0.426563587246455	0.0470529519575464	0	0.034311619172922	0.0782213894408543	0	0.147439066479412	0	0.0479875702224451	0.0122811945166691	0	0	0.0486370922335354	0.018820374018876	0.0202467818859603	0.131366440002814	0.328568550186994	0.0025838019538191	0	0.0824831679281515	0	0	0	0.0224314003321504	0	0.0163572663072559	0.037290227883427	0	0.0702881453172636	0	0.0228769578494896	0.00585477380906881	0	0	0.0231866023595398	0.00897217552682164	0.00965218229732914	0.0626258945149975	0.156637413364597	0.00123176747884812	0	0.0393219316426675	0
TCGA-DK-A1A5-01	BLCA	0.00703362546179684	0.145403233822307	0.221027266837298	0.0998212515824662	0.0380195670943286	0.597799494326896	0	0.0159921308587378	0.0280964692262697	0.119212799988139	0	0.0250255519766924	0	0.141133835168068	0.00911276260466768	0	0	0.0462926938845804	0.0147773622139129	0.177092611672535	0.0625690258105759	0.201539586490268	0.0649881425245966	0.0693406868585697	0.0248263407223885	0	0	0	0	0.00545012684763932	0.00957529191116498	0.0406277867244071	0	0.008528721651289	0	0.0480984873719633	0.00310563442524148	0	0	0.0157765751180085	0.00503613303635097	0.0603532578566719	0.0213235578431085	0.0686848000992048	0.0221479941278737	0.0236313435914111	0.00846083034805844	0
TCGA-DK-A1A6-01	BLCA	0	0.0949541706319773	0.208536812745016	0.159823939078187	0	0.487980127696822	0	0	0.000540794981457799	0.224339744382366	0	0	0.10085834641835	0.0799830524846186	0.00192767834439736	0	0	0.0801007942774748	0.0237903872069691	0	0	0.249579628916395	0	0.165629420998528	0	0.0710735601074033	0	0.00217659188203987	0	0	0.000201496834504716	0.0835875884513388	0	0	0.0375791903280884	0.0298011861098102	0.000718240918753182	0	0	0.0298450559668963	0.00886414977617508	0	0	0.0929918118839637	0	0.0617124884223	0	0.0264815648621917
TCGA-DK-A1A7-01	BLCA	0.0704661898305394	0.0747215421581104	0.0924348147131563	0.0490044292353626	0	0.229046488389804	0.203052774517273	0	0.143613493109382	0.100495066781249	0	0.150850535455961	0	0.105975683094465	0.0402285386606487	0	0	0.0577362198525733	0.00452531027037217	0	0.00302188727170118	0.110274705228892	0.000826518290438825	0.0250582361338976	0.0543410313331475	0	0	0	0.032469078367994	0	0.0229644621875049	0.0160696262667397	0	0.0241216987515569	0	0.0169460021793653	0.00643272950841343	0	0	0.00923228875607147	0.000723618055244565	0	0.00048321375995659	0.0176334357144169	0.000132164099745191	0.00400692792664111	0.00868938239897575	0
TCGA-DK-A1AA-01	BLCA	0.0719067247045903	0.116883309715265	0.147371521248805	0.0830702254923165	0.039409052858554	0.435555916479118	0	0.0207938503248497	0.126613383810724	0.00198300042789508	0	0.150408863260962	0	0.00398361321926795	0.0432816355110328	0	0	0.0826198099937559	0.0165842716453474	0	0	0.261632720141519	0.0640900524506747	0.0827536463131194	0.130862542216247	0	0	0.0143926106846051	0	0.00370240381916846	0.0225438708298511	0.000353078830661656	0	0.0267807231981794	0	0.000709293592417653	0.00770641752789781	0	0	0.0147106906744586	0.00295287643791893	0	0	0.0465844452633086	0.0114114149739991	0.0147345206093775	0.0233004454931811	0
TCGA-DK-A1AB-01	BLCA	0.0746826513772339	0.179270666743875	0.116806088599875	0.186062768029597	0.0595888284940319	0.61921429050783	0	0.0233300770057404	0.0405605711199059	0.0383241732032476	0	0.119633207840073	0.00443046333407501	0.0454434674830791	0.00542920433935352	0	0	0.0507089512619628	0.00358318344334244	0.0916376148754419	0.239671005786192	0.216311172061413	0.0488839019773702	0	0.0673672388129435	0	0	0.00468576745585953	0	0.0145077985899801	0.0252225741199813	0.0238318710145459	0	0.0743938600626976	0.00275508176399232	0.0282590011731467	0.00337614843876453	0	0	0.0315333400501275	0.00222820111970366	0.0569848123326793	0.149039314312957	0.134513011519737	0.0303984339188215	0	0.0418922891690754	0
TCGA-DK-A1AC-01	BLCA	0.0172193262834362	0.0802741796473977	0.273911057245258	0.169318086143977	0.0882016812385641	0.514279616015961	0.03399587502471	0	0.0411335150713375	0.209904405955068	0	0.0497434673859284	0.0136918208406925	0.0823397049475871	0.0127750292837949	0.0364677015565127	0	0.0348615421190578	0	0.065871607628862	0.0598592658519276	0.159260791805424	0	0	0	0.194546006848809	0.00554926568028903	0	0.0182245000531676	0	0.0220508443174262	0.112525500658763	0	0.0266664653685384	0.00733990784051862	0.0441406481258207	0.00684843445543058	0.0195495961928467	0	0.0186885666493502	0	0.0353124346957346	0.0320893400422286	0.0853764848416405	0	0	0	0.104292173964711
TCGA-DK-A1AD-01	BLCA	0.0115978038348767	0.158843865849553	0.087945332182965	0.0537750345559862	0.127159407525475	0.272789529349107	0.0497542505788937	0	0.120514760627839	0.215244704018271	0	0	0.0186199575082934	0.0917664122229863	0.0611142557628556	0	0	0.0329102090111128	0.0470808564112452	0.012199338141422	0.195149364831247	0.11457343115391	0.0138184858313588	0.020122740670279	0	0.00713123323028636	0	0	0.013099536212204	0	0.0317297005297308	0.0566706514914041	0	0	0.00490235115214579	0.0241606983522528	0.0160904525167752	0	0	0.00866475667257172	0.0123956722548307	0.00321189988572092	0.0513798548194789	0.0301654389905289	0.00363819680609362	0.00529801106502711	0	0.00187754507104237
TCGA-DK-A1AE-01	BLCA	0.0777353831351701	0.0661136878289202	0.169847206704767	0.135475585201148	0.000247174371805713	0.317822205424335	0	0	0.160135330864074	0.0420934247700343	0	0.0763235549067697	0.00295368807972338	0.156767786133077	0	0.0171053095042455	0	0.186368799342077	0.00804636959616418	0.00596046134966987	0.0697306332268567	0.179354903818773	0.0503230695341179	0.0154781709834323	0.0293584978909848	0	0	0	0	0	0.026376629012729	0.00693340216080638	0	0.0125716047910584	0.000486515588270234	0.0258219451864055	0	0.00281749443115937	0	0.0306976646144773	0.00132535465216901	0.000981775083091446	0.0114856542495839	0.0295423735294059	0.00828894491128805	0.00254948093979411	0.00483577361137625	0
TCGA-DK-A1AF-01	BLCA	0.0736765466420443	0.172009861197019	0.36275487097672	0.221037496664941	0.183759916607798	0.65996589282572	0.00811211527650761	0.00716425554453799	0.0179368267942347	0.112984406772749	0	0.181888993476812	0	0.0208780385501954	0.00198451057498137	0.00952051328781782	0	0.0327776959616323	0.0571314905775377	0.165849193317492	0.0806051544055318	0.236123065562999	0.00321140807316464	0	0.0104529051434089	0.0290870093870888	0	0.0242924172933088	0.00981749029335709	0.00867036609690682	0.0217076085513713	0.136736631443643	0	0.220126732308452	0	0.0252671385729027	0.00240170567636852	0.0115219697458698	0	0.0396684096531321	0.0691419975027116	0.200714954121875	0.0975504284637757	0.285762199523434	0.00388652854547152	0	0.0126503743209846	0.0352018459534847
TCGA-DK-A1AG-01	BLCA	0.0645820287218227	0.137354195023235	0.10565625407254	0.0935913547262693	0.00830173486235336	0.390167622582215	0	0	0.136383610522382	0.173391623716543	0	0.174409132724766	0	0.122177335166934	0.0142529091347355	0	0	0.0977694893577522	0.0341584617275073	0	0	0.115833760326461	0	0.0409221462429811	0.0278699162119569	0	0	0.0628316148679805	0	0	0.0352935389657657	0.0448705236981016	0	0.0451338360836015	0	0.0316172194219771	0.00368838749755603	0	0	0.0253009233961038	0.00883957387088349	0	0	0.0299756203694448	0	0.0105898894849421	0.00721221538300531	0
TCGA-DK-A2HX-01	BLCA	0.0161654593472375	0.120991023296178	0.205741079319803	0.11773149072445	0.139451349295924	0.566472759508796	0.022739318689706	0	0.047653390294846	0.0516680722271956	0	0.128347211295468	0	0.0322780854489939	0.0342707285045326	0	0	0.0527384094560167	0.032336169207202	0	0.00209087542109045	0.366724146806103	0	0.0774443267667747	0.150052868733409	0	0	0.0016563971486628	0.00901728604849058	0	0.0188969712475826	0.0204889949960378	0	0.0508961386913155	0	0.0127998878753989	0.0135900712872029	0	0	0.0209134376582094	0.0128229210132726	0	0.000829137496202381	0.145424609143469	0	0.0307105791874459	0.05950352595121	0
TCGA-DK-A2I1-01	BLCA	0.0833642152375326	0.118294748741581	0.132877917488086	0.0721006018094494	0.114507970362198	0.390244555514207	0.079669749088666	0	0.147232554530515	0.0905914152758086	0	0.0335205710911372	0	0.0404237201809231	0.0516311982170464	0	0	0.0537067830244005	0.0204247135695941	0.0411036439618671	0.143463796649063	0.263439282227239	0.0113872883449862	0	0	0.0216364614340736	0	0.00176882240468031	0.0383508905768124	0	0.0708738216541923	0.0436082891459158	0	0.0161359081545212	0	0.0194588998597312	0.0248538806237229	0	0	0.025853011746141	0.00983191191299576	0.0197861970185881	0.0690596422099815	0.126812638446832	0.00548153664697941	0	0	0.0104152149896205
TCGA-DK-A2I2-01	BLCA	0	0.258005025164742	0.18731795009592	0.208179311957535	0	0.870132212403763	0	0.0263082288607478	0.0116098593547	0	0	0.0906530177410082	0	0.0391394173504328	0.0451890038949744	0	0.0285941585100327	0	0	0.192512573382446	0.0378896182915582	0.190589948923991	0.0565266563211321	0	0	0.224012900023971	0.00218393460563109	0.0547906827393756	0	0.0149284730469916	0.00658795669497138	0	0	0.0514406020693492	0	0.0222094668585867	0.0256422745232022	0	0.0162256124073529	0	0	0.109240298089195	0.0215002746258704	0.108149314444516	0.0320757687563538	0	0	0.1271150010853
TCGA-DK-A2I4-01	BLCA	0.0350013393146324	0.256787038136944	0.439308643885679	0.399282545813721	0.234132218073488	1.06945185268073	0	0	0.0251179152145901	0.216248897695753	0	0.0655838023778016	0.0349786539379052	0.0511727322692653	0	0	0	0.0694246928630273	0.0143063830396409	0.051743158893369	0.0973136280070355	0.369241321025962	0	0	0.0020685229804999	0	0	0.00280029169515097	0	0	0.0381694889030073	0.32861445029845	0	0.0996619423105005	0.0531539871808105	0.0777627052166224	0	0	0	0.105498606122007	0.0217401533530361	0.0786295324398491	0.147878970551201	0.561103594188647	0	0	0.00314335263397755	0
TCGA-DK-A2I6-01	BLCA	0.127356962717915	0.0786330630895662	0.134891021764774	0.0763238623964289	0	0.432235199181735	0	0	0.0234696938285231	0.117197343567381	0.0144430283718997	0.107342671973977	0.024972136280769	0.0465929813915129	0	0	0.0369159183107813	0	0.0232112494163191	0	0.0281706836235426	0.218339191982638	0	0.289334575449613	0	0.0700105258030427	0	0	0	0	0.00291187455290263	0.0145406226811063	0.00179194015440772	0.0133179579267339	0.00309828192471839	0.00578077063335725	0	0	0.0045801416887491	0	0.00287980946876753	0	0.00349512428157767	0.0270892471661858	0	0.035897613052911	0	0.00868617503111422
TCGA-DK-A3IK-01	BLCA	0.0394092584412855	0.119679829427819	0.100302786197334	0.0542576676430923	0.0167185376398592	0.300454726220584	0.00341400390088237	0.10790371866094	0.156969180632909	0.0866532969607216	0	0	0	0.136751697940529	0.0315266712927746	0.0601261214194054	0	0.0121993855775703	0.00518570543482107	0.113123315421362	0.0410958350540962	0.165749301333246	0	0.017188468435975	0.062113297934767	0	0	0	0.000904746149375522	0.0285955953174376	0.0415984474158187	0.0229640149900367	0	0	0	0.036240606550063	0.00835489216851614	0.0159340406192953	0	0.00323296265806882	0.00137426527917483	0.0299788421464947	0.0108908189914357	0.043925269711666	0	0.00455512093207971	0.0164606628354967	0
TCGA-DK-A3IL-01	BLCA	0.0568187930818613	0.135353747216501	0.078428805532807	0.0633694033956588	0	0.341165688381611	0.179195389021752	0.200723870301065	0.00251201543560461	0.0653915095926097	0	0	0	0.182145648187764	0.00807991472824621	0.00689349959690186	0	0.0549372730310543	0	0.0902880912345971	0.0283938598924945	0.0851524741777328	0	0.049817257459234	0.0464691973409441	0	0	0	0.0308126126793797	0.0345144308949936	0.000431940571040655	0.0112440574983346	0	0	0	0.0313199091755806	0.00138933978359033	0.00118533592992738	0	0.00944645353213707	0	0.0155250199235564	0.00488231874779884	0.014641951558312	0	0.00856606783924549	0.00799036954580546	0
TCGA-DK-A3IM-01	BLCA	0.0400429514176968	0.104557332484959	0.184717657067232	0.0722623192974562	0.029652162653325	0.488081414369985	0	0	0	0.020583988781101	0	0	0	0.123679760883186	0.0359649095456127	0	0	0	0	0.552884323581253	0.012795375405634	0.12095191545644	0	0.00512830803339326	0	0.12801141831338	0	0	0	0	0	0.00318002512145352	0	0	0	0.0191073144669126	0.00555622707834252	0	0	0	0	0.0854152252483	0.00197676046470174	0.0186858890047853	0	0.000792273477709803	0	0.0197765132112392
TCGA-DK-A3IN-01	BLCA	0.0571879907516486	0.112769245724544	0.26735962433348	0.160506481271583	0.135141901890496	0.702900084984521	0	0.00206544888094407	0.0565383933740963	0.0925344517299022	0	0.0791326595949418	0.0113016955845275	0.0287253385460855	0.0378110833781057	0	0	0.0465641590408877	0.0129448805172123	0.0499339190368599	0.0343002300280262	0.501980874343954	0.000467285264553026	0	0	0.0268548310474579	0	0.0188447496324461	0	0.00147196017327862	0.0402925795335059	0.0659454847124234	0	0.05639458056988	0.00805425200518137	0.0204713632440309	0.0269463986035082	0	0	0.0331843543758246	0.00922528209000149	0.0355858432499097	0.0244443583190851	0.357741051642076	0.000333014922483886	0	0	0.0191383297484062
TCGA-DK-A3IQ-01	BLCA	0.0286223056142461	0.157585666501574	0.211896572949576	0.106242360179145	0.219649225319042	0.464256956192822	0.0218984512857616	0	0.0858710999214595	0.0382084774417188	0.0536703646303612	0.12835608580153	0	0	0	0	0	0.0297897125060679	0.0084442316328734	0.00789030227523204	0	0.414962682912543	0	0.0138578118502186	0.197050779742234	0	0	0	0.0059105777923215	0	0.023177338414247	0.0103127922289316	0.014486086762504	0.034644396553336	0	0	0	0	0	0.00804049614652387	0.00227916976005203	0.00212965952679098	0	0.112001948734144	0	0.00374034099047581	0.0531856772657417	0
TCGA-DK-A3IS-01	BLCA	0.105574058820622	0.076067142695019	0.125336448905623	0.0696981902688772	0.013701177047584	0.346230614885459	0	0	0.0881093684891748	0.240936469164058	0	0	0	0.218193288029642	0	0	0	0.100538927116181	0.0309812226932592	0	0.0612278308323876	0.181562380406653	0.0191754656762346	0.0113391336835437	0.0462199283744283	0	0	0.00171598553443728	0	0	0.0100211219300714	0.0274029172640202	0	0	0	0.0248162208078574	0	0	0	0.011434798190315	0.00352365038446496	0	0.00696374935839571	0.0206500033216402	0.0021809222208993	0.0012896567433477	0.005256825077531	0
TCGA-DK-A3IT-01	BLCA	0.0914068187502654	0.143315376721648	0.176258788729078	0.102835300367864	0.0754942012870851	0.438506478621394	0.0446356749420752	0.0362317579183605	0.153812131493698	0.0510754191194128	0	0.114182358443685	0	0.0431585955692153	0.0280786060651586	0	0	0.0171872840283344	0.0304950720204788	0.0173508769993021	0.0763856372216809	0.258401192517261	0	0.00988425203691762	0.119121141624419	0	0	0	0.0211634063090871	0.0171788018241872	0.0729279581476521	0.0242167245960501	0	0.0541380330466486	0	0.0204630689453266	0.0133130942798761	0	0	0.00814912008641879	0.0144588291861116	0.00822668549835424	0.0362172248722314	0.122517457954702	0	0.00468648546684179	0.0564796908184199	0
TCGA-DK-A3IU-01	BLCA	0.258925361736771	0.427848690763411	0.235291163437039	0.302975171373507	0	0.88456922550337	0.0676376126614449	0.0306319682828043	0.0217923859869446	0.206925528745183	0	0.10115867327922	0.0260683146519015	0.0368993687511689	0.0439370785376794	0.00514541872033521	0	0.0805822056314158	0	0.0866325856129753	0.136130748233757	0.11880084357511	0.00657172938829382	0	0.0110775083741385	0	0	0.0200080295676278	0.0960258734907248	0.043488547205528	0.0309388935756487	0.293774482324578	0	0.143616097324753	0.0370094772180924	0.0523864455909029	0.0623779607114405	0.00730500837705293	0	0.114403456584102	0	0.122993248562541	0.193266342405131	0.168662883369887	0.00932995754912709	0	0.0157268622571272	0
TCGA-DK-A3IV-01	BLCA	0.169563429437628	0.321437401885835	0.111306262152564	0.202935197507572	0	0.56989377593341	0.020288570258414	0.0957424266113696	0	0.081063769426353	0	0.239448883392496	0	0.08142159508864	0.0955004757741672	0	0	0.0313349834754767	0	0.0131326690502513	0.117386126457361	0.13057938450536	0	0.0531293364088065	0.0409717795513048	0	0	0	0.0192523021673171	0.090852243597098	0	0.0769233200733124	0	0.227218685101143	0	0.0772628692719905	0.0906226507490991	0	0	0.0297345038410274	0	0.0124618989706264	0.111390460146928	0.123909853444547	0	0.0504156786537083	0.0388790866092348	0
TCGA-DK-A3WW-01	BLCA	0.0578549246880328	0.102566480494773	0.36889702083185	0.227803541300537	0	0.622642279151595	0.00378795452524676	0	0.00998715783896421	0.265178250649947	0	0.0240257349598025	0.1266953529048	0.0674898408075968	0	0	0.0280044187561443	0.0704120009997379	0.01083778685532	0	0.142675749144656	0.162310296179031	0.0225996230872635	0	0	0.0659958332914892	0	0	0.00192026397780216	0	0.00506288534114281	0.134429344129075	0	0.0121795953663212	0.0642268857021642	0.0342132698021203	0	0	0.0141965475557571	0.0356946283867962	0.00549410283535887	0	0.0723279806455893	0.0822815091632305	0.0114566428496264	0	0	0.0334558982981527
TCGA-DK-A3WX-01	BLCA	0.000157658243396559	0.168811368628775	0.206289107987854	0.299111322167466	0.0666325398211593	0.562276145309972	0	0	0	0.10381558156289	0	0.128257135057809	0.0210711564804716	0.0564753513510836	0	0	0.0141837111890641	0.0637483665596118	0	0.122926139004944	0.154468052271201	0.0454464994711481	0.0283794582732554	0	0	0.0763073436996107	0	0.184921205078911	0	0	0	0.0727147315045968	0	0.0898341366380319	0.0147587044536341	0.0395565862879081	0	0	0.00993458530333191	0.044650767143569	0	0.0861001889897082	0.108192843288502	0.0318317342841879	0.019877600814051	0	0	0.0534473527520037
TCGA-DK-A3WY-01	BLCA	2.08682841368226	0.758633958039967	0	0.251227772348208	0	1.03593467600293	0.212516887793671	0.202669280595016	0.0313222326589912	0.0873476796781385	0	0.0535969748521077	0	0.153652751068466	0.0446170026329566	0	0	0.0289280197732477	0.00139575848792762	0.0525342908389831	0.0294474277608163	0.0848058994718073	0	0	0.0171657943878711	0	0	0	0.280984185968561	0.267963941219172	0.0414134243060689	0.115488782681747	0	0.0708644969609114	0	0.20315558744075	0.0589914161426557	0	0	0.0382478596033276	0.00184543481043172	0.0694594443767634	0.0389346070523785	0.112128108386157	0	0	0.022696157527314	0
TCGA-DK-A3X1-01	BLCA	0.0741859110952054	0.106126301465305	0.105083022780434	0.0573845184014265	0.00740391649049706	0.329370603715128	0.00734294501460852	0	0.0558119195144254	0.128266422434621	0	0	0	0.16552226852804	0.0408927317371997	0.030861622179833	0.00628936957999234	0	0.0351692802301086	0.157202425045894	0.00911041135572765	0.194911293849327	0.00392836050738125	0.0222041862432888	0	0.142486763779553	0	0	0.00121855351826967	0	0.00926192566475492	0.0212856694449732	0	0	0	0.0274682354648646	0.00678610312768074	0.00512145170799018	0.00104371385243261	0	0.00583630274694297	0.026087566737746	0.00151186258215468	0.0323453113700394	0.000651907035634566	0.00368475989037719	0	0.0236455191976799
TCGA-DK-A3X2-01	BLCA	0.0597168619852268	0.12898046456524	0.0832121245781022	0.0762126789069843	0.0231883618422025	0.342565797926929	0	0	0.217797723526648	0.0620674740767039	0	0	0	0.0764276714702733	0	0	0	0.0866102766249417	0.015273690961812	0.0706124736845952	0	0.382822027029552	0	0.0506266293936005	0	0.0377620332318734	0	0	0	0	0.0230167528304752	0.00655925914423358	0	0	0	0.00807683751306433	0	0	0	0.0091529300553569	0.00161411590527519	0.00746229036387476	0	0.0404564374297633	0	0.00535019648747615	0	0.00399067249740046
TCGA-DK-A6AV-01	BLCA	0.0695008234259303	0.107210927588489	0.204943933022387	0.0708424672274051	0.0367001406436971	0.393998285517871	0.0257793963635404	0.0514776885054314	0.0704500136592754	0.131747765009489	0	0.0508570847111855	0	0.121581588697061	0.0378354638306591	0	0	0.0776471103735055	0.0145894932528289	0	0.0711919231702357	0.205241511608265	0	0.104988253153457	0.0366127076650655	0	0	0	0.00729657694762232	0.0145701982299647	0.0199401079209502	0.0372897678251526	0	0.014394543095343	0	0.0344123425091883	0.0107089153406178	0	0	0.0219771676423768	0.00412939692787529	0	0.0201500973155255	0.0580913711546023	0	0.0297157798781541	0.010362827545364	0
TCGA-DK-A6AW-01	BLCA	0.0759646077588654	0.0995882476678423	0.0678595284145043	0.0710465736417797	0	0.343851488463051	0	0.0151133415038011	0.0453890045862303	0.197603623086624	0	0.026806446178359	0	0.142153850694372	0.0856260154547507	0	0	0.135925679997858	0.0282847390523774	0	0.00127901319845682	0.222895163088141	0	0.0483576482699544	0	0.0505654748890751	0	0	0	0.00183872516099924	0.00552213451568082	0.0240409279167419	0	0.00326133615472952	0	0.0172947764026196	0.0104174651921392	0	0	0.0165370423063049	0.00344118879036935	0	0.000155607795182898	0.0271179569741156	0	0.00588330678416507	0	0.00615191623460859
TCGA-DK-A6B0-01	BLCA	0.0764221430573288	0.132299764317738	0.056981498544418	0.0632803758524993	0	0.39937062481406	0	0.00429562954968562	0.0537111851491395	0.04609950036625	0	0.111815665147916	0	0.0342640619324598	0.0531453327348601	0	0	0.108751063575718	0.100725534377757	0	0	0.355248779396204	0.00297817442071168	0.0316964745181149	0	0.0972685988311834	0	0	0	0.000449992277139396	0.00562656025934216	0.00482919183436464	0	0.0117133438062529	0	0.00358936055232261	0.00556728391498303	0	0	0.0113923088976213	0.0105515878537632	0	0	0.0372143839086841	0.000311981159872697	0.00332039077874888	0	0.0101894536705117
TCGA-DK-A6B1-01	BLCA	0.0792388880913003	0.0928375942474476	0.125179032143479	0.081397567195226	0.0416129985309276	0.388283714955636	0.00440270693288536	0	0.0626443670026084	0.0813613429958674	0	0.12973212019187	0	0.0839049197767025	0.0423298287461285	0	0	0.00143335860590036	0.120712629626282	0.0315678603590435	0	0.156029680025907	0	0.151419390746569	0.119654127986866	0	0.0148076670033692	0	0.000779899394662545	0	0.0110968784997765	0.0144124201584827	0	0.0229808623531569	0	0.0148629915959849	0.00749834325075992	0	0	0.000253906409424219	0.0213831418281488	0.00559195866545561	0	0.0276392353287631	0	0.0268225646139085	0.0211956379128499	0
TCGA-DK-A6B2-01	BLCA	0.138575512303025	0.190182575293827	0.149746082885471	0.121236672722722	0.129170704990444	0.559557811761092	0.0294483292340768	0	0.0847543440811932	0.0888421116538875	0	0.0611813652725107	0	0.0288765164907431	0.0627595758871055	0.00225782255689967	0	0.036832255625105	0.0152122840558353	0.0228527120651513	0.133210403802679	0.347728542895508	0.0230789110250306	0.0116216704999979	0.0461469760060067	0	0	0.00519617884826944	0.0213688098580161	0	0.0615009241752206	0.064467161319282	0	0.0443954884832398	0	0.0209538811301564	0.0455406971730473	0.00163836055105288	0	0.0267268632063495	0.0110386026626975	0.016582783185374	0.0966624546792641	0.252324845198371	0.0167469216166352	0.00843311908030406	0.0334859729377683	0
TCGA-DK-A6B5-01	BLCA	0.0575577357370815	0.178630794066952	0.129142818889395	0.146410325175831	0.0685578998942984	0.574398410462194	0	0.00153847094649908	0	0.125959701547193	0	0.0146422911750302	0	0.187596600665151	0.0105313908566332	0	0	0.0274187061632981	0.0355239587663078	0.100817970880609	0.0747894917275742	0.107773001341462	0.193805190196045	0.0306313894079286	0.088433153445402	0	0.000538682880866569	0	0	0.00071819786821114	0	0.0588012333528711	0	0.0068353986999648	0	0.0875749256025671	0.00491632453621817	0	0	0.0127997583317379	0.0165834990348308	0.0470644258369617	0.0349136612852965	0.0503112132148415	0.0904732551263275	0.0142995216277441	0.0412828740303509	0
TCGA-DK-A6B6-01	BLCA	0.0848767509761577	0.130589444336773	0.137617818975043	0.0934783328197344	0.00955559237855278	0.415052991444554	0.0134256227523725	0	0.123514152592051	0.198161931568857	0	0	0.0530833841320891	0.147762210497632	0.0752223624868121	0.0234849320772763	0.0387083211839131	0.0253282676417799	0	0	0.105864134803849	0.138697831726412	0	0.0391561496983537	0.015657803259615	0	0	0.00193289557898734	0.00471826093746915	0	0.0434074465034923	0.0696414399733932	0	0	0.0186554666698679	0.0519291118694564	0.0264359233900677	0.00825347469410662	0.0136035372932546	0.00890129106352667	0	0	0.0372045767363528	0.0487435535480656	0	0.0137609208147003	0.00550273181729044	0
TCGA-DK-AA6L-01	BLCA	0.0909849683883904	0.178381168843242	0.109050572326254	0.118378045656534	0.0707635213048285	0.554873044460132	0	0.0177029502297548	0	0.0649347380758617	0	0.0989658516348271	0	0.04982721333881	0.0358019886635504	0	0	0.0427221582146171	0	0.247531272322645	0.0210623170022952	0.282439061811094	0.110517221410839	0	0	0.0284952272957051	0	0	0	0.00741223302961502	0	0.0271882033270546	0	0.0414370455077422	0	0.0208626760901602	0.0149903083640735	0	0	0.0178877863918171	0	0.103641452343277	0.00881880137143654	0.118257359120343	0.0462736091019357	0	0	0.0119309641730003
TCGA-DK-AA6M-01	BLCA	0.0906466067503604	0.215533090273078	0.0877110030969113	0.133042925106759	0.101067193296195	0.657269674587677	0	0.0109120999297884	0.00381679084813779	0.0363136915330047	0	0.0854594142797676	0	0.0726306625287904	0.0815931182674429	0	0	0.0641462550597697	0.0498408158195255	0	0.0543939479890677	0.339245036450285	0.148470787874739	0	0.0502887587628454	0	0	0.00288862065683564	0	0.0060045638721605	0.00210025243370048	0.0199822107245024	0	0.0470254593361518	0	0.0399662260277626	0.0448979658652289	0	0	0.0352975401750884	0.0274257350972345	0	0.0299311715490921	0.186675204844706	0.0816985121727301	0	0.0276722231271787	0
TCGA-DK-AA6P-01	BLCA	0.0790606968728731	0.134380094278983	0.0766994948137918	0.062308077118487	0.0631035412217066	0.298198860253544	0	0.0203764024008261	0.0649940022387582	0.0329218512211873	0	0.190798593600618	0	0.122938102382095	0.0491401802697993	0	0.0365966391268012	0.0797199613486133	0.0492115498447254	0.120645383116021	0.00352812422237482	0.130667995276498	0	0.00902314491140855	0.0894380700402731	0	0	0	0	0.00293867445366822	0.00937340214742476	0.00474797274062702	0	0.0275168767175128	0	0.0177300709784798	0.00708697195740775	0	0.00527794879471391	0.0114971725260535	0.0070972648414252	0.0173994161649307	0.000508824291830859	0.0188448722241331	0	0.00130131339778742	0.0128987132489141	0
TCGA-DK-AA6Q-01	BLCA	0.036792615060596	0.143578925970731	0.202873900191727	0.167353287361094	0.135149128294616	0.422736500548024	0.000615152549967257	0	0.00851350469733021	0.354373314328819	0	0	0.0568298853539485	0.153707203521892	0.00544860242419723	0	0	0.0517859962176465	0.0921612861637667	0	0.123082757291263	0.0825603320619185	0.0422662092348073	0	0.0125238907441204	0.0161318654103237	0	0	0.000258498255133567	0	0.00357752903641288	0.148914092000065	0	0	0.0238809482366907	0.0645905538617765	0.00228960152997249	0	0	0.02176141456835	0.038727843468205	0	0.0517216062885756	0.0346933484749268	0.0177610274701609	0	0.00526276596758135	0.00677890234030596
TCGA-DK-AA6R-01	BLCA	0	0.182357207198382	0.212028843330033	0.138926058718641	0	0.605802602175995	0.00421246005219831	0	0.0143019344177975	0.0912567627286136	0	0.119886787745944	0.0211552868189442	0.0723803239103849	0.0156291888175684	0	0.0677222814617082	0.0864365103261682	0.023084337902019	0.0682046154987759	0.100602788913903	0.0699824208562155	0.0274885778020116	0.109217884474631	0	0.103822077927451	0.000684202613082558	0.00393155773258326	0.00120864875307687	0	0.0041035440066992	0.0261836008211428	0	0.0343981936265269	0.00606992368304047	0.0207675294620143	0.00448436290003487	0	0.0194310331801245	0.0248005628852243	0.00662341146863104	0.0195694255744131	0.0288651842083085	0.020079517587597	0.00788708613792543	0.0313370472949809	0	0.0297888700364951
TCGA-DK-AA6S-01	BLCA	0.0301687090081573	0.237936493511933	0.0843234175269005	0.14452355142089	0.0745386239003356	0.5334978810292	0.0040257123150242	0	0.0218901826326839	0.117283843071643	0	0.0925669081184921	0.00909300596306862	0.0984911643728289	0.0547955388066603	0	0	0.120811908476926	0.0264032230363088	0.0740422885910318	0.155220204268713	0.190744978948109	0.0264301606031987	0	0.00066844548810336	0.00560353751507813	0	0.00192889779212991	0.00208041248581613	0	0.0113124350927588	0.0606100864684564	0	0.047836838887964	0.00469909463440006	0.0508983832101202	0.0283173049089855	0	0	0.0624333243815415	0.0136446895784193	0.0382636635728546	0.0802148851537145	0.0985734212376263	0.0136586104068615	0	0.000345440068915935	0.00289580290365025
TCGA-DK-AA6T-01	BLCA	1.66270133107563	0.303982622403262	0	0.196172954277233	0	0.866513127667317	0.105886589006551	0.653109702557881	0	0.0456288579640813	0	0.0269968821879881	0.0364831923670556	0.0358242060385767	0.0006063590800883	0	0	0	0.0155648361097131	0	0	0.0501348844616281	0	0.0297644902264365	0	0	0	0	0.0430795698813445	0.265715284017559	0	0.0185639332961039	0	0.0109835823753271	0.0148430528343289	0.0145749466666366	0.00024669496495194	0	0	0	0.00633249641121762	0	0	0.0203971936287816	0	0.0121095735420567	0	0
TCGA-DK-AA6U-01	BLCA	0.0741237026357592	0.114032696833619	0.102552448552412	0.0743149345544203	0.0357701296834079	0.36471612300397	0.00345022835647886	0.0315618712153752	0.0364235652840113	0.152777689373941	0	0	0	0.0887356174992933	0.149602109029398	0	0	0.063927296858438	0.012300454989847	0.0435215707891068	0.0474739235534615	0.0902649217399539	0	0.0537593227836456	0.185629659510992	0	0	0.0405717690160577	0.000754773643223182	0.00690449038813224	0.0079680369610802	0.0334217220710781	0	0	0	0.0194118470963911	0.0327270305613124	0	0	0.0139847667359894	0.00269085355134709	0.0095208001179417	0.0103854187422868	0.0197463984402616	0	0.0117604157528962	0.0406084351304729	0
TCGA-DK-AA6W-01	BLCA	0.0943324705103014	0.12723146016123	0.0933601845176641	0.0714469523019093	0.0743674956544648	0.458517348660828	0	0.0329355358133357	0	0	0	0.0226946603198976	0	0.0662201139160151	0.118183352045193	0	0.0240961841246379	0.0160402040569475	0	0.174460989645502	0.0485376105901377	0.351447642207343	0.139147344427191	0	0	0.00623636285379895	0	0	0	0.0128733534486478	0	0	0	0.00887055201867248	0	0.0258831353672835	0.0461937547106101	0	0.00941835884371918	0.00626955691213959	0	0.0681907224900245	0.018971660889958	0.1373686386179	0.0543878489302326	0	0	0.00243757695960923
TCGA-DK-AA6X-01	BLCA	0.165696961512016	0.139183446380311	0.13974408454205	0.142319061742578	0.180544485950445	0.496270561792146	0.0189626344538468	0.0321126288330141	0	0	0	0.0745086440738242	0	0.0917719419818817	0.0878166415123137	0	0	0.0125467225707017	0.0235960828403459	0.00681752018628997	0.0517547572063656	0.265716977677229	0.117197885736439	0.0435568442269612	0.163875540059734	0	0	0.00976517864105393	0.0130414125590166	0.0220852246023732	0	0	0	0.0512427726719451	0	0.0631154790037656	0.0603952501587675	0	0	0.00862891628830888	0.0162280326526706	0.0046886994312541	0.0355939541134288	0.182744899621305	0.0806019850592713	0.029955899678137	0.112704198957813	0
TCGA-DK-AA71-01	BLCA	0.044387638664881	0.0917408532179929	0.0693775393836897	0.0777452248709665	0	0.333987586094764	0	0.0161865256872628	0.0129754552618468	0.174971947058916	0	0	0.00230857001080384	0.0687465485157248	0.026724524513187	0	0.0294811327502354	0	0.00716573581579639	0.144729318606979	0.047975482434193	0.135822678005174	0	0.0884736676077267	0.244438413732155	0	0	0	0	0.00262142619750047	0.00210138969937609	0.0283369053192705	0	0	0.000373875532156184	0.0111335815201324	0.00432806706196001	0	0.00477450289312363	0	0.00116049904437971	0.0234390773333943	0.00776968380494902	0.0219966367839894	0	0.0143284108360788	0.0395870784017078	0
TCGA-DK-AA74-01	BLCA	0.0856285884954593	0.232810359315137	0.155510132640553	0.187935877544714	0.170274898670721	0.699696059769964	0	0.00968846208658084	0.00642926736469446	0.139571286747304	0	0.0532052343558737	0	0.124054827180083	0.0283032493674784	0	0	0.0519938346937636	0.0103737726715936	0.0670660807126731	0.112650603706098	0.364901476102946	0.00648988907883743	0	0.0169204224516188	0	0	0.00835159348045556	0	0.00742478506306098	0.0049270903750479	0.106960918648679	0	0.0407740078654282	0	0.0950698283810234	0.0216902890532863	0	0	0.0398456477153596	0.00794997510351207	0.0513963134565178	0.0863301638864148	0.27964345683002	0.00497354802680351	0	0.0129670218819835	0
TCGA-DK-AA75-01	BLCA	0.0324733307159677	0.13837258469068	0.0139953377323572	0.0415257352500535	0.0119210810207932	0.25335894918114	0.0125566563246258	0	0.107767135454771	0.154276484676921	0.204396168427352	0	0	0.0612949971877415	0.0406327480110768	0	0.042552788212896	0.0472692145801711	0.0611380751940883	0	0.0369888058263045	0.078711911865615	0	0.0449916042188707	0.107423410019567	0	0	0	0.00115103653065742	0	0.00987873734104488	0.0141421302848183	0.0187364733495882	0	0	0.00561875543023886	0.00372469995933737	0	0.00390070512787021	0.00433304785530815	0.0056043707929207	0	0.00339066911053165	0.00721531939816869	0	0.0041242651459081	0.00984722891059904	0
TCGA-DK-AA76-01	BLCA	0.0854304733666064	0.121590058227464	0.042872803400247	0.0661364862121006	0.0746983749391351	0.270061533374827	0	0.0484994154551512	0.123625738965391	0.0480611208554975	0.0793313752483321	0.0213890962485871	0	0.0203006286861756	0.076967217693318	0	0.010562276680408	0	0.00447244508835667	0.0872368164081663	0	0.264330754261106	0	0.135569040880916	0	0.0796540735285952	0	0	0	0.00354463787029044	0.00903533520903133	0.00351260458449316	0.00579802858175671	0.001563247718813	0	0.00148369576326677	0.00562524129510198	0	0.000771956642497708	0	0.000326874006298972	0.00637580721792221	0	0.0193189297859225	0	0.0099082257350054	0	0.00582161337209209
TCGA-DK-AA77-01	BLCA	0.122072536975667	0.102184621742187	0.105603167371121	0.106720239749211	0.0253133632144579	0.451237708917455	0	0	0.11617709838701	0.269376257622254	0	0.029401723714947	0.00562047162672325	0.145676701063467	0.00463429689326561	0	0	0.0477885282171129	0.0264037925993875	0	0.0923448221583788	0.181028082632527	0.00055180355048749	0.08099642153444	0	0	0	0	0	0	0.0296077835053176	0.0686506551453357	0	0.00749304193788202	0.00143237961209409	0.0371257699386496	0.00118105255700306	0	0	0.0121789269755789	0.00672901790332012	0	0.0235341176553953	0.0461350847402975	0.000140627372237125	0.0206419728741072	0	0
TCGA-E5-A2PC-01	BLCA	0.0542448223504977	0.116239284480361	0.11237326496158	0.124443101468996	0.028062920785811	0.409253806526579	0	0	0.0465621578810643	0.172953505875005	0	0.00112575313550061	0.00939614677412363	0.226856198608176	0.0126663657054609	0	0	0.123157663655265	0.0548093388521319	0	0.0958096035588788	0.20480095388267	0.0301677077707028	0.0108006632739003	0	0.0108939410271215	0	0	0	0	0.0077221493701818	0.0286836535771154	0	0.000186701696439666	0.0015583137078671	0.0376232015637829	0.00210066655855515	0	0	0.0204252104736609	0.00908991165268127	0	0.0158896430803188	0.0339654266255742	0.0050031947865565	0.00179124720360121	0	0.00180671694933613
TCGA-E5-A4TZ-01	BLCA	0.0474719290547447	0.129291529766677	0.19138233492663	0.087675889683455	0.0411554960648732	0.452000548833956	0.0919046942116688	0	0.0144930864761311	0.0643440605611418	0	0	0	0.133963836178237	0.117788554740209	0	0.012932732038827	0.0186997840243058	0.0128328412589514	0.254482885691981	0	0.157027341796334	0	0.0911668135413195	0.0284990865931131	0	0.00186428288778021	0	0.0191941909000506	0	0.00302686463341153	0.0134381838957053	0	0	0	0.0279781948829085	0.0246000057441852	0	0.00270098638314091	0.00390542863377124	0.0026801243073293	0.0531484613562586	0	0.0327949818104464	0	0.0190400853609415	0.00595200183448119	0
TCGA-E5-A4U1-01	BLCA	0.0553913172802083	0.103585039131384	0.0812383660276638	0.0497281938848239	0	0.257223019081046	0	0	0.0726292247833014	0.0897585866022622	0.284415930642047	0	0	0.118195009383721	0	0	0.0955717304196885	0.042252598005405	0.0161536841432465	0	0	0.176116991034087	0	0.0440767088005763	0.0608295361856651	0	0	0	0	0	0.00743253554635983	0.00918547440789586	0.0291057975732938	0	0	0.0120955250626442	0	0	0.00978036438762557	0.00432393347909489	0.00165309256649196	0	0	0.0180229900578499	0	0.00451060445577212	0.00622501054248463	0
TCGA-E7-A3X6-01	BLCA	0.0592731358631061	0.186659114438905	0.122255550348711	0.182167460131367	0.0415323324112267	0.479424867204747	0	0	0.0173308512262983	0.19032636795774	0	0	0.0189135777261008	0.146259175407839	0.0516803237745748	0	0	0.115759907869931	0.0265348070461094	0.000997065201384498	0.145431080367432	0.196665547563765	0.0552864821456144	0.0166466300128764	0.0150146810154809	0	0	0.00315350268485483	0	0	0.00698493722025261	0.0767081613121351	0	0	0.00762283117558092	0.0589475464747772	0.0208289721245755	0	0	0.0466552784127957	0.0106944522775283	0.000401852035149964	0.058613795305021	0.0792630716854237	0.0222823796634838	0.00670917221840056	0.00605143988058186	0
TCGA-E7-A3Y1-01	BLCA	0.0672072765250256	0.115078386047674	0.0634987592138563	0.0482220930562711	0	0.300993838968988	0	0.0436616676988587	0.075660054520232	0.20638822850519	0	0.0874679564176293	0	0.11981628802731	0.0238329150453024	0	0.0375187341659741	0.0920169933440961	0.025650869493784	0	0.0101096685201104	0.210589664299663	0	0.00229417091769692	0.0649927890441526	0	0	0	0	0.00511223953799696	0.00885885360204521	0.0241655007137752	0	0.0102414124029827	0	0.0140290006596623	0.00279053863541502	0	0.00439297824219169	0.0107740481830837	0.00300339854433801	0	0.00118371674396447	0.0246574367143192	0	0.000268618948622513	0.00760984917314319	0
TCGA-E7-A4IJ-01	BLCA	0.0571004803329154	0.0994578567091446	0.160685231597127	0.0825224888337251	0.00536429576560209	0.395094332242427	0.000752988682526218	0.00277056106415286	0.0518999591483025	0.245505882966046	0	0	0	0.261782023596305	0	0	0.0211734922173578	0.105731272379432	0.00378069909641944	0	0.023605513928939	0.1258730408819	0	0.0889102222230649	0	0.0682143438155547	0	0	0.000230762350177918	0.000849071436678712	0.0159053606317426	0.0752382019151754	0	0	0	0.0802262190671253	0	0	0.00648886887537145	0.0324026077254219	0.00115864026784347	0	0.00723419089530587	0.038575292580094	0	0.0272475965590904	0	0.0209050981243318
TCGA-E7-A4XJ-01	BLCA	0.0324972144206213	0.126221082791398	0.0677966061665998	0.0428670728811465	0	0.285049722018257	0.138136589852012	0	0.0881216910157142	0.00432719333716741	0.0631040337561981	0.0931309960685942	0	0.0314057281341762	0.0665085510696242	0	0.0371284626402233	0.0499858290055012	0.013264443390105	0	0	0.231197097789535	0.0383719847759613	0.119632710461503	0.00311201046649734	0.0225726782371872	0	0	0.0109269660568721	0	0.0069706565627141	0.000342292326511073	0.00499169434864719	0.00736690571248663	0	0.00248427535152805	0.00526100058505923	0	0.00293695863962036	0.00395400999440385	0.00104925221364053	0	0	0.0182882959735724	0.00303532449752039	0.00946326073276377	0.000246168178702521	0.00178555796964931
TCGA-E7-A519-01	BLCA	0.153765849338832	0.254213952993855	0	0.0761254180021547	0	0.450506756564111	0	0.10863078258724	0.0334164980688647	0.166191503605113	0	0.0793250718624591	0	0.07925414064055	0.12623529502818	0	0	0.0112802327810781	0.108243816364775	0.100562052813629	0	0.0890135126903737	0	0.0750596009881194	0	0.022787492569619	0	0	0	0.0205286976027493	0.0063149428500864	0.0314063384282048	0	0.0149905981877007	0	0.0149771938324113	0.0238555420177167	0	0	0.00213170228673814	0.0204555699645766	0.0190038948754217	0	0.0168214887259205	0	0.0141845231542051	0	0.00430630741070952
TCGA-E7-A541-01	BLCA	0.0872533070174443	0.154618194623418	0.17235277025702	0.125846664748771	0.0926475271353608	0.444170310618243	0	0.00595809949790252	0.0250970879165501	0.355501326239043	0	0.0507790785994086	0	0.127315239502319	0.0064056428315297	0	0	0.113408183361917	0.012124332826943	0	0.0457660768805013	0.189592837243165	0.0208249328167425	0.0238531147077231	0.0207367565112497	0	0	0.00263729106500549	0	0.00293892965438518	0.0123795475289775	0.175356821453719	0	0.0250476078774271	0	0.0628003162686757	0.00315968769565024	0	0	0.0559404342357198	0.00598052471216411	0	0.0225748631012838	0.0935197560613273	0.0102722374185341	0.0117659374753069	0.0102287430191677	0
TCGA-E7-A5KE-01	BLCA	0.0770714919172971	0.0923788363463487	0.0797231432763407	0.0498308498881276	0.0485889204433193	0.335618798207331	0.0183251602366712	0.00787834637130595	0.0561682942729258	0.070519326718071	0	0	0	0.0364267040345949	0.215775606602435	0	0.136129787010525	0	0.0397274282966587	0.024634075875037	0	0.155239010594922	0	0.191117892098177	0	0.0188371284283077	0.00246335945489027	0.0267578800054781	0.00119225910322297	0.000512575609611117	0.00365438333387075	0.00458808043951094	0	0	0	0.00236996942590139	0.0140386456599925	0	0.00885678355261053	0	0.00258471890136842	0.00160272547864134	0	0.0101000548517301	0	0.0124343822209452	0	0.00122556842926191
TCGA-E7-A5KF-01	BLCA	0.0951672033824454	0.12469628267489	0.0748456542439795	0.0867666715668255	0	0.399632235747883	0	0.0103865476347732	0.125574607140605	0	0.181151361021205	0.0368511152528842	0	0.208080323855434	0.0586947625252048	0	0.0682536726573467	0	0.00261557209616901	0	0	0.0925049327588222	0	0.102954214429016	0	0.108651270323952	0	0.0042816203045866	0	0.000684776987840259	0.00827903594636955	0	0.0119431680001122	0.00242956529818824	0	0.0137185735249999	0.00386969993277141	0	0.00449991142531869	0	0.000172442629107795	0	0	0.00609877809666782	0	0.00678769109055369	0	0.00716329354408031
TCGA-E7-A677-01	BLCA	0.0501530595898782	0.1018275491454	0.252857662398916	0.164611033774935	0.0227025518307424	0.624869620648061	0	0.00758014343464278	0.0455958359653143	0.12919223398803	0.00649435119080088	0	0	0.185610123556412	0.110356460262618	0	0	0.0700019711684582	0.0164996594205737	0.022625726832122	0.0699712498298238	0.0755607876952892	0.0378608610126649	0.0867110591524292	0.135227486579704	0	0	0.000712049911117378	0	0.00295750505693045	0.0177898896775616	0.0504062605978572	0.00253386715619334	0	0	0.0724185345262458	0.0430572049336184	0	0	0.0273123042473894	0.00643758612151862	0.00882776191501994	0.027300317862811	0.0294811587196565	0.0147719748142172	0.0338316020199676	0.0527610036464062	0
TCGA-E7-A678-01	BLCA	0.0844520503517321	0.122512786320224	0.104388106792347	0.0582925887155846	0	0.359521052308495	0	0.00463753774672089	0.273699866885535	0.0644254193010607	0	0.408840456867547	0	0.0155515287681949	0.0403096678065788	0	0.0488868808282864	0.0383906278714367	0.0156203974999147	0	0.00376119003072506	0.059532427516133	0	0.0234731784191553	0.00287082045871238	0	0	0	0	0.000490248892816242	0.0289336850787819	0.00681061636725219	0	0.043219827474078	0	0.00164400166135539	0.00426126343142736	0	0.00516798795141955	0.00405839560482287	0.00165128199443713	0	0.000397607383258119	0.0062933626140475	0	0.0024814244884596	0.000303483578619519	0
TCGA-E7-A6MD-01	BLCA	0.154912082566387	0.252792142047962	0.0788048237281951	0.0955905708240025	0.0817493674489694	0.443751312770564	0.0458263331328396	0.0860439453365868	0.0276729403691039	0.142437814625586	0	0.230189141562363	0	0.0799120004411264	0.0482285003592505	0	0	0.0142733577155996	0.0327893451121517	0	0.029910009799831	0.204371590915029	0.00233464421064389	0.0126471714333169	0.0433632049865713	0	0	0	0.0299617519206182	0.0562564614753914	0.0180928675189809	0.0931273827551464	0	0.150500148775142	0	0.0522473296250182	0.0315323148173032	0	0	0.0093320755494307	0.0214380282411426	0	0.0195554876923723	0.133620355110414	0.00152641561914743	0.00826885738128202	0.0283513321156284	0
TCGA-E7-A6ME-01	BLCA	0.257040549906961	0.0619945995372529	0.158600674807694	0.0811995985016004	0	0.64008219737273	0.0485976206500407	0	0.0921651525260214	0.277084666537319	0	0	0	0.157797313704746	0.0209165084091164	0	0	0.0878956996101883	0.00817680304637751	0	0.042692357912719	0.1703286697094	0	0.0548085365947477	0	0.0334427714758447	0	0.00609389982347918	0.0209596242403659	0	0.0397498260030514	0.119503597412941	0	0	0	0.0680562619558585	0.0090210621592472	0	0	0.0379084574827241	0.0035265660550278	0	0.0184127487687003	0.0734608992522237	0	0.0236383246098139	0	0.0144235029269801
TCGA-E7-A6MF-01	BLCA	0.0413472439656479	0.1090102532128	0.208594510132422	0.0965836894103338	0.0624247504754447	0.416600165774522	0.0377454666054539	0	0	0.115570487629502	0	0.273329908997152	0	0.0768459301025434	0	0	0.0156901368570081	0.0397210360000352	0.105201578223865	0	0.000606194738485081	0.252673082874074	0.0092933907971726	0.0379208884736981	0.0328379888549476	0	0	0.0025639098460626	0.00868082521590365	0	0	0.0265792767570001	0	0.0628613017580313	0	0.0176732770254677	0	0	0.00360846872269463	0.00913517309284235	0.0241946012363411	0	0.000139414638229139	0.0581105776786567	0.00213732425185297	0.00872116930790264	0.00755218751621958	0
TCGA-E7-A7DU-01	BLCA	0.0883878282978076	0.121099324444186	0.057944642987266	0.0616050357807933	0	0.337114218643529	0	0	0	0.0917125362401717	0	0.273168639252138	0	0.0487428279091025	0.0628581569747231	0	0.057893887721266	0	0.0465804491019779	0	0.00822291186103135	0.295956575491293	0	0.0793041806610982	0.0348000596011553	0	0	0.000759775186043012	0	0	0	0.0106425613247487	0	0.0316991996342332	0	0.0056562445705986	0.00729422408090762	0	0.00671815736060532	0	0.00540531650770112	0	0.000954208086884177	0.0343435710455151	0	0.00920266345905506	0.00403828945958188	0
TCGA-E7-A7DV-01	BLCA	0	0.178148475170206	0.24749073827027	0.161706164132146	0.369804587765143	0.953365054377603	0	0.009425151067578	0	0.0385606666286159	0	0.0331894276361451	0.00280400146573745	0	0.0156334080284214	0	0	0.0082665469286756	0.0349477258327792	0.0478180703463231	0.02841623597588	0.735804116357389	0	0	0	0.0417506697042069	0	0.00338398002824829	0	0.00434740932938392	0	0.0177863464093617	0	0.0153088291431882	0.00129336305002968	0	0.00721100631974167	0	0	0.00381299599145304	0.0161198550810304	0.0220563812342333	0.0131071649145738	0.339394207807984	0	0	0	0.0192577550936526
TCGA-E7-A7PW-01	BLCA	0.0370610810843576	0.120210831685508	0.0728333270745546	0.0458494649319109	0.00446563752326607	0.299219292184277	0	0.00394373926871104	0.105508405411914	0.290509220832372	0	0	0	0.205500049778206	0	0	0	0.0507292678807447	0.0419347480950975	0	0.0873793022992135	0.0998439417926543	0.00113961037148605	0.0693887820156587	0	0.0441229322539415	0	0	0	0.000607297307639425	0.01624726336458	0.0447355810399681	0	0	0	0.0316449994400522	0	0	0	0.00781181150765187	0.00645754140410346	0	0.013455558649816	0.0153749913225385	0.00017548886049651	0.0106851943364555	0	0.00679450038078539
TCGA-E7-A7XN-01	BLCA	0	0.217012099388247	0.217960714477874	0.34063131313491	0	0.498570223987161	0	0	0.0206462969492164	0.315579804110013	0	0	0.127921682655715	0.107568941560539	0.0113565256696194	0	0	0.123912600128034	0.0152716270959659	0	0.144066780132697	0.105981347559467	0.00665275215854119	0.00231576970149202	0	0.0161669999243495	0	0.00255887235435134	0	0	0.0118354998774071	0.180906277868776	0	0	0.0733311674782865	0.061663948638542	0.00651013392382946	0	0	0.0710329589481274	0.00875446774144027	0	0.0825863525451076	0.0607538595968476	0.00381369344587589	0.00132751611998645	0	0.00926774065554364
TCGA-E7-A85H-01	BLCA	0.0679471482877492	0.13226240371837	0.0849978173153463	0.0676186859077875	0.0677161429553011	0.345095585494868	0.0458328275149388	0	0.0336539876509877	0.151294452117055	0	0	0.0115163533897359	0.0887606647354459	0.146770997221185	0	0	0.0769330984933863	0.011314866155579	0.0379425066321227	0.123938483529232	0.198479101637591	0.0441102192651534	0	0	0.0294524416575871	0	0	0.0147075060401827	0	0.0107993823093678	0.0485495700135986	0	0	0.00369553541040453	0.0284828164333021	0.0470980178443196	0	0	0.0246874145046506	0.0036308792485647	0.012175544816425	0.0397711879007057	0.0636908684115865	0.0141547303854333	0	0	0.00945112896287932
TCGA-E7-A8O7-01	BLCA	0.139978816018265	0.17411020269738	0.125979598699499	0.173284986100965	0	0.536108388759815	0	0.0380285137922032	0.0708747887282748	0.13041666755666	0.0298967262042866	0	0	0.128683285630946	0.0709931294164708	0	0	0	0.0212146222377983	0	0.0334470355904284	0.140900940408197	0.0965672625911227	0.0912918330166751	0	0.118269587442645	0	0.0294156073842917	0	0.0162865324058079	0.0303536590907872	0.0558537547384906	0.0128039187335664	0	0	0.0551113964896499	0.0304043410465365	0	0	0	0.00908562018596984	0	0.0143244154109805	0.0603438710359855	0.0413570159518811	0.0390976992931161	0	0.0506515053160213
TCGA-E7-A8O8-01	BLCA	0.0459858271281653	0.0745267179305505	0.100623178160864	0.0374016461123586	0	0.257121054498193	0	0.00170525014754947	0.0353447790263292	0.120423368773236	0	0.0649785354864022	0	0.147029258143422	0.0801673642860251	0.0096251165015302	0	0.00108265775065741	0	0.195792946366913	0	0.217193423021466	0.0400512354918258	0.0652083051051018	0.00893021138813548	0	0.0124675485114061	0	0	0.000173590333708787	0.00359801287503823	0.0122588071912634	0	0.00661465748893336	0	0.0149672222710255	0.00816084346273969	0.000979813541073515	0	0.000110211936060584	0	0.0199312475923261	0	0.0221097642687969	0.00407711874088758	0.00663804747945383	0.000909073884077454	0
TCGA-E7-A97P-01	BLCA	0	0.171882338871904	0.262030823313682	0.271533358315046	0	0.587523981701743	0.0128428023581257	0	0.0534386650044369	0.284340925172474	0	0	0.0937666220306846	0.158079329757203	0	0	0	0.107343650080293	0.0168335912361715	0	0.138892897022973	0.0711878009011993	0.0114178652181718	0.0106512149286412	0	0.0342385560462997	0.00696608024332696	0	0.00996020151021556	0	0.0414442157590577	0.220519854884093	0	0	0.0727204565105631	0.122598007434519	0	0	0	0.0832500848201028	0.0130552473033102	0	0.107718020110396	0.0552095113101569	0.00885509526801355	0.00826052165715688	0	0.0265536218755394
TCGA-E7-A97Q-01	BLCA	0.0313599784307282	0.144468793816727	0.125138939736213	0.0772614856344497	0.102728815386402	0.360571832677348	0.00331257123159091	0.00940131279556471	0.0955869656762291	0.166078538748729	0	0.0835673535659217	0	0.0364375842950402	0.0288588572282604	0	0	0.0840764580707178	0.0117876113902759	0	0.111664817979631	0.288727851231188	0	0.0152185555574378	0.0652815222294138	0	0	0	0.00126371229509779	0.00358650538787342	0.0364654569912834	0.0633572764766927	0	0.03188009699623	0	0.0139005684883612	0.0110093610528367	0	0	0.0320743151962991	0.0044968540756699	0	0.0425989944200972	0.11014674403327	0	0.00580572444394697	0.0249042379820432	0
TCGA-FD-A3B3-01	BLCA	0.0606308063568045	0.25167587111169	0.204186854246543	0.289662998001715	0.024825225054399	0.708946314108545	0	0.0185185193448866	0.070089868323885	0.138728854010222	0	0.0330683768863921	0.0252289622635508	0.109494349547432	0.00188666896726087	0	0	0.0775196788184241	0.00490155918616469	0.088718560157281	0.18924651561858	0.20380399913348	0	0	0	0.0293656375973065	0	0.00942845014513446	0	0.0190007979075112	0.0719152216537195	0.142341775273557	0	0.0339295779887093	0.0258860011677079	0.112345915406008	0.00193580356494297	0	0	0.0795385270092216	0.00502921069409023	0.0910290612763997	0.194175070425498	0.20911167508363	0	0	0	0.0301304081076927
TCGA-FD-A3B4-01	BLCA	0.125766697230927	0.235326680876572	0.161513065602758	0.178409559272179	0.100465424085228	0.521329319924649	0.0885059172385274	0.0424598794700108	0.0583178007825653	0.0690317724639435	0	0.0749818917389637	0.00202879659615157	0.08189235174039	0.00573465476906683	0	0	0.0597759157528268	0.00120674397652161	0.106692099564642	0.119570245220876	0.179286745673536	0	0.0174095974090983	0.0924836758600273	0	0	0.000621911742851917	0.064974440710458	0.0311708754315523	0.0428125780460432	0.0506779766488182	0	0.0550461102619983	0.00148939108551317	0.0601192543822337	0.00420995564944531	0	0	0.0438830172623157	0.000885901388309374	0.0783253788416697	0.0877795525004383	0.131618951482548	0	0.0127808274287676	0.0678946142963282	0
TCGA-FD-A3B5-01	BLCA	0.0523542778278124	0.0927825749751611	0.193509679887711	0.0982786429803742	0.0467149649411939	0.449916804103696	0	0	0.156291895999543	0.00709030609078979	0	0.0331740976428213	0	0.0980265695938927	0	0	0.0284129158216914	0	0.0458138316051473	0.225718499360347	0.0372237991112391	0.219262657827827	0	0.0136612054058841	0	0.124509564824603	0.0108146567162148	0	0	0	0.0406414549313263	0.00184373190686089	0	0.00862644595623871	0	0.0254903965733089	0	0	0.00738836924620975	0	0.0119132265976056	0.058694842494885	0.00967951245505774	0.0570160939519121	0	0.003552399567873	0	0.0323769177856344
TCGA-FD-A3B6-01	BLCA	0.101320440512754	0.150712431508039	0.260590248716208	0.194907563322988	0.0900909466561635	0.729019791073486	0.011021432578757	0	0	0.187495917482438	0	0.0561856835624745	0.0367574522368691	0.0979374043606451	0	0	0	0.0727705450993513	0.0161750787689914	0.0378624407359291	0.0955174761981154	0.355509319491224	0	0	0	0.0311102258538486	0	0.00165702363135658	0.00762361961773515	0	0	0.129692537204231	0	0.0388641201025292	0.0254254455551514	0.067744144135397	0	0	0	0.0503360113350404	0.0111884409708562	0.0261897755947002	0.0660702590318462	0.245908851049438	0	0	0	0.021519210541532
TCGA-FD-A3B7-01	BLCA	0.103290353233749	0.136747676728287	0.462452435904471	0.242428515342007	0.166852886320632	0.817030134578419	0	0.00764405211179602	0.0296693541557288	0.246174251541006	0	0.013857321261038	0.0330758860486175	0.0464820052852717	0.0100543138031957	0.0268525715376123	0	0.018799714398503	0	0.154267259112264	0.104963579143963	0.232020840105223	0	0	0	0.0708614619487415	0	0.00527738954703842	0	0.00896147302295619	0.0347827451967261	0.288601370302906	0	0.016245573530248	0.0387763788367758	0.0544929875313211	0.0117871333939015	0.0314805016909774	0	0.0220397677772872	0	0.180854586107097	0.123053619877867	0.27200867667529	0	0	0	0.0830741431813291
TCGA-FD-A3B8-01	BLCA	0.140983505837596	0.336813858814463	0.276007434460101	0.371250968402849	0.210375966527514	0.957317285322166	0.0399081167219094	0	0.00140449840819309	0.134177403682255	0	0.221723079804925	0.0031467021277857	0.0387334813128729	0.00276325930019903	0	0	0.0257295956247235	0.023893147653851	0.0608100264662281	0.186954600422377	0.199403948172135	0	0	0.0509970070928539	0	0	0.0103551332096909	0.0644240493014168	0	0.00226729502982329	0.216603848540316	0	0.357929659376095	0.0050797509296159	0.0625278242795678	0.00446075555579621	0	0	0.0415355289397228	0.0385709336560264	0.0981661993819412	0.301802575116896	0.321899674631505	0	0	0.0823249496353966	0
TCGA-FD-A3N5-01	BLCA	0.0251559998302441	0.18548017535775	0.131714723110696	0.121969727921092	0.00837674303716444	0.567100742842578	0	0	0	0.0798188852995671	0	0	0.0216571228853791	0.065349395567719	0.00797090983414249	0	0	0.0954553638252631	0	0.41889345757527	0.0249685680492578	0.158214751661109	0.00792501505796825	0	0	0.107045524089948	0	0.0127010061543761	0	0	0	0.0274177406505241	0	0	0.00743920910796125	0.0224474793480227	0.00273800288942918	0	0	0.0327888619245936	0	0.143889658905852	0.00857668859468808	0.0543466751239495	0.00272223806052137	0	0	0.0367700752307243
TCGA-FD-A3N6-01	BLCA	0.0466411247594013	0.135337591004326	0.144949654643255	0.130239381297691	0	0.432486270011469	0.0134451622020313	0	0.222554810388122	0.0989226146114252	0	0	0	0.0998714204470027	0.0145712341989773	0	0	0.06490726076747	0.00487365057620214	0.0746955770946904	0.225557148191781	0.0426217823656595	0.0236179307010475	0	0	0.10680532136789	0	0.00755608708770124	0.00330987670839996	0	0.0547876605858072	0.0243523769454351	0	0	0	0.0245859502031454	0.0035870886466918	0	0	0.0159786120384501	0.00119977597031997	0.0183882609321632	0.0555267641992676	0.0104924613480138	0.00581416851305753	0	0	0.026292910432523
TCGA-FD-A3NA-01	BLCA	0.0391461282923988	0.0787892972996578	0.250259695118138	0.141667773467806	0.0773454342671138	0.543151295870271	0	0.00154159378539243	0.00656815367181793	0.169023117669886	0	0	0.0747912217319147	0.0843549439823881	0.019816568792636	0	0.0126562188488095	0.031287414810977	0.00571587278127919	0.123945442129403	0.0621935566845334	0.336372018934768	0	0.0406681585626082	0	0.0135150108622448	0	0.0175507067513418	0	0.000783014845105553	0.00333613295454404	0.0858511571307695	0	0	0.0379883711614486	0.0428460298829261	0.0100653412661101	0	0.00642841670446918	0.0158916768438671	0.00290323772895663	0.0629550547557433	0.0315896954277787	0.17085193700168	0	0.0206563961137937	0	0.0068646190956242
TCGA-FD-A3SJ-01	BLCA	0.0737814154000724	0.137380100621291	0.107678545871296	0.0670015769537344	0.0644363575467399	0.389378698419469	0.130471852395171	0	0.0751898085459853	0.032526546906771	0.0464438127705084	0.0410885944242622	0	0.046821132567646	0	0	0	0.0368662497330165	0.0445356215275141	0.0787181704066723	0.0609319043445911	0.309183584092848	0.00440942270612004	0	0.0928132995788934	0	0	0	0.0466015229462383	0	0.0268560576396682	0.0116177289906699	0.0165886539265211	0.0146758940011938	0	0.0167234238164367	0	0	0	0.0131677702993853	0.0159070922228758	0.028116306752369	0.0217634645814039	0.110433213173544	0.00157494363455916	0	0.0331507603413315	0
TCGA-FD-A3SL-01	BLCA	0.012876125604187	0.132338206378126	0.238520869327628	0.121511095066057	0.172016051397572	0.488577461452974	0.0602658582848828	0	0.00431245595423318	0.045085916974776	0	0.0378082969120464	0	0.0702191707629396	0	0	0	0.0497834092520051	0.00132368808050014	0.112924438233022	0.146018424206641	0.357727137698529	0.0197758111936396	0	0.0947553924467855	0	0	0	0.0260584384227415	0	0.00186466883791745	0.0194947624518399	0	0.0163479821741529	0	0.0303621650715132	0	0	0	0.0215259176818681	0.000572351333213854	0.0488275551674339	0.0631371098672123	0.15467813543442	0.00855089055254498	0	0.0409714161478496	0
TCGA-FD-A3SM-01	BLCA	0.0600309583627595	0.10075583227385	0.140187204665807	0.0828605975763595	0.14501253423041	0.436401698690782	0	0.0208538789368988	0.100804264559504	0.0214889754185274	0	0.0463583883029076	0	0.0494272947928295	0	0.00727355680703443	0	0.025142130911619	0	0.397292293591518	0.070194398453219	0.203194931639622	0	0	0.0579698865863209	0	0	0	0	0.00462925907660818	0.0223770866842046	0.00477024129679836	0	0.0102908907487921	0	0.0109721435395424	0	0.00161462426103432	0	0.00558118890399542	0	0.088193134799531	0.0155821397616178	0.0451063317505468	0	0	0.0128684751868796	0
TCGA-FD-A3SN-01	BLCA	0.0224797690088538	0.122837394531859	0.18113629781578	0.110414560755276	0.0485335592389231	0.499700145055019	0	0.00293509791256841	0.0710823629081306	0.174195250632956	0	0	0.0631726651463357	0.070881060981872	0	0	0	0.100746409043252	0.00478122350133873	0.0751082778650859	0.0698031942671146	0.293332685134669	0	0.0312129108124537	0	0.0423457200448571	0	0.000403141749366891	0	0.00094574884245715	0.0229041975572993	0.0561292882060918	0	0	0.0203555304513841	0.0228393339413605	0	0	0	0.0324625626035736	0.00154060843168367	0.0242014300598564	0.0224920231435027	0.0945178170149016	0	0.0100574410632743	0	0.0136446608966421
TCGA-FD-A3SO-01	BLCA	0.0239507647041408	0.137905146639885	0.209050927213304	0.191083392271226	0.0541783790417668	0.640425059299248	0.0166135598616092	0	0.0287428308033693	0.0548372707068141	0	0.105339879577168	0	0.0681227110985815	0.0212309344449137	0	0.0024090047426921	0.0306966918011406	0.0883742616740684	0.0710763932138732	0.116522147709155	0.353697350718469	0	0	0	0.0285035063657475	0	0.0138334572823977	0.00811692656657906	0	0.0140429534001124	0.026791976141573	0	0.051466156211107	0	0.0332828754408755	0.0103728482796418	0	0.00117697319285299	0.0149975559279463	0.0431772238075035	0.0347259629567691	0.0569295036231736	0.172806758243883	0	0	0	0.0139260260888109
TCGA-FD-A3SP-01	BLCA	0.0534392864160281	0.211353302501888	0.215969999334958	0.233286395414326	0.207504611854585	0.823993436571939	0	0.00119220075005891	0.0079777549164347	0.0825870539384464	0	0.140087431610832	0	0.0320310745742564	0.0300255313160695	0	0	0.0105056265281912	0	0.223539523492306	0.0844170261361572	0.318149564787264	0.0249815939216321	0	0	0.0431027033174687	0	0.00140291471088201	0	0.00112035936808032	0.00749701965582121	0.0776104020715647	0	0.131645837622357	0	0.030100899086982	0.0282162087969541	0	0	0.00987256307113594	0	0.210069150911405	0.0793301011196743	0.298978041527381	0.0234762163824305	0	0	0.0405053573812351
TCGA-FD-A3SQ-01	BLCA	0.0960500451640928	0.18097227741096	0.108814463222489	0.147869488559598	0.101237963474108	0.57698208670273	0.0140323946855609	0.0242010123282478	0.167726071222201	0.0495593118326671	0	0.0207800751840668	0	0.033179090112216	0.0522470397219627	0	0.0120535328133171	0.00901064200780882	0	0.190638853352848	0.0660014364365445	0.272324672684519	0.00545354650218111	0.00897258245489427	0.0738197386609643	0	0	0	0.00809121745492439	0.0139545428820249	0.0967125102685006	0.0285763889870582	0	0.0119819967162819	0	0.0191313912607312	0.0301261594502802	0	0.00695018614270947	0.00519562523199819	0	0.109924246887279	0.038057080527742	0.157025097597835	0.00314456880942027	0.00517367971765303	0.0425651908569927	0
TCGA-FD-A3SR-01	BLCA	0.0644279171915734	0.233506088737617	0.0498937265598582	0.209650654059529	0.167616362034243	0.476170474921797	0.00750874882757884	0	0.0273498679058799	0.124523908111508	0	0.138788708565775	0	0.0373749814805545	0.0769844235565575	0.000301196061131804	0	0.0461726784655528	0.039516187141937	0	0.195912447992124	0.204986308844189	0.00334424706386829	0	0.097236295983344	0	0	0	0.00566909771536779	0	0.020649122406566	0.0940154237668439	0	0.104785333577709	0	0.0282180729424726	0.0581231613581768	0.000227402719314379	0	0.0348603252035905	0.0298346810354869	0	0.147913698650429	0.154764454349844	0.00252490312630611	0	0.0734133044090312	0
TCGA-FD-A3SS-01	BLCA	0.0512499307887421	0.0794313885996066	0.133333945832663	0.101137387901599	0.0265426286749984	0.44412903773299	0	0	0.0763237018315659	0.081435341297227	0	0	0	0.184171033224762	0	0	0	0.0579609142325154	0	0.0654685932432886	0.0487798467310918	0.312018478031609	0	0.0617454822930943	0	0.105277000777891	0	0.00681960833695466	0	0	0.0136178828428317	0.0145299154841702	0	0	0	0.0328602975656615	0	0	0	0.0103415442456353	0	0.0116810847911911	0.00870343316603342	0.0556711870188117	0	0.0110167971909578	0	0.0187838093309711
TCGA-FD-A43N-01	BLCA	0.0241442185804666	0.104431815589583	0.130050773830508	0.0904148448370149	0	0.35882149229373	0.0187825368112724	0	0.0882872249073092	0.0600391142485277	0	0.124027529790744	0	0.0335681321083473	0.0495392503335344	0	0.0439581882641938	0.0156028350142156	0.0197985890686281	0.0513939580490366	0.0518141721533815	0.207523038821545	0	0.100115212393247	0	0.114462296917397	0	0.0210879211186188	0.00688829450148205	0	0.0323783955272296	0.0220187030488758	0	0.0454857701105237	0	0.0123107534488196	0.0181679902512014	0	0.0161211954251906	0.00572217287344543	0.00726092080046854	0.0188481844702742	0.0190022934989687	0.0761068550861239	0	0.0367161834406327	0	0.0419778232517518
TCGA-FD-A43P-01	BLCA	0.118155630280712	0.289928955017103	0.276393156018898	0.15766408512203	0.0310341485848386	0.600159985883004	0.0128328870834966	0.0148215642472707	0.0575341380034989	0.213963925827009	0	0.0275950731075619	0.0478143927425769	0.0991856105783304	0.0631995657154498	0	0	0.117255058663972	0.0245727230528794	0.0499509065384377	0.146414993685224	0.0907117710158307	0.00420495610889621	0	0	0.0299424336295649	0	0	0.0124322873185312	0.0143588846401609	0.0557381148629751	0.207284688501871	0	0.0267336473247925	0.0463217875033963	0.0960893679302728	0.0612266868919398	0	0	0.113594748350621	0.0238056449187468	0.0483916064924768	0.141844407839959	0.087880053265016	0.00407369145909811	0	0	0.0290077311112265
TCGA-FD-A43S-01	BLCA	0.244262697770477	0.462953052900316	0	0.128723186726882	0.0497474161404632	0.478255535636245	0.0798919777460062	0.0968309836645956	0.0092876922680257	0.232595391463449	0	0.0394653444775208	0	0.146874664471924	0.0332876793449196	0	0	0.083973075404554	0.021109805160768	0.00252409709051271	0.00883360112730999	0.181828307549931	0	0	0.063497380230483	0	0	0	0.0689571025803421	0.0835776540010457	0.00801647883216803	0.200759885051934	0	0.0340636930551013	0	0.126771818525297	0.0287315696019793	0	0	0.0724796173286385	0.0182204902293195	0.00217862202068128	0.00762453948788609	0.156941330149477	0	0	0.0548064459745496	0
TCGA-FD-A43U-01	BLCA	0.0397833375526161	0.26986255027777	0.131399714118489	0.119347985908964	0.102152052784562	0.609819202903789	0	0.021089465739236	0.0315743989290621	0.121603960119648	0	0.0516689135063331	0	0.0417712213813054	0.0325844148971199	0	0	0.026074146000794	0.0343370685300404	0.409973414617125	0.0192539141679321	0.202217948258374	0	0	0.00785113385303022	0	0	0	0	0.0134944945654072	0.0202034778890355	0.0778105998158884	0	0.0330613340865488	0	0.0267281080938784	0.0208497557587766	0	0	0.0166840367535121	0.0219712244207582	0.262329263525129	0.0123199820855864	0.129392988781293	0	0	0.00502369687416457	0
TCGA-FD-A43X-01	BLCA	0.0492549956869741	0.124892001901649	0.0634522550124998	0.0435667980763871	0	0.350016721411755	0	0.00201315717880271	0.0294271782503618	0.134881566582313	0	0.13939237101326	0	0.0733241643836064	0.0302909728273052	0	0	0.0392393170411102	0.027290838447905	0.146598400097723	0.0153905498457067	0.126137249587039	0.00800393968710808	0	0.223505206655916	0	0.0045050884018433	0	0	0.000141139976898668	0.00206310331959235	0.00945638094826053	0	0.00977262790596546	0	0.00514066709553758	0.00212366289632023	0	0	0.00275102031724893	0.00191332716026346	0.0102778337533882	0.00107901254435222	0.00884332762500155	0.000561146379642657	0	0.0156696754909665	0
TCGA-FD-A43Y-01	BLCA	0.00612018976865308	0.185323931461063	0.122030274023926	0.120207947848357	0.0425238681212595	0.648319749118459	0	0	0.00356327628129682	0.0980709622286482	0	0	0.00082110429424416	0.109983636631143	0.00303422390871043	0	0	0.0825806841615936	0.0705262650036085	0.0791506962948242	0.200277020268266	0.249955924224765	0.0715621945922521	0.0111958574537933	0	0.0192781546568545	0	0	0	0	0.00126210380558653	0.0347364966606695	0	0	0.000290833147008135	0.038955937004664	0.00107471473999523	0	0	0.0292498777867303	0.0249802317945617	0.0280349844138847	0.0709376342156987	0.08853378135421	0.025347155539153	0.0039655455215205	0	0.00682827556336628
TCGA-FD-A5BR-01	BLCA	0.120883029436355	0.1828299699457	0.124335670574586	0.102056263052891	0.0286395617676473	0.43466830535341	0.10159136237452	0	0.134050854817012	0.0475996186261093	0	0.246889320146029	0.000258913040611588	0.105388998580238	0.06750159934708	0	0.0195068232000121	0	0.03059465615175	0.0422999491579097	0.00987569408762511	0.143548706969871	0	0.0181368969308405	0.00827825435099733	0.0224783495445689	0	0.00200000267482642	0.0756970747533438	0	0.099883074118297	0.0354671086709922	0	0.183960514812266	0.000192919548785443	0.0785267439794581	0.0502963391012435	0	0.0145347933078012	0	0.0227964850518898	0.0315182544916045	0.00735851096116029	0.106960050030489	0	0.013514043031594	0.00616823737558031	0.0167489170933078
TCGA-FD-A5BS-01	BLCA	0.42273829067728	0.196798479289627	0.437035754960319	0.237444280352384	0.0417954290050722	0.886644111002488	0	0.0920645403740848	0.047932074173683	0.171300681835229	0	0.0168502663820575	0.0284686682250468	0.0884485431290199	0.0351739480752832	0.0118727593738151	0	0.107448570026249	0.012401763771562	0.0859992982571221	0.139666747650956	0.112659720313579	0.0145434066839431	0	0.0351690117283704	0	0	0	0	0.101089921623406	0.0526310086573663	0.188093835372406	0	0.0185021518705718	0.0312595427935556	0.0971194366070388	0.0386221626661924	0.0130366839358096	0	0.117982096889478	0.0136175483260448	0.0944300844294183	0.153358725477388	0.123704112901001	0.0159691433405665	0	0.0386167423934088	0
TCGA-FD-A5BT-01	BLCA	0.0427446963713558	0.223066842540666	0.170131675340599	0.151406259379442	0.078179498742569	0.654551717995092	0	0.0604983895754443	0	0.25834241670129	0	0	0.0211118606237801	0.0611223438572224	0.034932234488132	0	0	0.115746079967085	0.0301353050665113	0	0.0798069236270114	0.287261543120911	0.00696648253773678	0	0	0.0396766918569514	0	0.00439972857792344	0	0.036658877734495	0	0.156542068870715	0	0	0.0127926895705169	0.0370369615791748	0.0211671173741939	0	0	0.0701361048374535	0.0182604276192724	0	0.0483588451881086	0.174065555479946	0.00422132611103494	0	0	0.0240420117940393
TCGA-FD-A5BU-01	BLCA	0.0954252856877568	0.219971396410949	0.0952867863345817	0.154216360851973	0.074356730408037	0.6634723153041	0.045025428322085	0.00518401011007922	0.0329456104233266	0.042601173215404	0	0.107511455653232	0.00301350697197365	0.0654770071696504	0.0536168709151787	0	0.0250709026993307	0.0634538417414418	0.0306845017811076	0.068106594206026	0.110058739702045	0.215164359351585	0.101994351176775	0	0.0287977008924405	0	0	0.00129394566831802	0.0241768436526337	0.00278360487830344	0.017690467407606	0.0228751161872322	0	0.0577293265396947	0.0016181320116791	0.0351585187343246	0.0287901026945676	0	0.013462066156399	0.0340721602905733	0.0164763430302987	0.0365705011855445	0.0590971155976121	0.115534604989217	0.0547668633869093	0	0.0154632068583863	0
TCGA-FD-A5BV-01	BLCA	0.075815257743069	0.0929946516515254	0.115589108864023	0.0584466227233879	0.00728342474518973	0.351049921506727	0	0	0.0529272183894015	0.114479780964336	0.0982418218186971	0.0498370693642629	0	0.0916670608225273	0.0477780682422873	0	0	0.026199398188623	0.0254303138863404	0	0	0.376427542829966	0	0.0512232862690058	0	0.0556416942228673	0.0101467450016851	0	0	0	0.00862718243005412	0.0186603034315088	0.0160135020294301	0.00812348546302698	0	0.0149418102936082	0.00778786649714294	0	0	0.00427052459224158	0.00414516318497723	0	0	0.0613580154505424	0	0.00834944001890133	0	0.00906964434152258
TCGA-FD-A5BX-01	BLCA	0	0	0.771949452923402	0.119715159499705	0.172095257217985	0.715300640253757	0	0.00445638168536981	0	0.0358584518276902	0	0.0284435321062847	0	0.018590511628847	0.026423664469257	0.0452514543336143	0	0.0337135896092058	0.0270649681497019	0.197981657760424	0.0299473353145443	0.468259449416851	0.0289747329927793	0	0	0.0550342707054307	0	0	0	0.00163299902271387	0	0.0131399913483378	0	0.0104228639760777	0	0.00681231758521123	0.00968270253790777	0.0165819684938054	0	0.0123540268251149	0.00991770222091683	0.0725485105325342	0.0109739184733853	0.171589257218392	0.0106175175290618	0	0	0.0201667892525415
TCGA-FD-A5BY-01	BLCA	0.060420212755418	0.136932355985625	0.157285366622636	0.107312665621108	0.0890496254396274	0.477138222770617	0	0	0.00667527585999224	0.0559391942860875	0	0.125845392598375	0	0.0298253368413642	8.00340315382755e-06	0	0	0.0753847907882368	0	0.187300604376203	0.0467955598215663	0.27105775023521	0.0317704312014165	0.0437574183217395	0.11917082069436	0	0	0.0064694215722951	0	0	0.00264263318868824	0.0221454175781533	0	0.0498201449796494	0	0.0118073659656796	3.1684171920921e-06	0	0	0.0298436130936985	0	0.0741492642053139	0.0185256013476364	0.107307356556732	0.0125773972001656	0.0173228505208889	0.0471777904756879	0
TCGA-FD-A5BZ-01	BLCA	0.0228823787939208	0.143179496928677	0.187853734931634	0.110632162233449	0.128420438918633	0.405084016568009	0.0286469498162079	0	0.104671907403026	0.00507415000808532	0	0.0301051947099542	0	0.00829482886660688	0.02146315726763	0	0	0.0202751206734966	0	0.373132606467505	0.0950319174189505	0.207588453823781	0	0	0.105715713544757	0	0	0	0.0114358545121904	0	0.0417849967362747	0.00202559929199383	0	0.0120179854739514	0	0.00331129340926777	0.00856808649645516	0	0	0.00809382261381376	0	0.148954434196082	0.0379367153777307	0.0828692538497128	0	0	0.0422016838618624	0
TCGA-FD-A5C0-01	BLCA	0.0517558680533886	0.0987210823261146	0.200835941588334	0.108732287773716	0.0669365402016814	0.422755302907918	0.00334944856207974	0.0298777110886733	0.023687114472913	0.144264868873187	0	0.133662325448631	0	0.100124439389825	0.0203725007875074	0	0	0	0.0821612046789486	0.0117456768797903	0.025341079722693	0.199928045768026	0.0281804004136612	0.0376891302202981	0	0.15256506575474	0	0.00705098793902673	0.00117773427205876	0.0105056111976688	0.00832887145566636	0.0507264635288256	0	0.0469983935105367	0	0.0352057903127934	0.00716338583509804	0	0	0	0.0288895514561804	0.00413001900267067	0.00891043929388107	0.0702987692100973	0.00990880222591025	0.0132522651182227	0	0.0536449816523492
TCGA-FD-A5C1-01	BLCA	0.182698036007183	0.128412599694862	0.110745161913536	0.179725191564342	0	0.75652908899593	0	0.0335735158992954	0.0522550057565598	0.147271200364517	0	0	0.0441116495370056	0.0810582358289121	0	0	0	0.0467422854312877	0.0144366263416983	0.0242192581290393	0.101009244903138	0.293553006482771	0.0062547442627913	0.0676258922842457	0	0.0803189575542579	0	0.00757037722448075	0	0.019448772758504	0.0302707567328382	0.0853126052795	0	0	0.0255533990071619	0.0469561547730192	0	0	0	0.0270772977811753	0.00836298068874623	0.014029952929092	0.0585135574278782	0.170052065228559	0.00362330535158927	0.0391749441903093	0	0.0465278989057405
TCGA-FD-A62N-01	BLCA	0.0406443542060697	0.307954273975394	0.300961372018626	0.296704609433535	0	1.01214454174167	0	0.0400661578844896	0	0.207623393402871	0	0.0524452849901389	0.0585318363085682	0.085981183658577	0.029229282536177	0.041076409985658	0	0.0573029232952004	0	0	0.15514711665669	0.208194182444374	0.0237234300691843	0	0	0.031568950118316	0	0.00910984864975541	0	0.0497044504876624	0	0.257569161166523	0	0.0650614935082866	0.072612222218528	0.106664769263607	0.0362606624472901	0.0509577282710562	0	0.071087682575803	0	0	0.192469220542639	0.258277258901626	0.0294303251804378	0	0	0.0391631591585865
TCGA-FD-A62O-01	BLCA	0	0.0844880834744012	0.227952885193366	0.0675835737732056	0	0.373367850034967	0	0.0326446420592162	0.192163154146654	0.0556526100364668	0.0826466748824453	0	0	0.0540945992982875	0.0290855012339685	0.00977375170882346	0.0106921309020072	0	0.0496056744433534	0.0468507346424815	0	0.114608987763881	0	0.0748976709150263	0	0.21083929117391	0	0.0364445767934787	0	0.00504956939089028	0.0297243627139704	0.00860850964925678	0.0127840311126167	0	0	0.0083675119590411	0.00449903100433245	0.0015118327036183	0.00165389030237276	0	0.00767315184002479	0.0072470096367501	0	0.0177280558164377	0	0.0115853923536808	0	0.0326132426012681
TCGA-FD-A62P-01	BLCA	0.0496478876122027	0.128413497549758	0.18662651109167	0.110853332019336	0.0926056211803584	0.591211037944819	0.0143090631899237	0	0.0154683154050504	0.171557115595722	0	0	0.0474412406877273	0.097171861039554	0	0	0	0.0217338187811427	0	0.251114061450031	0.0540901892079988	0.262329754487818	0.00653418665078579	0	0	0.0539281333434995	0	0.00432226016074702	0.0079246412418964	0	0.00856665796876518	0.0950117121956675	0	0	0.0262738942117078	0.053815692007576	0	0	0	0.0120366172383829	0	0.139071916964372	0.0299562129602961	0.1452833888423	0.00361876136318482	0	0	0.0298664632282377
TCGA-FD-A62S-01	BLCA	0.104825794771513	0.23497004661004	0.143129693510635	0.186379900466564	0.15178919201894	0.688142888130467	0.00577334711533921	0.00150932616357489	0.0238903518107677	0.0332367339673836	0	0.13313836784849	0	0.0390226772616916	0.0546140605129972	0	0.00681877590613192	0	0	0.146003041051679	0.077369734327988	0.346598154179046	0.0809714271801409	0	0.0460438035360473	0	0	0.0050101991387228	0.00521447241050521	0.00136321954685597	0.0215777049094322	0.030019333469098	0	0.120250234752229	0	0.0352451827163668	0.0493272803594373	0	0.00615870103175902	0	0	0.131869574824466	0.0698801469929817	0.313046570107794	0.0731331868039374	0	0.0415866460853417	0
TCGA-FD-A6TA-01	BLCA	0.137533024944392	0.164990396465395	0.13382462628528	0.128937671987637	0.0968089001565397	0.460970049458299	0	0.0417941972209361	0.166255568495165	0.0786095482678677	0	0.0685952122514178	0	0.0646077298402624	0.0763175663844353	0	0	0.03228892312957	0.0115650769641427	0.0585198653744039	0.0818214506744525	0.273953015891105	0.0123467539369986	0	0.0203430877183586	0	0	0.0129820038508837	0	0.0277510712843832	0.110392600875793	0.0521962215491957	0	0.0455467684878254	0	0.0428991064678508	0.0506743606962784	0	0	0.0214396319835474	0.00767913482210708	0.0388568046174621	0.054328903561783	0.181902995585174	0.00819816317622077	0	0.013507676064031	0
TCGA-FD-A6TB-01	BLCA	0.293000967445325	0.265226584669349	0.249758159315392	0.174618880079887	0.160045364616254	0.645133097315414	0.20792336782038	0	0.0431094404427972	0.190840880858498	0	0	8.55695850921229e-05	0.114353274594788	0.0242963582616724	0	0	0.0820321413082795	0.0136228739204555	0.0359720821358723	0.0660967160154038	0.214413024220302	0	0	0.00420786508424114	0.00304640575221837	0	0	0.260670158042446	0	0.0540456071443255	0.239254120861101	0	0	0.000107277202670454	0.14336284792696	0.0304599507708881	0	0	0.102842366702438	0.0170787763543016	0.0450976166544884	0.0828643821540352	0.268806135143732	0	0	0.00527533229202975	0.00381922954219455
TCGA-FD-A6TC-01	BLCA	0.0463963890903346	0.124395300769983	0.164246733408835	0.113690381053214	0.118553966715437	0.405564080190541	0	0.00992093566102087	0.0803633971039239	0.0257402656912557	0.0114530340523206	0.00175802616337098	0	0.0371044242388159	0.00616512295302648	0	0	0.0288263191045396	0	0.309568231345598	0	0.347475815697551	0	0.025796241154952	0	0.104074289538129	0	0.0117538972954967	0	0.00300968012704298	0.0243795673583125	0.00780873586552489	0.00347446754614563	0.000533326350205842	0	0.011256241555491	0.00187029214445999	0	0	0.00874494127460198	0	0.0939126495402366	0	0.105412543016669	0	0.00782571694941103	0	0.0315726592391581
TCGA-FD-A6TD-01	BLCA	0.123974764248299	0.122412936110716	0.180877574597406	0.18394603817946	0.0442379344487517	0.723744391800074	0	0.0153335219172207	0.0524780842629047	0.10853414787942	0	0.0166389399212501	0.0120173353727941	0.0664291669932841	0.0175864249972813	0	0	0.114869299520452	0.0342894810785632	0.015713753446653	0.103706417400284	0.358581071593085	0.0578766824134343	0	0.00410582248904102	0.018689500593986	0	0.00315035012034606	0	0.0119094569815695	0.0407594217674373	0.084297839216546	0	0.0129233675264453	0.00933379424688139	0.0515951463009622	0.0136592736551605	0	0	0.0892183145220826	0.0266324398288994	0.0122047805913218	0.0805481691296425	0.278507825507905	0.0449524814429386	0	0.00318896836429199	0.0145160260332049
TCGA-FD-A6TE-01	BLCA	0.156404006214133	0.079242939505609	0.10778272217621	0.0605617265993731	0.00358244734646889	0.499769043377237	0	0.013646838947063	0.128991053875552	0.153927309127025	0	0.0344111474453636	0	0.244704460831586	0.009011489098645	0.114141829903714	0	0	0	0.100408024835678	0.0370857828945001	0.0453749420202855	0.00842585542554968	0.0272997286432042	0.072335523084776	0	0.0102360138670581	0	0	0.0030571907279529	0.0288968203865321	0.0344830875536315	0	0.00770885047565001	0	0.0548191571429105	0.00201877086879195	0.025570269086257	0	0	0	0.0224935960430429	0.00830802737862901	0.0101649805177537	0.00188757610330017	0.00611573695618325	0.016204740990513	0
TCGA-FD-A6TF-01	BLCA	0.0558875351625452	0.136095438968471	0.175486641144791	0.119586673599031	0.0748461522245435	0.512128481981438	0.0440480385182497	0.0222505990884785	0.0398859222006989	0.120803185517974	0	0.0268931124131744	0	0.0773099186465654	0.0195475270146487	0	0	0.0697098862833295	0.0202532664323112	0.0875488483227641	0.0567877321269203	0.307948133125603	0	0	0.107013830309282	0	0	0	0.0227678332969569	0.0115010326871651	0.02061649186001	0.0624415270721998	0	0.0139006848172318	0	0.0399604477102206	0.0101038514178762	0	0	0.0360320941281209	0.0104686385446804	0.0452528114986869	0.0293528080221389	0.159174210588468	0	0	0.0553139965118108	0
TCGA-FD-A6TG-01	BLCA	0.125936062833825	0.132046046009513	0.127866367757296	0.0820746500149783	0.0973333917796263	0.513976784136562	0.0274017107120152	0	0.110632893578001	0.107402866716777	0	0	0	0.0577252374854949	0.051810034902284	0.00883956021515977	0	0.0532718342025105	0.0188191649594627	0.0713775667918049	0.0435825066208415	0.356858070834289	0.00922433210036024	0	0.0830542208809986	0	0	0	0.0143911776773223	0	0.0581035850341699	0.0564071985949826	0	0	0	0.030316871740242	0.0272102506877463	0.00464247225228799	0	0.0279779769687526	0.00988368753749783	0.0374869750531812	0.0228892131223247	0.187419243890887	0.00484455162694289	0	0.043619468219038	0
TCGA-FD-A6TH-01	BLCA	0.0300177737608494	0.0929390566763312	0.132330819764541	0.119507810703702	0.0219661079086107	0.717370381907031	0.0834173361676266	0	0.0114827074394861	0.0260388228082826	0	0.120019872773204	0	0.0964014792983438	0	0	0	0.0445537505810689	0	0.329002537362975	0.0732717881284943	0.188150261354203	0	0	0	0.0276614440863152	0	0	0.0292163049235329	0	0.00402173333880618	0.00911990506970744	0	0.0420360726070082	0	0.0337639050065123	0	0	0	0.0156046215602928	0	0.115230704956784	0.0256629017732333	0.065898237221583	0	0	0	0.00968821616920298
TCGA-FD-A6TI-01	BLCA	0.0442888402655484	0.0316267709961037	0.227904070596558	0.125654701156626	0.0755752197180416	0.417223054381175	0	0.00165017644840636	0.01319041932917	0.150961211794225	0	0.0787470186235988	0	0.111641974654837	0	0	0	0.0804679175145126	0.0178159281485992	0	0.0283208370717474	0.326615549454937	0	0.0031346923871605	0	0.184669065165208	0	0.00278520940759849	0	0.000377716446933559	0.00301921550715946	0.0345542033391435	0	0.0180247658423688	0	0.0255542430241297	0	0	0	0.018418670273156	0.00407796941085377	0	0.00648248613853104	0.0747605293800623	0	0.000717514100901996	0	0.0422697483169796
TCGA-FD-A6TK-01	BLCA	0.0471450210949018	0.240811087860578	0.291770087622391	0.196661136745607	0.0654155843472379	0.898187100544094	0	0	0.0336856948003955	0.173512313606538	0	0.0181833454068661	0.081780781867201	0.0998831310069152	0.000763620149383819	0.00379834940127132	0	0.0675858769374135	0	0.00428338572496679	0.127174521275262	0.346562133993144	0	0.0123824863772527	0.0220427679429613	0.00829354318357981	0	6.80483268499994e-05	0	0	0.0275033470993943	0.141667536187603	0	0.0148461494743265	0.066771525511983	0.0815515439932445	0.000623472668295621	0.00310123696741191	0	0.0551818165972579	0	0.00349725439989942	0.103834135574717	0.282957460702527	0	0.0101099241920076	0.0179972508021283	0.00677142621559146
TCGA-FJ-A3Z7-01	BLCA	0.0186949636483711	0.058559299396019	0.214661311537922	0.108608051347037	0	0.31309404493301	0.137405630957021	0	0.133394953036622	0.16146155641127	0	0.0800853829302547	0	0.102228296049648	0	0	0	0.0057434369419501	0.0240022596553299	0	0.0841077231286299	0.13148835202254	0	0.015190025960386	0	0.124892382906348	0	0	0.0296058233547657	0	0.0287416708362906	0.0347889841515504	0	0.0172554333022459	0	0.0220264108073653	0	0	0	0.00123749789850895	0.00517159780513789	0	0.0181220986096023	0.0283308689467478	0	0.00327288788825663	0	0.0269096819462782
TCGA-FJ-A3Z9-01	BLCA	0.0374071342048146	0.131147812961787	0.118344042754819	0.042959098560218	0	0.327409532885503	0.0698895856622401	0	0	0.00575422557899227	0.288442233258787	0	0	0.159837850795118	0	0.0114247494875541	0	0.070360054524212	0	0.180694516944697	0	0.0961955910232894	0	0.0806346793009848	0.0367665134241258	0	0	0	0.00397378017256006	0	0	0.000327173602441193	0.0164002407024139	0	0	0.0090880562003019	0	0.000649588097567399	0	0.00400053007839791	0	0.0102739239605064	0	0.00546948631436188	0	0.00458472441624606	0.00209046942651844	0
TCGA-FJ-A3ZE-01	BLCA	0.055552695871347	0.10223423165549	0.0942276773565605	0.0634836444608459	0.00854525994054515	0.300275975287292	0	0.00409012987154806	0.11719904505252	0.265185861518923	0	0	0	0.125225102793152	0.133624313926798	0	0	0.0192117627932995	0	0.0268020039462029	0	0.135333720169856	0	0.0372238519637974	0.0943680576458462	0	0.0350457334967597	0.00669041682129764	0	0.000298008730068762	0.00853917593774448	0.0193215629589615	0	0	0	0.00912395816957102	0.00973592852800122	0	0	0.00139977780956049	0	0.00195280624580334	0	0.00986047664741644	0	0.00271214685117084	0.00687569977024969	0
TCGA-FJ-A3ZF-01	BLCA	0.0509928359260198	0.0863880154160231	0.0942004058050692	0.0456191847600289	0.0109830028763958	0.2868882237496	0.0569674640240008	0	0.212923797210035	0.148931552948909	0	0	0	0.0713236231304103	0.12350550470975	0	0.0321316543263723	0.00560736794602621	0.041073810564182	0	0	0.18292490062859	0	0.0932049405300077	0	0.0314053839817162	0	0	0.00502202965403559	0	0.0187705323022304	0.0131292253946196	0	0	0	0.0062876127019323	0.0108877640547187	0	0.00283260144408531	0.00049432370895373	0.00362090709480516	0	0	0.016125946470625	0	0.00821658438309836	0	0.00276857628042043
TCGA-FJ-A871-01	BLCA	0	0	0.438628106515873	0.0509093066418692	0.0324416968173068	0.547696771661351	0.00140322371648079	0	0	0.0554295633784417	0.0568594453399489	0.0673901581586075	0.0476000418006337	0	0	0	0.0209313360622992	0.00314619413632107	0	0.341810722373271	0	0.313191417019946	0	0.0720938583396628	0.0201440396743871	0	0	0	0.000152806175105104	0	0	0.00603608638318049	0.00619179554831467	0.00733855349435707	0.00518347875464908	0	0	0	0.0022793495904851	0.000342609582821935	0	0.0372219970930681	0	0.0341054544250362	0	0.00785077006044451	0.0021936157561022	0
TCGA-FT-A3EE-01	BLCA	0.0286677575516617	0.125883534738607	0.222420803674541	0.0806032513572693	0	0.523954503989826	0.0512907422307932	0.062224491503947	0.0767063421979552	0.0374589155541549	0	0.122095472168379	0	0.0808179777050481	0.00481114099544597	0	0	0.0404444092821151	0.00977247605721246	0	0	0.269605218860651	0	0.164496317722808	0.045873586857674	0.00784858609403087	0	0.0265543227697845	0.0112468024467398	0.0136443056359902	0.0168198204898366	0.00821382192542652	0	0.0267725440380694	0	0.0177214013652545	0.0010549652815651	0	0	0.00886846751455178	0.0021428644400661	0	0	0.0591178154820182	0	0.036070010067701	0.0100589530677891	0.00172100253274945
TCGA-FT-A61P-01	BLCA	0.0111923470746092	0.23789220193365	0	0.168681869597101	0.0144407088510155	0.603489193993182	0.00823499447997074	0	0.0147926826073652	0.104400444799204	0	0.0473778432232514	0.0396039265503171	0.133126856075692	0	0	0.0288412010005412	0.0696868854580232	0	0.10173147220736	0.107537317460648	0.317718333420572	0.0146024019418109	0	0	0.0123456407752448	0	0	0.00499805692252725	0	0.00897810798638845	0.0633636570264511	0	0.0287549867668186	0.024036771334275	0.0807985489488472	0	0	0.0175045611342373	0.0422949913469856	0	0.0617437801739355	0.0652675159979112	0.192832468756209	0.00886262113329951	0	0	0.00749292734680331
TCGA-G2-A2EC-01	BLCA	0.0773222782096546	0.203352015597772	0.143448168447352	0.0710952697288389	0.068068672981566	0.505967818052097	0.01310000187241	0	0.0910433591691198	0.0733263457538157	0	0.299350410433334	0	0.0246638807491172	0.122753234953672	0	0	0.0513858359430633	0.0114668736596793	0	0.00382588162622065	0.141790537624651	0	0.0555795633424971	0.11171407487242	0	0	0	0.00627216864816073	0	0.0435907802583188	0.0351080260446303	0	0.143326411509023	0	0.0118088547683641	0.0587731970755119	0	0	0.024603097946147	0.00549024085348691	0	0.0018317993402806	0.0678880944718199	0	0.0266110186907279	0.0534877418184802	0
TCGA-G2-A2EF-01	BLCA	0	0.14136565477221	0.298913204891472	0.267221125880757	0	0.817472363899418	0.00810162006178295	0	0.0124373192586435	0.158993564042666	0	0	0.158124088722955	0.0514718799390999	0	0	0	0.133873662728893	0	0.0270135590612185	0.144781464451976	0.21887972849079	0.0117753070472492	0	0	0.0745478061947247	0	0	0.0053954667558144	0	0.00828292885616921	0.105885549141867	0	0	0.105306501353063	0.0342789238390385	0	0	0	0.089156352831225	0	0.0179903227699569	0.0964206630712882	0.145768166068978	0.00784204606343367	0	0	0.049646886298691
TCGA-G2-A2EJ-01	BLCA	0	0.139488075682258	0.161169026579042	0.296860096967062	0	0.509947682400409	0.00349934052163982	0	0.00460040537632808	0.0870455623133805	0	0	0.0856750474243689	0.0656952076159981	0.00330691349277177	0	0	0.0640377883340597	0	0.125998223769691	0.0797192346325166	0.0736475387919417	0	0.153918621786238	0	0.250208262813811	0	0.0026478531272539	0.000810045533652479	0	0.00106492574959213	0.0201497592303993	0	0	0.0198325053199031	0.0152074681451047	0.000765501524767189	0	0	0.014823800114394	0	0.0291667237817015	0.0184538228163069	0.0170483151022279	0	0.0356298826458481	0	0.0579195092680766
TCGA-G2-A2EK-01	BLCA	0.094110837850514	0.161224499464856	0.106718017813505	0.0791141564483921	0.0205230470102694	0.341275383969527	0.0179248987445622	0.193833266306496	0	0.110415912194981	0	0.182920919682618	0	0.0488563867356731	0.0807597027440493	0	0	0.0723700558651179	0.0213374814345495	0.014451090106114	0	0.130269754938651	0	0.0406590232045475	0.0862015080426398	0	0	0	0.00550748895478444	0.0595559611502225	0	0.0339256821202847	0	0.0562031038003298	0	0.0150112987611171	0.0248137061856184	0	0	0.0222359573135767	0.00655601713562536	0.0044401488833047	0	0.0400258459861453	0	0.0124926296322484	0.0264857202373109	0
TCGA-G2-A2EL-01	BLCA	0.0770823509075717	0.133277638457456	0.0854433960410864	0.0620897545554201	0.0159611831623307	0.31816099654769	0.0826362067556112	0	0.0921508097251271	0.147464762913704	0	0	0	0.207627728257887	0.0226225566990626	0	0	0.096558315919966	0.0031268024443275	0.177963140704013	0.0525878892051846	0.0639201686902906	0.0418241621419439	0	0	0.0115174565428818	0	0	0.00841645672957467	0	0.0093855143295785	0.0150192130656566	0	0	0	0.0211467812881396	0.00230409619518361	0	0	0.00983441665255056	0.000318463280296003	0.0181254577382066	0.00535605046954855	0.00651023752239709	0.00425977019927143	0	0	0.00117304724446756
TCGA-G2-A2EO-01	BLCA	0.0682670105461063	0.1239183472054	0.279989588784173	0.106393531006646	0.0811972118318909	0.446872740947532	0	0.00976702973950268	0.0587694452043164	0.199252916403589	0	0	0.088181028563016	0.134559083049512	0.00887214915731099	0	0	0.0692611050187667	0	0.104933022929183	0.0764908000333094	0.2422833694976	0	0	0.00763005040389404	0	0	0	0	0.00474789570063545	0.028568685020561	0.096859750647165	0	0	0.0428660849366138	0.0654111340839181	0.00431288118935718	0	0	0.0336688339761937	0	0.0510094738838705	0.037183294236064	0.117777481901237	0	0	0.0037090788575939	0
TCGA-G2-A2ES-01	BLCA	0.0351272318752331	0.120963032304116	0.117165612397453	0.204219283383106	0	0.447196410710302	0.00765728053121919	0	0	0.0504985803814861	0	0.179009123432896	0.0338151840780865	0.0867084327211114	0	0	0.0306358155204516	0.0406605345907397	0.0179566386415434	0.116653701578482	0.0921652046968867	0.164033350542672	0	0.0802332037462003	0	0.0947135789679022	0.00444016106847379	0.000819209501849633	0.00286868276336687	0	0	0.018918518986505	0	0.0670630238481804	0.0126683403212654	0.0324839850612086	0	0	0.0114772386315085	0.0152328459502274	0.00672717938816346	0.0437025209716133	0.0345282810285183	0.0614525801164758	0	0.0300581397923239	0	0.0354829903820628
TCGA-G2-A3IB-01	BLCA	0.0221101102659546	0.108627065899137	0.173273570291438	0.137255065255651	0.00892208034216266	0.47778787054504	0	0	0.0548653720874639	0.113031286505746	0	0.0523192289268785	0.000736044109139987	0.0204277685725311	0	0	0	0.088110319192866	0.0334468428950504	0.288550403265555	0.0081846121668589	0.227200556748336	0	0.0792197067219334	0	0.0339078588076403	0	0	0	0	0.00801468139437054	0.0165115028746221	0	0.0076427432220746	0.000107520623710637	0.00298406901252349	0	0	0	0.0128710716617643	0.00488588301240456	0.0421511685859681	0.00119560036427514	0.0331892413316482	0	0.0115723394442602	0	0.00495322777863074
TCGA-G2-A3IE-01	BLCA	0.0548279769857099	0.107883974595976	0.142399460998347	0.0426520666115351	0.0345135344500846	0.334807670024231	0	0.0183023345479566	0.15829692713731	0.105571488581502	0	0.0775591035427082	0	0.0839880287908314	0.172200871544801	0	0	0.0246768695715637	0.00213458002856719	0	0	0.296351753060689	0	0.0415450162779202	0.0193730269161517	0	0	0	0	0.00232747029651657	0.0201302951258243	0.0134253093881904	0	0.00986303191251962	0	0.0106805851330842	0.021898431181258	0	0	0.00313810682393195	0.000271450158394264	0	0	0.0376864438119658	0	0.00528319439805849	0.00246362804607313	0
TCGA-G2-A3VY-01	BLCA	0.0723672708252413	0.0848630026846366	0.12807105219225	0.0640381345926791	0.0998169076743504	0.350590448420316	0.0495057548788342	0	0.325545626779305	0.113591196150171	0.204652092685892	0	0	0	0	0	0.0303733820604118	0	0.00394570116445696	0	0	0.103065484408967	0.0242520492944153	0.0884657604397358	0	0.0566029521378102	0	0	0.00533139013841677	0	0.0350587673789405	0.0122329006889845	0.0220394608954524	0	0	0	0	0	0.00327098031296716	0	0.000424921755638539	0	0	0.0110993622566503	0.00261175971886701	0.00952708395115487	0	0.00609570385445871
TCGA-G2-AA3B-01	BLCA	0.0801030739124068	0.0974318200794345	0.0681734221291086	0.0784857685567352	0	0.332617754684354	0	0.00647498794438623	0.0926533856129969	0.152506905621635	0	0	0.053719209863941	0.253141645266243	0.0644508823316518	0	0.00898347881374686	0.0512595152983289	0.00544503130101348	0	0.0436760251323864	0.130037085920788	0	0.0864059345566486	0	0.0512459123362343	0	0	0	0.0012658021948995	0.0181129076812387	0.0298137351808608	0	0	0.0105016247656488	0.0494869261457529	0.0125995706894475	0	0.00175618970999518	0.010020776491231	0.00106445488876855	0	0.00853827203261321	0.0254210865241188	0	0.0168915869115979	0	0.0100181172338819
TCGA-G2-AA3C-01	BLCA	0.0042407838051918	0.222930787467338	0.138776187730362	0.136908025935947	0.409608877970597	0.628740626168198	0.00282169585967351	0.00122519547640465	0	0.0299643220624973	0	0.0951186099075513	0	0.00941450345132986	0.00804254550528678	0	0.0238918261090574	0.0477665907681549	0.237652953085592	0	0.004445433295549	0.536332028582397	0	0	0.000881117961486184	0.00244317793502007	0	0	0.000836516808430849	0.000363220084869289	0	0.00888318950909707	0	0.0281987570380638	0	0.00279101319621985	0.00238428407323843	0	0.00708294412943784	0.0141608302404437	0.0704543294940117	0	0.00131788819823947	0.159000395195286	0	0	0.000261215248435316	0.000724301806527136
TCGA-G2-AA3D-01	BLCA	0.13497201992005	0.15877870693127	0.0264088109330181	0.0874174667822422	0	0.445293557459642	0	0.24044571815896	0.055106194241419	0.0958997126700708	0	0.0898144541332423	0	0.202132134206557	0.0401038514086102	0	0.024269628262362	0.0102484724367298	0.0347477449160783	0	0	0.100859267946456	0	0.0602676219292077	0	0.0461051996903065	0	0	0	0.0512433757934041	0.0117441368541672	0.0204379809815664	0	0.0191411012018377	0	0.0430780510144983	0.0085468634843214	0	0.00517230122015417	0.00218413672909117	0.00740537932778153	0	0	0.0214949528284428	0	0.0128441314003832	0	0.00982586045553281
TCGA-G2-AA3F-01	BLCA	0.057856623450441	0.1120965245712	0.126665623813378	0.0517686836886522	0.0392170269943334	0.355255016730248	0.0577151739253939	0	0.0952460523428143	0.0520929178872204	0.0872640699542531	0	0	0.000879582753590271	0.0349067273257859	0	0.0733988697227207	0.0222425059309282	0	0.0863831401587597	0.0642109330944122	0.405485342413536	0.00313441018101383	0	0	0.0170402743095711	0	0	0.00959269385222121	0	0.0158306067298405	0.00865823282118081	0.0145039415189504	0	0	0.000146193236527228	0.00580175932679464	0	0.0121994414719998	0.0036968709507385	0	0.0143575243939775	0.0106723376409881	0.067394698599786	0.000520962430306768	0	0	0.00283222112127544
TCGA-GC-A3BM-01	BLCA	0.0716191223667348	0.0986621334548721	0.188357044618809	0.104085289267623	0.0182884307157717	0.38993215461337	0.0292637482817952	0	0.0775826307649344	0.128526932819368	0	0.091276491057202	0	0.177000113574175	0	0	0	0.048980714606757	0.0139332097711039	0	0.128942233722754	0.174450152321143	0.059662268538905	0.00683437170205563	0	0.0632703726103959	0	0.000276760229410877	0.007333051462411	0	0.0194410305375137	0.0322068999362118	0	0.0228725042255489	0	0.04435354381788	0	0	0	0.0122738241669628	0.00349145103710566	0	0.0323109680435365	0.0437145622043296	0.0149504595702166	0.00171258988841141	0	0.0158545957247241
TCGA-GC-A3I6-01	BLCA	0.0437363402475274	0.177560394446903	0.172753467882511	0.186207125348305	0.0547668691871862	0.580438016062106	0	0	0.062883762909529	0.0635488449764182	0	0.0580311970371061	0	0.0823546585137662	0.0140384803829289	0	0	0.0771749922075013	0.00105087538403108	0.0755451085812495	0.108446637130842	0.308964685057574	0	0.105755324036724	0.0414930562030309	0	0	0.000712377579299423	0	0	0.0364895950040959	0.0368755225335948	0	0.0336737939892909	0	0.04778798209311	0.00814611657993509	0	0	0.0447823743332199	0.000609792025617747	0.0438366008827459	0.062928388591404	0.179283104360959	0	0.0613666988913958	0.0240771980918043	0
TCGA-GC-A3OO-01	BLCA	0.068231491586966	0.124524406713502	0.163421242555825	0.117904132308328	0.0680900210048812	0.529186385370978	0.0152582799294216	0	0.015241418428297	0.0254939894969831	0	0.000534457980307981	0	0.120445863024947	0.0281879421513388	0	0.0213848918311239	0.000747327877511418	0	0.361375427643868	0.0270336832444091	0.300956990954717	0.00876991611356144	0	0.03688193065592	0.0376878806675947	0	0	0.00638909728043124	0	0.00638203686657872	0.0106750944219105	0	0.000223793510427485	0	0.0504342782706471	0.0118031328153054	0	0.00895449256879175	0.000312928490752866	0	0.15131867895031	0.0113198101552618	0.126019675961499	0.00367222566697854	0	0.0154435653258935	0.0157810406541462
TCGA-GC-A3RB-01	BLCA	0.102219247225456	0.119432862566474	0.10159928126667	0.0860405497899451	0.0123312082830113	0.432220820479664	0.0199691929855954	0	0.0264022783237259	0.0627661738231479	0	0.0282688713640082	0.0115040327537969	0.115570554882222	0	0	0	0.0779281154057692	0	0.0547473908050344	0.057058706018039	0.275845190777567	0.206272615397719	0	0	0.0636668774633748	0	0	0.00405428884793645	0	0.00536037999358362	0.0127432389852905	0	0.00573934910627192	0.0023356312763194	0.0234639633232455	0	0	0	0.0158215251591898	0	0.0111152081185544	0.0115844679178317	0.0560040699457964	0.0418789464774518	0	0	0.0129261063012858
TCGA-GC-A3RC-01	BLCA	0.000391941179234115	0.233981191504142	0.168514556881024	0.14417718187977	0.0753745663579298	0.829544751095729	0.00136489546997979	0	0.00697984913755554	0.106303855107625	0	0.0652081041983504	0.00319345450999051	0.0724709975990163	0.0203652037362136	0	0	0.0732845840002939	0	0.239382556366665	0.0431992382813743	0.326975783650207	0.00940893475690767	0.00674876626394665	0	0.0251137769218744	0	0	0.000838986592099842	0	0.00429043833032535	0.0653438384736836	0	0.040082721587079	0.00196298220288069	0.0445471441872209	0.0125182720991211	0	0	0.0450472470135544	0	0.147145887426229	0.0265541079915342	0.200988503850719	0.00578357118227126	0.00414839416878628	0	0.015437169056434
TCGA-GC-A3RD-01	BLCA	0.0729127895688687	0.0626313468120299	0.15319752123395	0.0791028540991961	0.0836476496522672	0.359025094593384	0	0.00991989008909138	0.120367890535437	0.002079432375541	0.0399697553289106	0.0140925011621292	0	0.000243497491341175	0	0	0.0412740563677349	0	0.0019941018136759	0.274108239638823	0	0.315794164884192	0	0.0961437328307275	0	0.0728859877454131	0	0.0111267497369833	0	0.00245593229444858	0.0298002686446809	0.000514818720706293	0.00989557465172187	0.00348897300300606	0	6.02842720263224e-05	0	0	0.0102184890201435	0	0.000493692873473531	0.0678627758833462	0	0.0781832339846564	0	0.0238029349364946	0	0.018044862343141
TCGA-GC-A3WC-01	BLCA	0.0856060290045251	0.0967533414446851	0.332623392074102	0.255071981403548	0.0866885092499257	0.51495696772542	0.0219720538015594	0.0274501486593982	0.044026623572485	0.148008123649109	0	0.0611628493419565	0.003198336539754	0.0972752165120472	0.00993273865700152	0.00429995869132766	0	0.0782536471393654	0	0.00673375075685939	0.158449351041603	0.23979122750947	0.0729757374336925	0	0.0252448833317034	0.00122535336266734	0	0	0.0178898538900835	0.0223501705035354	0.0358468930623847	0.120509613281579	0	0.049799370059395	0.0026041158420727	0.0792024007515973	0.00808732970103734	0.0035010670106673	0	0.0637148591721564	0	0.00548268351517982	0.129010959317406	0.195240283999475	0.0594175352017936	0	0.0205546226290565	0.00099769429020265
TCGA-GC-A3YS-01	BLCA	0.0285424017706531	0.136115966467976	0.235397787685044	0.128556594805717	0.213898450952832	0.488744602667324	0	0.0376172465666172	0.0130833198326067	0.0297432898475505	0	0.101463017224686	0.0124963748712274	0.0617547973522024	0.0393392172132149	0.0105417634819411	0.0263620959273542	0.0369164688398489	0	0.0383077796084796	0.0200971821818927	0.415341358309761	0.0477017118316857	0.0503322183267674	0	0.0554496852123954	0	0.00345247337176887	0	0.0180049989599299	0.00626215849055688	0.014236233420797	0	0.0485639350654391	0.00598122502562462	0.0295581193091313	0.0188291974999829	0.0050456760622298	0.012617869543243	0.0176695809431098	0	0.0183355134934301	0.00961925120281439	0.198797663490329	0.0228317952616597	0.0240908525035064	0	0.0265402605373995
TCGA-GC-A4ZW-01	BLCA	0.0672244086937413	0.138046597698888	0.149842455078171	0.119309147724696	0.0567173058973082	0.381978754716489	0.0251094710189691	0	0.158986104186916	0.184803244670207	0	0.0381717222412014	0.064133386366726	0.142741930677897	0	0	0	0.101849828624563	0.0278410879822008	0.0523726560457032	0.0385046141977318	0.146757940881433	0	0.010519876437836	0.00820813666861475	0	0	0	0.0036474722966447	0	0.0230947681110112	0.0268450384619974	0	0.00554493160309177	0.00931619586433838	0.0207350938346683	0	0	0	0.014794992218094	0.00404427465026281	0.00760779914017667	0.00559328842384293	0.0213184707584344	0	0.00152814680333746	0.00119233699042199	0
TCGA-GC-A6I1-01	BLCA	0.0995718963636836	0.125468910261359	0.284444560412579	0.214312672640031	0.0127402963082549	0.745764564738774	0.00983677843987181	0	0.0500842235409348	0.138561065958521	0	0.067641761585247	0.0361585896655624	0.0390951570671206	0.0273873038510629	0	0	0.0318488760663692	0	0.19463234714486	0.047032914131687	0.187966533621333	0.00321463972050969	0	0	0.148177498814194	0.00783820026697239	0.0105241101257545	0.00682521280290631	0	0.0347507556284519	0.0961400896792756	0	0.0469329892916426	0.0250885054114981	0.0271260319806107	0.0190025807762115	0	0	0.0220982263670048	0	0.135044943394101	0.0326336157362681	0.130419893020073	0.00223046603227548	0	0	0.102812416503146
TCGA-GC-A6I3-01	BLCA	0.14714365728808	0.204814080800885	0.03825470882759	0.066761903853487	0	0.495685369731215	0	0.034704688827619	0.0856615047057113	0.224455059160757	0	0	0	0.157948573550631	0.0706173444051342	0.0271995640149068	0	0.0316858654299196	0.00124318362606452	0.131529636627455	0.0446154989700497	0.182896316681277	0	0.00409261821009712	0.00335014579037788	0	0	0	0	0.014042684544568	0.0346615264055621	0.0908220674699854	0	0	0	0.0639113061538488	0.0285741530714209	0.0110058585774482	0	0.0128211670464507	0.000503033915057121	0.0532213155575419	0.0180529317219033	0.0740060022516211	0	0.00165601100102679	0.00135558168368158	0
TCGA-GD-A2C5-01	BLCA	0.059541315082822	0.105315523705458	0.115740300061388	0.0909502991590569	0.0450438550034963	0.372338473244983	0	0	0.0802596573850547	0.0131813113569322	0	0.169451895620396	0	0.0750453258526211	0.0353894772232109	0	0	0.0443364711289262	0.0503148026195009	0.0137461851227391	0	0.271962897108347	0.0566984135143176	0.079464361776334	0.099332286507282	0	0	0.010816914784339	0	0	0.0203602046950985	0.00334382435859911	0	0.0429864192448717	0	0.0190374373072548	0.00897757383713019	0	0	0.0112472399839992	0.0127638182606704	0.00348712107669428	0	0.068991326838495	0.0143832074874245	0.0201584547510515	0.0251985337592162	0
TCGA-GD-A3OP-01	BLCA	0.0762658199759139	0.122690100284899	0.163326618940198	0.107579445158263	0.0697533002917704	0.39831775647292	0.0518571742384728	0	0.0635061325660228	0.110042141061508	0	0.109543064610167	0	0.0727914644000961	0.019018627682303	0.0114371584029322	0	0.0588066083915594	0	0	0.0700093330827758	0.297070233978988	0.0118303521880665	0	0.124007030026979	0	0	8.06793701284916e-05	0.0278304036366982	0	0.0340820981604286	0.0590567698252284	0	0.0587889284071342	0	0.0390652955027016	0.0102068053801106	0.00613802698439959	0	0.0315599851337087	0	0	0.0375721976108793	0.159429908040572	0.00634904391519893	0	0.0665513643988449	0
TCGA-GD-A3OQ-01	BLCA	0.0582782685490068	0.116770910268535	0.271153300514618	0.135265393791907	0.0027614830280999	0.621848596935295	0	0	0.00666279916946117	0.0799771840881116	0	0	0.0148451743746078	0.202998671381408	0	0	0.042327560291425	0	0.0307735684428497	0.128092871346552	0	0.251551086343241	0	0.145248768102386	0	0.078513374326759	0	0.0190089421331985	0	0	0.0016561946559561	0.0198802007258849	0	0	0.00369011549659994	0.050460070333362	0	0	0.0105215056572067	0	0.00764949059748842	0.0318404807941085	0	0.0625289092925368	0	0.036104980413935	0	0.0195163365537213
TCGA-GD-A3OS-01	BLCA	0.0261709495122612	0.265307310701781	0.0483822356166488	0.0885541075016896	0.242918576182686	0.459116806787915	0.022432295618388	0	0.0259234923933211	0.0763579622315368	0	0.0569503869193776	0	0.114511359926768	0.0925337841693386	0	0	0.0335604366743609	0.0113576154352829	0.193880636585031	0	0.301656509737621	0	0.034309783909961	0	0.0358469948531717	0	0.000678741545841273	0.0107931134343576	0	0.0124728738768257	0.0367390017500402	0	0.0274012074648101	0	0.0550961933739434	0.044521864638382	0	0	0.0161473264303827	0.0054646226949834	0.0932840641451071	0	0.145139533786356	0	0.0165078686527723	0	0.0172474849793782
TCGA-GD-A6C6-01	BLCA	0.0661124411053402	0.10984554076396	0.0572476502003772	0.0494168179291322	0	0.329551793512865	0	0.00419299932416882	0.0359611704754242	0.147372402503379	0	0	0	0.0886108689860331	0.0702508818578024	0	0	0.0550592746769485	0.0171390234730677	0	0	0.383375713923647	0	0.15095843663274	0.0457592402054117	0	0	0.00131998794137766	0	0.000299903026155189	0.00257211199331644	0.0105407671372056	0	0	0	0.00633786597721913	0.0050246733734931	0	0	0.00393809820057625	0.00122586354242658	0	0	0.0274208336017081	0	0.0107972571588214	0.00327291600861051	0
TCGA-GD-A76B-01	BLCA	0.103460496598183	0.164162874929347	0.0994481397587386	0.110679546846845	0.000745410628149861	0.425805190716638	0.00932879644381918	0.00171509142400443	0.209071006217473	0.151333603042295	0	0.1053617357484	0.0116305028274973	0.0687573695830023	0.069851199553772	0	0	0.0332918583394807	0.0289569752784697	0	0.111115892882385	0.159676393135859	0.0226586054015455	0.0121617457699442	0.0021652358995349	0	0	0.0029239884525181	0.00498214192873741	0.000915962626755763	0.111656571395072	0.0808213035287595	0	0.0562695439350535	0.00621139244897608	0.036720596914314	0.0373047683230376	0	0	0.0177798673513353	0.0154647774268739	0	0.0593426121164012	0.0852768583881794	0.0121010667021843	0.0064951083338547	0.001156367021796	0
TCGA-GU-A42P-01	BLCA	0.0748732494795032	0.105784540034143	0.0881601126337122	0.0629146829522213	0.0900929636535153	0.293395350498524	0.131494078235407	0	0.0531492424033197	0.0933617171871689	0	0	0	0.116017065522279	0.116771375139794	0.011562422980025	0.071898035128965	0	0.0287250758074331	0.269702548580258	0.00481818602143675	0.0253488820849818	0	0.0710954009213128	0.00605596998761878	0	0	0	0.0168846662101809	0	0.00682469681788608	0.0119882313536017	0	0	0	0.0148973204901397	0.0149941785865787	0.00148468779140868	0.00923215965776892	0	0.00368848029796716	0.0346315025735246	0.000618685372012541	0.00325495580143094	0	0.0091290963801906	0.000777624613914234	0
TCGA-GU-A42Q-01	BLCA	0.0838808386309478	0.108161913725392	0.179435336125076	0.117170204645149	0.072849471590783	0.38980652445419	0	0	0.363877690536301	0.0309767968792743	0	0	0	0.0678216735895253	0.016498446004026	0	0	0.0735383902342175	0	0.285024608917346	0.0297032864010252	0.0865022486674334	0.0327843191983405	0	0	0.0132725395725106	0	0	0	0	0.0525493139975239	0.00447350708268856	0	0	0	0.00979445158080661	0.00238261933084975	0	0	0.010620029916082	0	0.0411617641327335	0.00428959335634273	0.0124922025860318	0.00473454000768639	0	0	0.00191675078654166
TCGA-GU-A42R-01	BLCA	0.0855688205485158	0.0737444884736372	0.154356764889072	0.0858076331335706	0.0293334026179447	0.343973360331106	0	0	0.0772721725601522	0.142441562737105	0	0	0	0.231811544039788	0.0560390242406884	0	0.015169195630235	0	0.112230359480434	0	0	0.223503865156231	0	0.127647677301192	0.0138845988541738	0	0	0	0	0	0.0133739203371396	0.0246531454937517	0	0	0	0.0401209001960455	0.00969898245558696	0	0.00262541620373526	0	0.0194243262143491	0	0	0.0386830444726446	0	0.0220926862916676	0.00240308396718508	0
TCGA-GU-A762-01	BLCA	0.183057527198262	0.203348959537104	0.335205727689635	0.18186930216099	0.0308203327190232	0.873636007734376	0.0246175114488592	0	0	0.234947900469616	0	0	0.181250572580114	0.0648481342125595	0	0	0.00129771011702496	0.0683792987400704	0.00958230411489983	0	0.149874387651662	0.253620246757373	0.00869926351153608	0.00288267039628584	0	0	0	0	0.0193109546475313	0	0	0.184302473461902	0	0	0.142180154732734	0.0508694545083188	0	0	0.00101797540614825	0.0536394403448399	0.00751674029140174	0	0.117567427917329	0.198949804207537	0.00682404813692013	0.0022612812591598	0	0
TCGA-GU-A763-01	BLCA	0.0642959033613284	0.101353089914858	0.0914513784883816	0.044785059598527	0	0.315346251243482	0.0116113335610901	0.0634579159908146	0	0.150465672405272	0	0	0	0.350820324879163	0	0	0.00223098158603767	0.0876051703261342	0.0186666177753747	0	0.0208705619592271	0.233666565241374	0.0279389231544391	0.0220086002872745	0.0106573328337995	0	0	0	0.00075785674966743	0.00414181624362471	0	0.00982070016554397	0	0	0	0.0228975896464759	0	0	0.000145613287609633	0.00571787635658903	0.00121834604096944	0	0.00136219463224753	0.0152511150169004	0.00182353744121046	0.00143647292455163	0.000695590353946309	0
TCGA-GU-A764-01	BLCA	0.101735972225583	0.192764337583274	0.194727139188501	0.159879355432415	0.0703582250474872	0.610943627097705	0	0.0337014850885168	0.129331743304024	0.0827048461200088	0	0.04289349423923	0	0.129909795354967	0	0.00718392650882705	0	0.0988226157247362	0.028102460265655	0.0638252531948253	0.113797344757858	0.234034866126075	0.0189188720037003	0	0	0.0167732973115769	0	0	0	0.0236236507226831	0.0906573678621366	0.0579734214287805	0	0.030066951753656	0	0.0910625636484685	0	0.00503570006532978	0	0.0692714564729541	0.019698915463821	0.044739437588616	0.0797682570565527	0.164050869561714	0.0132615172034318	0	0	0.011757538758772
TCGA-GU-A766-01	BLCA	0	0.168488413759268	0.26417909111291	0.396718095941559	0	0.750817399961814	0.00765501840034494	0	0.00738962993146955	0.142479851462257	0	0	0.133794455744418	0.0915796555192839	0.0010086673399781	0	0.0049915790327017	0.0796384825582115	0.0627495762554953	0.00751823253525384	0.180704860672104	0.0910567900242721	0	0.151471907686041	0	0.0323098519829148	0	0.00565144085525396	0.00752022976692023	0	0.00725951422594332	0.139971083558017	0	0	0.131438619232153	0.0899671320776167	0.000990906848072602	0	0.00490368791588623	0.0782362178384355	0.061644689344828	0.00738585241071352	0.177523031452451	0.0894534731346797	0	0.148804808748915	0	0.0317409440368887
TCGA-GU-A767-01	BLCA	0.0605725908064998	0.107464561725822	0.103835632937671	0.061762522837305	0.0347977973756921	0.310689725806378	0.0513674379430999	0	0.00991825108490868	0.0574385102696227	0	0.0580806613205481	0	0.0778272330866863	0.0831618271387763	0	0.0335219568471569	0.00745985433783723	0.137812950781819	0	0.0227492779733679	0.299598503172445	0	0.0497528131265448	0.0393100453931692	0.0720006775240175	0	0	0.00999775679610379	0	0.00193041090154136	0.0111793828814726	0	0.0113043661450067	0	0.0151476845969284	0.0161859683049424	0	0.00652445177932765	0.00145192776573111	0.0268228360307998	0	0.00442774172845904	0.0583115119448388	0	0.00968349883660126	0.00765100011256253	0.0140136493441079
TCGA-GU-AATO-01	BLCA	0.0798782351676386	0.101270887077864	0.181187098422702	0.142116634935945	0.126020293730571	0.395161206390288	0	0.029490682333485	0.173144506599694	0.177997191955465	0	0.000782118171526668	0	0.100020715663578	0.00923202514875004	0	0	0.0771453406848898	0.0460476510914953	0	0.0951854818980929	0.252710354598418	0	0	0.0187471223546658	0	0	0.0194968094999403	0	0.0129857325877289	0.0762413102658174	0.0783781097352172	0	0.000344392758112512	0	0.0440424623666892	0.00406516907507203	0	0	0.0339696705961174	0.0202763190286801	0	0.0419133474154743	0.111276811090909	0	0	0.00825498423312869	0
TCGA-GU-AATP-01	BLCA	0.124648759711241	0.138695262663933	0.083985267110306	0.126768196481985	0.110015989389234	0.44003302286069	0.0229365449971116	0	0.0147465615488076	0.100862553867341	0	0.0519005019954517	0	0.117249746420455	0.0121992600556979	0	0	0.0283336127326516	0	0.160987897840187	0.0254173219993834	0.3092504376347	0	0.123096543232237	0.0318874614848796	0	0	0.00113155619109718	0.00938663317922636	0	0.0060349352498806	0.0412773499579781	0	0.0212399458641378	0	0.0479837028700145	0.00499246853504941	0	0	0.0115953483577038	0	0.0658832593797757	0.0104018751750334	0.126558748013604	0	0.0503764667737574	0.0130497380496045	0
TCGA-GU-AATQ-01	BLCA	0.0723532876021881	0.0984772867929237	0.18007008208594	0.0926063627527434	0.0429761299921919	0.415109027126326	0	0.00506985675439642	0.025290056747736	0.0427262789911034	0	0.0511998837479622	0	0.112376600353125	0.0346804870457918	0	0	0.0757917814591023	0.00996802720929513	0.118817471407959	0.158281804500937	0.329122747416384	0.0108204002507506	0	0	0.0258546041154568	0	0	0	0.00113003132377126	0.00563695537948126	0.00952335262061754	0	0.011412052689353	0	0.0250478632059642	0.00773000867359885	0	0	0.0168933938930209	0.00222179511737482	0.0264834828687925	0.0352797733217991	0.0733588801347601	0.00241178238586078	0	0	0.00576278856179434
TCGA-GV-A3JV-01	BLCA	0.0743988890963328	0.10302620484892	0.196232149369143	0.0961883786319143	0.0202091001733255	0.391646191321757	0.0296505945778802	0.00175520588093048	0.0604316819473898	0.169537249057473	0	0.147385199195831	0	0.142468676933262	0.021516054304511	0	0	0.0562906192498891	0.0035428809589114	0.00376178451557311	0.0782326028845251	0.203930811935945	0.0410792490936643	0.00280007673589015	0.0376173127283247	0	0	0	0.0117123047503548	0.000693325259399991	0.0238711663499784	0.0669690424683514	0	0.0582187437806429	0	0.0562766644439247	0.00849907358106118	0	0	0.0222354019076816	0.00139947620193613	0.00148594546850764	0.0309027221693763	0.0805548708680177	0.016226746584693	0.00110606051993271	0.0148592443705066	0
TCGA-GV-A3JW-01	BLCA	0.0897157664004543	0.0695464183955134	0.11702021181955	0.0533627548447588	0.0321970774985138	0.355020486725016	0	0.0386748245889834	0.255750271569771	0.205800898679405	0	0	0	0.0810910049337065	0.0384846472303762	0	0	0.0314236371304397	0.0396672975639221	0.0955742466931694	0	0.152604796933605	0	0.0172166210221146	0.0349771482191565	0	0	0.00873460543535059	0	0.00419151496599409	0.0277178009786528	0.0223043686945507	0	0	0	0.00878851202039973	0.00417090385131505	0	0	0.00340564299173898	0.00429907758255435	0.0103581823482179	0	0.0165390611858624	0	0.0018659095534359	0.00379076677881429	0
TCGA-GV-A3JX-01	BLCA	0.0917244477955377	0.153149203931031	0.147027512163137	0.145518210607494	0.0379026831374209	0.556977811445824	0.0245809126267168	0	0	0.163488623189041	0	0.0518618761550056	0	0.182198625055509	0	0	0.0232642739825212	0.0417300117296873	0.00136490668723269	0.0307229678062602	0.177954256664626	0.287906995681453	0.00486593748950384	0	0	0.0100606129324436	0	0	0.0148204114701031	0	0	0.0985711435184352	0	0.0312687472552711	0	0.10985184454359	0	0	0.0140265790050217	0.025160007436583	0.000822934405661472	0.0185236012749427	0.107292814822488	0.173585912204198	0.00293378837789227	0	0	0.0060657806145975
TCGA-GV-A3JZ-01	BLCA	0.0800166867235314	0.0930808034417767	0.0991355234138508	0.0798979747131677	0.109144128039484	0.39514595173687	0.0379603393204082	0	0.0718226483470442	0.0989218766817254	0	0.0372887262356254	0	0.0687020478419468	0.0194410778436786	0	0	0.0214479223540295	0	0.164730997666523	0.0578384116905042	0.352262761771566	0.00278571514318313	0	0	0.0602801503992952	0	0.00651732470447005	0.0121062429020722	0	0.0229055493793222	0.031547986368867	0	0.0118920532692568	0	0.0219103330985571	0.0062001134570242	0	0	0.00684013268614466	0	0.0525357124555382	0.0184457218647373	0.112343004190921	0.000888415245572504	0	0	0.0192244367666908
TCGA-GV-A3QF-01	BLCA	0.0928156590776513	0.0942772298567359	0.0867229893017566	0.0685158066374671	0.0522850317694639	0.346818034100608	0	0.00862811308449719	0.24894315650955	0	0.17975101060717	0	0	0.0158669734981039	0	0	0.0355932067335095	0	0.103166618280734	0.0117191316502953	0	0.0119164957384926	0	0.131626006966197	0	0.0231892281189057	0	0.229600058812545	0	0.000854666122371148	0.0246593061751983	0	0.0178054109541006	0	0	0.00157171847199781	0	0	0.00352571966590723	0	0.0102192695831221	0.0011608499688201	0	0.00118040006028309	0	0.0130383419729545	0	0.00229703151582187
TCGA-GV-A3QG-01	BLCA	0.321130532876836	0.494433001646483	0.196643522575395	0.237608588805115	0.0945424115013762	0.761919371244554	0.154470778275193	0.00612889409082312	0	0.120344865712624	0	0.034731280280146	0.0350099295939197	0.0368500808391859	0.0387676345149409	0.0453315612995737	0	0.0517597575124614	0	0.156284537511857	0.124370791328629	0.147948314017197	0.00157167844410952	0	0.04642989657934	0	0	0	0.246217766896338	0.00976911383134382	0	0.191822974054119	0	0.0553597150704696	0.0558038664662911	0.0587369644633362	0.0617934375983854	0.0722559691725069	0	0.0825021538190881	0	0.24910879751019	0.19824007394791	0.235821324266885	0.0025051673922323	0	0.0740066540781385	0
TCGA-GV-A3QH-01	BLCA	0.0841390901475098	0.110780621382205	0.0653698085947351	0.100886191129723	0.0473266018526048	0.344156775208945	0.0259226416735252	0	0.104146019218995	0.0802681095716097	0	0.0280901333310566	0	0.249082541015841	0.045832694712912	0	0	0.0861518456522278	0.0321294102428949	0.0377454583887216	0	0.0764453199154623	0	0.218995602762866	0	0.0111103129679619	0	0.00407991054592594	0.00342072731385529	0	0.0137430103404761	0.0105921039337422	0	0.00370674746600064	0	0.0328686968785114	0.00604803910984773	0	0	0.011368516190331	0.00423976663258743	0.00498085504210613	0	0.0100876522209654	0	0.0288984529208002	0	0.00146610640665541
TCGA-GV-A3QI-01	BLCA	0.103814597137079	0.104843034253011	0.173758340805191	0.0678299488454797	0.0556082859415354	0.398055155981309	0.124929572001651	0	0.435538379801058	0.0300888124428469	0.0451194557796828	0	0	0	0.0628981119954363	0	0	0.0166684013215651	0	0.00818140037025559	0.00591144112028483	0.191449896812392	0	0.0431139948070099	0.0361005335478177	0	0	0	0.0192645346391372	0	0.0671613939751614	0.00463978992538345	0.00695756260779659	0	0	0	0.00969908755675877	0	0	0.00257032013712564	0	0.00126159778108706	0.000911562894231656	0.0295221788541212	0	0.00664831419081662	0.00556681631002529	0
TCGA-GV-A3QK-01	BLCA	0.0672524077727181	0.128121241432226	0.109871171371091	0.0828359467699657	0	0.340063349666097	0	0.0331804708952408	0.0345005992218612	0.181586150976278	0	0.0119580774681776	0.0752954228701257	0.137520906975983	0.0656769937932872	0	0	0.0664706019638347	0.0291705953995791	0.0711086740400624	0.0285543431251245	0.10954149636253	0.0245010231336645	0.0929122789369066	0.0380223648373446	0	0	0	0	0.0118282139330404	0.0122988148571693	0.0647320481920244	0	0.00426282975211669	0.0268414023628077	0.0490236173294027	0.0234126132663594	0	0	0.0236955196557799	0.0103987687224136	0.0253489051344758	0.0101790863748669	0.0390494835836466	0.0087341540184387	0.0331214802750037	0.0135542580741593	0
TCGA-GV-A40E-01	BLCA	0.0359900860341044	0.139673569529508	0.146363193162207	0.173272382170489	0	0.603878595095533	0	0.0045985505683591	0	0.136865355367545	0	0	0	0.126344182130422	0.00567643982008121	0	0	0.0672905142022506	0.00607488910364662	0.0143840837815072	0	0.208432050033538	0	0.200642151344049	0	0.187189149312727	0	0.0425026343358735	0	0.00189066900361826	0	0.0562714449294294	0	0	0	0.0519457218944375	0.00233383729485909	0	0	0.0276661281741927	0.00249765754620839	0.00591393765206499	0	0.0856957013956764	0	0.0824929270052237	0	0.0769617985402583
TCGA-GV-A40G-01	BLCA	0.0462823336747979	0.0773963223834308	0.118471814536897	0.0795707125614986	0.0599597658077757	0.311390573755756	0	0	0.0511827706914028	0.125593481189637	0	0	0	0.104362994622317	0.141604685083079	0	0	0.0758006734000859	0.0518751472800018	0.179339595977201	0	0	0	0.0916516425200031	0.17281886803879	0	0.00577014119748126	0	0	0	0.0061523732680997	0.0150968375857873	0	0	0	0.0125448483858852	0.0170214481821546	0	0	0.00911154340476096	0.00623559969679067	0.0215573350425765	0	0	0	0.011016893141977	0.0207735175251796	0
TCGA-GV-A6ZA-01	BLCA	0.0882260132712573	0.11383559272292	0.109286297477884	0.0818073823375046	0	0.360152243811753	0	0.00501127018408521	0.0237165323310013	0.209698095000984	0	0.0440797416525875	0	0.262443014989557	0.0166891746675269	0	0	0.0753458692279466	0.00944256853591915	0.0313080063792951	0.0713269924719559	0.127008013704508	0.0121746031444832	0.0865427530913205	0.0252133646188299	0	0	0	0	0.0013342892744767	0.00631470935602958	0.0558337325188714	0	0.0117365706394232	0	0.0698774736141706	0.00444362126581575	0	0	0.0200614178629296	0.00251415658269641	0.00833599777753099	0.0189913609803468	0.0338168616405284	0.00324158183453834	0.0230426744102032	0.0067132524786261	0
TCGA-H4-A2HO-01	BLCA	0.0224287897616219	0.122777914477784	0.165652690894621	0.0590849822523796	0.0337347285607606	0.341232011685948	0.0508814168522026	0	0.0556023142514546	0.112696142656514	0	0.255126635870424	0	0.00357868809213185	0.0377475008476517	0.0182559511613088	0	0	0.0270789146352126	0.201236613597802	0.0113394631614854	0.150305219351964	0	0.0617854917584994	0	0.0143656477633492	0	0	0.0146237867353874	0	0.0159806160266558	0.0323899069260747	0	0.0733257394211971	0	0.00102854784102855	0.0108489785925845	0.00524692811149717	0	0	0.00778272888511291	0.0578372518429273	0.00325906590708794	0.0431991011453837	0	0.0177577180572993	0	0.00412881916824648
TCGA-H4-A2HQ-01	BLCA	0.150864970109216	0.113174855140936	0.176312517154225	0.112231390534869	0.0446628224231954	0.442685938582259	0	0	0.143765049283514	0.0892233793379505	0	0.00502562851462992	0	0.227106347341299	0.00608933979894265	0	0	0.0550797154053725	0.0207527191299178	0	0.0729555396186448	0.164845878814923	0	0.189629761258231	0	0.0249437137436317	0.000582927752942439	0	0	0	0.0335756958039837	0.020837728350419	0	0.00117371346563014	0	0.0530396899071612	0.00142213856396483	0	0	0.0128636256074574	0.00484670640106363	0	0.017038445836863	0.0384990309481633	0	0.0442871978350758	0	0.00582549478507962
TCGA-HQ-A2OE-01	BLCA	0.0202108201086048	0.0673502275820404	0.24268696804401	0.0961268734709625	0.0845731930051659	0.385760483122695	0.0191284296791852	0	0.197603213589392	0.165802990326532	0	0.0351323201573903	0.00247121213088286	0.103103646944506	0.0350135300112558	0	0.0666909888281626	0	0.0767371351193515	0	0	0.0820962842063522	0	0.0967958044845791	0	0.0890777257158087	0	0.0303467188066022	0.00471692922740787	0	0.0487274904026114	0.0408857906362211	0	0.00866337020635685	0.000609382626947701	0.0254245964714025	0.00863407743524979	0	0.0164455043976036	0	0.0189228097414547	0	0	0.0202443362539011	0	0.0238691291925861	0	0.0219659080743641
TCGA-HQ-A2OF-01	BLCA	0.172010863867319	0.0399448023137913	0.166122680507399	0.0687553678887232	0.08327419569558	0.362151125998581	0.0419548548653304	0	0.133987753546289	0.0656848568923267	0.024065767381886	0.0639726597195752	0	0.0066417733576981	0	0	0.0657674293655294	0	0.0266007136572412	0	0	0.38476432644703	0	0.0136474650224842	0	0.172912399744609	0	0	0.00406276713695812	0	0.0129749237271834	0.0063607007778846	0.00233044802940317	0.0061948973582857	0	0.000643167009286408	0	0	0.00636869681866753	0	0.00257592370687901	0	0	0.037259284199183	0	0.00132157464431971	0	0.0167442556412102
TCGA-HQ-A5ND-01	BLCA	0.127742543315882	0.115191488848394	0.173227785902118	0.123113903645732	0.0356403315748715	0.458546408109977	0	0.0119435894467767	0.103840923311785	0.174313539703145	0	0.00517711517110942	0.00391726065501061	0.114344857757619	0	0	0.035002234703448	0.113262600953749	0.020615515593521	0.122992569885233	0.161081545231014	0.0158704788230019	0	0.0200694273944269	0.0914959670277388	0	0.00607237434242293	0	0	0.00179177332679917	0.0155781808684378	0.0261504594018285	0	0.000776669100583039	0.000587666144005146	0.0171539776295675	0	0	0.00525102363903908	0.0169916178228642	0.00309273281062519	0.018451304534276	0.0241653999805239	0.00238088396836682	0	0.00301080884014908	0.0137261946218556	0
TCGA-HQ-A5NE-01	BLCA	0.0539896227020878	0.141821038169399	0.230758416391044	0.200542617046989	0.0128062714817964	0.712061148710973	0.0163386645099892	0	0.0480853982986025	0.00476399640627087	0	0.0515981060383514	0	0.0354018608369536	0.00440464459523064	0	0.0223123868490502	0	0.00535472900834177	0.134496697894776	0.0202235938585918	0.155780371630559	0	0.237266295158034	0	0.253329869462532	0	0.0106433854527172	0.00838374707663139	0	0.0246737312690455	0.0024445168648721	0	0.0264761829459359	0	0.0181655145142164	0.002260125129951	0	0.0114490023284355	0	0.00274763544121932	0.0690133699178725	0.0103771942796971	0.0799345157283674	0	0.121746829870836	0	0.129989421793404
TCGA-K4-A3WS-01	BLCA	0.0424345999164953	0.236530871831097	0.199946132931718	0.121072550338522	0.0942122288810731	0.537659936378864	0.0873868950236534	0	0.0351622159178144	0.135818557283049	0	0.0331867667559703	0	0.0327993110763938	0.0496764910841069	0	0	0.0322460844652895	0.0459546436639606	0	0.19563633130459	0.268295114602383	0.0205838743284711	0	0.0529515042175368	0.0103022102767805	0	0	0.0697242034700396	0	0.0280552077796969	0.108366829150381	0	0.0264790375854377	0	0.0261698946798441	0.0396358489575394	0	0	0.0257284865626747	0.0366662635667725	0	0.156094198864958	0.214067145371062	0.0164234493225967	0	0.0422489144752067	0.00821992136618369
TCGA-K4-A3WU-01	BLCA	0.169984447144625	0.306938085671304	0.226032243182387	0.123522799602072	0.116441084656952	0.53391386660537	0.172339772620084	0.107745819470994	0.0838826233275942	0.0941892449800026	0	0.196437919692697	0	0.00755755257641166	0.0313488958569289	0	0	0.027792949388557	0.00534852168350939	0.0258786255092349	0.00382646193627204	0.179382784981923	0	0.028633215629867	0.0196204577448264	0.00766230959044036	0	0.0083528450106584	0.187359123516818	0.117135829946744	0.0911929646071607	0.102397804731161	0	0.213557415676906	0	0.00821619063969766	0.0340809411645337	0	0	0.0302150952053681	0.00581464347723199	0.028133938669623	0.00415993675546284	0.195015931942237	0	0.0311285903556702	0.0213303737737497	0.00833007719085335
TCGA-K4-A3WV-01	BLCA	0.0934299686817258	0.215232726133875	0.0961776833507392	0.110240769405721	0.0681582320825328	0.461011827059878	0	0	0.239920827510398	0.0369600803566118	0	0	0	0.170741185618892	0	0	0	0.0268877167107478	0.00914796172324755	0.246897692485638	0.048599414964776	0.0452300232395892	0	0.0396523753471097	0	0.131242827542839	0	0.00471989450015103	0	0	0.0420868470918187	0.0064835273644704	0	0	0	0.0299513729007403	0	0	0	0.00471663604029682	0.00160473298730784	0.0433107268709947	0.00852529631378386	0.0079342385227539	0	0.00695580902824653	0	0.023022581540796
TCGA-K4-A4AB-01	BLCA	0.106881160355886	0.097153291376918	0.193360190108051	0.1677875226067	0.11658508745526	0.508929558286513	0	0.0708464837976519	0	0.0312731182370225	0	0.203922247301228	0	0.0722714795500973	0	0	0	0.0660877721713163	0	0	0.00345993491716778	0.338444792294227	0.0952875616207911	0.0574360383009217	0.0557102688234436	0	0	0.00526030298613328	0	0.0256009265181367	0	0.0113007838789248	0	0.0736888860071422	0	0.0261158597878132	0	0	0	0.0238813291558345	0	0	0.00125027432306927	0.122299651210886	0.0344328995933478	0.0207549580051779	0.020131337816682	0
TCGA-K4-A4AC-01	BLCA	0.0159035884729758	0.159809252991482	0.0914061596275942	0.178683029259661	0.0934674136497638	0.496035136160595	0.00810208000333308	0	0	0.0719822915555276	0	0.0417288405053195	0.0209510239662188	0.0475097430066713	0.0208288845158991	0	0.082308970417137	0	0.018000802757266	0.0534663723022888	0.0885683330988866	0.449322136397496	0.0187027286181127	0	0	0.0785277928558436	0	0	0.00235776945890944	0	0	0.0209474170265066	0	0.0121434231282178	0.00609691393075716	0.013825711547613	0.00606137038322698	0	0.0239525623745965	0	0.00523837618975308	0.015559137856101	0.0257740864964511	0.130756300847947	0.00544264217533239	0	0	0.0228522097529162
TCGA-K4-A54R-01	BLCA	0.0122838523077293	0.140752612523599	0.193576100570214	0.170013285504097	0.0123624558097319	0.536984738151607	0	0.00232602139451219	0.0714799027949625	0.186568335489141	0	0	0.0638483083509295	0.0939652852164759	0	0	0.041028391600729	0.0942355489952384	0.0108803224578828	0.00348541603778956	0.141349540934407	0.262832376623097	0.00223714539986136	0.00528918393798593	0	0.0199290658447979	0	0.000545154922189747	0	0.00143123620366793	0.043982667122574	0.114798323368871	0	0	0.0392868314411908	0.057818263583946	0	0	0.0252453909391249	0.0579845609815614	0.00669482724709369	0.00214462929270495	0.086974514006821	0.161724743291948	0.00137654945767266	0.00325451500909001	0	0.0122626561430828
TCGA-K4-A5RH-01	BLCA	0.407771927987597	0.034081789451325	0.587520982530191	0.21053287474922	0.214983979221866	1.30859834284998	0	0	0.021048502963491	0.334931123424259	0	0	0.0675102409141255	0.0680845515358048	0	0.0336910578166784	0	0.0894678647024404	0	0	0.0658614542878072	0.312831324815152	0	0	0	0.00657387954024144	0	0	0	0	0.0226801080247176	0.360893792460114	0	0	0.0727433945949917	0.0733622237327228	0	0.0363026687491574	0	0.0964030952563111	0	0	0.0709667998956219	0.33708089609174	0	0	0	0.00708346329298416
TCGA-K4-A5RI-01	BLCA	0.0838665951736965	0.0929658309916426	0.156890098275683	0.115206870875085	0.0752674487106304	0.415228698154368	0	0.00207490409335075	0.0605356143625489	0.003578391469003	0	0.0813041022433619	0	0.0273741670043676	0.0063490311825623	0	0.0286064693831763	0.0943224101308158	0.0714244477394943	0	0	0.242219716369676	0.104614063397863	0.0249380470055018	0.252658635618278	0	0	0	0	0.00054540454522878	0.0159122531626186	0.000940607798720175	0	0.0213714103950052	0	0.00719551094138689	0.00166889181811613	0	0.00751943112673538	0.0247933730369213	0.0187744670042398	0	0	0.0636693207533787	0.0274986134804454	0.00655515800923837	0.0664132711960565	0
TCGA-K4-A5RJ-01	BLCA	0.126052419799202	0.143184987885527	0.494145355308566	0.216962991775405	0.341501211819395	1.03578071460665	0.00178045685191285	0	0.00733746771428329	0.238498155711816	0	0	0.0533157176393285	0.0702002436636574	0.0197358882959566	0.0143914321837851	0	0.0521065913832471	0.0126162304888485	0	0.0885861718146948	0.413395296353232	0.0217626256620388	0	0	0.00627372223719927	0	0	0.00175960774064002	0	0.00725154612585978	0.235705347460688	0	0	0.0526913917375474	0.0693782003268864	0.0195047814703639	0.01422290882381	0	0.051496424323804	0.0124684947023715	0	0.087548829656465	0.408554446363482	0.0215077857856727	0	0	0.00620025708533241
TCGA-K4-A6FZ-01	BLCA	0.0607537058863815	0.11275521452052	0.156251349963526	0.225223902827669	0.0205062026654044	0.593039454123013	0	0	0.0463984751154947	0.0348407323053886	0	0.127698765132562	0	0.0387047622358823	0.00105107149863475	0	0.0133991102940181	0.0199015598820893	0.00570293990648969	0.0620813334903271	0.066086198013054	0.298666523683862	0	0.0631999725052594	0	0.195574034328112	0	0.0266945216088265	0	0	0.0282861317384323	0.0212401278576624	0	0.0778496294195779	0	0.0235957755245982	0.000640769913297552	0	0.00816856584210912	0.0121326863269497	0.00347671144557636	0.0378469502119158	0.0402884555674786	0.182077549181355	0	0.038528911644169	0	0.119228765295656
TCGA-K4-A6MB-01	BLCA	0.0367002326470078	0.128057560041419	0.213294210642521	0.0752960571637044	0.0355573014330171	0.426544862964658	0.00963958091515703	0	0.0658411111128089	0.0323573211503039	0	0.0433191149762766	0	0.0485290115569709	0.031009502299928	0	0.0397392324818861	0	0.0197858725936544	0.325675240652588	0.00618783785498538	0.317667172340393	0.00345870862095021	0	0	0.0567902934440975	0	0	0.00301197000396623	0	0.0205726217192459	0.0101103234228964	0	0.013535430228274	0	0.0151633072452244	0.00968918582533457	0	0.0124168651385952	0	0.00618226614610183	0.10176003132436	0.00193344318312816	0.0992578414720893	0.00108070327024085	0	0	0.0177446158578436
TCGA-K4-A83P-01	BLCA	0.527017101081568	0.421357737585036	0.0981679728089467	0.203315796260632	0.110038118868727	0.686544085516378	0.1260497643021	0.102201500087142	0.0633027115333175	0.116838860407911	0	0.147177519613903	0	0.0670863287184954	0.0508133245655371	0	0	0.00979072316181345	0.0224659682239386	0.0400891795264633	0.0510474877113373	0.17669363523413	0	0	0.0252272509100463	0	0	0.00121574600386497	0.182892754834266	0.14828995518257	0.091849495831341	0.169528131766153	0	0.213548213762208	0	0.097339360680092	0.0737279356572656	0	0	0.014205915741279	0.032597147969651	0.0581676651538026	0.0740676962514498	0.256374820600219	0	0	0.0366036496885122	0
TCGA-K4-AAQO-01	BLCA	0.0762247359483518	0.154763644840688	0.165548604212979	0.0928830004148618	0.0558579005236968	0.46230133944506	0.0500642453202309	0.0353904685863935	0.0534466467928882	0.0984411495253883	0	0.0474818409802618	0	0.0272944906591428	0.0370129779813617	0	0	0.0313881339658161	0.0707419295538432	0	0.0637610489228727	0.349881283365295	0.0120900847798902	0.0081413497858925	0.114864349780723	0	0	0	0.030621551500942	0.021646407521553	0.0326903808666767	0.0602110490375352	0	0.0290420364800561	0	0.0166945421041467	0.0226388074804654	0	0	0.0191983990691318	0.0432689562232081	0	0.0389991346290572	0.214003180698234	0.00739484139569281	0.00497961689347884	0.0702562193824039	0
TCGA-KQ-A41N-01	BLCA	0.0379017936119454	0.094904796925623	0.134394539033975	0.0523056558020898	0.00241393486386877	0.275697678975905	0.000748157161181029	0.0724055902925715	0.0949701613611758	0.0449823613977206	0	0.00786050859771847	0	0.106851127540592	0.158057204801196	0	0.0200328324794912	0.0153479892634382	0.0301613910888202	0.118117783526608	0	0.0936370991211455	0	0.0552211111142444	0.1730127679383	0	0.00859391431579844	0	6.14030353277013e-05	0.00594249878145867	0.00779442672704266	0.00369180924722759	0	0.000645130611805532	0	0.00876952584243477	0.0129721302338202	0	0.00164414214589665	0.00125964593517277	0.00247541700949023	0.00969420706107381	0	0.00768501914255949	0	0.00453212775672734	0.0141995688246688	0
TCGA-KQ-A41O-01	BLCA	0.0511128470465544	0.0515208619863822	0.0865477860486011	0.0401410476993296	0	0.219330160911984	0.00732575193743974	0	0.273187656915354	0.257206150400879	0	0	0	0.0814035730195562	0.104221634210791	0	0	0.0494716483818926	0.0201637717108376	0	0.00104518886413598	0.0726048827256772	0	0.0230562629031049	0	0.101523105933069	0.00879037299726198	0	0.00018033353783135	0	0.00672489282794637	0.00633148589385392	0	0	0	0.00200386177966321	0.00256555998296132	0	0	0.00121781319532001	0.00049635918874832	0	2.57287725794116e-05	0.0017872698226153	0	0.000567561868596347	0	0.002499131969098
TCGA-KQ-A41P-01	BLCA	0.054627780653759	0.139090646029953	0.0564060605394796	0.064442522719713	0.0324897424301143	0.408607138306518	0.00650498222772877	0.0192628223664378	0	0.045976973528222	0	0.0343318208271253	0	0.0217584361287978	0.0061713942216646	0	0	0.0433968501324926	0	0.415587905591226	0.0202196803905211	0.327995537120685	0	0.0179342905260578	0.0408593069390406	0	0	0	0.0023724023440811	0.00702525592475152	0	0.0167680519259762	0	0.0125210014963073	0	0.00793541981643845	0.00225074098670329	0	0	0.0158270669120657	0	0.15156716603984	0.00737422724239961	0.119621753583936	0	0.00654073314790693	0.0149016111291597	0
TCGA-KQ-A41Q-01	BLCA	0.0213970849227878	0.0840366056310259	0.17874104543936	0.059193100841613	0	0.335040488743149	0	0.0302568076653582	0.0337495554570809	0.123583285414934	0.0241970628338939	0	0	0.0882181949574001	0.00422707578436387	0	0.0381578680085439	0	0.0357139301903581	0.141941348641816	0	0.229752770138586	0	0.170042992538927	0	0.0801591083687386	0	0	0	0.00384413068677956	0.0042878846715304	0.0157012697800404	0.00307423945045604	0	0	0.0112081312119491	0.00053705043564858	0	0.00484796125804342	0	0.0045374586938808	0.0180336636988178	0	0.0291901142985929	0	0.0216039805957162	0	0.0101842233891038
TCGA-KQ-A41R-01	BLCA	0.0439981653807969	0.0832611048916203	0.0392796704086687	0.0659239996364847	0	0.228031272171045	0.00150232106198532	0	0.0155526402609023	0.0394754561227467	0.0664724578910588	0.0233270891801688	0	0.0977741488163582	0.133811503332514	0	0	0.0481117944457147	0.0463606328248251	0.0347093431911563	0.0154078220259398	0.330675757869562	0	0.0310238743421115	0.115795158634957	0	0	0	0.000195356984021916	0	0.00202241516266341	0.00513326095610888	0.00864386396670777	0.00303337941772966	0	0.012714234867234	0.0174004161826322	0	0	0.00625630252855301	0.00602858712107557	0.00451349100720535	0.00200358346661018	0.04300000870732	0	0.00403424452835704	0.0150576288435777	0
TCGA-KQ-A41S-01	BLCA	0.0451201377954518	0.121194246123336	0.173686138529981	0.0990176670922005	0.0691219935421998	0.465404242024446	0	0.00619703587440712	0.00464359428165509	0.10697108083955	0	0.163404643064386	0	0.0582593269078832	0.00276895818046798	0	0	0.0689853651586869	0.0593609297734623	0.0154334352161127	0.0150157336887953	0.409824619108695	0	0	0.0833567980254681	0	0	0.0057784798804305	0	0.00220196918360045	0.00164999069177182	0.0380096272345134	0	0.0580619502254263	0	0.0207010650104936	0.000983883377091501	0	0	0.0245123073800804	0.0210924933661998	0.00548390382623457	0.00533548353147812	0.145621422926565	0	0	0.0296188539514059	0
TCGA-LC-A66R-01	BLCA	0.119025121613483	0.0720436433273352	0.364758548270189	0.233864982612323	0.0236400067736279	0.651298908925694	0	0.0132000803172538	0.105299508942415	0.19799738764404	0	0	0.0940057289181951	0.074189162332145	0.0060356125556946	0.0234548996191331	0	0.0100083027130537	0.00370863431337937	0.0618941762163886	0.0790019914959013	0.208256421146268	0	0.0598851540665669	0	0.0558937545659944	0	0.00716918515357179	0	0.011847784367865	0.0945119912915315	0.177713339451498	0	0	0.0843752143016096	0.0665887764784945	0.00541728795349673	0.0210520380466307	0	0.00898299173813266	0.00332869941607485	0.0555533629958225	0.0709085503557052	0.186921375602477	0	0.0537501572084879	0	0.0501676607787522
TCGA-LT-A5Z6-01	BLCA	0.0525342094609489	0.118545158327128	0.0843738891320503	0.0680417714003352	0.0870307551089685	0.350091943434961	0.0323210931090229	0	0.108900011087463	0.252667629609902	0	0	0	0.151307349186225	0.0209483461247068	0	0	0.0757080586055812	0	0.0509449763144174	0.035928870472245	0.232119412585853	0	0.00462044336276211	0.0345338095418211	0	0	0	0.0108044796009074	0	0.0364037176701991	0.0844631782941681	0	0	0	0.0505798848521483	0.00700273278548112	0	0	0.0253081222243672	0	0.0170301776459464	0.0120105080230918	0.0775942029497243	0	0.00154454819618013	0.0115441590876165	0
TCGA-LT-A8JT-01	BLCA	0.0684403833311971	0.118905800137077	0.133957017963269	0.0727951727372288	0	0.374753876412482	0	0.0698676603065429	0.0854091231271001	0.190198739082743	0	0.0184464315985217	0	0.223081523028153	0.071696955002832	0	0.00690364227235122	0	0.0255592850358553	0.0112116225101298	5.16178794207063e-05	0.172690189316953	0	0.108093722647762	0.016789488191635	0	0	0	0	0.0154038292778002	0.0188302792113572	0.0419334051380717	0	0.00406691281605201	0	0.0491831225016063	0.0158071366603115	0	0.00152205650642553	0	0.00563509442605562	0.00247184345826746	1.13802723433144e-05	0.0380732685554124	0	0.0238315873518966	0.00370160398431675	0
TCGA-MV-A51V-01	BLCA	0.00704657421655718	0.0904867717699179	0.137740910732632	0.109078588642859	0	0.356706419680972	0.0955850595894442	0	0.00591244961318612	0	0	0.178661355115192	0	0.20576408773123	0	0	0	0.0705743499112413	0.0185086584407034	0	0.0277224655310938	0.128858008629991	0	0.0286037102884782	0	0.23980985514944	0	0	0.0121633438305245	0	0.000752368182169092	0	0	0.0227349284587724	0	0.0261837922976568	0	0	0	0.00898069308397411	0.00235525486329118	0	0.00352772579242914	0.0163973770693382	0	0.00363986552461064	0	0.0305161678473551
TCGA-PQ-A6FI-01	BLCA	0.0803315055673356	0.16707997676752	0.164631951381047	0.128270239545266	0	0.535093414123069	0	0	0.0169401419569281	0.156531401352862	0	0	0.024261470016458	0.148711504923192	0	0	0	0.108912109633831	0.0739477306373403	0	0.00498674317271244	0.13032837504154	0	0.301195218495416	0	0.0334153076194942	0	0.000769997150226645	0	0	0.00412642937418115	0.0381293010511062	0	0	0.00590982311667015	0.0362244616222225	0	0	0	0.0265297734540694	0.0180128412519685	0	0.00121471493932566	0.031746536506488	0	0.0733677911390876	0	0.00813959571643307
TCGA-PQ-A6FN-01	BLCA	0.0996859642795573	0.184635852616657	0.0661227149397468	0.0628964806392691	0	0.48354811556133	0.0318387207530522	0.0203526103063385	0.09518543268151	0.112775559336789	0	0	0	0.111578211310831	0.0196659834643816	0	0	0.0168414390340776	0	0.269824041694923	0.0971209258469845	0.189895671330932	0.00496133511791166	0	0	0.0299600691222683	0	0	0.0104894711694386	0.00670529826518518	0.0313594525234662	0.0371546327962048	0	0	0	0.0367601587940776	0.00647908463936987	0	0	0.00554852032435629	0	0.0888952646098059	0.0319971131856315	0.0625623493191398	0.00163454373952096	0	0	0.00987053731617952
TCGA-R3-A69X-01	BLCA	0.154751154122925	0.188934865762744	0.196720135843663	0.162307304973824	0.135743576162001	0.693658092849031	0.0332485552357573	0.0246192331448898	0.0196131898624677	0.0697570308586061	0	0.164072130783341	0	0.0556664618424648	0.025907025935851	0	0	0.0444370549147433	0.0636832806584285	0	0.0314470934637135	0.312975600537157	0.0451952770303371	0.00915421489290887	0.100223850839333	0	0	0	0.0285447224475762	0.0211362319959477	0.0168384176986331	0.0598881686890408	0	0.140860058471237	0	0.0477910601427539	0.0222418345560386	0	0	0.0381503313432669	0.0546737010993777	0	0.0269981221240949	0.268697439237563	0.0388012841347422	0.00785912414812334	0.0860447013276331	0
TCGA-S5-A6DX-01	BLCA	0.0417049018044978	0.186386775081967	0.0961875757912138	0.0911046952343788	0.0592113969591077	0.422391305331892	0.00485543128184042	0.0045282700149585	0.0890746079846613	0.31900249566154	0	0	0.00508370142484114	0.0768034696639033	0.0631922236306444	0	0.00899241800448246	0.0134102056763441	0.0273338795656669	0	0.124750994163773	0.237028643564649	0.00371814481408446	0	0.022225514548611	0	0	0	0.00180235274241892	0.00168090935822703	0.0330647999450611	0.118414820336233	0	0	0.00188708740230145	0.0285097113193115	0.0234571701150862	0	0.00333801640072083	0.00497791433431618	0.0101464298301128	0	0.0463079968388178	0.0879858453271432	0.00138018810552205	0	0.00825018721780301	0
TCGA-S5-AA26-01	BLCA	0.0463467387738606	0.0949899234174699	0.0835323405915725	0.0506434764552094	0	0.261737131186114	0	0.0143625655625996	0.068590605616791	0.0211074898685744	0.0432773591912569	0.0969664565583165	0	0.130551541150021	0.0166850686896011	0	0	0.1246402013883	0.00756584864030705	0.0235649489829488	0.00792369221208586	0.291710349794535	0.0229485552181202	0	0.130105317126542	0	0	0	0	0.00121629309902101	0.00580859178019127	0.00178748665431026	0.00366494085605773	0.00821159920449851	0	0.0110557503027744	0.00141297415252183	0	0	0.0105551488101781	0.000640713488779878	0.00199559644840744	0.00067101745257984	0.0247034754216904	0.00194339717529199	0	0.0110179618451336	0
TCGA-SY-A9G0-01	BLCA	0.110718943544158	0.183390554504826	0.164493504977528	0.109799722503145	0.0714379629157105	0.500744548449457	0.106475428562445	0.10240059789183	0.0684262282949532	0.0698561681314611	0	0.107192373247192	0	0.0315126556289186	0.0131249289160669	0	0	0.0864611385866213	0.01175358387365	0	0.00592754315087724	0.195291359180102	0	0.0198919610092112	0.17587854940668	0.00580748411999016	0	0	0.064981434895304	0.0624945856052198	0.0417601934935814	0.0426328788036551	0	0.065418982740703	0	0.0192320200798982	0.00801008012252054	0	0	0.0527668113093845	0.00717315492958222	0	0.00361755068327278	0.119185364299658	0	0.0121399668140514	0.107337821148548	0.00354427924211012
TCGA-SY-A9G5-01	BLCA	0	0.197239308264946	0.189315319989926	0.19425961836868	0	0.717611991127788	0	0	0.0261927707343826	0.208607910290602	0	0	0.066254448506045	0.167684713816747	2.59118393780493e-05	0	0	0.0658988619482209	0.0136083110184946	0.000574950547781407	0	0.241149808315783	0	0.185030209924801	0.024651314226112	0	0	0.000320788831651874	0	0	0.0181113991532178	0.144245187655242	0	0	0.0458126700202104	0.115948206267526	1.79171447926996e-05	0	0	0.0455667941582186	0.00940967853903128	0.000397558508407863	0	0.166746789731409	0	0.127942019625773	0.0170455350496555	0
TCGA-UY-A78K-01	BLCA	0.239778411960677	0.292376770828965	0.178818950845459	0.106199137114701	0.0309078583675674	0.583885793000809	0.0244783225203117	0.142996520955945	0.036811862425227	0.15238892097809	0	0.14537159872578	0	0.0396186451215599	0.083547263961682	0.00839788003485935	0	0.0444563259023627	0.0117396545209324	0.0367913402124921	0.0909570187181093	0.174705471872509	0	0	0.0077391740501397	0	0	0	0.0197095433957122	0.115138450883569	0.0296403072287717	0.122701057172163	0	0.117050824508597	0	0.0319002825726624	0.0672708852201538	0.00676183512337095	0	0.0357955037098426	0.00945257707259101	0.0296237830800218	0.0732370980928785	0.140669977547781	0	0	0.00623145587944709	0
TCGA-UY-A78L-01	BLCA	0.0219767767561348	0.262497769163541	0.0205280857323874	0.126554741418025	0.0227512491946788	0.581338574619698	0	0.00749133274532102	0.00643527949299037	0.0380134884049379	0	0.0476827851319042	0	0.0506982462002202	0.0414885956815091	0	0	0.0379311855449639	0	0.199459605453228	0.0401163617967406	0.40596842836212	0.00324463953243868	0.0304016921075451	0	0.0234387544116262	0	0.0676296051344552	0	0.00157631053601957	0.00135409802392868	0.00799871856192576	0	0.0100333117144107	0	0.0106678187126364	0.00872994335197114	0	0	0.00798140056661942	0	0.0419698721542713	0.00844120077385049	0.085423025871893	0.000682730250336723	0.00639706033774539	0	0.00493193358061662
TCGA-UY-A78M-01	BLCA	0.0721620597623091	0.12387697262409	0.0696871986483574	0.055098353258365	0	0.369869737101098	0.00803643938019002	0	0.110394200782941	0.0995854174488822	0.0427692517894825	0	0	0.0336693793101175	0.0100475034309528	0	0	0.0174336601016507	0	0.401808491233421	0.0262592427021971	0.230825107239149	0	0	0.0191713065810158	0	0	0	0.000953854264764381	0	0.0131028150951565	0.0118199081269884	0.0050763318542216	0	0	0.00399625748762455	0.00119254977788714	0	0	0.00206922123738074	0	0.0476911135454216	0.00311673982170713	0.0273968983698788	0	0	0.00227546450340735	0
TCGA-UY-A78N-01	BLCA	0.0410783150174447	0.125805806664786	0.136007719424468	0.0447227353996664	0.0330581216737437	0.298423354433858	0.0167210731421081	0	0.0111455457169003	0.114510730589287	0	0.146167135337149	0	0.0915799750032815	0.0987084321266692	0	0.0470665617535803	0	0.0922994773953473	0.0357780106613865	0	0.155496897914691	0	0.0143285970410846	0.175821115392771	0	0.000376447925743972	0	0.0025969518861915	0	0.00173101604939745	0.0177846753773319	0	0.0227012354163507	0	0.0142232969619172	0.0153304184974123	0	0.00730991338197679	0	0.0143350429651979	0.00555668715049667	0	0.0241502419673987	0	0.00222537613441904	0.027306798634934	0
TCGA-UY-A78O-01	BLCA	0.0496261028682828	0.0857904094283408	0.112132628012152	0.0599015891139872	0	0.326763098676045	0.00146088150161731	0.0587019551424874	0.0908656166798339	0.0615495549936006	0	0.0826236516603847	0	0.0842050032965609	0.0565766431978417	0	0	0.0226060594560857	0	0.288393586595799	0	0.153805936851686	0	0.0703158702489362	0	0.0288952403751662	0	0	0.000287448262867451	0.011550406390902	0.0178790433310861	0.0121107103098974	0	0.0162573248516392	0	0.0165684772485298	0.0111322224205639	0	0	0.00444804901269288	0	0.0567453523077004	0	0.0302634055655937	0	0.0138356018148586	0	0.00568553071675131
TCGA-UY-A78P-01	BLCA	0.0734822038390342	0.154371368913223	0.13462337266574	0.205358286494068	0.0319497993649656	0.657572285835011	0.0138071232728596	0	0	0.116334114215357	0	0	0.0317309543818818	0.0931365085113915	0.0242056643380735	0	0	0.0420359117478147	0	0.357558614516994	0.0617344858689536	0.218483866121183	0.0200752273608343	0	0.0029899326320925	0.016983865865942	0	0.000923731166623081	0.0093295192949656	0	0	0.0786073493939417	0	0	0.0214407118197712	0.0629326497671511	0.0163558482115838	0	0	0.0284038059183261	0	0.241603549652857	0.0417141982219658	0.147630277816307	0.0135648981552791	0	0.0020203074623507	0.0114760548716819
TCGA-UY-A8OB-01	BLCA	0.225668829425174	0.0821890097508577	0.121710443900383	0.0830744606876416	0	0.698629106399045	0	0	0.00217199264030479	0.240689791023525	0	0	0.115566990819259	0.0492239304147625	0	0	0	0.136352073790381	0.00945453937182069	0.0716609186832078	0.0412590866159163	0.152740784301954	0	0.0387455585044121	0	0.142134333834457	0	0	0	0	0.00042884346967593	0.0475223733187322	0	0	0.0228178256239316	0.00971889163822904	0	0	0	0.0269216825769583	0.00186672707501914	0.0141489047605424	0.00814629365297773	0.030157509139571	0	0.00765001659546699	0	0.0280633459573287
TCGA-UY-A8OC-01	BLCA	0.031574984477404	0.138847721957004	0.217734671979882	0.0994131141739133	0.026469937602977	0.55212696616323	0.000407058429324438	0.00543613838046615	0.00828534136415955	0.0149442807076683	0	0.0299672891894556	0	0.102290197869174	0.0266504530436243	0	0	0.0574613901065822	0	0.564616618848894	0.0066733970333347	0.166199864907769	0	0	0	0.0141530056049772	0	0.00291496451457063	8.96288456337035e-05	0.00119696528224431	0.00182432183847227	0.00329053160962001	0	0.00659839802674002	0	0.0225229394459975	0.00586807487534287	0	0	0.0126522329295778	0	0.124321060878208	0.00146939316192478	0.0365949970889511	0	0	0	0.0031163033688473
TCGA-UY-A8OD-01	BLCA	0.0595975466551636	0.15281719452415	0.0616778023988096	0.0709438100504648	0.0123645752987335	0.389037533060061	0.0161135458915392	0.0378108455793746	0.0488617784638317	0.097355385960039	0	0.0929228466358498	0	0.0938491967808071	0.013982848839865	0.01551883826566	0	0.0392383470350519	0	0.225240979074789	0.0518754555052276	0.203574707480462	0	0	0.0636552244875037	0	0	0	0.00675163760726116	0.0158428894977172	0.0204732728137318	0.0407922805781911	0	0.0389350295796648	0	0.0393231738477411	0.0058588673603773	0.00650245282824119	0	0.0164410180894899	0	0.0943768351952982	0.0217360150670996	0.0852985841951751	0	0	0.0266717835069528	0
TCGA-UY-A9PA-01	BLCA	0.0831726348878074	0.187950870014063	0.152881524202787	0.22446870785145	0	0.570847393911411	0.00095494617210902	0	0.00112048883223492	0.220106287013001	0	0.0914137365948342	0.0171403381766773	0.15164979637381	0	0	0	0.0787305835708248	0.0113131830134727	0	0.0653399916785337	0.127839872598734	0.0052290456884188	0.115601743881886	0	0.110817578132105	0	0.00274240827335823	0.000418052607111712	0	0.000490523226582336	0.0963572710326119	0	0.0400187487268454	0.00750363033102802	0.0663886558150358	0	0	0	0.0344663675110814	0.00495264109292041	0	0.0286042864694055	0.0559652403388329	0.00228915120725797	0.0506076801268811	0	0.0485132867223468
TCGA-UY-A9PB-01	BLCA	0.0914487971832901	0.267526598018337	0.1097232645624	0.227503048838086	0.0527324624754603	0.805846947353485	0	0	0.0826260400287128	0.155279849170052	0	0.0415015124999937	0.0389568177138295	0.112794017190924	0.0323318922073875	0	0.0155277799141026	0.0327650174589122	0.00561303916258847	0.0788650526790187	0.113465455397451	0.278531874823192	0	0	0	0.0117416517538366	0	0	0	0	0.0716144729456601	0.134585713578075	0	0.0359706085769324	0.0337650451025677	0.097761965716192	0.0280230229956964	0	0.0134583936756287	0.0283984256725839	0.00486498979150441	0.0683547121401073	0.0983439213957732	0.241411949635948	0	0	0	0.0101768425737248
TCGA-UY-A9PD-01	BLCA	0.0127985628377751	0.123443447890143	0.191836132135789	0.0478219446356085	0.0126951091141141	0.357541327842492	0.0308265411904708	0	0.31166829635875	0.0118632925517513	0.0245730618275166	0	0	0.0845919453191214	0.0215866595190454	0.0214077676711488	0	0.01750827093407	0	0.281735324249326	0.0783183158077508	0.107923137913281	0	0	0	0.0079973866577675	0	0	0.0063045457516657	0	0.0637414045771976	0.0024262427041614	0.0050256041244737	0	0	0.0173004744901988	0.0044148346622008	0.00437824827280684	0	0.00358073565420062	0	0.0576196087201412	0.0160174118190075	0.0220720954853001	0	0	0	0.00163559997750387
TCGA-UY-A9PE-01	BLCA	0.0376828810643839	0.0978857688600134	0.126148750865187	0.0563611760684481	0.0339545615694765	0.322106431919807	0.0202589870872905	0.0272481079894747	0.243470787947894	0.0544381291065612	0	0	0	0.0512487549574585	0.0241778409390471	0.0276118414433769	0	0	0	0.0899238710482639	0.0183496058991163	0.298395572687297	0	0.035555737544558	0	0.104450903190118	0	0.00486986015954415	0.00388186068511097	0.00522105861918225	0.0466518723584578	0.010430987109041	0	0	0	0.00981986543419291	0.00463275926815876	0.00529075423567477	0	0	0	0.0172304734768421	0.00351600074673756	0.0571761084221567	0	0.00681289835023057	0	0.0200140240413312
TCGA-UY-A9PF-01	BLCA	0.0726605585208217	0.0815144396881978	0.158981694715396	0.0928937538336402	0	0.42462013829798	0.163593606105565	0	0.0248386324694647	0.0782379585111689	0	0.119586405261741	0	0.0680918619144955	0.0272966712469256	0	0	0.0750286732904113	0	0.023635461830698	0.0568385572860208	0.220327741599671	0	0.0643352387001472	0.0781891917836899	0	0	0	0.048567824899848	0	0.00737411675949114	0.0232273593079183	0	0.0355029253857675	0	0.0202151765297833	0.00810386164245266	0	0	0.02227458366854	0	0.00701691831940935	0.0168742847813141	0.0654111088405659	0	0.0190999066678828	0.0232128813956238	0
TCGA-UY-A9PH-01	BLCA	0.121049644459917	0.18089946382542	0.124647828385822	0.173269557922526	0	0.680741957653448	0	0.00782151528800327	0.0416912665033791	0.175595880066011	0	0.0387365437916413	0	0.0718530489077662	0.0628779808713706	0	0	0.05236163514944	0.0317957904839651	0	0.0962760830730989	0.360875551836307	0	0.0380440784059721	0.0220522003899548	0	0	1.84252330905788e-05	0	0.00557843771731655	0.0297349202784105	0.125237967874086	0	0.0276275617919224	0	0.0512468164252096	0.0448456452702411	0	0	0.0373452086587396	0.0226772984973511	0	0.0686657397338647	0.257382580675745	0	0.0271336837026885	0.0157280043412856	0
TCGA-XF-A8HB-01	BLCA	0.0527970442916759	0.063457098175344	0.164757489353277	0.0717510974883739	0.0305534970584944	0.374456661052023	0	0	0.0280360347864949	0.0376645434755865	0	0.151421592604351	0	0.102903601791046	0.00843839256833042	0	0.0229543838505491	0.0118866804493185	0.0231023054104115	0	0.00333353442906622	0.412264175377396	0.0145792159000317	0.0765216940024687	0.10689384535495	0	0	0	0	0	0.00225096108904858	0.00302401614372241	0	0.0121573580425983	0	0.00826193879835574	0.00067750284482377	0	0.00184296478671658	0.000954359465349899	0.00185484113364001	0	0.000267643279300195	0.0330999238747641	0.00117053812886614	0.00614378448947465	0.00858230803268488	0
TCGA-XF-A8HC-01	BLCA	0.0418943884484502	0.0866763292841306	0.0792878275394376	0.0570934578955377	0.0136810406284067	0.285201635455899	0.106421166901758	0	0.250561961407976	0	0.193169109470363	0	0	0.00474126253137323	0	0	0.0590336206980807	0	0	0	0	0.116538046072267	0	0.11911470386734	0	0.11805826581358	0	0.0323618632372611	0.00662952856188126	0	0.0156088091122756	0	0.0120335095525605	0	0	0.000295357928184838	0	0	0.00367751158837109	0	0	0	0	0.00725976163835095	0	0.00742027506762388	0	0.00735446404097232
TCGA-XF-A8HD-01	BLCA	0.118447666738313	0.185076957116753	0.186513570684327	0.174141552663871	0	0.743134432428455	0.0143056372867212	0	0.0749083953752908	0.241744039608978	0	0	0.0442151824355292	0.10417403854831	0	0	0	0.13112385299055	0	0	0.0302084286630298	0.14581890198359	0	0.17443230021715	0.0287630908495718	0	0.00254458805975615	0.00776154398152382	0.00843821772188932	0	0.0441849137305329	0.142593356612156	0	0	0.0260804414739614	0.0614473302112222	0	0	0	0.0773437490334176	0	0	0.0178185209778397	0.0860116622729214	0	0.102889350363197	0.0169659846729413	0
TCGA-XF-A8HE-01	BLCA	0.0504042903405132	0.0979200391717532	0.206735273727728	0.288933574973125	0.0225216901105544	0.467308433669414	0.0261520032873701	0	0	0.227424158630413	0	0.0249434410283622	0.0129443514496181	0.137631574506046	0.0218568700644462	0	0.00232735276311074	0.0502437478762265	0.00375861899449496	0.0264637312761202	0.098442326775432	0.178134746928384	0	0.0119032424459794	0	0.086565414424433	0	0.0912084195495625	0.0159715016375981	0	0	0.138892048998373	0	0.0152334107966488	0.00790534966302431	0.0840540930441886	0.0133483860563623	0	0.00142135644672557	0.0306847660068843	0.00229545663351439	0.0161618795611591	0.0601205103114262	0.108790113362131	0	0.00726952555525648	0	0.0528670650216269
TCGA-XF-A8HF-01	BLCA	0.0508257195451846	0.121920897552352	0.0725258030131551	0.0495283069300258	0.0230291000329672	0.336118782489325	0	0.0209197765356326	0.0456032040130149	0.0459223557415267	0.052314286189428	0	0	0.0805958845756375	0.0809394726055238	0.015593004323873	0	0.0483826120069656	0.0215294911725776	0	0.0476913115807617	0.454126404352539	0.00519411107595814	0.00958672729996718	0	0.0683617956211494	0	0.00323956290544476	0	0.00423566002518584	0.00923335237015143	0.00929797152208758	0.0105921557231391	0	0	0.0163183753856096	0.0163879421938803	0.00315714008582652	0	0.00979610347380718	0.00435910990573689	0	0.00965613479031391	0.0919476866314081	0.00105165983075094	0.00194103973948596	0	0.0138413201722889
TCGA-XF-A8HG-01	BLCA	0.0292520158349882	0.0758721753984583	0.104260812969949	0.0370915037625286	0.0343696826023525	0.250017868147041	0	0.00999783846992165	0.164076520278115	0.0551157056602215	0.134871180526582	0	0	0.0148299452916909	0	0	0.0149603610383633	0.0215234154595549	0.0749146045582797	0	0.0035418850215344	0.445408170493245	0.00464010464722478	0.0292767426656128	0	0.0268435258896545	0	0	0	0.000467891072397716	0.00767865366690752	0.00257937220179153	0.00631186645813282	0	0	0.000694029917267019	0	0	0.000700133272882499	0.0010072791205149	0.00350594528712155	0	0.000165757467078594	0.0208447563114532	0.00021715329228005	0.00137012880967589	0	0.00125625615509116
TCGA-XF-A8HH-01	BLCA	0.0540349170528633	0.127020605602829	0.117946294260282	0.0746848302138343	0.0646256448722333	0.355690499835546	0.0317159329228645	0	0.0257499117090775	0.048342051356542	0	0.104312098748054	0	0.0857236850687953	0.0424546692670281	0	0.00732940399385359	0.0370876636146703	0.0309165977009322	0.0250694902217328	0.0736703296274965	0.415434697280202	0.023725296862629	0	0.0484681716261222	0	0	0	0.0124158995488547	0	0.0100803693193998	0.0189245593086654	0	0.0408352654464211	0	0.0335584220511616	0.01661981409411	0	0.00286925640692904	0.014518781681793	0.0121029821944919	0.00981400336200223	0.0288398709446949	0.162631049923219	0.00928778930544398	0	0.0189739318622645	0
TCGA-XF-A8HI-01	BLCA	0.0904472756839967	0.133451894218399	0.116112953820348	0.0942340121347576	0	0.429909091238747	0	0.0259674558898168	0.109084772396703	0.029873624832015	0	0.269114036029791	0	0.0572657896877828	0.0820547570354754	0	0.0261127464271341	0.0143792559678687	0.0176815094583113	0	0	0.144927633608815	0.0277704098121869	0.0548567157638284	0	0.134655258474937	0	0.00625603461533515	0	0.00649372889488077	0.0272790273144066	0.00747055166241981	0	0.0672978361530576	0	0.0143205601180803	0.0205195822411176	0	0.00653006196363935	0.00359584667676485	0.00442164720955857	0	0	0.0362423167685564	0.00694459685944038	0.0137181186229926	0	0.033673485246941
TCGA-XF-A9SH-01	BLCA	0.0650683470074847	0.103839257879418	0.102676174320538	0.0689283894644436	0.0135685990662198	0.307788076106498	0	0.0737037363293409	0.104281056981614	0.0427954548845923	0	0.0718754590483944	0	0.0259347697529109	0.0538874485739714	0	0	0.0438750623660063	0	0	0	0.472591187824743	0.0200359139885674	0.0456911051283321	0.0395494409502437	0	0	0.00577936417128412	0	0.0122114196253155	0.0172775466915778	0.0070904581460679	0	0.0119085060665062	0	0.00429693760603368	0.00892820744031148	0	0	0.00726933021745471	0	0	0	0.0783000915987058	0.00331960040937201	0.00757021673057779	0.00655265042781561	0
TCGA-XF-A9SI-01	BLCA	0.341445942340177	0.387909591259625	0.379328694442564	0.264604635512791	0.0854372628902481	0.828391506866716	0.0791873105032504	0	0.0295077673097252	0.227499643495873	0	0.18268477531386	0.00349586557844061	0.096737145225444	0.0354676159440284	0.0163291513608292	0	0.0499924595804802	0.00531440716227609	0.00953945589949802	0.153476058559895	0.106158649542423	0	0	0	0.0046096945239772	0	0	0.114012225823303	0	0.0424846633719146	0.32754920661067	0	0.263025701027039	0.00503327380667542	0.139280109109051	0.0510655282105934	0.023510369030368	0	0.0719780928905031	0.00765157176890773	0.0137347081664097	0.220971604361825	0.152844993065281	0	0	0	0.006636941319311
TCGA-XF-A9SJ-01	BLCA	0.0848416292587091	0.129040930484632	0.190399218527023	0.0969098792769129	0.0331575007108791	0.645581854296167	0.00695486071100658	0.0111479398530387	0.0211758992594467	0.236814856157802	0	0	0.032294660877085	0.028590551171849	0	0	0	0.0905685905203833	0	0	0.171619628151072	0.364812154765394	0.00891601809086702	0	0	0.0235472944559804	0	0.00355754598607483	0.00334220272489827	0.00535721368148517	0.0101762136077131	0.113802891306567	0	0	0.0155194055018591	0.0137393719304362	0	0	0	0.043523314499797	0	0	0.0824729081841708	0.175312810478478	0.00428464942674966	0	0	0.011315802711938
TCGA-XF-A9SK-01	BLCA	0.150087952818759	0.190752662093043	0.0480437330967183	0.129710986483951	0.117307269188685	0.579886628484952	0	0.0650336530911643	0.0431916708625827	0.0584597046453843	0	0.0929968319701449	0	0.0453389018202445	0.0638797812754261	0	0	0.0643632494035919	0.0704327919293934	0	0.0531668737864544	0.307070264906064	0.0189992888636638	0.0800131403434493	0.0344865335417388	0	0	0.00256731356069748	0	0.0373029960231403	0.0247745382557728	0.0335322102672564	0	0.053342543256551	0	0.0260061797839235	0.0366411406035569	0	0	0.0369184556366983	0.0403999165410223	0	0.0304962675038221	0.176134052542895	0.0108979022896076	0.045895159108572	0.0197813126344914	0
TCGA-XF-A9SL-01	BLCA	0.215463033231257	0.383134843497944	0.0376977409004993	0.135659271612797	0.112091769873961	0.542215550701045	0.152867259405018	0	0.028148364091598	0.0968896756038888	0	0.103231803532576	0.00991000922789863	0.0390549447099244	0.0727253056835808	0	0	0.0708525564877222	0.0804643763706172	0.00873547519372548	0.00893565432629224	0.17415478669505	0	0	0.154029788672108	0	0	0	0.136629768036681	0	0.0251584575494839	0.0865980979474149	0	0.0922665679070921	0.00885737251599288	0.0349065460921531	0.0650004565046727	0	0	0.0633266298840022	0.0719174865927685	0.00780759695734898	0.00798651315271241	0.155656143776208	0	0	0.137668813969189	0
TCGA-XF-A9SM-01	BLCA	0.231855694342189	0.148810766642915	0.332269391227738	0.253666102705404	0.214405829637548	0.951791669049047	0	0.000644740235212118	0.0126797164804705	0.210975313236633	0	0	0.102806317601512	0.0895711029233572	0.00784455780001192	0	0	0.0279483753271266	0.0315260729874176	0.0306464888969011	0.0700755577523174	0.366082379171382	0.00202281731794889	0	0	0.0429160029497049	0	0.00426055732000495	0	0.000642596249014882	0.0126375519999025	0.210273746722193	0	0	0.102464450731898	0.0892732477596016	0.007818471908783	0	0	0.0278554372294805	0.0314212377969849	0.0305445786304089	0.0698425320772016	0.364865027554204	0.00201609074471465	0	0	0.0427732922688142
TCGA-XF-A9SP-01	BLCA	0.0598453077006569	0.174514596991095	0.135909829782173	0.0840150249102671	0.0990152532703012	0.442259812793442	0.00791195837621268	0.00758059419005795	0.130351320462639	0.0857325101686803	0	0.0415005654279106	0	0.049038742685238	0.022113517233955	0	0	0.0373299184593909	0.0444655348996117	0	0.0432212740344674	0.451809383832646	0	0.0222605611235315	0.0566841191056595	0	0	0	0.00415973094058061	0.00398551543132158	0.0685325168676545	0.045074071197656	0	0.0218190210126845	0	0.0257822356407038	0.0116262342986665	0	0	0.0196262934461001	0.023377860766745	0	0.0227236876565255	0.237539858503775	0	0.011703542973461	0.0298018104837702	0
TCGA-XF-A9ST-01	BLCA	0.0145634115308763	0.0630119539587116	0.237793288649071	0.0756704327837619	0.0867027735500893	0.426195237038444	0.149803319273321	0	0.144615683243231	0.0140074518844255	0	0	0	0.0724635116706277	0.0404135219906307	0	0.0355398568627174	0	0	0.328082585436695	0.00605333392992478	0.143220069887619	0	0	0	0.0658006658208082	0	0	0.00841730936218058	0	0.00812582091228853	0.000787065710286077	0	0	0	0.00407165741160105	0.00227079826175126	0	0.00199695154521443	0	0	0.0184346557296646	0.000340131210763068	0.00804740269417985	0	0	0	0.00369727829221634
TCGA-XF-A9SU-01	BLCA	0.0575905386675227	0.150045878523109	0.140522096592998	0.0735393808178058	0.0891752843959461	0.395598900976594	0.0276690865285105	0	0.131174769256641	0.111791828591871	0	0	0	0.10359348953803	0.0528377892101814	0.00124391816058846	0	0.029997085166937	0.0434159949994896	0.0615770965526256	0.139638453089103	0.236778522051621	0	0	0.0602819668544015	0	0	0	0.0101812500239477	0	0.0482676983665283	0.0411354583880228	0	0	0	0.0381187581582468	0.0194424467937238	0.000457718103170138	0	0.0110378715885522	0.0159755581259539	0.0226582043142283	0.0513820361359791	0.0871261626517511	0	0	0.0221816421676076	0
TCGA-XF-A9SV-01	BLCA	0.0303395769484669	0.0646546666340514	0.208209531243162	0.0773467924716779	0.0576510851711312	0.36404789147226	0	0.0145874689277725	0.0926959580062448	0.0459903403515775	0	0	0	0.0317616852582809	0	0.0371081133294538	0	0.00219458013401743	0	0.426199992616707	0.0298216592929001	0.268355955695075	0	0	0.0364679924450304	0.0030003703310201	0	0.0118158836119207	0	0.00286183448510175	0.0181855050088064	0.00902258936429545	0	0	0	0.00623114857191169	0	0.00728003459195787	0	0.000430542484028401	0	0.0836138087052535	0.00585054565599739	0.0526472640382769	0	0	0.00715445283197284	0.000588625986036674
TCGA-XF-A9SW-01	BLCA	0.0649529201145928	0.176044577822845	0.230352287100165	0.141340971438425	0.208706441120953	0.463277339436971	0.0598446804971473	0	0.0663586467400498	0.0314197217400547	0	0.0841598032639699	0	0.0249198362355791	0.00606235839931784	0.00597106896110076	0	0.0238409411253828	0.0371492718866247	0	0.00231579351064856	0.481665729215523	0	0.0485085608939478	0.123972022243745	0	0	0.00381156528690824	0.0342499326526528	0	0.0379779650068684	0.0179819383213728	0	0.0481658113955321	0	0.0142619645671666	0.00346957098221583	0.00341732478280664	0	0.0136444980763018	0.0212610385692114	0	0.00132536043501718	0.275663912810245	0	0.0277621156950452	0.0709508911633984	0
TCGA-XF-A9SX-01	BLCA	0.177826084840808	0.209391537086903	0.112403670604818	0.137945760969611	0.0206800553695173	0.854338202988657	0	0.00357544838914568	0.0135157889139208	0.146131452327985	0	0.047191979668706	3.97933466458909e-05	0.08209927006073	0.128718496856307	0	0	0.052599613292053	0.024379537023544	0	0.067538503159559	0.376728110559363	0	0.0351193963232002	0.0223626100788411	0	0	0	0	0.00210835046544246	0.00796991502771934	0.0861699798175821	0	0.0278279033761809	2.34651187182775e-05	0.0484118396927513	0.0759020053490111	0	0	0.0310166466122286	0.0143759894246837	0	0.0398257278734674	0.222146931180533	0	0.0207090097591283	0.0131866591925547	0
TCGA-XF-A9SY-01	BLCA	0	0.282320804014408	0.442997128653417	0.318013860602591	0	1.04476036856004	0.00918024548577016	0	0.0295655615721982	0.108799989302363	0	0.0529309469386194	0.0328531551030258	0.022643022220567	0.00583485560884959	0	0.0220524422036811	0.0190577088974065	0	0.206644620442817	0.153715590468911	0.215537039108628	0	0	0	0.120328320090039	0	0.000856502557124586	0.00933081629970773	0	0.0300504844075786	0.110584484387059	0	0.05379909973207	0.0333919997681219	0.0230144042594288	0.0059305566398944	0	0.0224141377789319	0.0193702860223772	0	0.210033925090947	0.156236773764899	0.219072193747203	0	0	0	0.12230189837003
TCGA-XF-A9SZ-01	BLCA	0.124833697554076	0.105804089472439	0.189881560203494	0.123528378786529	0.117714704914657	0.558361214891141	0.00191059493138518	0.00354956069671499	0.0125396336486228	0.0250578831290592	0	0.0122208974930432	0	0.037110620675091	0.054892427710565	0.00475538666840557	0.0386026788506274	0	0	0.326992190821356	0.00727297563008737	0.286311497789322	0	0	0	0.153176110708962	0	0.0356075412467581	0.000873927704204334	0.0016236091594596	0.00573577008191857	0.0114617588037474	0	0.005589976563828	0	0.0169748171082329	0.0251084165142827	0.00217516758024192	0.0176573013724095	0	0	0.149569921872488	0.00332674121067002	0.130962113339703	0	0	0	0.0700644833563859
TCGA-XF-A9T0-01	BLCA	0.0511534294814905	0.114080118458144	0.143320537753394	0.0578077808886039	0.0610112903359597	0.402785395681714	0	0	0.190777357987652	0.140243113654925	0	0	0.0756821923757585	0.050395087998389	0.0184726830865054	0	0	0.0390559750289498	0.00406765782668468	0.117721438517374	0.0826032260432087	0.270385893914565	0.00140974846706377	0	0	0.00813077738394502	0	0.00105484771497894	0	0	0.0638478251783939	0.0469354324725101	0	0	0.0253287048258513	0.016865820987935	0.00618228836337806	0	0	0.0130709382503426	0.00136133086516745	0.0393980601549836	0.0276449804694303	0.0904905669491361	0.000471803229796391	0	0	0.00272114289898156
TCGA-XF-A9T2-01	BLCA	0	0	0.495181495160604	0.0648563529607796	0	0.510826598152475	0.029438642079535	0	0.0134711207940208	0.0251922052758725	0	0	0	0.0398839513730774	0.0388495452619066	0.00270976396909384	0	0.0675589868688252	0	0.302898011226952	0	0.279497165447147	0	0	0.20050060770357	0	0	0	0.00750701669050415	0	0.00343521037306315	0.00642415179904144	0	0	0	0.0101706283812965	0.00990684909690089	0.000691004812258499	0	0.0172279156303338	0	0.0772406695817663	0	0.071273324370452	0	0	0.0511287648533651	0
TCGA-XF-A9T3-01	BLCA	0.0831941848708557	0.246219568966408	0.113220743734416	0.132287218954742	0.0194365483034295	0.657920037203992	0.0184793455030865	0.00901916568913719	0.0232929435127822	0.0657243288887545	0	0.0312596414795323	0	0.0778739113272613	0.0239351519425098	0	0.00294778803138946	0.0446325922928858	0	0.29246012149155	0.0830831921726525	0.260971432554	0	0	0.0663203851144576	0	0	0	0.0112882830106585	0.00550944268031551	0.0142287148903434	0.0401483280378052	0	0.019095247706351	0	0.0475700154024515	0.0146210139847775	0	0.00180068420432954	0.0272642412155386	0	0.17865203181448	0.050752153885384	0.159416868301666	0	0	0.0405124346218224	0
TCGA-XF-A9T4-01	BLCA	0.0459203427138022	0.205290393968137	0.288275840037719	0.17045952956311	0.0784898022306933	0.72082319413017	0.00159165077240457	0	0.010333308356451	0.102542948061251	0	0.149934330183567	0	0.145514129199447	0	0	0	0.11783484425901	0.0105675559895992	0.124558908369085	0.145382648913437	0.144043314010608	0.0262506270406986	0.00557647876185738	0	0	0	0.0158692560825844	0.000633802411472038	0	0.00411476931268567	0.0408330576577966	0	0.0597045166442043	0	0.0579443729672759	0	0	0	0.0469223586867388	0.00420804776129075	0.0495999108996655	0.0578920169330384	0.0573586878222186	0.0104531163553627	0.00222057862696115	0	0
TCGA-XF-A9T5-01	BLCA	0.478377754256014	0	0.234487835871318	0.133579733540897	0.00544855268753733	0.966641197844852	0.0159306033730888	0	0.0519914133273871	0.16353137679016	0	0	0.0810984943404061	0.0692010925580462	0.0269853829420446	0.0209805621146094	0	0.0293744643638975	0	0.162336092669057	0.0843610815651704	0.236625152338374	0.0284984182150699	0	0	0.0238998586949779	0	0.00518600670771052	0.0106624205837549	0	0.0347980740376034	0.109452245915724	0	0	0.0542795671397733	0.046316585532201	0.0180614315605784	0.0140423794448022	0	0.0196604539159817	0	0.10865223717043	0.0564632306437174	0.158374220727185	0.0190741125031161	0	0	0.0159962770605816
TCGA-XF-A9T6-01	BLCA	0.0752116229831181	0.108195201439368	0.189710605755024	0.103334499210431	0	0.509764046083497	0	0	0.00588097303670905	0.133145447653478	0	0	0.0148626690981565	0.0449812658897384	0.0475807516033078	0	0	0.0253144662314816	0.00840358359561706	0.0311790936120992	0.000687758132407583	0.444388125446525	0.0250176337305541	0.116868119953177	0	0.0968594431935846	0	0.00483066882316493	0	0	0.00145628936904046	0.0329704453231767	0	0	0.00368040235316628	0.0111385886165982	0.0117822921986438	0	0	0.00626855247009767	0.00208095656547819	0.00772079420874645	0.000170307677053517	0.110042623691017	0.00619504864466128	0.0289397349052965	0	0.0239850406613884
TCGA-XF-A9T8-01	BLCA	0.0144115160490104	0.136452207145861	0.265079812822736	0.234033943195158	0.100643496961498	0.608940830298178	0.0127376230075537	0	0.0270196784636979	0.170076726754883	0	0.0406586407378746	0.0303012085294904	0.104092109143996	0	0	0	0.0908947380744133	0.00817452196055335	0.0588673906390236	0.153285839791126	0.233452016999436	0.0120088435436525	0	0	0.0154113144359385	0	0.0430193479183613	0.00840065128638446	0	0.0178198786782394	0.112168123719016	0	0.0268149765788105	0.0199840964253153	0.0686502897804733	0	0	0	0.0599464278286131	0.0053912184701005	0.0388239171943263	0.101094284739171	0.153965067560278	0.00792001042134383	0	0	0.010163990437177
TCGA-XF-AAME-01	BLCA	0.149362489471566	0.32111574194549	0.225818691907646	0.227803141760503	0.26674265557676	0.655617392647745	0	0.109057639901126	0.0452848674040151	0.0943946389698628	0	0.138985238877655	0.000440654841088052	0.0433345691245106	0.0306766664605463	0	0	0.00769814585827218	0.0666004877063848	0.0108122203089183	0.00742719720942294	0.326913798898053	0.0152864085077334	0.0404789134720938	0.0493275818848663	0	0	0.0132809705754516	0	0.160907382180605	0.0668148464700147	0.139273087720351	0	0.205063588115652	0.000650157265359608	0.0639373095004734	0.0452614057911875	0	0	0.0113581084169992	0.098264643710443	0.0159527206626269	0.0109583414879584	0.48233983081876	0.0225540913791342	0.0597239772125546	0.0727796060650981	0
TCGA-XF-AAMG-01	BLCA	0.0481327764917958	0.14774583444477	0.0905560956532789	0.0877561106504297	0.112820869271647	0.35646811818657	0.00497521323793652	0	0.0734272597383831	0.0839955115447283	0	0.14412280993851	0	0.105449192690018	0.0240535953728652	0	0.0426815800117653	0	0.0641597745288078	0.0696977130591825	0.0173010157065054	0.344844469498507	0	0	0	0.0252918646727913	0	0	0.00187501264053826	0	0.0276725908187719	0.0316554564322883	0	0.0543156800524752	0	0.0397407226127947	0.00906509796014705	0	0.0160854416108197	0	0.0241799461655827	0.0262670335426221	0.00652024779490719	0.129961814379957	0	0	0	0.00953176551361958
TCGA-XF-AAMH-01	BLCA	0	0.0802804802911759	0.197885971177946	0.0461606340706797	0	0.432054401890821	0.0198231865533877	0	0.0302115810432183	0.182678206689057	0.0529642440722556	0	0.0314029153376816	0.0228159991592906	0.0491099309607426	0	0.0558957677742796	0	0.0133849768439488	0.204581704593426	0	0.319475951022577	0	0.00550810393889948	0	0.0121474320112362	0	0	0.00223086198257471	0	0.00339995123393884	0.02055824199858	0.00596049067178912	0	0.00353402162564393	0.00256766715996119	0.00552673394119204	0	0.00629039851784854	0	0.00150631866871601	0.0230232180824534	0	0.0359531880287616	0	0.000619871060602057	0	0.00136704783495804
TCGA-XF-AAMJ-01	BLCA	0.0359468386363522	0.176977147279318	0.143883314637745	0.103237558568841	0.0937711156188671	0.479366201033895	0.00447359266939533	0	0.161994944105245	0.128613983050929	0.0211425966205836	0	0	0.0996918707624003	0.0236327242657163	0	0	0.0654438819690813	0	0.184061412125273	0.0509286315110877	0.156430367213506	0	0	0.0961160412614463	0.00746995444533521	0	0	0.00213191560698928	0	0.0771995966360542	0.0612917129490003	0.0100756226681213	0	0	0.04750871857921	0.0112623069244623	0	0	0.0311876479739285	0	0.0877154953867079	0.024270324185722	0.0745477663961332	0	0	0.0458046370312476	0.00355984856968697
TCGA-XF-AAML-01	BLCA	0.216686461953517	0.0711377854329843	0.0710916104557632	0.0726513985985814	0	0.536952645459787	0.00690755022812302	0.0100609544923912	0.133694630486111	0.115550395412494	0	0.0897505443760291	0.0635056839025021	0.084696307883125	0.073865157897251	0	0.0368992609245254	0.0225510533401229	0.0533224082913674	0	0.0203948039051479	0.105994729632012	0.00221816076491902	0.0313171275189237	0	0.149271230944955	0	0	0.00188488838604314	0.00274536929141805	0.036481740697827	0.0315306571972454	0	0.0244905578893481	0.0173290272357642	0.0231113899714654	0.020155854630912	0	0.0100688357048852	0.00615358804931731	0.0145502797352165	0	0.00556520441356041	0.0289231678767611	0.000605277605821842	0.00854561863398729	0	0.0407321843904945
TCGA-XF-AAMQ-01	BLCA	0.0454705827607935	0.185689073380352	0.167760544823526	0.159988173746288	0.0248357598449696	0.45237769594507	0.00047365415107278	0	0.070424676770334	0.207873828041726	0	0.0421082273509084	0.0538211149586633	0.157785108442162	0.0101262122971684	0	0	0.0425616178751687	0.00784628546720708	0	0.0798975430542102	0.228474301118839	0.0214470430712679	0.0622981288629434	0.0148622585383284	0	0	0	0.00027022161611643	0	0.0401775640058367	0.118592862818831	0	0.0240229146536333	0.0307051645855489	0.0900170449383349	0.00577704522568083	0	0	0.0242815757883874	0.00447633771319734	0	0.0455818726784964	0.130345516342615	0.0122356251423334	0.0355413354327121	0.00847897883354599	0
TCGA-XF-AAMR-01	BLCA	0.129218756618297	0.126690088576976	0.217241792027346	0.136742073565203	0.181906822796544	0.557124631947529	0	0.0206219801807262	0.0292603483937346	0.0189474336013939	0	0.0789535884139095	0	0.0167110861964026	0.00434266977100324	0	0	0.064348819314662	0.0269787218503267	0	0.000206693073880602	0.463188225155736	0.0344149061235323	0.00791410759424275	0.222801414244336	0	0	0.0113100060861147	0	0.0100417648451785	0.0142481728370827	0.00922635319098303	0	0.0384460348418185	0	0.0081373755779584	0.00211464021682248	0	0	0.0313343193020158	0.0131371467856255	0	0.000100648105800043	0.225547071392138	0.0167581576275783	0.00385373309082623	0.108491977463245	0
TCGA-XF-AAMT-01	BLCA	0.0789660275486899	0.175659440129481	0.174292106393997	0.153053523912828	0.1962569351325	0.496789699703633	0	0.00497139293210309	0.0442104095427199	0.0498120585430366	0	0.0419683598058961	0	0.0234634073303892	0.0121127463353686	0	0.0169766149262096	0.0563169796676844	0.0181428942293366	0.126075998419356	0.00130868613375397	0.494504359539422	0	0.0213762145711704	0.0856041255615737	0	0	0.00315575246197949	0	0.0029044708917723	0.025829349919408	0.0291020396241951	0	0.0245194618684235	0	0.0137081869294292	0.00707671262983769	0	0.0099183638403621	0.0329024541796025	0.0105997471737402	0.0736582427825192	0.000764582649946852	0.288907663858539	0	0.0124887720295282	0.0500130837181743	0
TCGA-XF-AAMW-01	BLCA	0.0379156079321765	0.171683120904727	0.325135230723996	0.176026496988316	0.10823833520224	0.685989246515355	0.00712150415686737	0.0118578883668667	0.0152051207613893	0.0185226811176571	0	0.190696807313257	0.0161188993932379	0.0489800936296196	0.0184242666397993	0	0.0168902828637472	0.00665821966801779	0.0420609368386971	0.0349861395693124	0.0885182509599177	0.3618428446789	0.0573600919791851	0.0460709991165976	0	0.0080864553603227	0	0.0105985175866083	0.00361942488157491	0.00602663921168788	0.0077278326599099	0.00941394562637118	0	0.0969195206550451	0.0081922504350754	0.0248935850741532	0.00936392756810438	0	0.00858429746122292	0.0033839657188399	0.0213770009794247	0.0177813143513103	0.0449884115687647	0.183902581028157	0.0291526255613691	0.0234150703065769	0	0.00410985054423831
TCGA-XF-AAMX-01	BLCA	0.0670216094434029	0.115922048038647	0.0673311477765836	0.0728095018461939	0.0764763054556469	0.32367442808357	0	0.00598620946232725	0.0629940335372132	0.0626832944873433	0	0.17981546221175	0	0.086088946452791	0.0732404653455774	0	0	0	0	0.117196481908031	0.0367821637610235	0.291820111639142	0	0	0.0833928311948005	0	0	0	0	0.00149225655401192	0.015703302732913	0.0156258409623763	0	0.0448248267433411	0	0.0214604576369459	0.0182575576612602	0	0	0	0	0.029215018173856	0.00916914539802761	0.0727456125493985	0	0	0.0207883636032461	0
TCGA-XF-AAMY-01	BLCA	0.0379694710644235	0.129798693418227	0.139044310013548	0.100218224898495	0.0914102119909284	0.424054292127715	0	0.020874102036479	0.0186886565641492	0.0441923356476159	0	0.084055162958129	0	0.0165586979025416	0	0	0.00559245293708514	0.0182648372725664	0.107619246817193	0.0892485535150548	0.0185843134590961	0.370363303943193	0	0.0446062941376231	0.103452393861969	0.00983965562374241	0.0284954780005516	0.0195645153230102	0	0.00915222791212756	0.00819402166127494	0.0193760827224759	0	0.0368538971036658	0	0.00726014354376952	0	0	0.00245200506247424	0.00800819854211304	0.0471855446946259	0.0391309336885503	0.00814827253746417	0.162385398042656	0	0.019557582383639	0.0453585924331158	0.00431418657856328
TCGA-XF-AAMZ-01	BLCA	0.103584602440036	0.133314673363743	0.122332949885321	0.0730541610700919	0.000301509192189743	0.360042290948176	0.17470279909605	0	0.0700802121983511	0.0884216744265469	0	0.204232388868291	0	0.0985533406223418	0.0458296752289756	0	0	0.0166701653634811	0.0193838109692474	0.00337411982637208	0.0072308170443132	0.215238064616072	0	0.0352485865401407	0.0128268485698292	0.00453543008953172	0	0.00367206654045686	0.0670607625239243	0	0.0269007279343935	0.0339412129706426	0	0.0783958803204996	0	0.0378303164323125	0.0175920075864909	0	0	0.00639894727765831	0.00744059712233159	0.00129517700674733	0.00277559436466748	0.0826204778172546	0	0.0135303904888941	0.00492366607932101	0.00174095321741656
TCGA-XF-AAN0-01	BLCA	0.0521003984314214	0.145052195133237	0.16275706458474	0.114061126447967	0.0866432872074124	0.482235452927761	0.0227332238204471	0.0080016596178068	0.108411896637901	0.145948484701877	0	0.0796603815964403	0	0.117516106875185	0	0	0	0.0482486695611037	0.0229817737863862	0	0.0834130509449528	0.300411437509185	0	0	0.0220317374747794	0	0	0.0406415774739359	0.0110140468728465	0.0038767336646648	0.0525246098210695	0.0707107563900181	0	0.0385947538167851	0	0.0569355195576598	0	0	0	0.023376055780549	0.0111344671439316	0	0.0404128890900426	0.145546697643884	0	0	0.0106741829119376	0
TCGA-XF-AAN1-01	BLCA	0.0714452404881944	0.12239571967264	0.0969406066282208	0.0593515523818046	0	0.367140950147928	0	0	0.146645684847096	0.123659708075005	0.0487935098450124	0.114015992362076	0	0.0384259119050489	0	0	0	0.0602767505690659	0.0345654993469571	0	0.038174115265017	0.172167218675376	0.10279863510607	0.0758281304191744	0.0446488435841004	0	0	0	0	0	0.0196058913437984	0.016532766052082	0.00652348040995095	0.0152434431332705	0	0.00513737758040603	0	0	0	0.00805873983572418	0.00462125718289758	0	0.00510371346290849	0.0230180096048033	0.013743731172737	0.0101378917992155	0.00596935652657534	0
TCGA-XF-AAN2-01	BLCA	0.0647246604379881	0.169293541531616	0.115374604395967	0.168020951108583	0	0.572626637021432	0	0	0.0315547347170377	0.196017464317458	0	0.034863869419256	0.0304348809882089	0.108818184053467	0.0092948414195118	0	0	0.124408026929886	0.0322767320370565	0.0149202106659795	0.165637311305933	0.178253082579186	0	0.0330158663022175	0	0.03795651631403	0	0.00254827895077238	0	0	0.0138069025887817	0.0857682392135547	0	0.0152548279444025	0.0133169060324401	0.0476138392728465	0.0040669956888619	0	0	0.0544352384669557	0.0141228154543549	0.00652839889533446	0.0724752796300304	0.0779953616910627	0	0.0144462266600146	0	0.0166080281788696
TCGA-XF-AAN3-01	BLCA	0.104418572500482	0.134490713197875	0.158521458001431	0.124876616797735	0.10322602283995	0.474762239506011	0	0.0326217998955526	0.0541107232157787	0.0418636976228413	0	0.0691884485298642	0	0.0512184907401526	0.0636063653562827	0	0	0.0300902562508308	0.0173069275116261	0	0.0136436238534956	0.359551841725397	0.103390933321561	0.0474078112506652	0.0949639167500536	0	0	0.0210351639758988	0	0.0112380995532463	0.018640960840422	0.0144219020121153	0	0.023835186133285	0	0.0176445965503986	0.02191217739005	0	0	0.0103659913435871	0.00596217789819096	0	0.004700182197903	0.12386439144377	0.0356178262784686	0.0163318303754638	0.0327147476172458	0
TCGA-XF-AAN4-01	BLCA	0.0401502719906316	0.234870332419182	0.221781590853344	0.263911957194134	0.179247337775855	0.710125360132046	0	0.0188376225465155	0	0.0797408970288319	0	0.0715865193521578	0	0.0221438608335371	0.00206052292966018	0.00316277452338887	0	0.0760374621545475	0.0849282752961914	0	0.112466228315832	0.300568494562163	0	0.0215951372751887	0.206872205181986	0	0	0	0	0.0188851193069597	0	0.0799419539442907	0	0.0717670160020033	0	0.0221996938692995	0.00206571828611974	0.00317074907238014	0	0.0762291813120907	0.0851424115512691	0	0.112749798150145	0.301326341246267	0	0.0216495867716358	0.207393808136277	0
TCGA-XF-AAN5-01	BLCA	0.0472175659029641	0.144144107590616	0.303594498012328	0.222946774579795	0.0401368802066429	0.602249997008396	0	0	0.0245550070185214	0.131025206207604	0	0.0413430825757504	0.118382225384345	0.0854605330287502	0	0	0	0.0852583081317231	0.00256528802697847	0.0424154004975459	0.094966101019169	0.21886541141717	0.0064182958524921	0	0	0.13701343375432	0.00233770213730183	0.00939400494832938	0	0	0.0154358634216007	0.0823655715627414	0	0.0259892483673853	0.0744178920901785	0.0537225305932093	0	0	0	0.0535954071968037	0.00161260127482919	0.0266633330040904	0.0596979574841147	0.137584020880126	0.00403469394668738	0	0	0.0861299143087587
TCGA-XF-AAN7-01	BLCA	0.0582184938312083	0.160556222535003	0.28596791548157	0.104628680061197	0.284254334047239	0.293917757464892	0.0547532898015529	0	0.00520033985977456	0.130557486123035	0	0.119806208417165	0	0.0367471789204292	0.00212701118281595	0	0	0.0685599256651066	0.03048944598094	0.0298457382819564	0.0571089165316026	0.427385516439948	0	0	0.0374189427956739	0	0	0	0.0167486502625638	0	0.00159074776828047	0.0399366263134059	0	0.0366478852930222	0	0.0112407062681495	0.000650637916637772	0	0	0.0209720040778202	0.00932650931633357	0.00912960361147691	0.017469220083916	0.130734254838051	0	0	0.011446194162051	0
TCGA-XF-AAN8-01	BLCA	0	0.0953374723119702	0.285144566893678	0.283239000760617	0.549911441065482	0.518856362955743	0.0189784319609197	0.00303389583953388	0	0.0483062803122731	0	0.0894733209228155	0.0207152132653852	0.0101543557979822	0.00803704712003059	0	0	0.0147373761664883	0.0829216256522067	0	0.0100566706840104	0.511217147627541	0	0.0023243324923803	0.103764447831626	0	0	0.0762798543268076	0.0143151540549159	0.0022884233227976	0	0.036436721743614	0	0.0674884192462531	0.0156251828278049	0.00765928227768613	0.0060622272644426	0	0	0.0111161876082782	0.0625465711887973	0	0.00758559982287334	0.385603628311994	0	0.00175321005295836	0.0782680075567755	0
TCGA-YC-A89H-01	BLCA	0.0448442015001642	0.104811520301764	0.140284397397497	0.0716109038992426	0	0.43776816742995	0.0165283401941749	0	0.058469377032111	0.0535301447725621	0	0	0.0299921877169921	0.0336693726284128	0.00144031851580461	0	0	0.072532231615167	0	0.310728984458061	0.0668185606241293	0.211702593577338	0.0256814746964999	0	0	0.118102200482462	0	0.000804213686285399	0.00413858954446823	0	0.0146403540593838	0.0134036022290776	0	0	0.00750984993308749	0.00843059326536991	0.000360646446054744	0	0	0.0181616019438704	0	0.0778045291380547	0.0167309356612164	0.0530089609738769	0.00643047525745615	0	0	0.0295720275813094
TCGA-YC-A8S6-01	BLCA	0.053689862886191	0.182646617295135	0.191320786546709	0.194833292633373	0.0090881313219211	0.621583044903856	0.00177308532947331	0	0	0.0374723281348629	0	0.130076623620955	0	0.0239866098237817	0.100957337652642	0	0	0.0286012190920988	0.12781245364933	0	0	0.209703761563727	0	0.108550345529098	0	0.210635542165903	0	0.020430693438128	0.00137366338559027	0	0	0.0290309576623565	0	0.100774335120345	0	0.018583159598504	0.0782147344715232	0	0	0.0221582384090516	0.0990202134562192	0	0	0.162463912081553	0	0.0840972696958622	0	0.163185790986835
TCGA-YC-A9TC-01	BLCA	0.0535781336129857	0.0623777923064002	0.106513685659469	0.0904829518803479	0	0.36227468633864	0.0293509483396963	0	0.00284290812705047	0.0863493902340675	0	0.0565235777200428	0	0.0616445222302762	0.0338138323600068	0	0	0.123434364723352	0.000450635027079701	0.062091180000779	0.00735528632411508	0.206689358929284	0	0.00423805862694436	0	0.325215937357306	0	0	0.00520070416088783	0	0.000503735823260497	0.0153002767707195	0	0.0100154312710679	0	0.0109228131080639	0.00599148404388731	0	0	0.0218713755611456	7.98481682176356e-05	0.0110019565448844	0.00130328559566885	0.0366233552849451	0	0.000750942997825609	0	0.0576251185830911
TCGA-YF-AA3L-01	BLCA	0.0450616913953633	0.0970304923518367	0.0790547959856545	0.0561138537670697	0.00851669061847385	0.291613322569472	0	0.0883680963211738	0.0242276892208193	0.0164500199161671	0	0.205158592092856	0	0.0102253829639985	0.0869756326254361	0	0.0159803334561721	0	0.0453465445025447	0	0.0139676981118232	0.327251039917896	0.134096566148641	0	0.0319524047224719	0	0	0	0	0.0105837918419873	0.00290173524383223	0.00197020863679669	0	0.0245717167586612	0	0.00122468774706005	0.0104170173326707	0	0.00191395458210348	0	0.00543112738362058	0	0.00167290250080712	0.0391946531695852	0.0160606621838298	0	0.00382691960687338	0
TCGA-YF-AA3M-01	BLCA	0.0818874145507587	0.125324605636407	0.172576200022114	0.0926855437295779	0.0339158376409629	0.432464426346529	0	0	0.129119407942584	0.0893692693738468	0.0561331857054861	0	0	0.034139441733736	0.0123331620765103	0	0	0.045220529566626	0.00244125304330681	0.00578110591701478	0	0.295429993267507	0.00343808816028407	0.115715863076202	0.148541913733405	0.0475384717929712	0	0.0147983146105195	0	0	0.0221081765109397	0.0153020495791718	0.00961127685971181	0	0	0.00584544814649398	0.00211171758351591	0	0	0.00774278216967736	0.000417997991543576	0.000989856692176242	0	0.050584327653424	0.000588678813811877	0.0198131850723944	0.0254337508235107	0.00813966654746963
TCGA-ZF-A9R0-01	BLCA	0.031591151268731	0.144592005982337	0.0645972630533994	0.059153678322881	0	0.333625023162043	0.0271004568287565	0.0112971494646837	0.0175765053184207	0.0907207349785463	0	0	0	0.154857469278111	0.0199410823897435	0	0	0.0506733587178695	0	0.225933103216869	0.130544709902902	0.260777774304554	0.00421331686195478	0	0	0.00636433873758792	0	0	0.00642523486978879	0.00267843598092706	0.00416720557791891	0.0215089374131325	0	0	0	0.0367150863079611	0.00472782207036289	0	0	0.0120141233581674	0	0.0535663757331293	0.0309507853478157	0.0618276828067927	0.000998933360790255	0	0	0.00150891814991496
TCGA-ZF-A9R1-01	BLCA	0.137915299699831	0.137825440679528	0.161982123414989	0.0930170492104227	0.055015208427236	0.377155861205629	0.0995733071489317	0.0721270588127314	0.083082704141938	0.201293554622924	0.0915552985953833	0.0464579025355295	0	0.0870222820123853	0	0	0	0.0486629783545174	0.0249703821117438	0.0176305508657338	0.0231432041043351	0.14294688427869	0.0115125958559812	0.0112697637069373	0.0387515328522373	0	0	0	0.0249216737737886	0.0180522981656639	0.0207943284014122	0.0503806938296779	0.0229148890318888	0.0116277014830209	0	0.021780344406152	0	0	0	0.012179598188883	0.00624970421103865	0.00441265686265516	0.0057923895397566	0.0357774158454397	0.0028814264226767	0.00282064925484385	0.00969891517747053	0
TCGA-ZF-A9R2-01	BLCA	0.093926130424293	0.075529576612979	0.124356056609908	0.0650157847688691	0.0707783342653055	0.317645255972421	0	0.0955913189833898	0.160787610742403	0.053865931681984	0.110491079487538	0	0	0.118808464279278	0.000984648403808648	0	0	0.0737400921367108	0.0600563186010635	0	0	0.205112869943753	0	0.120561665740071	0	0	0	0	0	0.0067168389803924	0.0112979348217424	0.0037849544653691	0.00776378856971823	0	0	0.00834821961406637	6.91875041689957e-05	0	0	0.00518143624911851	0.00421992944640279	0	0	0.0144125024622555	0	0.00847141042299733	0	0
TCGA-ZF-A9R3-01	BLCA	0.0761372148250788	0.161549422173184	0.0240138990325599	0.143711753976049	0.0352239318460484	0.385475987949548	0	0.0300680743165062	0.126306562998178	0.0928277253285436	0	0.157961627040094	0	0.0782557531763577	0.0755573696078123	0	0	0.0442696481095811	0.0208267487992199	0	0	0.155527441871746	0.116604663389659	0.0760725283280854	0.0249847519672363	0	0	0.00073710506698067	0	0.00939239262076071	0.039454499738498	0.0289966837649856	0	0.0493426218306329	0	0.024444823134623	0.0236019265244042	0	0	0.0138285515677286	0.00650567108745124	0	0	0.048582253122877	0.0364239082436383	0.0237628471378057	0.0078045104431508	0
TCGA-ZF-A9R4-01	BLCA	0.117047880380089	0.0860781439179013	0.133448796702475	0.0848399736707732	0.0118379566983838	0.380725897963119	0.00353376060969466	0	0.0708476189515254	0.151768996893894	0	0	0.0624045575255343	0.171514071269068	0	0	0.0222046206883799	0.113948547628191	0.00842342648375942	0	0.104023489151108	0.272524375239715	0.00191744529364873	0.0122211609754466	0	0.00466792929003528	0	0	0.000719217909227574	0	0.0144194477227111	0.0308891837019555	0	0	0.0127010514709611	0.0349078518230206	0	0	0.00451925374426194	0.0231916774327698	0.00171439999856275	0	0.0211716538388496	0.0554662392341271	0.000390253089406487	0.00248734388542914	0	0.000950052568697183
TCGA-ZF-A9R5-01	BLCA	0.08170879919821	0.15120869412144	0.0835847206414373	0.0839855222874187	0	0.344928439346128	0	0.106318801181541	0.127541415001451	0.166287519224167	0	0	0	0.117804861352816	0.148864794885745	0	0	0.0948053035291321	0.0453387932325619	0.0205441519844518	0.00604526974079006	0.0716923860877072	0.00107528995298665	0.0460676777387041	0.0476137360879455	0	0	0	0	0.0197555555631139	0.0236990210824234	0.0308986020250175	0	0	0	0.0218898300036942	0.0276612103792936	0	0	0.0176161828456811	0.00842459695666618	0.00381739759586716	0.00112329767577293	0.0133214718475758	0.000199804269579877	0.00856003413428821	0.00884731391249134	0
TCGA-ZF-A9R7-01	BLCA	0.10505319209923	0.309709116922536	0.168958905396105	0.166098729764181	0	0.467719147580823	0.0070461529713241	0.0315694529291174	0.0726172236210243	0.318015890675728	0	0	0.00862666417683429	0.288236403627138	0.0124298441205561	0	0	0.0973232213737576	0.00803135362657975	0	0.0501912895127157	0.10022849390684	0	0.000424621624430296	0.0052593878339545	0	0	0	0.00571217763376403	0.0255927345979807	0.0588693549916086	0.257809227998932	0	0	0.00699346698339508	0.233667583536172	0.0100766301647963	0	0	0.0788980214649775	0.0065108604285634	0	0.0406890912716636	0.0812532687681511	0	0.000344232399687385	0.0042636822780701	0
TCGA-ZF-A9R9-01	BLCA	0.0247970624686388	0.174835535120625	0.0945180286720947	0.0619362911887803	0.0313567717158258	0.32702619485801	0.0216645006201798	0	0.250529832593805	0.0699592433608596	0	0.0681396669745725	0	0.0747733360561392	0.0115292575371415	0.0130532779479214	0	0.04426416401206	0.0020053042597446	0	0.0865451734746992	0.333283039156753	0	0.000551388564129559	0.023701815441995	0	0	0	0.00622291888154113	0	0.0719622784282016	0.0200951180034636	0	0.019572462233587	0	0.0214779197054812	0.00331166804515213	0.00374942821125826	0	0.0127144542510113	0.000576004310460582	0	0.0248592664822518	0.0957323389828846	0	0.000158381047730756	0.00680811791726265	0
TCGA-ZF-A9RC-01	BLCA	0.0969266663283474	0.118949277923513	0.180568371827392	0.0845434968056851	0.0385032278066873	0.433434586173557	0.00832282851927321	0	0.131829912051068	0.0347184098391732	0.0956311167506949	0	0	0.10044759319602	0	0	0	0.0089158595579878	0	0.12234917851923	0.0476764391367432	0.267496287442556	0	0	0.1477177048056	0	0	0.0348946701816538	0.00184250008484555	0	0.0291843840800994	0.00768592948013364	0.0211707282348785	0	0	0.0222369953384981	0	0	0	0.00197378474806039	0	0.0270855480538182	0.0105545660289843	0.0592180808684759	0	0	0.0327016089550857	0
TCGA-ZF-A9RD-01	BLCA	0.104551134811103	0.167638325280184	0.303076024822962	0.190958831390458	0	0.70557877288472	0.0717326485418497	0.0067391847316677	0.0874825136159898	0.142998396039257	0	0.033756091126709	0.0208311699857714	0.0957104873514142	0.021907405134298	0.038796740387691	0	0.0502463117328122	0.000429939744048674	0.0307313550088525	0.162648535610913	0.21487658541135	0	0	0	0.0145719966802761	0	0.00654063889710001	0.0530456619965925	0.00498356777109772	0.0646925485426448	0.105746054781845	0	0.0249623321685789	0.0154044667877294	0.0707770626733552	0.0162003332039024	0.0286898479145705	0	0.0371567051117481	0.000317936655139701	0.0227255664419783	0.120277159977213	0.158899342940927	0	0	0	0.0107758632398248
TCGA-ZF-A9RE-01	BLCA	0.0970387290241859	0.0615355923421762	0.173911358196265	0.121096590586294	0.0802090177546533	0.342953058300753	0	0	0.184169776574431	0.0769421721789508	0	0.0583164675214924	0	0.0878437237776423	0.015699359888988	0	0	0.107524522313667	0.0192450432416785	0.015700090816609	0.0079413164936331	0.129815541478674	0	0.226877920460135	0	0.0212277512522956	0	0.0486963140018024	0	0	0.0307100417108711	0.0128299950235627	0	0.00972418592956218	0	0.0146478128573902	0.00261784537068138	0	0	0.0179295573172382	0.00320908289987858	0.00261796725179643	0.00132420294629689	0.0216465522610775	0	0.0378315624322355	0	0.00353969656971665
TCGA-ZF-A9RF-01	BLCA	0.176226074651161	0.128140753809261	0.358630199301604	0.136683903508725	0.182170245027004	0.764474431618376	0.0131323018601783	0	0	0.272757299095248	0	0.0741642994531701	0.0127204021413597	0.0441433786798138	0.0140485816066973	0	0	0.0848215436235323	0.0094050479299916	0	0.0593790053120523	0.263068730373943	0.00966066181793641	0	0	0.137548933815045	0	0.00514981429103155	0.00865395428515802	0	0	0.179742228167256	0	0.0488729595079373	0.00838251966732191	0.0290897045434151	0.00925776640608072	0	0	0.0558958946215251	0.00619775997402805	0	0.0391297125926466	0.173357633014366	0.00636620499794528	0	0	0.0906423106840969
TCGA-ZF-A9RL-01	BLCA	0.0444414374603354	0.082560331776902	0.129441305584953	0.0549921952601031	0.0285425926982184	0.369365730936347	0.082045257941063	0	0.198262533224206	0.0739770988726984	0.141216556884743	0.052204808725518	0	0.0755173737491537	0	0	0	0.0680227885183944	0	0	0.0205890538076578	0.120361631237223	0.13733582968082	0.020467959559641	0	0.00999910779888132	0	0	0.00614591754123559	0	0.0148516222788618	0.00554154086440972	0.0105783726671235	0.00391060321747649	0	0.00565692111451913	0	0	0	0.0050955102055901	0	0	0.00154230275008492	0.00901615375801442	0.0102876717784448	0.00153323171683198	0	0.000749021863786392
TCGA-ZF-A9RM-01	BLCA	0.0936244433918709	0.103331796499523	0.122321090742196	0.0853101196534048	0.0121354593853239	0.408081286178798	0.04596708917218	0	0.171311136531891	0.0585669496675658	0.199947183664347	0	0	0.0228362979577755	0.165213788189517	0	0.00991124894194665	0.0803492509547955	0.0318500750207278	0	0	0.0754972802312757	0	0.101528308049654	0	0.0370213916183244	0	0	0.00411180359306655	0	0.0153239580623795	0.00523887412526852	0.0178854820485821	0	0	0.00204273043358048	0.0147785439568997	0	0.000886571452428135	0.0071873234682888	0.0028490220996836	0	0	0.00675330967681957	0	0.00908181199537841	0	0.0033116017093525
TCGA-ZF-A9RN-01	BLCA	0.198345608404483	0.0237458345745922	0.300886169155187	0.141336089184686	0	0.644859547432164	0.0381296654430793	0	0	0.205938698671393	0	0.15268550376203	0.00962871499384779	0.163780197223677	0	0.0220515252722666	0	0.132165556281875	0.00674982288274602	0.00747349613820881	0.135743469564695	0.114042242091883	0	0	0	0.011611107674298	0	0	0.0127069096903227	0	0	0.0686301444125297	0	0.0508832397237228	0.00320881944383511	0.0545806041306938	0	0.0073487857003849	0	0.0440448603031181	0.00224941364683007	0.0024905815300415	0.0452372185479727	0.038005171414545	0	0	0	0.00386946213420546
TCGA-ZF-AA4N-01	BLCA	0	0.094373249284809	0.299526248059065	0.168518268870938	0.107395448381714	0.523381852476835	0	0.00889873726037344	0.046223049856224	0.135546903252815	0	0.0662943206348232	0	0.0659211193977504	0.018762130667568	0	0	0.0333156559340489	0.06385313601584	0	0.0914088917417027	0.246286309070487	0.108412995055622	0.0334320028335074	0.00156400091185991	0.0800807473673788	0	0	0	0.00315239711317416	0.0163746163826789	0.0480177865703094	0	0.0234849079003248	0	0.0233527005468591	0.00664652577358552	0	0	0.0118021438904234	0.0226201129164481	0	0.0323817995760109	0.0872474629839268	0.038405540319275	0.0118433600337085	0.000554050739480091	0.0283687796858451
TCGA-ZF-AA4R-01	BLCA	0.0535689222195815	0.161069355925537	0.134309763808926	0.0888036064473583	0.114001152979886	0.454831751946016	0	0	0.0813370993949397	0.0913531088395277	0	0	0	0.0861017014218652	0.010782137172276	0	0	0.0464824045008038	0	0.363643165650683	0.194621244521463	0.0961417156631218	0	0	0.0295374228353202	0	0	0	0	0	0.0296122497813209	0.0332587601153698	0	0	0	0.0313468897719214	0.0039254330618749	0	0	0.0169227644304197	0	0.132390905658338	0.0708554023734911	0.0350021394886159	0	0	0.0107536357873909	0
TCGA-ZF-AA4T-01	BLCA	0.0692562385235202	0.0793189272196252	0.145841640476888	0.124171689586348	0	0.378210727882744	0.0579090590081001	0	0.0686214703828156	0.019137433164123	0.0829811366664574	0	0	0.0231333137590869	0.0370272666285563	0	0.0336643749525469	0	0	0.23788112476843	0.00713527947835632	0.0211949687879626	0	0.219864827165105	0	0.188941257178602	0	0.00250848805985677	0.00642569450384583	0	0.00761436315211062	0.00212352438818288	0.00920773783814983	0	0	0.0025669145661081	0.00410861284474107	0	0.0037354602684483	0	0	0.0263957222267998	0.000791743587494056	0.00235183228294117	0	0.0243966010793961	0	0.0209652655145449
TCGA-ZF-AA4U-01	BLCA	0.0893996404739223	0.0890227901435663	0.133458130071101	0.0667332137700755	0.00566966345589155	0.354056243222294	0	0	0.120775472865801	0.13313405000196	0	0.0374607136188862	0	0.230791537077923	0.0161333480402792	0	0	0.0360451319587889	0.0142956935503823	0	0.0666403908988867	0.162968357686135	0.0600789194681082	0.0177794475376015	0.103896937295247	0	0	0	0	0	0.00853111349793203	0.00940407571219445	0	0.00264608030101731	0	0.0163022238742273	0.00113959746931559	0	0	0.00254608907331746	0.0010097926451133	0	0.00470722014010794	0.0115114561177237	0.00424374310987012	0.00125587158778789	0.00733887885612464	0
TCGA-ZF-AA4V-01	BLCA	0.111215839355306	0.0976108122397643	0.219117878363437	0.101097352261694	0.0463717182356365	0.517982331323945	0.00108062064600935	0	0.0431256992448701	0.273192813758074	0	0	0	0.157036835002923	0.00533274211137149	0.014869383675642	0	0.113689649117403	0	0.055645545873023	0.100274772141502	0.203523453090291	0	0	0	0.0322284853388913	0	0	0.000404354485145077	0	0.0161370874960407	0.102225272078991	0	0	0	0.0587611839556413	0.00199544419109353	0.00556393402512951	0	0.042541218979074	0	0.0208218546769356	0.0375215428393416	0.0761558844847026	0	0	0	0.0120594888172258
TCGA-ZF-AA4W-01	BLCA	0.060433889612395	0.119264728234861	0.186835441408084	0.123561306840595	0.00815297524152875	0.410745688351719	0	0	0.282709981594959	0.0559091890801995	0	0	0	0.0730781808658883	0	0	0	0.166234282651064	0.0109211041300348	0.0860965971376759	0.10379423198989	0.00944339279770967	0	0.142202714140079	0.0580499835411961	0	0.00680844190937379	0.00475190016193003	0	0	0.0517492914626314	0.0102340246524999	0	0	0	0.013376761796143	0	0	0	0.0304287322840841	0.00199907834003762	0.0157597474064488	0.0189992512223367	0.00172858730890139	0	0.026029819178282	0.0106258912427727	0
TCGA-ZF-AA4X-01	BLCA	0.072200035426646	0.110518686900299	0.0886644701734313	0.0924799702483566	0.0124955450785326	0.366546146700164	0	0.058739645896606	0.0567143806659915	0.0920317479624624	0	0.0952913285652117	0	0.0774962294619848	0.0981637297815583	0	0	0.053608336017741	0.0205139218300372	0.0838104211179544	0	0.0509546153517922	0	0.280129958232214	0.0301705708843365	0	0.0023751142321095	0	0	0.012518131171902	0.012086522580673	0.0196130820230242	0	0.0203077381948102	0	0.0165153866851791	0.0209198817420807	0	0	0.011424586783494	0.00437176561756202	0.0178610175310491	0	0.010859046714553	0	0.0596990926452437	0.0064297146858203	0
TCGA-ZF-AA51-01	BLCA	0.0549593840932799	0.192984475099652	0.0826381931057273	0.163880386570711	0.0279510055194277	0.418177005932501	0	0.00698274487954747	0.110001859099633	0.110100278087455	0	0.0853601332448574	0	0.0784257038820727	0.066459197197927	0.0296940211191959	0	0.0260558718136868	0	0.140882247428527	0.114306057364377	0.216172042837858	0	0	0	0.00932185751773673	0	0.00623798552712622	0	0.00362587704992273	0.0571198322777677	0.0571709375601995	0	0.0443243099167805	0	0.0407235212993305	0.0345097640015553	0.0154189894594847	0	0.0135298352230646	0	0.0731548576533037	0.0593548407129409	0.112250019509735	0	0	0	0.00484049035433207
TCGA-ZF-AA52-01	BLCA	0.0502252775498607	0.117553485660717	0.152019588131575	0.149225177584634	0.0612641613262929	0.577928843333227	0	0.00386286876198512	0.0105451543664197	0.0493738917152879	0.0280084589628574	0	0	0.0377867504370175	0	0.0504028215817729	0	0.0669707849918888	0	0.168565179092262	0.00655112042764386	0.39265910594181	0.00379600381802095	0	0	0.169074976720321	0	0.0124028831827135	0	0.00186795930342883	0.00509929806539016	0.023875628725389	0.0135439914524789	0	0	0.0182724592457801	0	0.0243731861717074	0	0.0323849213089089	0	0.0815127082799792	0.00316791149394662	0.189877336045743	0.00183562556344256	0	0	0.0817592300442106
TCGA-ZF-AA53-01	BLCA	0	0.146264740366042	0.164449443297924	0.128485408866138	0.147018387947232	0.815279391834821	0	0.0694766154615481	0	0.0853541593221681	0	0	0.00480428094056563	0.0465268456171552	0.0119340713088215	0	0	0.0792093587728647	0.00146666682546761	0	0.166116052244857	0.432797966926605	0.0900369229389261	0	0	0	0	0.0122770596410207	0	0.0321667183615255	0	0.0395178030141737	0	0	0.00222431606545872	0.0215412902496022	0.00552531104382424	0	0	0.0366728447883865	0.000679046588432622	0	0.0769094497823673	0.200379512114747	0.0416858582283374	0	0	0
TCGA-ZF-AA54-01	BLCA	0.10041419846586	0.130847567477223	0.471374830479344	0.196257921457036	0.49836011366861	0.787657491718814	0	0.0144434057063676	0	0.0447599074317405	0	0	0.0151869387191182	0.0574066303081635	0.0142607071473434	0.0248344084009473	0	0	0	0.134784160388572	0.0457073974270408	0.640282743854293	0.00259188868123243	0	0	0.00574181193518065	0	0	0	0.00890286713668569	0	0.0275898577535251	0	0	0.00936117840750596	0.0353852555822823	0.00879025235384818	0.0153078465638025	0	0	0	0.083080507219995	0.0281738874285884	0.394668149211804	0.0015976315441945	0	0	0.00353923373904902
TCGA-ZF-AA56-01	BLCA	0.114894757769142	0.122917010082075	0.175764185615106	0.20248828468834	0.10681808291629	0.502994777772831	0.0245832449257499	0.0410440527357214	0.10022343150782	0.0268669609768098	0	0.115056367620486	0	0.0874826782510693	0.0282042305936113	0	0	0.0323527029727872	0.0363471077865121	0.00181251487230336	0.036649942882789	0.318640964533919	0	0.0316143156424617	0.0720627197225544	0	0	0.0470587649754052	0.0186468926215678	0.0311327510435897	0.0760215167336931	0.0203791378199086	0	0.0872726012748451	0	0.0663573955562781	0.0213934840962401	0	0	0.0245401849988946	0.0275700225111339	0.00137482949467886	0.0277997291076134	0.241695669893975	0	0.023980103150331	0.0546610425410964	0
TCGA-ZF-AA58-01	BLCA	0.036997331205965	0.206476048784657	0.297472603458396	0.378469354891258	0.0536556465040328	0.969353671446993	0	0.0104866709768114	0	0.0926938401496984	0	0	0.0944756870275327	0.0541147420046039	0.00484524896307254	0.01122004130299	0	0.0329668727218004	0	0.171261684610979	0.12707665719009	0.321609825159434	0	0	0	0.0792487298929873	0	0	0	0.0103072356854487	0	0.0911077747289785	0	0	0.0928591327877781	0.053188795675203	0.00476234289485164	0.0110280574613347	0	0.0324027832767102	0	0.168331260804855	0.124902274389417	0.316106824940375	0	0	0	0.077892721015631
TCGA-ZF-AA5H-01	BLCA	0.00208371747351463	0.29402743666869	0.170206438258492	0.175380580962438	0.00682348020270821	0.778056309850464	0.00988378134546856	0	0.0211706734891061	0.0742954888796964	0	0.129151993251339	0.0412985170155771	0.0434634968795839	0.0260554395339875	0.0136116353820479	0	0.0601332949700697	0	0.192645702898753	0.140460900812527	0.247829075541844	0	0	0	0	0	0	0.00567209334711463	0	0.0121494023445338	0.0426366117850594	0	0.0741176009547571	0.0237003466003578	0.0249427828152079	0.0149526664007632	0.00781143003828806	0	0.0345092278367925	0	0.11055529979558	0.0806075441352949	0.14222387176209	0	0	0	0
TCGA-ZF-AA5N-01	BLCA	0.0116388685231673	0.108187838924475	0.120112680000807	0.0734985449705073	0	0.466955035382759	0.0772224486417389	0	0.233437006681535	0.0129136561507715	0.0210402001931266	0.0236312495538614	0	0.0448037530619276	0.0346403072604881	0	0	0.0749725337557188	0	0.0549975678303691	0.0158546798978065	0.154992065817668	0	0.17888634654645	0	0.0571904056204005	0	0.015417778988139	0.00714303023523225	0	0.0215927832654487	0.00119450545734828	0.00194620591263679	0.00218587642620173	0	0.00414432031620723	0.00320420766851547	0	0	0.00693491445620405	0	0.00508724207515258	0.00146654839197561	0.0143366732320673	0	0.0165468798843666	0	0.00529007825699683
TCGA-ZF-AA5P-01	BLCA	0.101090117253635	0.167312956250915	0.166882014917838	0.160155302872667	0.0358518148426908	0.516966238281893	0.12241104430738	0.0508622969269776	0.114672530302632	0.117672960039409	0	0	0	0.10311750688433	0.0224064130951103	0	0	0.00867714682363379	0.0279555583658226	0	0.109595164722686	0.171134994069742	0	0.0342769901681489	0.0726963445904805	0.0433222005652715	0	0.00119884913837561	0.0821427937566765	0.0341306717061614	0.0769499358452695	0.0789633463381214	0	0	0	0.0691960447574709	0.0150356152920066	0	0	0.00582271874211254	0.0187593176595264	0	0.073542816855144	0.114838547468983	0	0.0230012557274796	0.0487822064940925	0.0290709601102874
TCGA-AC-A6IX-06	BRCA	0.453157215556119	0.436646133209092	0.231231775727346	0.215054929215792	0	0.784404853936773	0.100899477207146	0.15884348432908	0	0.150777767239408	0	0.176620735739343	0	0.0360992201387693	0.0816320242662986	0	0	0.0546723304441463	0.0159762939657842	0	0.0506033228925104	0.144772565484042	0.000825593790007201	0	0.0282724758149577	0	0	4.70868850630834e-06	0.0938404021996392	0.147730561830674	0	0.140229134106034	0	0.164264090730119	0	0.0335736658968091	0.0759209284483551	0	0	0.0508473742389907	0.0148585690719781	0	0.0470630404072606	0.13464406504907	0.000767834040891475	0	0.0262944920537934	0
TCGA-BH-A18V-06	BRCA	0.491655927790227	0.436558739051078	0.141487749000555	0.35684012947238	0	1.48822992920178	0.0107748544381373	0.0267021344343117	0	0.190205928779392	0	0.144975379711314	0	0.0903978429144819	0.0706579225877291	0	0	0.0821153852356015	0.0202063605739326	0.0363070800858668	0.18855098816969	0.131805687181719	0.00527173144383622	0	0	0	0	0.00202870444398745	0.0106849404745683	0.0264793105663395	0	0.188618699081851	0	0.143765589724395	0	0.0896434913451682	0.0700682966290773	0	0	0.0814301490870368	0.0200377426145031	0.036004104904635	0.186977568614137	0.130705795593995	0.00522773991970859	0	0	0
TCGA-BH-A1ES-06	BRCA	0	0.0221378743660487	0	0.00849383055003101	0	0.0248415453251976	0.097173942078638	0	0.1242676403978	0.0293898051456338	0	0.204246133018449	0	0.0721267018856613	0	0	0.0908301958574141	0	0.105288254115377	0	0.0146308055866496	0.240024693239384	0	0.00525214452868041	0	0	0	0.0167696841463131	0.0130791128037019	0	0.0167257852449519	0.00395571661040048	0	0.0274904789939097	0	0.00970788310057581	0	0	0.0122252771904641	0	0.0141712574690595	0	0.00196923118053568	0.0323060891778102	0	0.000706911639916457	0	0
TCGA-BH-A1FE-06	BRCA	0	0.101978799079509	0.144419978544977	0.18720748751481	0.125238510645158	0.558772384038624	0.00571797211830384	0	0.0494527616555718	0.0269969069518732	0	0.13554255699215	0	0.00051717025796809	0	0	0	0.0626192437107564	0.0894249034335545	0	0.0101485470070525	0.476234190400224	0	0	0	0.138789037261418	0	0.00455671021112837	0.00163833080711953	0	0.0141693560656074	0.0077352361013809	0	0.0388360667386159	0	0.000148181199317638	0	0	0	0.0179418566525452	0.0256222960146823	0	0.00290779263437312	0.136452072411951	0	0	0	0.0397662581648423
TCGA-E2-A15A-06	BRCA	0.236612384798721	0.483556976734749	0.247716275846316	0.184752618438015	0.0480683726097801	0.774287685026802	0.0335804371798061	0.124183638507649	0	0.129196001970366	0	0.19595023250035	0.00829615943556326	0.0508524318209128	0.0535609062869747	0.00289655090985422	0.000489938630012128	0	0.0256130962444247	0	0.114158235481508	0.222906690491191	0.012350037375176	0	0.0259656431662117	0	0	0	0.0289400977071693	0.107023223455958	0	0.111342949479123	0	0.168872693465494	0.00714974803257881	0.0438253480043847	0.0461595497679144	0.00249628871405465	0.000422236069981668	0	0.0220737301282824	0	0.0983831887364355	0.192104151826711	0.010643437618487	0	0.0223775600727303	0
TCGA-E2-A15E-06	BRCA	0.174890600137915	0.224640665317661	0.0213575607632485	0.0409428367610521	0	0.213467148194169	0.145664760557972	0.134860810091602	0	0.137597826595935	0.0209031586106099	0.0647457241602737	0	0.0489298337713081	0.0152792936026877	0	0	0.00205406107814718	0.015026648338386	0	0.0408792581367953	0.298331461206989	0	0	0.0757271638492946	0	0	0	0.052115156819797	0.0482497773644545	0	0.0492290124505198	0.00747861998226727	0.0231643779531776	0	0.0175058535117934	0.00546654372100438	0	0	0.00073489095643334	0.0053761536533008	0	0.0146255617372067	0.106735430213361	0	0	0.0270932585507104	0
TCGA-E2-A15K-06	BRCA	0.0241940180603257	0.0347295189728247	0.0363659664385184	0.0271024440481529	0	0.113202724555398	0.00627642384856117	0	0.073326486263347	0	0.000644088792107057	0.11288487997736	0	0.0179753324142224	0.00440106305027683	0	0	0.0911431502595887	0.0380637571437679	0	0	0.49719256220575	0.0139571083167985	0.0119741525579546	0.0656805679845193	0.065538823572957	0	0.000941603612790121	0.000809056842318161	0	0.0094520855929941	0	8.30256937529983e-05	0.0145513252042219	0	0.00231709426156806	0.000567315124060078	0	0	0.0117487268430504	0.00490657481147675	0	0	0.0640901656911642	0.00179912865273912	0.00154351750164156	0.0084664952873443	0.0084482238498503
TCGA-3C-AAAU-01	BRCA	0.0634658162938214	0.0727713255676352	0	0.0113242334647035	0	0.149167614573014	0	0.10629954390143	0.0922476558208826	0.0619097602331011	0	0.0652125716474378	0	0.0602073327233703	0.0405222737118186	0	0.000603090207635825	0	0.0237854972931522	0.121986347759538	0.0423877844741682	0.231284577137757	0.00802733883428882	0	0.145526226255419	0	0	0	0	0.0221439181002676	0.0192166820333066	0.0128968066079402	0	0.0135848357638086	0	0.0125421633614736	0.00844144647641396	0	0.000125633466286034	0	0.00495490464683558	0.0254117336255252	0.00883006260796521	0.0481803265190173	0.00167222480158918	0	0.0303154718954318	0
TCGA-3C-AALI-01	BRCA	0.106564065542284	0.22962934945111	0.0591556353825576	0.100180156931497	0	0.401310487439981	0.014913980682232	0.00824431382291765	0	0.127685470816886	0	0.109795385580156	0	0.109547604032594	0.0855560669037073	0	0	0.0221352734359062	0.0118371976483603	0.208431355490397	0.142424012259977	0.111754536205842	0	0	0.0476748031210248	0	0	0	0.00753650257502466	0.00416611055623492	0	0.0645234763346015	0	0.055483054710973	0	0.0553578429173526	0.0432341661335903	0	0	0.0111856484732697	0.00598170753058747	0.105326906400027	0.0719713239552098	0.0564730750180889	0	0	0.0240915744857747	0
TCGA-3C-AALJ-01	BRCA	0.102518065356855	0.228550918980313	0.0424116737017388	0.066272736555413	0	0.508932453686689	0.0122749418858981	0.0126216531627772	0	0.0845194039078382	0	0.164407025491595	0	0.0547566365746302	0.0591842040490603	0.0496201824587784	0	0.000797811084021574	0	0.211717619652914	0.102227752164197	0.216447470904265	0	0	0.0314252986640245	0	0	0	0.00520102484472438	0.00534793014022448	0	0.0358117801022729	0	0.0696610242376278	0	0.0232009756042408	0.0250769835438515	0.0210246047734328	0	0.0003380411335519	0	0.0897070316190867	0.0433149976406112	0.0917111204448261	0	0	0.0133152368967421	0
TCGA-3C-AALK-01	BRCA	0.0788031845808198	0.117634295196889	0.0448996612548267	0.0796932068351429	0.0240305586604379	0.316489766037532	0	0.00758713424308437	0.135801870505513	0.0947892339488735	0	0.13944646461188	0	0.0577919904520517	0.0567425922022313	0	0	0.0802658441835414	0.0196626967259988	0	0.0653923875619968	0.215573797751242	0.0126746565722193	0.00064924174839535	0.0807986306211747	0.0328234588717971	0	0	0	0.00288238148172111	0.0515916529465613	0.0360107945697416	0	0.0529762482659544	0	0.0219553994609536	0.0215567290294939	0	0	0.0304933029358525	0.00746993411581936	0	0.0248428195568087	0.0818973149379614	0.00481515078295068	0.000246649437426355	0.0306957105527925	0.0124697582759049
TCGA-4H-AAAK-01	BRCA	0.0586870897403972	0.134953828524834	0.103472338698362	0.109405942883602	0.153317562636608	0.346768407783461	0.0132096098763056	0	0	0.0946970912566749	0	0.116457867098454	0	0.0332244503744498	0.0890548780946554	0	0.0167120733391705	0.0137292157021131	0.0317940615699115	0.0951011741618588	0.0697242668698689	0.258452739534533	0.00527400671903898	0	0.162568565402965	0	0	0	0.00519999286906822	0	0	0.037277724616189	0	0.045843903349871	0	0.0130788801973437	0.0350566546161664	0	0.00657874555000378	0.00540453688015001	0.0125158044022791	0.0374367927677199	0.0274471156922408	0.101740506733767	0.00207612469915656	0	0.0639954842532027	0
TCGA-5L-AAT0-01	BRCA	0.112236852950231	0.20554083715504	0.120484292269037	0.115915111969843	0.0787459543768989	0.504377311696304	0.0128899922700706	0.0195017046726077	0	0.161592176454783	0	0.0410880701521143	0	0.12334622852426	0.0354759593390069	0	0	0.0556294299513854	0.00188505566414143	0.0702469886915374	0.13769342069741	0.177736059717441	0.0207069662815339	0	0.141204627264617	0	0	0.00100332031909105	0.00673834620239303	0.0101946715612838	0	0.0844735982564361	0	0.0214791161757338	0	0.0644802241259523	0.0185453405153157	0	0	0.0290807279166935	0.00098542787378237	0.0367221732613632	0.0719803331926913	0.0929129419112334	0.0108247316742177	0	0.0738158444127321	0
TCGA-5L-AAT1-01	BRCA	0.203022361890948	0.209948679545135	0.40154924752234	0.223699220527467	0.248385691792733	0.724127116803833	0.013532337787338	0.00229045823264608	0	0.222860432438375	0	0.112812838799082	0	0.0731755853804669	0.0559808087522943	0	0	0.0728131505778997	0.0157436583967944	0	0.114333861736046	0.220059340110595	0.0256589363589868	0	0.0707385914294754	0	0	0	0.00851992210249209	0.0014420661106624	0	0.140312306265314	0	0.0710266484500937	0	0.0460711443243155	0.035245360949409	0	0	0.0458429563841656	0.00991216338646541	0	0.0719842802460695	0.138548746353523	0.0161547947181692	0	0.0445368197343603	0
TCGA-5T-A9QA-01	BRCA	0.0812781665687223	0	0	0.00480757945466854	0	0.0745711018743433	0	0	0.0333355914141559	0	0	0.130430905996208	0	0.00904382968040305	0.0936417579701549	0	0.0243212736372011	0	0.00187348767357719	0.293728141181541	0.0246975735962582	0.352446893578546	0.0244892448325382	0	0.0119913004394161	0	0	0	0	0	0.00320574476157964	0	0	0.0125429961163933	0	0.000869707372590938	0.00900513722250798	0	0.00233887542562972	0	0.000180165494016215	0.028246610003787	0.00237506262289714	0.0338933474671954	0.00235502851476675	0	0.00115315333964232	0
TCGA-A1-A0SB-01	BRCA	0.0386272879120896	0.0320765443005609	0.0849548331013202	0.0237653138607092	0.0674841458382391	0.152317726876329	0	0	0.0095827774508391	0.0467892902004716	0	0.223716571688972	0	0.0925593861546668	0	0	0	0.0453995024589979	0.0385738000325526	0	0	0.411298525712768	0	0.0592845478309585	0.0727955984697733	0	0	0	0	0	0.00103439934976507	0.00505060371146351	0	0.0241487687128203	0	0.00999119194244225	0	0	0	0.00490058504062753	0.00416379425237996	0	0	0.0443970372618184	0	0.00639938661229054	0.00785781785178563	0
TCGA-A1-A0SD-01	BRCA	0.03511709876616	0.132049811232618	0.133286445923331	0.119282988900547	0.0359420756550192	0.400769841567591	0.0740374190018069	0	0.0650500217698631	0.0392493568335984	0	0.174004112154505	0	0.0456957679569254	0.00642176749258776	0.00552315001091162	0	0.0101918252856716	0	0	0.125551434315006	0.318858372245373	0.00965557569353227	0.00396651617037029	0.121794681069849	0	0	0	0.029646419791492	0	0.0260476429194269	0.0157164164408071	0	0.0696755643825511	0	0.0182977194209398	0.00257143505885811	0.00221160632018889	0	0.00408105975240965	0	0	0.0502739098324831	0.1276788046513	0.00386633210879485	0.00158829150289084	0.0487696126100708	0
TCGA-A1-A0SE-01	BRCA	0.0927304031346925	0.0990793466677822	0.130062341380518	0.0348001596406049	0	0.244605018381362	0.0623802738112717	0	0.114281795645696	0.152499786709023	0	0.202902379112288	0	0.00662335433506034	0.0156778022023323	0	0	0.00672090736798742	0.0154937444788092	0	0.0864051131716435	0.167483572076775	0.0119384019596132	0	0.157538159067677	0	0	5.47100618233463e-05	0.0195648984872649	0	0.035843249702863	0.0478299094248677	0	0.063638137629321	0	0.00207734348205483	0.00491717316791617	0	0	0.00210793993618579	0.00485944545278267	0	0.0271000296199144	0.0525294117156395	0.00374435070847335	0	0.0494101404452756	0
TCGA-A1-A0SF-01	BRCA	0.142986024254376	0.148258127198798	0.285661748307888	0.059765770184008	0.0127209558712887	0.415556090217633	0.0430973307078744	0	0.120124116834299	0.221876739469453	0	0.142116086491461	0	0.0593780432670174	0	0.082680796469579	0	0.0301061749715838	0.00052035174068502	0	0.0666085844800202	0.175394887684599	0.0072665793973678	0	0.0508303084860598	0	0	0	0.017398594625117	0	0.0484946696041732	0.0895726807986832	0	0.0573729309439859	0	0.0239711946764892	0	0.0333786254839485	0	0.0121540040981639	0.000210068439273398	0	0.0268901980908295	0.0708077391341711	0.00293355219846433	0	0.02052043403832	0
TCGA-A1-A0SG-01	BRCA	0.179220999034644	0.172143287003329	0.0730202640552477	0.0758511526048773	0.0792654110785792	0.346256804131378	0.105380262164972	0.0877114748426335	0.025413833586198	0.0858743758296053	0	0.0834862475365914	0	0.0248473006104198	0.00642608061292575	0	0	0.0267610312918489	0.00297291396605281	0	0.0549215978357218	0.343482277279066	0.00345683984683694	0	0.149265764597128	0	0	0	0.0442435321819191	0.0368253540103032	0.0106699085866445	0.0360540544553918	0	0.0350514071966375	0	0.0104320517106888	0.00269796732861129	0	0	0.0112355248018715	0.00124816746541417	0	0.0230586395536116	0.144209825222532	0.0014513420432741	0	0.0626687059221131	0
TCGA-A1-A0SH-01	BRCA	0.0745535782454458	0.110699870894526	0.205298850905596	0.128187364694935	0.227944923275336	0.435492265666516	0.0452829139165595	0	0.0611749888925775	0.0230344159402451	0	0.156894612306223	0	0.00930013582060268	0	0	0	0.00443625829454624	0.0362614716314073	0.00179809447485987	0.03028318437258	0.469465373857659	0	0	0.16206855049274	0	0	0	0.0118140311580786	0	0.0159601748731044	0.00600953613823609	0	0.0409328304652796	0	0.00242634770724823	0	0	0	0.00115739225204516	0.00946039286430659	0.000469111687253748	0.00790069482725289	0.122480601946536	0	0	0.0422826788221703	0
TCGA-A1-A0SI-01	BRCA	0.111071096145054	0.193980080246603	0.231606399063103	0.22636816908725	0.0606414672970132	0.751589297446104	0.0083479379049652	0	0.0371328958864571	0.16035595887607	0	0.00328321165588075	0	0.129344204511058	0.019111372984694	0.0192284372419742	0	0.0259870754046592	0	0.265202374468567	0.0751889416525757	0.187189773355536	0	0	0.068636244721865	0.000991571335697574	0	0	0.00527800642112817	0	0.0234773743114733	0.101385490674369	0	0.00207581948966757	0	0.0817782247205064	0.0120832174937232	0.0121572316884433	0	0.016430399029508	0	0.167674921792482	0.0475384126424908	0.11835124278445	0	0	0.0433954522048685	0.000626923671018879
TCGA-A1-A0SJ-01	BRCA	0.0614813302585029	0.0816879900943365	0.152198983595588	0.0634888301456746	0.0865664464853064	0.328969194180486	0.0771187773928725	0	0.149948994929708	0.105037926302523	0	0.204760626890386	0	0.0224209535391876	0.0104004884204009	0	0	0.00615149925320001	0	0.00120589139287519	0.0514189737381937	0.266071773027618	0.03553928093113	0	0.0630480956258851	0	0	0.00687671855602049	0.0235628107174199	0	0.0458152982223316	0.03209320556274	0	0.062562401232314	0	0.00685048054712509	0.00317775706907502	0	0	0.00187952425377659	0	0.000368447109727001	0.0157105128794355	0.0812953607026129	0.0108586440024504	0	0.0192636656538051	0
TCGA-A1-A0SK-01	BRCA	0.52594728033438	0	0	0.0848722479519747	0	0.128859523856288	0	0.00739101782600069	0.0315831289896684	0.150377612346945	0	0.153528951979677	0	0.139454200488605	0.034340369758434	0	0	0	0	0.324507953537011	0.0293930714530045	0.0519528549447884	0.00382079485768038	0	0.0528430389271469	0	0.0208070048910394	0	0	0.000993658392143859	0.00424607840348389	0.020216968760844	0	0.0206406391058869	0	0.0187484105568983	0.00461676556640846	0	0	0	0	0.043627286382011	0.00395164411827239	0.00698461179867769	0.000513672807233445	0	0.00710428933233359	0
TCGA-A1-A0SM-01	BRCA	0.116546591959478	0.106367997519577	0.121415435446421	0.0969257087562262	0.179826444635594	0.346421876170652	0.00386555800048064	0.0155612161477938	0	0.084029251348938	0	0.137584180749901	0	0.0453787341051288	0.00935388252665436	0	0	0.0233254110516769	0.0460069793033257	0.0160215869325488	0.0131676709499393	0.506469549412818	0	0	0.0992359794707947	0	0	0	0.000881702274634208	0.00354938657546423	0	0.0191663873730406	0	0.0313818302831798	0	0.0103505194012192	0.00213354436782137	0	0	0.00532033615288769	0.0104938170105707	0.00365439339932852	0.00300343842383239	0.115521576366134	0	0	0.0226349181189557	0
TCGA-A1-A0SN-01	BRCA	0.131859972571031	0.131868361350285	0.238900470924107	0.161750066067532	0.090018730496084	0.500784011136078	0.0611113599224731	0	0.0308891778944151	0.161456666871376	0	0.238016678125486	0	0.0534516185555297	0.0158966062128369	0	0	0.0228480307870386	0	0	0.0891425145384925	0.277863308451428	0.00406764490824643	0	0.045256393732677	0	0	0	0.0309058800424295	0	0.0156216001055312	0.0816535646516066	0	0.120372299218605	0	0.0270321150314216	0.00803939898112148	0	0	0.0115549465697666	0	0	0.0450820905393408	0.140523956431125	0.00205713218866257	0	0.022887539691957	0
TCGA-A1-A0SO-01	BRCA	0.104208106387599	0.0951733249930331	0.0858967948225571	0.0635166046527255	0.0954689762869177	0.301414203934993	0.0598444982536433	0	0.118441676928341	0.0716743386783996	0	0.10890736738378	0	0.0734896252881619	0.0137306068244179	0	0	0.0228178660324779	0.0139094785457946	0.0875673624161408	0.119912722515772	0.266123456780016	0	0	0	0.0435810003530548	0	0	0.0104004333616755	0	0.0205840938446387	0.012456352796332	0	0.0189271169468208	0	0.012771833215888	0.00238625546975876	0	0	0.00396553905624864	0.00241734175960586	0.0152184167975929	0.0208397482832342	0.0462498535201736	0	0	0	0.00757398429653488
TCGA-A1-A0SP-01	BRCA	0.104124699565398	0.102279504842414	0.026265325116771	0.16205100271926	0	0.583398083403341	0.00598039954173889	0	0.0652190021222518	0.0542011595106868	0	0.15835159535092	0	0.0351395182798407	0.00473055266560413	0	0	0.0537942036149805	0.031882074691261	0.182750915160408	0.0601031666300281	0.236277355852101	0.0866814102725351	0	0	0.0244526117504259	0	0.000436034557218426	0.0030419037589456	0	0.0331733567842315	0.0275691799024565	0	0.0805448381452014	0	0.0178735604531039	0.00240617467695265	0	0	0.0273621835872047	0.0162166761885163	0.0929554441801648	0.0305712097026976	0.1201814313415	0.0440901157018787	0	0	0.0124377127448629
TCGA-A1-A0SQ-01	BRCA	0.0942062371388049	0.0584669879570584	0.0633586862335067	0.0282417510000194	0.0378585413979046	0.207007387006709	0	0.0290867138864157	0.0366356176631268	0.103123836562095	0	0.147204457864016	0	0.0444774487545362	0	0	0	0.0141145620425332	0.0643734357842987	0	0	0.442841937030208	0.00480466130188442	0	0.110962518102826	0	0.00237481100806032	0	0	0.005936027352011	0.0074766104330439	0.0210455507922742	0	0.0300415403276904	0	0.0090769742290448	0	0	0	0.00288050505372705	0.0131373546372656	0	0	0.0903753466649436	0.000980537059514813	0	0.0226452718268052	0
TCGA-A2-A04N-01	BRCA	0.0995037340052086	0.0884479419776232	0.086944347958106	0.0644200037327446	0.0891797141675967	0.280420514539115	0.0259769633261459	0.0396901649546792	0.0714646849919857	0.0679306010377622	0	0.0565260848300156	0	0.0842737113105312	0.00172218662859029	0	0	0.0269296715451909	0	0.0224889119151122	0.0378510448963351	0.418708909582151	0	0	0.1464370649815	0	0	0	0.0082966968542398	0.0126765112068471	0.0228248706254849	0.0216961311782488	0	0.0180536802667636	0	0.0269159034005124	0.000550043521424906	0	0	0.00860097919797331	0	0.00718265958952909	0.0120891207019964	0.133730061106716	0	0	0.0467700524161451	0
TCGA-A2-A04P-01	BRCA	0.12567382204788	0.0947407251459526	0	0.0560993043048273	0	0.21239361812447	0.0716050529309723	0.0375052958642871	0.0961813471158819	0.0740387785041317	0	0.149476788899479	0	0.162517039633794	0.023005378526055	0.00462465930911717	0	0.0355839412772116	0.00823019854280276	0	0.127526828278686	0.177435803003375	0	0.0193600734114116	0.0129088147027938	0	0	0	0.0240784703232473	0.0126118216029169	0.0323426855701406	0.0248968537555553	0	0.0502642240764772	0	0.0546492399023381	0.0077359669665866	0.00155512379883378	0	0.0119657320113076	0.0027675503788587	0	0.0428831601184113	0.0596659389528967	0	0.00651016840308666	0.00434081812674806	0
TCGA-A2-A04Q-01	BRCA	0.358513240691642	0.243736001545762	0.495868916401784	0.336368347037387	0	1.24552559437521	0.0306146915545826	0.0278525050985396	0.0263296409873922	0.132140115990539	0	0.116492163091198	0.0318300903123766	0.111710331966144	0.0277900003411155	0.0259834129457985	0	0.0531206109179129	0.00989651317829709	0.0837277834344266	0.112122912995686	0.182917881919981	0.0174444813565535	0	0.0100268639094577	0	0	0	0.0274131170602475	0.0249397901437656	0.0235761816922056	0.118321377223253	0	0.10430983104066	0.0285014137808884	0.100028066641378	0.0248838219093958	0.0232661609357715	0	0.0475654482034666	0.00886157137207319	0.0749718325396428	0.100397501428578	0.163788986753139	0.0156202001457344	0	0.00897829049190569	0
TCGA-A2-A04R-01	BRCA	0.0150683665518977	0	0.0470021461264039	0	0	0.0569033416708985	0.00103891222582344	0.00251557197564538	0.00737347487533968	0	0	0.104862763297259	0	0.0136874320054851	0.0363979205564017	0.012363774551273	0.0342665479500027	0	0	0.425202354401547	0.00296517141988982	0.145138172497274	0	0	0.214187904244058	0	0	0	0.000114716228306872	0.000277768344531493	0.000814175833328005	0	0	0.0115788999265682	0	0.00151136018601716	0.00401904228351354	0.00136520251557765	0.00378369706334454	0	0	0.0469506558414849	0.000327412916238894	0.0160260927905078	0	0	0.0236505336188118	0
TCGA-A2-A04T-01	BRCA	0.0815047170698438	0.107043490687249	0.113647483390381	0.137276683146629	0	0.414503688396203	0.00584360175793002	0	0.0224445247106053	0.145993146433747	0	0.0473634563009535	0.0161463220608384	0.115989019299164	0.00416149319812106	0.0150862205309753	0	0.0908551655515726	0.00426913699643002	0.0477970429091565	0.119640151400324	0.305778068672222	0.0200755766972432	0	0	0.0385570734807165	0	0	0.00289779586069451	0	0.0111300621595895	0.0723968458068469	0	0.0234871631063555	0.00800683331471783	0.0575180366381082	0.00206365153947371	0.00748113735657279	0	0.0450543574946358	0.0021170312470737	0.0237021752736029	0.0593286041490159	0.151632924075819	0.00995531958956317	0	0	0.0191201475667453
TCGA-A2-A04U-01	BRCA	0.0721048518313306	0	0	0.00172780275497748	0	0.100904521341005	0	0	0.0929744473364823	0.0877262271165638	0	0	0.000322713122544564	0.071727838567862	0.0262718874459701	0.0149306582038052	0	0	0	0.493908509803837	0.0296516060945229	0.108207556535918	0	0	0.0742785557724934	0	0	0	0	0	0.0114921825995729	0.01084347204718	0	0	3.98892194340069e-05	0.00886597814678383	0.00324735813348625	0.00184551621790185	0	0	0	0.0610499652835407	0.00366511102104883	0.0133750835201408	0	0	0.0091812616328949	0
TCGA-A2-A04V-01	BRCA	0.0103495097474585	0.0460239444770083	0	0.0101138646859761	0	0.148527218406358	0.0240718096928327	0	0.000579995672014958	0.0351310730905066	0	0.139127368894209	0	0.0132101347688359	0.00505957931339971	0	0	0.0450054552816874	0.020021756712097	0.221515367366814	0.0324117173146242	0.272197671257809	0.00173814934401678	0	0.189929921291153	0	0	0	0.00503535547668381	0	0.000121323839827588	0.00734873877557832	0	0.0291027458200058	0	0.002763303852298	0.00105836581173325	0	0	0.00941426791857564	0.00418816298398645	0.0463367163696138	0.00677990231609025	0.0569384708585778	0.000363587114154329	0	0.0397296539630042	0
TCGA-A2-A04W-01	BRCA	0.13676499783093	0.0292185634221328	0.124568237822174	0.0590109546586831	0	0.346970118030961	0.0486735385810833	0	0.0920358447533482	0.0380030054386227	0	0.107969207278538	0	0.00707586616032795	0.00549903414292621	0	0.00765761964677263	0.00119494299142467	0	0.372359363555623	0.0328268545606963	0.233824943925482	0	0	0.0528797789651554	0	0	0	0.00852159423692814	0	0.0161133163337698	0.0066534343212428	0	0.018902874155693	0	0.00123881809399738	0.000962751816019457	0	0.00134066947571152	0.000209206472470026	0	0.0651913852792086	0.00574721178685015	0.0409372598067039	0	0	0.00925800820765952	0
TCGA-A2-A04X-01	BRCA	0.0931308424038355	0.144577944793214	0.132684983259991	0.131163912646163	0	0.324756380835563	0.0322230310619117	0	0.00124070055574556	0.136103578643831	0	0.00289307056268514	0.0197408186271945	0.0542179762223892	0.072333592465474	0	0.00253229440616341	0.0124284320299319	0.0268019850072884	0.0439523304713383	0.2651642866903	0.227570838955032	0.0144781671860872	0	0.0883188971146281	0	0	0	0.0152182803108318	0	0.000585957565657401	0.0642789440611447	0	0.00136633821620833	0.00932318598013702	0.0256060442747616	0.0341616803184667	0	0.00119595099630766	0.00586969494248449	0.0126580308334106	0.0207577891770016	0.125231683994018	0.107477065429839	0.00683774304787236	0	0.0417112136487566	0
TCGA-A2-A04Y-01	BRCA	0.0257929068850962	0.088645227436484	0.120020053599253	0.084902412762108	0.0121806266275753	0.379366506443535	0.00365399500928027	0.00455306324901754	0.0262021678863426	0.23992385923719	0	0.0495812664222809	0	0.0588839272285406	0.0175631460146719	0	0	0.0281351048464043	0.0185536466974696	0.00109995853054	0.114854887492175	0.380328026078869	0.0135227797395739	0	0.0431441715676449	0	0	0	0.00130260072423431	0.00162310661908185	0.00934072509091402	0.085529671499199	0	0.0176750634267666	0	0.0209913385373686	0.00626102845254044	0	0	0.0100297914628387	0.00661412879982881	0.000392120617261417	0.0409442430132454	0.135581893505246	0.00482069150004111	0	0.0153803245455372	0
TCGA-A2-A0CK-01	BRCA	0.0283090838419202	0.106471257918282	0.0882468594091141	0.0521877784078383	0.0176984820735318	0.300518922181657	0.0138780692375233	0	0.0570832610398952	0.11922066064655	0	0.249272822952265	0	0.0644880907827436	0.0028350082958405	0	0	0.066355902036234	0.0177513579707256	0.00147644417002103	0.057566018481948	0.310682651566546	0	0	0.0393897128197076	0	0	0	0.0043040280384941	0	0.0177033239883326	0.0369740961374623	0	0.0773073833873301	0	0.0199997958021007	0.000879225703937943	0	0	0.0205790631243808	0.00550525733225003	0.000457892016265494	0.0178530423339343	0.0963525127688978	0	0	0.0122159952874329	0
TCGA-A2-A0CL-01	BRCA	0.375076021400517	0.873328316622298	0.613206030575087	0.554356201171164	0.0631495804438253	1.71056169485153	0.0733425304000277	0.0102626345492562	0.0326000420422934	0.155460829913879	0	0.337933948096788	0.0377349515204555	0.0136644772465503	0.0313942723901623	0	0	0	0.0243012977246235	0.0092817891734728	0.144791326200305	0.10116410557264	0	0	0.0280677951695466	0	0	0	0.11054223467945	0.0154678949660685	0.0491349490990261	0.234311353181722	0	0.50933576456825	0.0568743107694889	0.0205951695738003	0.0473176069494132	0	0	0	0.0366270394740771	0.0139895598292423	0.218230222942743	0.152475054219607	0	0	0.0423039235712759	0
TCGA-A2-A0CM-01	BRCA	0	0.336178078136098	0.0245172755885789	0.351404178775546	0	0.799768557606633	0.0148549179231562	0	0	0.101856498894282	0	0.186215741592759	0.0258548067017333	0.119577941997343	0.0185670185232606	0	0	0.0425505546098875	0.0305109660920388	0.129095916296302	0.146444843277365	0.182093373187409	0.00237742090446249	0	0	0	0	0	0.00893314098687706	0	0	0.0612523387715212	0	0.111982542228045	0.0155480248796935	0.0719092909370927	0.0111654466912735	0	0	0.0255881658428695	0.018348048986601	0.0776330119809858	0.0880659481637758	0.109503518220283	0.0014296838417132	0	0	0
TCGA-A2-A0CO-01	BRCA	0.0399082802522861	0.438945517206588	0.240916511876206	0.285360137638323	0	0.723426989613262	0.0447397253330726	0.0417990795608608	0.010322395735833	0.143245551188561	0	0.133668206325621	0	0.100361544937804	0.0886586932644682	0	0	0.119568317807792	0.0259593595007497	0	0.0845142358179134	0.179210177179314	0	0.00879888317422259	0	0.019153830173789	0	0	0.0414260137421167	0.0387031710947058	0.00955785276777464	0.132635865058559	0	0.123767879907746	0	0.0929281239172058	0.0820920606505596	0	0	0.11071231975056	0.02403664250079	0	0.0782545683580514	0.165936719711363	0	0.00814718133777134	0	0.0177351744134872
TCGA-A2-A0CP-01	BRCA	0.0334960769312575	0.0760777899956841	0.04097517833894	0.029775393704551	0	0.209496317595181	0.00360881413395489	0.0036987592006563	0.109014568547984	0.124933272530855	0	0.0689016325825535	0	0.0571086149359562	0.0275949531055524	0	0	0.0312028169820104	0.00353094900405279	0.0532943476765386	0.0600975196702683	0.153142610648361	0.0108136798168795	0	0.293057461164377	0	0	0	0.000946521125762346	0.000970111951621168	0.0285923819616209	0.0327675456179526	0	0.0180715460586581	0	0.014978468963341	0.00723761465936252	0	0	0.00818388655123186	0.00092609863026192	0.0139780615147075	0.0157624000190579	0.0401663014088835	0.0028362160017062	0	0.0768632209247018	0
TCGA-A2-A0CQ-01	BRCA	0.106862871676479	0.0572849432190167	0.0847636549148584	0.0560601126227047	0	0.352961699495615	0.0437145359750569	0	0.0225167056593191	0.0494051042241044	0	0.092873233034407	0	0.104736956463376	0	0	0	0.0435503903049086	0.1102188422165	0	0.0222617043323276	0.481258316060579	0	0	0.00860740766016586	0.0206966400308213	0	0.000160164038434701	0.0078337056919959	0	0.00403502499463909	0.00885346344279738	0	0.0166430126279008	0	0.0187690083792181	0	0	0	0.00780429055943471	0.0197513699362897	0	0.00398932840191169	0.0862421600905306	0	0	0.00154245943315615	0.00370886670070444
TCGA-A2-A0CR-01	BRCA	0.204744706611169	0.576850862460445	0.403298725949056	0.212747064763343	0	0.824117586829263	0.0260197109884785	0.0227324140291949	0	0.20612776381991	0	0	0	0.134501095827573	0.0995824126514286	0.0771961192514064	0	0.0909251040124831	0.020020668840331	0.0726928728652662	0.0826979621996221	0.0931755665414554	0.00849076231990907	0	0.0658375466529418	0	0	0	0.0204106417272986	0.0178319873941707	0	0.161692800478851	0	0	0	0.105506693755409	0.0781154313308217	0.0605549513396194	0	0.0713243787695382	0.0157048131326989	0.0570224698052181	0.0648707619689388	0.0730897090770079	0.00666040863328762	0	0.0516449463075332	0
TCGA-A2-A0CS-01	BRCA	0.087240967744799	0.117736523770957	0.0437327463176184	0.0356255053589943	0	0.475435399469767	0	0.00246265890651684	0	0.0250559476415014	0	0.0569601805086485	0	0.0672492230941001	0.0465297419379597	0	0	0.0261722379991553	0.0109268342719679	0	0.00148439317916248	0.27641282131408	0.277859200734945	0.037253173450828	0.171633586961135	0	0	0	0	0.000523467782366622	0	0.00532594315529554	0	0.0121075717368579	0	0.0142946315406453	0.00989045651507014	0	0	0.0055632241025075	0.00232263010094433	0	0.000315525631097387	0.0587548710899778	0.059062316439351	0.00791861026341071	0.0364827840787946	0
TCGA-A2-A0CT-01	BRCA	0.0112548208761518	0	0.0641047964964933	0.0438996107205133	0.0670406046824193	0.140880830587238	0.0899678832047648	0	0.0437885778404988	0.0316230804132499	0	0.0821213586790045	0	0.0403480963617231	0	0.00580743641688173	0	0.0379272188430761	0.0595137722308961	0	0.0390503191230547	0.39233621831863	0.0108468227522927	0	0.155457575543171	0.0112116402727561	0	0	0.0185801308649964	0	0.00904319939168536	0.00653078578157954	0	0.0169596697923243	0	0.00833267254769193	0	0.0011993494208397	0	0.00783271390131348	0.0122907601794178	0	0.00806465611705978	0.0810251171837271	0.00224008144938043	0	0.0321050356489237	0.00231542341620904
TCGA-A2-A0CU-01	BRCA	0	0.260446554200625	0.426046726813749	0	0	0.276123478235168	0.121844377403529	0	0.0746719257222006	0.0588345960214745	0	0.132086642998823	0	0.0636872046643015	0.00875391704660654	0	0	0.0401372730846306	0.0324093066690016	0	0.0449557780576149	0.31973006083675	0	0	0.0604460527046921	0.041516226228752	0	0.000926638561624026	0.0316989115299273	0	0.0194265736152777	0.0153063497382991	0	0.0343635291174585	0	0.0165687995561426	0.00227741031563321	0	0	0.010442072877508	0.00843157285333387	0	0.0116956503186671	0.0831806532882234	0	0	0.015725584699519	0.0108008199502158
TCGA-A2-A0CV-01	BRCA	0.0701887306118502	0.0672000844091483	0.193007186010834	0.159342063414105	0	0.481137462213591	0.0372075134727836	0	0.0574996146869391	0.175597573401185	0	0.131071717534777	0	0.0715011290759629	0	0.0547468778797822	0	0.0274467736683875	0.0144942410547929	0	0.0943327849719416	0.273085792396738	0	0	0	0.0630159818567088	0	0	0.0165877441421773	0	0.0256343089789755	0.078284393330844	0	0.0584340073230905	0	0.0318764229127117	0	0.0244070919578415	0	0.0122362398517301	0.0064617798856087	0	0.0420551645429945	0.121746304182739	0	0	0	0.0280935995540735
TCGA-A2-A0CW-01	BRCA	0.169197150513755	0.144142839341157	0.0230902859267439	0.0580867594459396	0	0.445066002737694	0.0218575841420445	0	0	0.0653752352991209	0	0.140333154574394	0	0.0437656698552931	0.00523050935420634	0	0	0.0311668606345694	0.0181609860224323	0.068742931574133	0.181386295064558	0.312004659488815	0.00747973290699248	0	0.104496381083441	0	0	0	0.00652349997402401	0	0	0.019511549995833	0	0.0418830976136934	0	0.0130620723822337	0.0015610704007614	0	0	0.00930189783183447	0.00542023267876603	0.020516654970829	0.0541356027021236	0.0931192749776724	0.00223236187070708	0	0.0311874420728944	0
TCGA-A2-A0CX-01	BRCA	0.090740668129751	0.0351517358822926	0.137506391380809	0.111510319043293	0.0985666659744849	0.515231136119145	0.0275738087091096	0	0.025023876589482	0.0509972039620206	0	0.119200008657085	0.0010874844594593	0.0604196249647171	0.00286793342622312	0.0236828875618752	0	0.0418026601710926	0	0.109931621635079	0.0877159460810183	0.421137096588374	0	0	0.0212371192424791	0	0	0.00732272795198423	0.00934373277385782	0	0.00847965612167569	0.0172810456133185	0	0.0403924259895726	0.00036850782175601	0.0204739517823853	0.000971835404769101	0.00802524508042939	0	0.0141653585108842	0	0.0372517161771591	0.0297236543864317	0.142707615519945	0	0	0.00719646564541232	0
TCGA-A2-A0CY-01	BRCA	0.0793167419769141	0.000683771167434451	0	0.00144633655269689	0	0.00501558925949351	0.0339010167061119	0	0.00506289601836589	0.100384039791202	0	0	0	0.0931177908020509	0.00928606650630688	0	0.015469135861855	0.0150423154819936	0	0.528915219783222	0	0.18647122501572	0	0	0	0.012245556504977	0	0.000104737528194776	0.00228597412805356	0	0.000341395345494852	0.00676898040614855	0	0	0	0.00627901111286186	0.000626167290757837	0	0.00104309686845382	0.00101431601051828	0	0.035665199036353	0	0.0125739118595679	0	0	0	0.000825728195607442
TCGA-A2-A0CZ-01	BRCA	0.0740383343712398	0.134539199753625	0.134128645820998	0.0879764356416385	0.026780152527006	0.485471044162358	0.0244836926388209	0	0.0832707801530696	0.0943890577264395	0	0.10102275665292	0	0.0456543816245669	0.0143309672355861	0	0	0.0153596049346469	0	0.286153493021759	0.080123168322464	0.158404593504922	0	0	0.0968075041848063	0	0	0	0.0105404014932677	0	0.0358486552015977	0.0406351517185118	0	0.0434910056577862	0	0.0196545316651621	0.00616958196127794	0	0	0.0066124177091022	0	0.123191086803955	0.0344935862204205	0.0681942890947905	0	0	0.0416763098900835	0
TCGA-A2-A0D0-01	BRCA	0.0259074303560948	0.00172074765251067	0.123456685563635	0.128432301648691	0	0.271040570398209	0.027357247101308	0	0	0.14994701475148	0	0.0772719059120722	0.00601704700077072	0.119627775430097	0.0359272772681807	0	0	0.0540707672647227	0.0101192388981281	0.162617717716146	0.100516580403571	0.226744147280171	0.00329321156275776	0	0	0.0248732365355966	0	0.00161683287499829	0.00694364067605681	0	0	0.0380585878040296	0	0.0196126586502136	0.00152720820737477	0.0303631532948685	0.00911883066653236	0	0	0.0137238947169863	0.00256840019624706	0.0412745842152871	0.0255124725716645	0.0575507425247161	0.000835861798423866	0	0	0.00631316507520573
TCGA-A2-A0D1-01	BRCA	0.0855965145179013	0.00909845727179884	0.035074091209191	0	0	0	0.0414340970090804	0	0.0904352635619937	0.0881789171123358	0	0.126173341926669	0	0.0638740959371974	0.00612213749551269	0	0	0.0395437591674383	0	0.273452938753439	0.0369863662209798	0.228780883894588	0	0	0.00501819892076547	0	0	0	0.00527582857830769	0	0.0115151766884793	0.0112278747333032	0	0.0160657277751565	0	0.00813312718472375	0.00077953546211171	0	0	0.00503513072008222	0	0.0348189277247057	0.00470949633278204	0.0291308080192273	0	0	0.000638970297144528	0
TCGA-A2-A0D2-01	BRCA	0.074048210302021	0.151439012109965	0.165444772289693	0.178704038962743	0.0558855572542416	0.558146183200863	0.0471773324841046	0	0.0158371501166105	0.151840369918408	0	0.0344538907264235	0.0141728462672335	0.0635357448765672	0.0138803597824735	0	0.0125985108850871	0	0.0424860781898987	0.247107065540396	0.127524938337933	0.21910911124129	0	0	0	0.0102766016335734	0	0	0.0221046901349836	0	0.00742041309916889	0.0711440039166809	0	0.0161431886533386	0.00664061231468546	0.0297693379222975	0.00650356931598543	0	0.00590296578067231	0	0.0199066276957228	0.115780711335808	0.0597511367857153	0.102662417621264	0	0	0	0.0048150474558379
TCGA-A2-A0D3-01	BRCA	0.113671988027063	0.110608171327245	0.122174513142315	0.0494026063656827	0	0.230109950094987	0.0568742633035971	0	0.0951887954001178	0.187868558675915	0	0.13870409598707	0	0.0790688450821092	0.00968452130726542	0.0458251345839943	0	0.0262356023057902	0	0	0.0729871136901511	0.281333724402265	0.00583143449665947	0	0.000397910765065188	0	0	0	0.017492600041946	0	0.0292768544098852	0.057782015387737	0	0.0426606892880501	0	0.0243189028298578	0.00297863124699118	0.0140942617026472	0	0.0080691840445469	0	0	0.0224483679231605	0.0865287395989642	0.00179355204613999	0	0.000122383894952884	0
TCGA-A2-A0D4-01	BRCA	0.0355021581611382	0.0417187885368505	0.0663218332282318	0	0	0.105127123450969	0.0603379783614145	0	0.0323567945400951	0	0	0.159774466516296	0	0.0226151272621003	0.00339374358813933	0	0.0347463339627527	0	0.0222239086656987	0.132005560289088	0.00970794680371734	0.291120137406447	0	0	0.231718002604252	0	0	0	0.00806749655619027	0	0.0043262690532652	0	0	0.0213626640035332	0	0.0030237582739675	0.000453760889135382	0	0.00464576270530143	0	0.00297145034511574	0.0176498191015165	0.00129800217928336	0.0389242525146659	0	0	0.0309818830326033	0
TCGA-A2-A0EM-01	BRCA	0.105765940235803	0.0564337661518351	0.112104334137646	0.0520763631719258	0	0.360906612876576	0	0.000127580014662435	0.0204104345166118	0.0521580879536674	0	0.11898543641233	0	0.0300718290519993	0	0.0240209539562225	0	0.0280158452328257	0.0711212441614773	0	0.0336382157896314	0.375953688548006	0.0373258055708569	0.0696200904490512	0.138550788342657	0	0	0	0	2.45117631944214e-05	0.003921427183483	0.0100210577963708	0	0.0228604993394994	0	0.00577765690414806	0	0.0046151110472665	0	0.00538264371465684	0.0136644214972963	0	0.00646286161590378	0.0722314369546107	0.0071713528926506	0.0133760070115732	0.026619562031259	0
TCGA-A2-A0EN-01	BRCA	0.124483866445574	0.288504832478795	0.259813580953958	0.205700008994336	0.0867554685025699	0.791649993074737	0.0189584087192545	0.0285879238174632	0	0.148181045641192	0	0.215885941972275	0	0.081013530852031	0.0457490104259302	0	0	0.0153247828701157	0.0192305202428844	0	0.0858176364711558	0.233323117060486	0.0185382703310685	0	0.0893898115961444	0	0	0	0.0141538685905365	0.0213430210826552	0	0.110628221950065	0	0.161174985647209	0	0.0604826537245429	0.0341550544301782	0	0	0.0114410954070122	0.0143570201737977	0	0.0640692775090113	0.174193139672872	0.013840203893025	0	0.0667361731356533	0
TCGA-A2-A0EO-01	BRCA	0.0553328992766582	0.106776286571193	0.150298602722778	0.0963661230884411	0.194479855869561	0.291904539918878	0.00361445977094463	0.0073700067336135	0.0537027619152719	0.101451380598471	0	0.219960947680967	0	0.0141545722493561	0.0110388529741724	0	0	0.027834353262016	0.00985006070015952	0.0169217774904024	0.0970884169137463	0.308523115021022	0.0049805092290887	0	0.123508785460767	0	0	0	0.00131722114396923	0.00268585883255638	0.0195709505616809	0.0369720268249802	0	0.0801605853970146	0	0.00515836474390176	0.00402290009135928	0	0	0.0101437008485101	0.00358966734888839	0.00616682008279079	0.0353820276604888	0.112435383504831	0.00181505189711241	0	0.0450104286628606	0
TCGA-A2-A0EP-01	BRCA	0.195948236819218	0.708770227850597	0.31813233820674	0.479112943844798	0.0257588847190828	2.00676962298509	0.0580952228565104	0.0125258951341367	0	0.086204970582589	0	0.164970640470717	0	0.0425353267466271	0.0279574797182239	0	0	0.0432826085643169	0.0279037745828581	0.222729851956595	0.0236011411487059	0.247977905542592	0.0292796260461821	0	0.00784514578809571	0.00509041086184917	0	0	0.0783776673513761	0.0168989874524868	0	0.116301206470028	0	0.222565872817	0	0.0573854359533734	0.0377181106740903	0	0	0.0583936118901331	0.0376456557797325	0.300490219118231	0.0318408691646641	0.334552977602188	0.0395018501966755	0	0.0105840755344225	0.00686759615669734
TCGA-A2-A0EQ-01	BRCA	0.350310744581149	0.239064456516063	0.466567719665898	0.205976855189005	0	0.851929300122852	0.0597904509862589	0	0.00452804646341792	0.114675315430911	0	0.224570790181986	0.0205172188377144	0.0405029841925836	0.0192324176112018	0.0500690315243138	0	0.0241042273423317	0	0.146907173627113	0.115784048963506	0.151669571459158	0	0	0.0276487233795032	0	0	0	0.0479925078050028	0	0.00363456541391438	0.0920474069032192	0	0.18025813859577	0.0164687298550777	0.032510873440898	0.0154374475704625	0.0401893336909569	0	0.0193479443586448	0	0.117919225572165	0.0929373634404088	0.121741899784431	0	0	0.0221930350198249	0
TCGA-A2-A0ER-01	BRCA	0.0244676129306976	0.027564639384614	0.0936396716904373	0.0212731938241454	0.0243962107157434	0.301424207395129	0.0404766403578773	0	0.0563385768593584	0.0347637108368733	0	0.179295286411012	0	0.038733148633131	0.00112911467304952	0.00943406263988802	0	0.0128164781404761	0.0269774982298961	0.00514037266843813	0.0416464818195385	0.326512241782238	0	0.0136545233338639	0.205309542946381	0.0054416223777412	0	0.00233069829023648	0.00819658228150179	0	0.0114086489582027	0.00703970521677235	0	0.0363075728311351	0	0.00784352251041781	0.00022864746780053	0.00191041227713049	0	0.00259535664790017	0.00546298512019115	0.00104093341645724	0.00843347698699214	0.0661192340081377	0	0.00276506209584464	0.0415755000182479	0.0011019369485624
TCGA-A2-A0ES-01	BRCA	0.0074199464940272	0.132472772247726	0.302091236006904	0.168521203687393	0.171552844567715	0.501371533227243	0.0617551661600237	0	0.0402030996672183	0.091103174798001	0	0.23772862841716	0	0.0117445237520406	0	0.00158408692319503	0	0.0311852454723227	0.00635890303591373	0	0.0724834640901494	0.303347378394498	0.0404806115971349	0.00195323654903966	0.0364095414659036	0.0636629396773996	0	0	0.0299836025679544	0	0.0195195614776283	0.0442327590657574	0	0.115422905591649	0	0.00570224572983241	0	0.000769111892843061	0	0.0151411786959374	0.00308739872714356	0	0.0351924464812549	0.1472823700327	0.0196543001226985	0.000948342819705977	0.0176776987072832	0.030909872004044
TCGA-A2-A0ET-01	BRCA	0.0236695066214651	0.084959822286924	0.105965893564074	0.090011607502739	0	0.199897705416228	0.0249536474412639	0	0.00365094245247643	0.17045556832591	0	0.0930309824383319	0	0.0747258075187555	0.00538014843459263	0	0	0.042071903679043	0.0657580388802311	0	0.04816094064673	0.385982485544755	0.0616046045236099	0	0	0.0223521500124432	0	0.00187278010185776	0.00748803128156407	0	0.00109556614341382	0.0511499022636084	0	0.0279165163446576	0	0.0224235429132213	0.00161446216920852	0	0	0.0126248369728376	0.0197325161906085	0	0.0144520207300804	0.115824707898838	0.0184861634695681	0	0	0.00670738010935486
TCGA-A2-A0EU-01	BRCA	0.0363072099041894	0.0424082344312117	0.0730621704384935	0.0725334323104755	0.0598644709592323	0.18782239384169	0.0197759985662392	0	0.00296542345366165	0.0584895353517504	0	0.211079219569802	0	0.0663676283696436	0	0	0	0.0365183260634559	0	0.0457426298038125	0.0933521982175594	0.213500498430596	0.0333842541074119	0.015656502645672	0.194097617797982	0	0	0.0090701676224123	0.00531578015891188	0	0.000797104586397849	0.0157219626854947	0	0.0567380061031801	0	0.0178395907999138	0	0	0	0.00981611080090758	0	0.0122955997955353	0.0250930319100484	0.0573888448501738	0.0089736735674734	0.0042084613751892	0.0521733586360585	0
TCGA-A2-A0EV-01	BRCA	0.151056494651201	0.138700674866153	0.175281961940085	0.100262628884182	0.106526494640274	0.623860470661692	0.0300673582339422	0	0.0558092532351959	0.0830625966314742	0	0.112619953686079	0	0.0260833189289285	0.0157550353567375	0.030990285869966	0	0	0	0.140867116458152	0.0872138834993436	0.361484637194413	0.00161258179574302	0	0.0544339791100243	0	0	0	0.0128421576187674	0	0.0238368539415949	0.0354771094243099	0	0.0481014389425888	0	0.0111405228986079	0.00672917939002948	0.0132363519500524	0	0	0	0.0601661675356197	0.0372501777418888	0.154394764298685	0.000688754543480612	0	0.0232494565737567	0
TCGA-A2-A0EW-01	BRCA	0.122482040667826	0.182049898984643	0.399288716668078	0.204831355984604	0.248981474542479	0.63818670966793	0.0382747216121401	0	0.0159815313296842	0.129973714664344	0	0.177850489344385	0	0.0121487512227282	0	0	0	0.0380837610581191	0.0234493936842419	0	0.0454178057726272	0.39377638432971	0	0	0.106553399312337	0.0175773744710164	0	0.000912673198667932	0.0218773468796885	0	0.00913484121742672	0.0742913317507081	0	0.10165709074355	0	0.00694407257479209	0	0	0	0.0217681962417559	0.0134033769062299	0	0.0259602434596657	0.225077601878053	0	0	0.0609045756514806	0.0100470049771605
TCGA-A2-A0EX-01	BRCA	0.104535938137585	0.0815426135728537	0.0596126546081408	0.0239265096976737	0.011197570743111	0.264891154012458	0.0921067116392513	0	0.0740640991545813	0.0556934371609306	0	0.230633628901511	0	0.0155942915145087	0.0203791300434526	0	0	0.0317011269404147	0.00731611208559221	0.0896968097168515	0.0300044348246134	0.204857026103431	0	0	0.147953191914861	0	0	0	0.026806561798368	0	0.0215554742503874	0.0162089117985815	0	0.0671231717634739	0	0.00453853287937053	0.00593110316484238	0	0	0.00922623556179582	0.00212926731674392	0.026105188536191	0.00873243352234	0.0596211984158091	0	0	0.0430600149733426	0
TCGA-A2-A0EY-01	BRCA	0.0921592021100394	0.150000952143947	0.073962092176747	0.0809558325029501	0.0626002391750509	0.427313459293511	0.0271846033541113	0	0.00727476775086726	0.0893405053129196	0	0.173610726118381	0	0.0570042932392665	0.0253899126924256	0	0	0.0497915653661248	0.0457506600756142	0.0170045801897558	0.0598937535534393	0.332272940308978	0.00533476959769173	0	0.110146922440425	0	0	0	0.0122842912184402	0	0.00328735219837796	0.0403715577737325	0	0.0784519343726424	0	0.0257593362585004	0.0114732989649215	0	0	0.0225000188971664	0.0206739978687132	0.00768410016424565	0.0270650375593824	0.150148873227741	0.00241069779344105	0	0.0497736477684707	0
TCGA-A2-A0ST-01	BRCA	0.324864187826165	0.539033203459111	0.488962412379884	0.513132633469017	0	1.44072791436299	0.0225712492795921	0.0774307863325112	0.0188104731479782	0.132706103076284	0	0.157459948860288	0.0209327192607996	0.089268056497887	0.048425385468531	0.0118231066772552	0	0.0296213795482541	0	0.0862788829091759	0.159896041029129	0.0793341861197111	0.0444966483319226	0	0.0187286515509664	0	0	0.00221638190971558	0.0294089668266514	0.10088761142137	0.024508903957863	0.172907991698683	0	0.205160749198997	0.0272740617369845	0.116310855447406	0.0630953358926163	0.0154047898613099	0	0.0385948583396267	0	0.112416143824643	0.208334829326006	0.103367625731	0.0579764300363234	0	0.0244022953868258	0
TCGA-A2-A0SU-01	BRCA	0.0556071207603221	0.0878297913856315	0.0944069282630876	0.0430192174107233	0.00551725549944496	0.286921331710978	0.0474871666251671	0	0.0585532219214505	0.0972767931654141	0	0.268986245356568	0	0.0114602635322059	0.0254154699009753	0	0	0.0204030676966087	0.0156411088750619	0.034696182097909	0.0345270330978676	0.24327725492807	0.0471915002795545	0.0102324959183629	0.0848521966047844	0	0	0	0.0145548607348287	0	0.0179466169748389	0.0298154275749728	0	0.0824445343655104	0	0.00351258143094372	0.00778986516165142	0	0	0.00625355922435761	0.00479401441681651	0.0106344120812987	0.0105825677554733	0.0745647048891918	0.0144642387249215	0.00313626951544722	0.0260072771739641	0
TCGA-A2-A0SV-01	BRCA	0.0671921988405465	0.112460938757225	0.0163854442325225	0.12411345877191	0.0821090379424492	0.759863216360643	0.00239985440505286	0.00107965748161731	0.00985364333852321	0.0507880214699754	0	0.0729717782977876	0	0.0589586755512671	0.0630949851243074	0	0	0.0306147531483184	0.00875096110712949	0.17270450513998	0.0346046327897438	0.444142587354672	0.00171278880517559	0	0.0452788271602748	0	0	0.00304432882617438	0.000897864734674068	0.000403935495515963	0.0036865731700591	0.0190014749752104	0	0.0273011505290025	0	0.0220583863209013	0.0236059162416783	0	0	0.0114539895231776	0.00327402335577221	0.0646144550927907	0.01294673517395	0.166168399846687	0.000640810818720403	0	0.0169403035655063	0
TCGA-A2-A0SW-01	BRCA	0.183362481212566	0.188168346238323	0.243068573710599	0.147744725918039	0	0.596649648213276	0.00667653295262122	0	0.217461235664404	0.237886688522549	0	0.0788151764109181	0	0.0353105190466849	0.0190207881829502	0.0257875475178567	0	0.0335756312545863	0	0.000532233723399518	0.0687938172533278	0.254007478470161	0.00290401743002907	0	0.0192283335705128	0	0	0	0.00367325325369926	0	0.119641466181055	0.130879014426811	0	0.0433620421327546	0	0.0194269211128693	0.0104647385966268	0.0141876320385272	0	0.0184724313691128	0	0.000292821030028497	0.03784855326161	0.139748250083623	0.00159771419527941	0	0.0105789246233513	0
TCGA-A2-A0SX-01	BRCA	0.106693793381273	0.48980143980391	0.390989497257144	0.314846905690779	0.156334657658456	1.02970477155148	0.0283089927754479	0.0223677052036323	0.0340021278843021	0.120597900651358	0	0.166363962388163	0.0107637512147706	0.0915069202371439	0.0330594824071518	0.0147965178741159	0	0.00717707373755952	0	0.222087188920591	0.115208746586711	0.118811220150824	0.00190682030572718	0	0.0130415896625015	0	0	0	0.027430815563795	0.0216738335020634	0.0329473431347153	0.116856816361808	0	0.161203162716891	0.0104298473876831	0.0886682713068118	0.0320339395943329	0.0143375130302511	0	0.00695443273253783	0	0.21519779127027	0.111634839996743	0.115125560726175	0.00184766856717932	0	0.0126370246913567	0
TCGA-A2-A0SY-01	BRCA	0.142044468721254	0.137257876170876	0.137679185213905	0.0982667208679547	0.0703320596098997	0.390011673892889	0.0602749455756165	0.013813189662954	0.0478505261608327	0.103823197849384	0	0.151681404623688	0	0.0798286361809092	0.0138870027134701	0	0	0.0428766984087266	0.0475727157704244	0.029690436294822	0.0910080685593148	0.201417564798918	0.0132890713794661	0	0.102986542021474	0	0	0	0.030593248463735	0.00701104479481109	0.0242870901330355	0.0526966695327994	0	0.0769876580503796	0	0.0405179511633044	0.00704850946562483	0	0	0.0217625661076242	0.024146084243799	0.0150697256694271	0.0461922018684672	0.102231823621032	0.00674502247462474	0	0.0522720151531488	0
TCGA-A2-A0T0-01	BRCA	0.0199569924724676	0.0384988480115599	0.0439820541437881	0.109915920756091	0.00327337515435995	0.36280209831767	0.0211798960327927	0	0.0087546031205129	0.0375911160796241	0	0.158332317725449	0	0.0838722413316906	0.0296132390810278	0	0	0.0457612667982774	0	0.204125650120439	0.100736486592113	0.237499297733792	0	0	0	0.0715898846790245	0	0.000944000705255241	0.00669120818905622	0	0.0027657771313521	0.0118758837795191	0	0.0500207602207519	0	0.0264971380012534	0.00935549199753679	0	0	0.014457019178382	0	0.064487909646373	0.031824934502902	0.0750313997496008	0	0	0	0.0226168637407951
TCGA-A2-A0T1-01	BRCA	0.133513606178412	0.212105741543029	0.275075117391488	0.153886559057777	0.0418086700640904	0.887800000138879	0.0134056374027256	0.00709475039239851	0	0.142563454253838	0	0.0815415615510178	0	0.0846853139680158	0.0639993476923572	0	0	0.0338216504447517	0	0.175832238659106	0.0996079462428047	0.267197225779308	0.00573933621444907	0	0.0245115373992276	0	0	0	0.00866803514014653	0.00458743913955	0	0.092180997743658	0	0.0527244695401757	0	0.0547572081264751	0.0413817394934925	0	0	0.0218689530192167	0	0.113692469643994	0.0644061264923453	0.17276872951478	0.00371103338792719	0	0.0158490686516945	0
TCGA-A2-A0T2-01	BRCA	0.0065883463984385	0.0698398854965747	0.0976876190962767	0.0281789952650486	0.0329400491027847	0.295289579082538	0.0576540756015041	0	0.0455916674976411	0.167151103689708	0	0.0411927293509088	0	0.118281455290879	0.00310524644361118	0	0	0.0473146037115608	0.0107726828487309	0.0771069225917968	0.0810134584359439	0.331600666206287	0	0	0.00470471170343553	0	0	0.0145106766279939	0.0135160148849577	0	0.0106881889979012	0.0391857259341482	0	0.00965693296181116	0	0.0277290702113741	0.000727972076829478	0	0	0.0110921020130734	0.00252547179388957	0.0180764031442873	0.0189922238571726	0.0777381216079915	0	0	0.00110293943228899	0
TCGA-A2-A0T3-01	BRCA	0	0.0738971587643518	0.0774647580983275	0.0681858665620917	0.088088935558212	0.205340582746788	0.0730371539020636	0	0.0247123392554401	0.105602200193244	0	0.0309006862895001	0	0.0886297559776245	0.0125179347535558	0	0.0143138395924301	0	0	0.319832160075542	0.0653601123699468	0.242314795564581	0	0	0.022779022026071	0	0	0	0.0174059257854079	0	0.0058893469978416	0.0251666988804647	0	0.00736412939905115	0	0.0211218930709423	0.00298322472421552	0	0.0034112176657945	0	0	0.0762211360197086	0.0155763635965704	0.057747504153283	0	0	0.0054286064785824	0
TCGA-A2-A0T4-01	BRCA	0.022735108058817	0.0954874338997563	0.197578829795909	0.130795419851808	0.0572278604750038	0.545608679285316	0.0294405859866112	0	0.0280527985618293	0.0760555856333953	0	0.153408832510185	0	0.0376545123045343	0.00838421913002146	0.00981015816257259	0	0.0442055135212174	0.00432701580633677	0.108156390026863	0.0870270984830745	0.241168425723677	0.0075278393526617	0	0.16478102479702	0	0	0	0.0167288711063712	0	0.0159402958734333	0.0432166699928888	0	0.0871707032872536	0	0.0213962277517944	0.00476412124464799	0.00557437516730903	0	0.0251186691128941	0.00245871769442217	0.0614571431734625	0.0494509556958856	0.137037880655386	0.00427750501628659	0	0.0936326649835954	0
TCGA-A2-A0T5-01	BRCA	0.0568234145667131	0.0761086044214643	0.0208377592701261	0.0288627351069385	0	0.166725416656755	0.00779101253650478	0.0147501967179318	0.0220982910058182	0.100476055015855	0	0.0662855500475101	0	0.159826271412376	0.0434263397834143	0	0.0155059060100218	0	0.0164850709583329	0.203398290169976	0.055014366925205	0.218182429416535	0.00665403102115539	0	0.0701061889793636	0	0	0	0.00164726926744941	0.00311866341228896	0.00467228559400684	0.0212438520367759	0	0.0140148856079531	0	0.0337923862649496	0.00918171734262489	0	0.00327844453010299	0	0.0034854713214936	0.0430049048026651	0.0116317969557178	0.0461307447512522	0.00140687500558452	0	0.0148226908919228	0
TCGA-A2-A0T6-01	BRCA	0.114631813677466	0.213070579987378	0.36248718197182	0.295149491465784	0.214189999385236	0.774237010401558	0.0751470154844315	0	0.0120000933260512	0.0781617917572877	0	0.15412009561909	0	0.0630717700152491	0	0.0156519993117782	0	0.0424770221807993	0.0290063195029574	0	0.0485925558822848	0.236743763346129	0.00942177265454736	0	0.212050174011823	0.0235556269075711	0	0	0.0594341580648584	0	0.00949093505491697	0.0618185600051888	0	0.121894370188179	0	0.0498837847963945	0	0.0123792461367945	0	0.0335952936273451	0.0229412461307357	0	0.0384321004429179	0.18724185066935	0.00745172807717879	0	0.167711564839331	0.0186302655390414
TCGA-A2-A0T7-01	BRCA	0.077332720273907	0.162734664503435	0.189397841276763	0.140016097722948	0.144825823770378	0.572119685398312	0.0582574396089295	0	0.022850519096466	0.108692108399271	0	0.167853126074103	0	0.0222106866803469	0.00915281573471452	0	0.00377148609674423	0.00150838776626903	0	0.131419801129101	0.0545766165619053	0.371092671557904	0	0.0027193055804292	0.045895035713816	0	0	0	0.0250797794579352	0	0.00983712952861839	0.0467918625633158	0	0.0722606316295824	0	0.00956168220388144	0.00394027958637877	0	0.00162362163819702	0.000649359682969592	0	0.0565761154429168	0.0234951881874856	0.159755087480735	0	0.00117065879815019	0.0197577748291591	0
TCGA-A2-A0YC-01	BRCA	0.0408394950722842	0.128218118893151	0.0486884029068295	0.0995562218419388	0.0398485899410428	0.339153753070046	0.048731353971944	0	0.0266747282183162	0.0628690258439846	0	0.0912183437761885	0	0.0345214504580476	0.00950802563498346	0	0	0.0220187407860404	0.033941861799416	0.0675303993295894	0.0310316645137609	0.381152883579398	0.0404606424350589	0	0.133240630622968	0	0	0.0171002490303038	0.0200899808265828	0	0.0109969195349838	0.025918375354782	0	0.0376056609991041	0	0.0142318080923279	0.00391977725091425	0	0	0.00907744284042931	0.0139928669571007	0.0278400725028903	0.0127931094518188	0.157134031767626	0.0166802985039065	0	0.0549297627986766	0
TCGA-A2-A0YD-01	BRCA	0.130418420307681	0.224108462657447	0.209848779475921	0.269337661227882	0.0731259667459571	0.871231268474068	0.0204823668810349	0	0.0299878128286383	0.173454973228145	0	0	0	0.0964449898128246	0.0249145685524981	0	0	0	0.0277015794459984	0.0841387520833729	0.0652268540068989	0.378239406704583	0.0137461279980801	0	0.0811635174460189	0	0	0.00449905101190658	0.0143785470887692	0	0.0210513355878326	0.121764760626926	0	0	0	0.0677040322319185	0.0174899365492843	0	0	0	0.0194464080646057	0.0590650980840126	0.0457890143867535	0.265522688452849	0.00964973188189747	0	0.0569764941847756	0
TCGA-A2-A0YE-01	BRCA	0.0626989910450252	0.048564930761035	0.192855273094868	0.0755893860821404	0.102335291387461	0.368211543653831	0.0378316196203796	0	0.141733410343704	0.0423428553573018	0	0.143230267027558	0	0.136018674358284	0	0	0	0.05974242521774	0.0105698748080949	0.0562378630423075	0.110419489147081	0.24591936483321	0	0	0.0159541562443393	0	0	0	0.0108587231847009	0	0.0406814163493237	0.0121535728522468	0	0.0411110556970505	0	0.0390411287602116	0	0	0	0.0171477315624275	0.00303384697218243	0.016141825103004	0.0316934532244648	0.0705856723893152	0	0	0.00457928494844098	0
TCGA-A2-A0YF-01	BRCA	0.141741737730817	0.0416452071577273	0.179417367029468	0.15204660189555	0.213724907928227	0.429833821154525	0.0465428420973479	0	0.0361410380781562	0.00140955703403618	0	0.100059020730592	0	0.0143752223029515	0	0.0070611863656559	0.00264773546629824	0	0	0.297205990003862	0.0496604317754537	0.406709096466825	0.00919010880218352	0	0.0156065709684967	0.0133911999081413	0	0	0.0131452712983125	0	0.010207450364684	0.000398106535567713	0	0.0282600484645105	0	0.00406004851939666	0	0.00199431762826923	0.000747809963084261	0	0	0.0839410142146634	0.0140257839672596	0.114868391607151	0.00259559726097165	0	0.00440782299001347	0.00378212734482936
TCGA-A2-A0YG-01	BRCA	0.0907757984542438	0.0956991114815634	0.0834587811284643	0.0750033256272814	0.0556494314045496	0.351494896876739	0.0916856714503477	0	0.0548365049806788	0.0216795137145216	0	0.155920416787932	0.00181174598711614	0.0623620625446698	0	0	0.00876770536673877	0	0	0.0633521829613172	0.0571680500928726	0.441922389381322	0	0	0.0338966570249785	0	0	0.00659709970750487	0.0261989451218626	0	0.0156693904504105	0.00619486535999259	0	0.0445538586148348	0.000517701762340431	0.0178197991948912	0	0	0.00250534928865353	0	0	0.0181027235608193	0.0163356234776354	0.126278187685997	0	0	0.00968588268116613	0
TCGA-A2-A0YH-01	BRCA	0.00732328965295225	0.178806190087028	0.1162915939745	0.204511498908024	0.241855150214257	0.767565771978676	0.00566822760381576	0	0.0798677236378703	0.0896419477162478	0	0.0188291623491105	0.00257541131469094	0.0793478938841093	0.0249740945078286	0	0	0.0122432779371722	0.0264750263589087	0.0247882268951376	0.078933542826191	0.41164431466652	0.00222387000326503	0	0.125666740498058	0	0	0.0171205398010739	0.00364410958283261	0	0.0513470448631706	0.057630903966639	0	0.0121052885926659	0.00165573468596831	0.0510128457590544	0.0160558720431904	0	0	0.00787121646740115	0.0170208227339527	0.0159363775563971	0.0507464590211965	0.26464656972931	0.00142972840124073	0	0.0807912817375283	0
TCGA-A2-A0YI-01	BRCA	0.156179310323511	0.217115629684979	0.40528251829961	0.273025217529142	0.327653387378295	0.783515377093368	0.0280099974236088	0	0.0528059681364021	0.0443914432428038	0	0.156231024316353	0	0.0413457483028968	0.0225066428307779	0.0417176053786551	0.0127866113850339	0	0	0.0858092867390309	0.0854110970168285	0.363872620041635	0.0176669681884207	0	0.0412485763088994	0	0	0.00619641068865394	0.02139059603039	0	0.0403267131844631	0.0339007324867673	0	0.11931006911655	0	0.0315748047436807	0.0171878096778281	0.0318587835091298	0.00976484340924322	0	0	0.0655305946848611	0.0652265062780587	0.277881218770473	0.0134918605626765	0	0.0315005967086841	0
TCGA-A2-A0YJ-01	BRCA	0	0.134488238926834	0.0834615965146742	0.0641160806240611	0	0.414269686900628	0.00213986325668091	0	0.0170647120325353	0.0759096838556287	0	0.12609026542443	0	0.0271806495523367	0.0113200705184997	0	0.0396748804169806	0	0	0.458961102788997	0	0.194760059162251	0.00184686180899	0	0	0.0421023794333699	0	0.00294947174929951	0.000294591031108327	0	0.0023492674578789	0.0104503462865297	0	0.0173586144760111	0	0.00374190993411266	0.00155841324713258	0	0.00546196767230194	0	0	0.0631843292262235	0	0.0268122584320264	0.000254254061761332	0	0	0.00579615698838085
TCGA-A2-A0YK-01	BRCA	0.276756356750687	0.457067217792377	0.632990376271344	0.344476168710873	0.133381352899188	1.02152916252321	0.0952516063288091	0.00750542883697093	0.0302519582286659	0.206165891160563	0	0.189678602416514	0	0.0786176882823235	0.0166429527310835	0.0353471878911561	0	0.0159318989378418	0.000759874674811597	0	0.0928896009245522	0.138348155477462	0.0374644520654673	0	0.0532982310617128	0.000729472459735003	0	0.00111699852233128	0.11452924812774	0.00902442651315741	0.0363745469904268	0.247891089864625	0	0.228066996011525	0	0.0945288491769218	0.0200112621338545	0.0425009824887293	0	0.0191563006328669	0.000913663071224881	0	0.111689204652889	0.166347958185572	0.0450467524060848	0	0.0640850749431433	0.000877107857424911
TCGA-A2-A0YL-01	BRCA	0.12961535872852	0.15544898696842	0.309870866697607	0.127462587177307	0.129126438427257	0.507436262158724	0.0320535351866859	0	0.0549724406260486	0.203799727928574	0	0.173434220305785	0	0.0542724852860785	0.015721495086861	0	0	0.00109267965669044	0.0327544120419944	0.0232608261579613	0.117296040299402	0.250101091870484	0.00784773491033587	0	0.0333933106430995	0	0	0	0.0167452165759709	0	0.0287183743893324	0.106467837710002	0	0.090604470420827	0	0.0283527078975386	0.00821312964683223	0	0	0.00057083118579192	0.0171113644803088	0.0121517819947942	0.0612770974208535	0.130656319961788	0.00409976684128641	0	0.0174451340749348	0
TCGA-A2-A0YM-01	BRCA	0	0.1723815598818	0	0.346688298796754	0	0.757344453533221	0.000313544606042476	0	0	0.018135839707654	0	0.0850525975693648	0	0.057178944081748	0.017715983497738	0	0	0.0112730885322915	0.0204768320780691	0.40879214207037	0.0461171844337171	0.172573426257993	0	0.0503865059573887	0	0.111983911207624	0	0	0.000184665428350385	0	0	0.010681295559121	0	0.0500926313506153	0	0.0336761468639274	0.0104340167816982	0	0	0.00663940531117096	0.0120600478977568	0.240762477066723	0.0271612059453268	0.101638953653403	0	0.0296756682347133	0	0.0659541147670255
TCGA-A2-A0YT-01	BRCA	0.0112246737374875	0.0678999556089395	0.0623889975842154	0.053090115790859	0.0150926839705049	0.29022426932296	0.0379237918673559	0	0.050749935142951	0.13533069869859	0	0.110875565788163	0	0.0132342320373619	0.00466309279701053	0.00792409864983942	0	0.056264252209421	0.0303219544733479	0.00988141279247679	0.0592399382209812	0.413875086002315	0	0.040844621130009	0.0154770708382669	0.00240393940869134	0	0.01099030994322	0.0121576283099631	0	0.0162694397854724	0.0433843835938071	0	0.0355445447602951	0	0.00424263677642819	0.00149489663900724	0.0025403115388141	0	0.0180372223297896	0.0097206274469592	0.00316778829312312	0.0189911692510848	0.132680283658592	0	0.0130939892270466	0.00496164716958557	0.000770656107194263
TCGA-A2-A1FV-01	BRCA	0.00180228473793949	0.021325968554034	0.0590519322175168	0.0298197031177899	0.0566285968256833	0.0643533672015775	0.0953368752463818	0	0.070274879702261	0.0144425347597163	0	0.104330827231662	0	0.0565195972111333	0	0.0230517012184359	0	0.024976315720352	0.00656260704908624	0	0.0367240204038602	0.330718823627874	0	0	0.236006084394607	0.00105573343463086	0	0	0.01580733165058	0	0.0116519272032719	0.00239464463495231	0	0.0172985739585883	0	0.00937123243828456	0	0.00382208757448996	0	0.0041411983031842	0.00108811313407587	0	0.00608902660766109	0.0548348381952436	0	0	0.0391309914231944	0.000175045893760287
TCGA-A2-A1FW-01	BRCA	0.00142567397732779	0.0374961984169912	0.173328395505675	0.0747923876054114	0.221348885874844	0.258926662210885	0.0612533628233308	0	0.113867214469575	0.0385244554617366	0	0.277188928324073	0	0.0101652985769319	0	0.00248520719393378	0	0	0.000994443063602961	0	0.119678911283521	0.312305437540826	0	0	0.0635367412624689	0	0	0	0.0178153166249621	0	0.0331178630115191	0.0112046970194047	0	0.0806193863554927	0	0.00295653992512456	0	0.000722813426036096	0	0	0.000289230129204206	0	0.0348081737813515	0.0908328946695466	0	0	0.0184794288955844	0
TCGA-A2-A1FX-01	BRCA	0.0349512349336641	0.101188646444705	0.0936087454129496	0.144597262529745	0.0990342783871467	0.34530357705062	0.0246804707626165	0	0.0014350835219112	0.0812092044661365	0	0.129595081501414	0	0.0329948304520238	0	0.0132276503799264	0	0.00457813790218398	0.059405501629266	0	0.0496902903421465	0.433655699225605	0	0	0.164459724890992	0.00506832492577826	0	0	0.0104633777630932	0	0.00060840901925143	0.0344289455554687	0	0.0549423188492046	0	0.0139882816081315	0	0.00560791178476778	0	0.00194091866329569	0.0251851842994247	0	0.0210663841872577	0.183849953421017	0	0	0.0697233146360941	0.00214873528283125
TCGA-A2-A1FZ-01	BRCA	0.105084835380988	0.169820839387453	0.229503850628454	0.152006886284732	0.361666820391776	0.722590047233978	0.00359701607244489	0	0.00971060220162336	0.0847501697311932	0	0.12705456534886	0	0.0413530551203099	0.0079244243659287	0	0	0.0232332398532987	0.0165837808093003	0.0161054643614023	0.0631730955492684	0.471820759367849	0.0583644651857124	0	0.0763293620328097	0	0	0	0.00178671692862617	0	0.00482346950676874	0.0420972717143687	0	0.0631107946686901	0	0.0205409712233085	0.00393623572401744	0	0	0.0115404607921326	0.00823752836124046	0.00799993807043068	0.0313794648059153	0.234363739572282	0.0289909124333285	0	0.0379144714809572	0
TCGA-A2-A1G0-01	BRCA	0.0920534497182088	0.164975558784229	0.236997650239281	0.164417792575573	0.0896841648985185	0.52972672612117	0.029599909960798	0	0.169634340350593	0.066507383860812	0	0.166331242877911	0	0.0391461050157301	0	0.0215506525768728	0	0.0339375607597451	0.0137410891565187	0	0.0655043662196798	0.264796854419549	0.055610227658331	0	0.0500967624629159	0.0235435046805427	0	0	0.0179200770996879	0	0.10269830083481	0.0402642254001018	0	0.100698573083725	0	0.0236994376321897	0	0.0130469773805939	0	0.0205461336266031	0.00831899074843878	0	0.0396569886387319	0.160310624364657	0.0336669796796105	0	0.0303290735333034	0.0142534696771359
TCGA-A2-A1G1-01	BRCA	0.0167940830735574	0.257894703874137	0.224553077548424	0.331468509228362	0.0605780696741581	0.886484949239494	0.0209662412469132	0	0	0.00721164291116868	0	0.177999448886147	0.0295603268816906	0.133386086008553	0	0.0192518598693125	0	0.0416495843816029	0	0	0.152310049125812	0.351568835939465	0.0106901780783114	0	0	0.0473737645371535	0	0.00803198213386987	0.0117118067587204	0	0	0.00402844588087236	0	0.0994310388763752	0.0165124893911988	0.0745098773421886	0	0.0107541480554388	0	0.0232655857630261	0	0	0.0850808612647894	0.196387431605916	0.00597156630962289	0	0	0.026463130379841
TCGA-A2-A1G4-01	BRCA	0.0637274704284819	0	0.114596371700415	0.00336989556952926	0.659692011699227	0	0.0663975956364606	0	0.156232835686013	0.0714584107401811	0	0	0	0.129971205557602	0	0.012597772037983	0	0.0252039731247459	0.00186878556822925	0	0.0667485860035956	0.421466924715223	0	0	0	0.0480539109299669	0	0	0.015701400197226	0	0.0369452275122219	0.0168981586416545	0	0	0	0.0307349971488308	0	0.00297906360110993	0	0.00596012046518227	0.0004419218769641	0	0.0157844007963732	0.0996665736374036	0	0	0	0.0113635694082113
TCGA-A2-A1G6-01	BRCA	0.0366823520303446	0.0932651790815951	0.329449881153965	0.136833159565517	0.218792588461726	0.450245204180074	0.0459358987528779	0	0.121155361882959	0.138164360587567	0	0.150479281458775	0	0.0278530471128145	0.00292532391406052	0	0	0.0136736782784876	0.0298295751352433	0	0.00987051207239173	0.322147333430246	0.00394390637927553	0	0.101137184189717	0.0328845368055845	0	0	0.0197452216614628	0	0.0520777766583678	0.059388974627276	0	0.0646824563909293	0	0.0119724355922226	0.00125742982466593	0	0	0.00587753403909076	0.012822032203642	0	0.00424276990486246	0.138472756143274	0.00169526030370689	0	0.0434731043532059	0.0141351859022921
TCGA-A2-A259-01	BRCA	0.0494691431489258	0.199834939354535	0.103682694782984	0.187389902076179	0	0.506587028147694	0.0791927883688721	0	0.0140464327848074	0.0345044733910754	0	0.222100065945767	0	0.02044228872092	0.0319088631259694	0	0.0187228752333057	0	0.0477549247790003	0	0.0672750209220908	0.163430352393759	0.018412669047407	0.0210193474091026	0.261189897877923	0	0	0	0.0548830996606731	0	0.00973462086995476	0.0239126881483287	0	0.153922349559987	0	0.0141671507250968	0.022113848382812	0	0.0129755429569868	0	0.0330956688092071	0	0.0466237109967992	0.113262387936466	0.0127605602878992	0.0145670705933816	0.181012835775203	0
TCGA-A2-A25A-01	BRCA	0.123078877084515	0.195985763435216	0.377904761924732	0.212123360907398	0.155108836734916	0.717272151574185	0.0615854242520298	0	0.0388517988576299	0.119972028319545	0	0.189947610185624	0	0.0293500171069018	0	0.0196443089441802	0	0	0.000460424667951185	0	0.109274875015863	0.273536868580882	0.0250900512590329	0	0.13228659281036	0	0	0	0.0418784582447998	0	0.0264194564859394	0.0815816995586972	0	0.129165515354812	0	0.0199581878475902	0	0.0133582480247294	0	0	0.000313091538555635	0	0.0743075710874347	0.186006712926074	0.0170613854945826	0	0.0899556773480037	0
TCGA-A2-A25B-01	BRCA	0.0485366515659856	0.113359515773803	0.065002279020512	0.116697079296258	0.0631182420764161	0.458506298834921	0.0242566524063717	0	0.0367018938198918	0.0814429280306216	0	0.208849406275658	0	0.0452510800600644	0	0	0	0.0128712310683012	0.0680099283370556	0	0.0934747850099178	0.392855602358918	0	0.00485758537901877	0	0.0256832294608093	0	0.005745677793371	0.00846526238579576	0	0.0128084929460171	0.0284225433788874	0	0.0728857796872541	0	0.0157920499305367	0	0	0	0.00449189551781495	0.0237345977741394	0	0.0326215080427565	0.137101595800768	0	0.00169523535671384	0	0.00896311958707213
TCGA-A2-A25C-01	BRCA	0.0982589068495175	0.172500755703484	0.169863415317855	0.141523289872122	0.00252923660677334	0.566413219082572	0.0998535029602528	0	0.0608479114315995	0.0350135102095384	0	0.188520273728087	0	0.0577464882567124	0	0.0145820952754601	0	0	0.0091736686494912	0	0.115691050310972	0.347456274956832	0.0142630000240934	0.00683074353746044	0.0500021929990232	0	0	1.92876604768898e-05	0.0439622529795419	0	0.0267893583733116	0.0154153109094852	0	0.0829993512466524	0	0.0254239025187956	0	0.0064200227580072	0	0	0.00403886824160749	0	0.0509350104949686	0.152973708544424	0.00627953548666189	0.00300735443955072	0.0220143409393454	0
TCGA-A2-A25D-01	BRCA	0.0943417251161518	0.171948717439671	0.179547572314726	0.103029035482136	0	0.463277018151618	0.0429067641370353	0	0	0.191979297980877	0	0.0832450335253098	0	0.0794864244076036	0.0374991199239048	0	0	0.012195793049638	0.0269247886560963	0	0.156792144734901	0.22550949128389	0.0203299971061673	0	0.123131145194577	0	0	0	0.0220282652102988	0	0	0.098561869576165	0	0.0427378692571443	0	0.0408082052488717	0.0192519891781719	0	0	0.00626130096619094	0.013823144140012	0	0.0804968404534318	0.115776218070784	0.0104373885327025	0	0.0632153362423516	0
TCGA-A2-A25E-01	BRCA	0.0976663717530123	0.053758983543205	0.109802711889035	0.0613081278869556	0.03744368399538	0.303744471225018	0.126220304941978	0	0.0609773859439984	0.0420901866690689	0	0.111736625367288	0	0.0734339297414896	0	0.029560580036477	0	0	0	0.0288939623523928	0.081359169131237	0.412187628465546	0.000488363770310225	0	0.03125344663479	0	0	0.00179841694542329	0.0356094469168677	0	0.0172030244175081	0.0118745416484475	0	0.0315232912130533	0	0.0207172817735515	0	0.00833967170436349	0	0	0	0.00815160460179902	0.0229531612660184	0.116286943549856	0.000137777861992787	0	0.00881726556929413	0
TCGA-A2-A25F-01	BRCA	0.263239414945461	0.883584415129328	1.02893179035284	0.791051829557797	0.300282992766148	2.63706607760573	0.048556697215546	0	0	0.106691657844254	0	0.250090927538659	0.0580766358413353	0.0393202396640081	0	0.0476051211321054	0	0	0.00666593925594585	0.0984848810698959	0.100181927121141	0.20558107668279	0.0124553674479705	0	0.0244619226404162	0	0	0.00182760654593218	0.0771457149425202	0	0	0.169509144871628	0	0.397338462292095	0.0922707649070038	0.0624710529039025	0	0.0756338737035381	0	0	0.0105906842753446	0.156470414934517	0.159166640963493	0.326622279702114	0.0197887888127992	0	0.0388645154876667	0
TCGA-A2-A3KC-01	BRCA	0.19143766077976	0.238270498938524	0.214024151678402	0.122479189660447	0.150988500797811	0.621504023137466	0.00346259143426498	0.00289392248409104	0.0525424304411462	0.0578539849081236	0	0.122533776937043	0	0.0738053229387085	0.0327613114046138	0	0.0118482706018364	0	0.00474813448080152	0.0260351515102137	0.0574328593683048	0.465122317345266	0.00567464703476166	0	0.0832852791108247	0	0	0	0.00183416532439233	0.00153293634913813	0.0278321903707082	0.0306457677756379	0	0.0649072259870756	0	0.0390953326893137	0.0173539565671331	0	0.0062761337872132	0	0.00251512885235518	0.0137910501489678	0.0304226938505112	0.246379407525101	0.00300591075121602	0	0.0441169493650753	0
TCGA-A2-A3KD-01	BRCA	0.0165975175771825	0.0818704067483784	0.0965208602195764	0.0480483201528418	0.0937345703043856	0.229698698493381	0.0985336608579551	0	0.0807361709441421	0.0599033875927213	0	0.147591077638978	0	0.0243644384059464	0.00727139829407073	0	0	0.0309825029482655	0.0268314579370796	0	0.0349607686342309	0.419020849831147	0	0	0.0118709260386011	0.0555754500823499	0	0.00235791079451255	0.0306948522733758	0	0.0251506421122521	0.018660888236803	0	0.045977042622293	0	0.00758992237863159	0.00226515989068073	0	0	0.00965155808457574	0.00835843944583797	0	0.0108908531282358	0.130531870764173	0	0	0.00369798826036018	0.0173126646818012
TCGA-A2-A3XS-01	BRCA	0.0541410878033528	0.240957452436803	0.0164223772436443	0.0516769601033456	0	0.367899654112892	0.0420095301892133	0.0340399423227959	0.0178230830860627	0.121583890395961	0	0.167901423385598	0	0.113296525965481	0.0765781280376002	0	0	0.0420907291516211	0.0415038645817647	0.0315264175167957	0.0655458240264062	0.221155389038508	0.00132229325536789	0	0.0236229590468249	0	0	0	0.0209905207976806	0.0170084291364429	0.00890549821699387	0.0607507193849702	0	0.083893780855481	0	0.0566098471911505	0.0382630984441104	0	0	0.0210310927465097	0.0207378594515047	0.0157525190018093	0.032750687194799	0.110502706700679	0.000660698273758825	0	0.0118034696161029	0
TCGA-A2-A3XT-01	BRCA	0.0193485626250917	0.108053419407609	0	0.395394142681002	0	0.73423569864602	0	0.0262522032983037	0	0.0338234010385758	0	0.0721846659971046	0	0.0425933903262783	0.0534422308386918	0	0	0.0462095824847444	0.0308388628375728	0.437402937429221	0.0824380768076434	0.150955357628353	0	0	0.0238592913135105	0	0	0	0	0.0130727306421639	0	0.0168429371872096	0	0.0359455808090472	0	0.0212101023500744	0.0266124667987659	0	0	0.0230108466723991	0.0153567356844397	0.21781222391619	0.0410514409216833	0.0751707849753885	0	0	0.0118811394651434	0
TCGA-A2-A3XU-01	BRCA	0	0	0	0	0	0.0613391142694844	0.0817390088574402	0	0.224717368170021	0.0719659416373913	0	0	0	0.120019565306754	0	0	0	0.0451259330562829	0	0.144944875048461	0.0101241174023303	0.259085909251605	0	0	0	0.0422772812697138	0	0	0.00511125948571367	0	0.0140519049070789	0.00450013533298368	0	0	0	0.00750499853399606	0	0	0	0.00282179043530954	0	0.00906361451958801	0.000633075832830208	0.0162010199265645	0	0	0	0.00264366008275057
TCGA-A2-A3XV-01	BRCA	0.00339956549105614	0	0	0	0	0	0	9.4117704103558e-05	0.00289936359622341	0.0664308415026447	0	0.0489736145160616	0	0.0814398929321032	0.0143053369318732	0.000377902177971512	0	0.073045384291956	0.00591517599160769	0.165827731476288	0.0407486219660455	0.432811172481465	0	0	0	0.0671308444316566	0	0	0	7.63783782203838e-06	0.000235289089826398	0.00539099416641588	0	0.0039743056717696	0	0.006609008372911	0.00116090638329897	3.06675091092918e-05	0	0.00592777739517064	0.000480028230002337	0.0134572483623146	0.00330683125999076	0.035123482605806	0	0	0	0.00544780078848203
TCGA-A2-A3XW-01	BRCA	0.0200754944270057	0.181817630908461	0	0.0259825805684308	0	0.526009078113182	0	0.00559139220969916	0	0.127842438079506	0	0.113555624702962	0	0.0140188635240416	0.0617178635114717	0	0	0.0709112404159982	0.0248770835804829	0.112008783291122	0.0126937165807957	0.251869443752808	0.0895732535473991	0.0115348569335269	0.103805439870187	0	0	0	0	0.00212316412835227	0	0.0485443461005407	0	0.0431193555915717	0	0.0053232445584626	0.0234355146217061	0	0	0.0269264248154596	0.00944632919588096	0.0425319887829668	0.00482005960037382	0.0956398957448153	0.0340127667062498	0.00438001727449154	0.039417014223738	0
TCGA-A2-A3XX-01	BRCA	0.0613689474911733	0.153062789799648	0.0385038186768961	0.0706003245315587	0.0221323841746664	0.430509408691545	0.077503051387415	0	0.0674817109194023	0.0588597051440682	0	0.0220249606022448	0	0.11042126941468	0.0503730378669499	0	0	0.0207935060987036	0	0.252633541652353	0.0769691347015153	0.234873059380009	0	0	0.028067022832659	0	0	0	0.0329512478746485	0	0.0286905682254424	0.0250248306268087	0	0.00936414661412654	0	0.0469467789200784	0.021416633632343	0	0	0.00884058061425766	0	0.10740984133418	0.0327242475082558	0.0998587831080474	0	0	0.0119329937325866	0
TCGA-A2-A3XY-01	BRCA	0.00170020925249044	0.346699631266621	0.049301046849298	0.234868445997968	0	0.670831642771651	0.0239327559281121	0.00241142611247397	0.00988609851196813	0.0321345965849905	0	0.206666987688612	0	0.0956900626162006	0.0314374425855177	0	0.017930562783063	0	0.00204580323009554	0.260839192613161	0.130356728479111	0.175013099945645	0.000551437278150925	0	0.0111038056428977	0	0	0	0.0170995009377081	0.00172291829638507	0.00706343019096712	0.022959560783072	0	0.147659649410611	0	0.0683687378231726	0.0224614574512402	0	0.0128110475886513	0	0.00146168767008959	0.186364664064479	0.0931374141599314	0.125043545992818	0.000393991493631248	0	0.00793345887841661	0
TCGA-A2-A3XZ-01	BRCA	0.449643408591032	0.447070895389888	0.0105545123805443	0.137942489561091	0	0.856976160146864	0.12082073742793	0.0298489414029415	0	0.0789745924952754	0	0.223141644086266	0.0126020502904742	0.0485394618992066	0.0558835431867521	0	0	0.0395453839321682	0	0.00863211234269224	0.0797019765986456	0.249589851526097	0.0116313873748317	0	0.0410883174367187	0	0	0	0.103908882566231	0.0256708427128634	0	0.0679201421213185	0	0.191907443909009	0.0108380812069428	0.0417451619124678	0.0480612571152439	0	0	0.0340100279349419	0	0.00742383440798278	0.0685457108025452	0.21465356961108	0.0100032866090944	0	0.0353369896779744	0
TCGA-A2-A3Y0-01	BRCA	0.0228269863187103	0.0900823668957241	0.00372163101951144	0.135797066012475	0	0.746953640779305	0.00852831114598533	0	0.011544435246722	0.203303991303319	0	0.101616559901387	0	0.178983434789703	0.0533366339016249	0	0	0.0754485388777816	0.00609059724205264	0.0957097867246734	0.101415218490077	0.14790135747223	0	0	0	0.0129805521050353	0	0.00314058279940905	0.00372126860846977	0	0.00503733315433288	0.0887102672338349	0	0.0443396714764244	0	0.0780981633898941	0.0232730652085782	0	0	0.0329214394825367	0.00265758928534782	0.0417622925295737	0.0442518175671724	0.064535717481481	0	0	0	0.005663972648537
TCGA-A2-A4RW-01	BRCA	0.0907524028409587	0.207380236656985	0.126784909935368	0.0938493016430468	0.15950981097426	0.376749828340464	0.0150456802010178	0	0.0392639825326335	0.1345003698924	0	0.0910147978848538	0	0.0436997030364885	0.0143447105903072	0	0	0.0485401163074056	0.0138842884446958	0	0.0613206321011532	0.258772451868686	0.00497040711957767	0	0.274642860020781	0	0	0	0.00831321981592417	0	0.0216946069091851	0.0743157587626378	0	0.0502885885656081	0	0.0241454844433263	0.00792591167297122	0	0	0.0268199676825971	0.00767151370269349	0	0.0338816116717553	0.142980061117112	0.00274630900083125	0	0.151748969519663	0
TCGA-A2-A4RX-01	BRCA	0.137164278588342	0.366674514079477	0.158367132906999	0.216736161104629	0.0189506375341928	0.716333139358325	0.0471268273645272	0.0947391011475995	0.0155908661768505	0.0852891899689263	0	0.072453440842575	0	0.143931313647691	0.0361260394118723	0	0.00130841598615638	0.0103820936066647	0.000524290723271096	0.206116864456092	0.130172550657023	0.145800949709233	0	0	0	0.0104380563015175	0	0	0.0324853799600964	0.0653053869731604	0.0107470678589162	0.0587913911793457	0	0.0499434756552071	0	0.0992144745037616	0.0249023365751	0	0.000901914956578377	0.00715656611010598	0.000361403139304796	0.142080106650248	0.0897303087211697	0.100503248674288	0	0	0	0.00719514221436651
TCGA-A2-A4RY-01	BRCA	0.135747960146515	0.2869899952842	0.159464396108172	0.148611228637287	0.0757757651049102	0.568063697925782	0.115136850643161	0	0.0375705593041908	0.118643540240552	0	0.131900051884094	0	0.154817576034499	0.00473123587102704	0	0.00994982856356187	0	0.0854817926813766	0.0440148753112501	0.0721779382494053	0.149454041080547	0.00760234932397417	0	0.068519360812361	0	0	0	0.0763019262499311	0	0.0248982495976174	0.0786258318418144	0	0.0874110067715317	0	0.102598596390208	0.00313542022806384	0	0.00659381493427576	0	0.0566493299447712	0.0291689389725234	0.0478327806468042	0.0990441475216723	0.00503812544987779	0	0.045408218013541	0
TCGA-A2-A4S0-01	BRCA	0.0690426302945396	0.054780843262722	0.0400876505694441	0.0318728458234505	0.0154866179373038	0.20564268122906	0	0.0312075732058354	0.0454642505618756	0.01330535014483	0	0.0489692622403363	0	0.0759083437439124	0.0212434178273448	0	0.139624084447515	0	0.0454379355377134	0.0274811476354385	0	0.318034560264424	0.00336477388800435	0	0.22995930050277	0	0	0	0	0.00594957557676613	0.00866754338681908	0.00253660179661777	0	0.0093357572123834	0	0.0144715651240418	0.00404995668964659	0	0.0266186684007181	0	0.00866252655247492	0.00523915024455464	0	0.0606317780570956	0.000641478157028495	0	0.0438406481945119	0
TCGA-A2-A4S1-01	BRCA	0	0.158418502557653	0.364810147665271	0.264528015858667	0.749537385911468	0.600628513132535	0.00572734445344273	0	0	0.0413244760109023	0	0	0	0.0191702892457574	0.0229698133978154	0.0208403618771673	0.02120672889621	0	0	0.124992798109924	0.0219940534378633	0.704601196243001	0.00107969608951797	0	0.00989598271201791	0.00264468008043667	0	0.0035525794459436	0.00204531480903597	0	0	0.0147575483625651	0	0	0	0.00684597841226079	0.0082028416284801	0.00744238470717731	0.00757321949381914	0	0	0.0446366763995484	0.00785438409944939	0.251622941985618	0.00038557457458699	0	0.00353399383525598	0.000944452246176335
TCGA-A2-A4S2-01	BRCA	0.11567617432604	0.232200522335291	0.278510002441447	0.19290854909522	0.0172755031371657	0.618064188149166	0.0269747947264646	0	0.0210275941295946	0.154816982077996	0	0.12716634961954	0	0.0592617039646178	0.0643207341021083	0	0.00358470424237433	0.0110288361142631	0.0414361160460743	0.168992202190548	0.0786489306371466	0.208253040750292	0	0	0.0344880113989801	0	0	0	0.0171596593701227	0	0.0133764262637014	0.0984847782571793	0	0.0808951936406167	0	0.0376985502220787	0.0409167854221173	0	0.00228036225541425	0.00701584842030289	0.0263590379160116	0.107502157299151	0.0500314783946726	0.132477421174269	0	0	0.0219390929184272	0
TCGA-A2-A4S3-01	BRCA	0.0776511027610689	0.15309341709516	0.0113194114859411	0.0643038219008003	0	0.379596401392714	0.012037579573245	0.00785443632600535	0	0.126614534526868	0	0.111656350652237	0	0.0782412549742597	0.0936240676761588	0	0	0.0444406111766228	0.0103732830026221	0.178684419708089	0.101845533271094	0.18753448382585	0.00811730097154967	0	0.0389761443153998	0	0	0	0.00511699955770446	0.00333880635734422	0	0.0538219924720538	0	0.047463486610903	0	0.0332592166607464	0.0397982260448937	0	0	0.0188910558265655	0.00440953135249362	0.0759561414362052	0.0432930511928386	0.079718174650664	0.00345054628535899	0	0.0165681906407671	0
TCGA-A7-A0CD-01	BRCA	0.0407256058616397	0.0461090708034757	0.106119290158427	0.0290643792831551	0.0204169385496176	0.165460544898972	0.0444404186061901	0	0.0608358479968574	0.060312704372656	0	0.0563278127285033	0	0.011767574958673	0.0341878140531648	0	0.015485102945303	0	0.0431389292337414	0	0.0304089400997548	0.395743786048319	0.00144434176538385	0	0.245906727191453	0	0	0	0.00672161527878474	0	0.00920142469892363	0.00912229920263632	0	0.00851958416529624	0	0.00177984623271402	0.00517090838689796	0	0.0023421225050343	0	0.00652476495366633	0	0.00459935353439023	0.05985626513464	0.000218456755865003	0	0.0371934033586216	0
TCGA-A7-A0CE-01	BRCA	0	0.0388807403484758	0.120533713434876	0.128444628162656	0	0.272088815425563	0.0716384020106958	0	0.068606357682614	0.0831669812059987	0	0.0347626260180964	0	0.0551054822072837	0.0233402691836054	0	0.000379675821506606	0.0357429212744997	0.00894473645758095	0.150112157020456	0.0762786550110726	0.269830912609284	0	0.0570024613100939	0.0650883621872124	0	0	0	0.0194227125272513	0	0.0186006600567701	0.0225483584555983	0	0.00942489604585297	0	0.0149402821607862	0.00632804928555143	0	0.000102938286277935	0.00969067518696374	0.00242511055483455	0.0406986363573356	0.0206807849793222	0.0731569674850301	0	0.0154545940207658	0.0176468557665914	0
TCGA-A7-A0CG-01	BRCA	0.123907257188492	0.189664066310594	0.329348516274297	0.140219721714125	0.107856428316437	0.518502612047953	0.0438550123793924	0	0.065430516930428	0.0962177172651056	0	0.245167943107362	0	0.0428721984751236	0.00552868340797113	0.0347288949205956	0	0.0219857007227283	0.00297836920829967	0.00549564522052678	0.0723974863163455	0.24457970463695	0.0104844203980472	0	0.108277707011125	0	0	0	0.0266451686630487	0	0.039753885923903	0.0584593907470195	0	0.148957686714462	0	0.026048036412416	0.00335908471796972	0.0211003762725055	0	0.0133579418212109	0.00180957992234582	0.00333901157173137	0.0439868359172156	0.148600288268815	0.00637006204498415	0	0.0657867278841608	0
TCGA-A7-A0CH-01	BRCA	0.0606034918236609	0.0682209560630476	0.10240642685899	0.058903396950299	0.060343490903314	0.221647797710774	0.0342459445390518	0	0.0182990075838468	0.023978014091768	0	0.140251210630293	0	0.0826533803750913	0	0.0374431748432422	0	0.0515793156268969	0.0140718328295766	0.0088837236997172	0.0430831044989237	0.437377482277619	0.0136497397585905	0.0124630905290061	0.0658882790101227	0.00931266559991452	0	0.00682003410634008	0.00732029301663701	0	0.00391153169318104	0.0051254562101108	0	0.0299796069745151	0	0.0176676967537358	0	0.00800372175494079	0	0.0110254136385675	0.00300794564086755	0.00189895362607432	0.00920929334096403	0.0934922768884382	0.00291772050613993	0.0026640665279698	0.0140840474750528	0.00199064274251778
[truncated: 9,453 more rows]
[truncated: 70 more columns]
