# Supplementary material for: Comprehensive Multi-Omics Identification of Interferon-γ Response Characteristics Reveals That RBCK1 Regulates the Immunosuppressive Microenvironment of Renal Cell Carcinoma
Source: Front Immunol. 2021 Nov 2;12:734646. doi: 10.3389/fimmu.2021.734646 (PMC8593147; doi:10.3389/fimmu.2021.734646)
Supplement: Supplementary file 7 [file DataSheet_7.zip › Clustering groups.csv]

	times	status	Groups
TCGA-3Z-A93Z	1.05479452054795	0	G1
TCGA-A3-3306	3.06849315068493	0	G1
TCGA-A3-3307	3.93424657534247	0	G1
TCGA-A3-3308	0.0438356164383562	0	G1
TCGA-A3-3311	3.26301369863014	0	G1
TCGA-A3-3316	4.09041095890411	0	G1
TCGA-A3-3317	1.53424657534247	1	G1
TCGA-A3-3319	3.0958904109589	0	G1
TCGA-A3-3320	4.13150684931507	0	G1
TCGA-A3-3322	4.04931506849315	0	G1
TCGA-A3-3323	3.03013698630137	0	G1
TCGA-A3-3324	3.24931506849315	0	G1
TCGA-A3-3325	3.20547945205479	0	G1
TCGA-A3-3326	3.11506849315069	0	G1
TCGA-A3-3329	4.44931506849315	0	G1
TCGA-A3-3331	4.06849315068493	0	G1
TCGA-A3-3335	3.00821917808219	1	G1
TCGA-A3-3343	2.58904109589041	0	G1
TCGA-A3-3346	0.312328767123288	1	G1
TCGA-A3-3347	1.67123287671233	1	G1
TCGA-A3-3349	3.79452054794521	0	G1
TCGA-A3-3351	2.49315068493151	0	G1
TCGA-A3-3352	1.53698630136986	0	G1
TCGA-A3-3357	7.36438356164384	0	G1
TCGA-A3-3358	3.58082191780822	0	G1
TCGA-A3-3359	6.86027397260274	0	G1
TCGA-A3-3362	4.27123287671233	0	G1
TCGA-A3-3363	0.873972602739726	0	G1
TCGA-A3-3365	2.39178082191781	0	G1
TCGA-A3-3367	6.21917808219178	0	G1
TCGA-A3-3370	6.23013698630137	0	G1
TCGA-A3-3372	2.01369863013699	0	G1
TCGA-A3-3373	4.44109589041096	0	G1
TCGA-A3-3376	4.64657534246575	0	G1
TCGA-A3-3378	1.72602739726027	0	G1
TCGA-A3-3380	1.55342465753425	0	G1
TCGA-A3-3382	1.40821917808219	1	G1
TCGA-A3-3383	2.35890410958904	0	G1
TCGA-A3-3387	1.69041095890411	0	G1
TCGA-A3-A6NI	2.78904109589041	0	G1
TCGA-A3-A6NJ	1.28219178082192	0	G1
TCGA-A3-A6NL	1.88767123287671	0	G1
TCGA-A3-A6NN	0.00821917808219178	0	G1
TCGA-A3-A8CQ	0.00821917808219178	0	G1
TCGA-A3-A8OU	0	0	G1
TCGA-A3-A8OV	0.931506849315068	0	G1
TCGA-A3-A8OW	0.884931506849315	0	G1
TCGA-A3-A8OX	0	0	G1
TCGA-AK-3425	9.15890410958904	0	G1
TCGA-AK-3426	0.701369863013699	1	G1
TCGA-AK-3428	10.213698630137	0	G1
TCGA-AK-3429	9.11780821917808	0	G1
TCGA-AK-3431	6.13972602739726	0	G1
TCGA-AK-3445	6.55342465753425	0	G1
TCGA-AK-3453	6.93424657534247	0	G1
TCGA-AK-3455	1.87123287671233	0	G1
TCGA-AK-3461	6.07397260273973	0	G1
TCGA-AS-3778	0.117808219178082	0	G1
TCGA-B0-4690	0.117808219178082	1	G1
TCGA-B0-4691	0.380821917808219	1	G1
TCGA-B0-4693	0.210958904109589	0	G1
TCGA-B0-4694	0.29041095890411	0	G1
TCGA-B0-4697	1.58356164383562	1	G1
TCGA-B0-4698	0.115068493150685	1	G1
TCGA-B0-4699	0.301369863013699	0	G1
TCGA-B0-4700	5.42465753424658	1	G1
TCGA-B0-4701	0.652054794520548	1	G1
TCGA-B0-4703	0.498630136986301	1	G1
TCGA-B0-4710	4.80821917808219	0	G1
TCGA-B0-4712	3.66301369863014	1	G1
TCGA-B0-4714	0.271232876712329	1	G1
TCGA-B0-4810	0.561643835616438	1	G1
TCGA-B0-4814	0.46027397260274	1	G1
TCGA-B0-4815	4.35068493150685	1	G1
TCGA-B0-4816	3.75616438356164	1	G1
TCGA-B0-4818	0.347945205479452	1	G1
TCGA-B0-4819	0.501369863013699	0	G1
TCGA-B0-4823	1.24383561643836	0	G1
TCGA-B0-4824	4.53972602739726	0	G1
TCGA-B0-4827	1.83013698630137	1	G1
TCGA-B0-4833	6.53698630136986	1	G1
TCGA-B0-4836	3.39178082191781	1	G1
TCGA-B0-4838	2.28493150684932	0	G1
TCGA-B0-4844	0.16986301369863	1	G1
TCGA-B0-4846	0.446575342465753	1	G1
TCGA-B0-4847	2.17260273972603	0	G1
TCGA-B0-4848	1.35342465753425	1	G1
TCGA-B0-4849	0.010958904109589	1	G1
TCGA-B0-4852	2.35616438356164	1	G1
TCGA-B0-4945	5.87671232876712	0	G1
TCGA-B0-5075	1.74520547945205	0	G1
TCGA-B0-5077	3.60821917808219	0	G1
TCGA-B0-5080	0.282191780821918	1	G1
TCGA-B0-5081	0.583561643835616	1	G1
TCGA-B0-5088	1.54246575342466	0	G1
TCGA-B0-5092	1.25753424657534	1	G1
TCGA-B0-5094	0.205479452054795	1	G1
TCGA-B0-5095	0.671232876712329	0	G1
TCGA-B0-5096	0.186301369863014	0	G1
TCGA-B0-5097	0.983561643835616	1	G1
TCGA-B0-5104	7.53972602739726	0	G1
TCGA-B0-5106	4.37808219178082	0	G1
TCGA-B0-5107	1.5041095890411	1	G1
TCGA-B0-5108	4.88219178082192	0	G1
TCGA-B0-5109	0.191780821917808	1	G1
TCGA-B0-5110	5.5041095890411	0	G1
TCGA-B0-5113	3.21917808219178	0	G1
TCGA-B0-5115	0.205479452054795	1	G1
TCGA-B0-5119	4.25205479452055	0	G1
TCGA-B0-5120	3.2027397260274	0	G1
TCGA-B0-5399	3.86575342465753	0	G1
TCGA-B0-5402	1.21643835616438	1	G1
TCGA-B0-5690	9.29315068493151	0	G1
TCGA-B0-5691	8.9041095890411	1	G1
TCGA-B0-5692	10.8054794520548	0	G1
TCGA-B0-5693	11.1616438356164	0	G1
TCGA-B0-5695	5.89041095890411	0	G1
TCGA-B0-5696	4.7041095890411	1	G1
TCGA-B0-5697	7.20547945205479	0	G1
TCGA-B0-5698	9.94794520547945	0	G1
TCGA-B0-5699	0.257534246575342	1	G1
TCGA-B0-5700	4.9041095890411	0	G1
TCGA-B0-5701	0.613698630136986	1	G1
TCGA-B0-5705	2.30684931506849	1	G1
TCGA-B0-5706	8.78082191780822	0	G1
TCGA-B0-5707	10.2575342465753	0	G1
TCGA-B0-5709	10.8876712328767	0	G1
TCGA-B0-5710	3.94794520547945	1	G1
TCGA-B0-5711	10.3178082191781	1	G1
TCGA-B0-5713	7.62191780821918	0	G1
TCGA-B0-5812	10.5041095890411	0	G1
TCGA-B2-3924	2.99178082191781	0	G1
TCGA-B2-4099	2.66301369863014	0	G1
TCGA-B2-4101	1.77534246575342	0	G1
TCGA-B2-4102	2.60821917808219	0	G1
TCGA-B2-5633	2.63835616438356	0	G1
TCGA-B2-5635	2.06849315068493	0	G1
TCGA-B2-5636	2.51780821917808	0	G1
TCGA-B2-5639	0.446575342465753	1	G1
TCGA-B2-5641	1.7972602739726	0	G1
TCGA-B2-A4SR	0.728767123287671	1	G1
TCGA-B4-5377	1	0	G1
TCGA-B4-5378	0.479452054794521	0	G1
TCGA-B4-5832	0.424657534246575	0	G1
TCGA-B4-5834	0.104109589041096	0	G1
TCGA-B4-5836	0.386301369863014	0	G1
TCGA-B4-5838	0.454794520547945	0	G1
TCGA-B4-5843	0.0301369863013699	0	G1
TCGA-B4-5844	0.0191780821917808	0	G1
TCGA-B8-4143	1.94246575342466	1	G1
TCGA-B8-4146	1.4	0	G1
TCGA-B8-4148	4.16438356164384	0	G1
TCGA-B8-4151	3.55890410958904	0	G1
TCGA-B8-4154	3.78082191780822	0	G1
TCGA-B8-4620	1.65479452054795	1	G1
TCGA-B8-4622	3.36164383561644	1	G1
TCGA-B8-5158	3.33698630136986	0	G1
TCGA-B8-5159	1.97808219178082	0	G1
TCGA-B8-5162	0.0986301369863014	0	G1
TCGA-B8-5163	2.25205479452055	0	G1
TCGA-B8-5164	0.0712328767123288	0	G1
TCGA-B8-5165	2.01917808219178	0	G1
TCGA-B8-5545	4.17808219178082	0	G1
TCGA-B8-5549	0.531506849315069	0	G1
TCGA-B8-5550	1.9013698630137	1	G1
TCGA-B8-5551	0.0438356164383562	0	G1
TCGA-B8-5552	2.86575342465753	0	G1
TCGA-B8-5553	1.19178082191781	0	G1
TCGA-B8-A54D	2.27397260273973	0	G1
TCGA-B8-A54F	1.42191780821918	0	G1
TCGA-B8-A54G	0.145205479452055	0	G1
TCGA-B8-A54H	0.701369863013699	0	G1
TCGA-B8-A54J	1.44657534246575	0	G1
TCGA-B8-A7U6	1.35616438356164	0	G1
TCGA-B8-A8YJ	1.18082191780822	0	G1
TCGA-BP-4160	7.89315068493151	0	G1
TCGA-BP-4161	7.35616438356164	1	G1
TCGA-BP-4162	8.42191780821918	0	G1
TCGA-BP-4163	7.77808219178082	0	G1
TCGA-BP-4164	2.71780821917808	0	G1
TCGA-BP-4167	7.44657534246575	0	G1
TCGA-BP-4169	0.213698630136986	1	G1
TCGA-BP-4170	6.41917808219178	0	G1
TCGA-BP-4173	5.18630136986301	0	G1
TCGA-BP-4174	5.14794520547945	0	G1
TCGA-BP-4176	5.35616438356164	0	G1
TCGA-BP-4177	4.57534246575342	0	G1
TCGA-BP-4325	8.12054794520548	0	G1
TCGA-BP-4326	2.62465753424658	1	G1
TCGA-BP-4330	5.17260273972603	0	G1
TCGA-BP-4331	6.72328767123288	0	G1
TCGA-BP-4332	3.1041095890411	0	G1
TCGA-BP-4335	0.438356164383562	1	G1
TCGA-BP-4338	4.81369863013699	1	G1
TCGA-BP-4340	1.53972602739726	0	G1
TCGA-BP-4342	0.657534246575342	1	G1
TCGA-BP-4343	0.904109589041096	1	G1
TCGA-BP-4344	4.56438356164384	0	G1
TCGA-BP-4345	4.15342465753425	0	G1
TCGA-BP-4346	4.09041095890411	0	G1
TCGA-BP-4347	3.74520547945205	0	G1
TCGA-BP-4351	2.39178082191781	1	G1
TCGA-BP-4353	1.02739726027397	0	G1
TCGA-BP-4354	1.87671232876712	1	G1
TCGA-BP-4758	6.04931506849315	0	G1
TCGA-BP-4760	3.99178082191781	1	G1
TCGA-BP-4762	3.67945205479452	0	G1
TCGA-BP-4763	3.47945205479452	0	G1
TCGA-BP-4765	5.98356164383562	0	G1
TCGA-BP-4766	4.00547945205479	0	G1
TCGA-BP-4769	5.13972602739726	0	G1
TCGA-BP-4771	0.063013698630137	1	G1
TCGA-BP-4774	5.16438356164384	0	G1
TCGA-BP-4775	5.04931506849315	0	G1
TCGA-BP-4777	4.74246575342466	0	G1
TCGA-BP-4781	5.6986301369863	0	G1
TCGA-BP-4782	0.96986301369863	0	G1
TCGA-BP-4784	5.07945205479452	0	G1
TCGA-BP-4787	0.70958904109589	1	G1
TCGA-BP-4789	4.07945205479452	0	G1
TCGA-BP-4790	3.04383561643836	0	G1
TCGA-BP-4795	1.6986301369863	0	G1
TCGA-BP-4797	3.03287671232877	0	G1
TCGA-BP-4798	0.915068493150685	1	G1
TCGA-BP-4801	3.07945205479452	0	G1
TCGA-BP-4803	0.558904109589041	0	G1
TCGA-BP-4804	0.808219178082192	1	G1
TCGA-BP-4807	0.578082191780822	0	G1
TCGA-BP-4959	7.28767123287671	0	G1
TCGA-BP-4961	5.3013698630137	0	G1
TCGA-BP-4962	4.89041095890411	0	G1
TCGA-BP-4963	5.02465753424658	0	G1
TCGA-BP-4964	5.1013698630137	0	G1
TCGA-BP-4965	5.12602739726027	0	G1
TCGA-BP-4968	4.78356164383562	0	G1
TCGA-BP-4970	1.18630136986301	0	G1
TCGA-BP-4971	4.07397260273973	0	G1
TCGA-BP-4972	4.11506849315068	0	G1
TCGA-BP-4973	3.79178082191781	0	G1
TCGA-BP-4974	0.0958904109589041	1	G1
TCGA-BP-4975	3.92602739726027	0	G1
TCGA-BP-4976	4.47123287671233	0	G1
TCGA-BP-4977	1.24383561643836	0	G1
TCGA-BP-4982	2.77808219178082	0	G1
TCGA-BP-4983	3.87123287671233	0	G1
TCGA-BP-4986	2.15068493150685	0	G1
TCGA-BP-4987	3.07945205479452	0	G1
TCGA-BP-4989	0.323287671232877	0	G1
TCGA-BP-4991	3.87123287671233	0	G1
TCGA-BP-4993	0.484931506849315	0	G1
TCGA-BP-4998	2.55342465753425	0	G1
TCGA-BP-4999	3.46849315068493	0	G1
TCGA-BP-5004	3.08493150684932	0	G1
TCGA-BP-5006	2.3013698630137	0	G1
TCGA-BP-5007	3.12328767123288	0	G1
TCGA-BP-5008	2.93424657534247	0	G1
TCGA-BP-5168	4.00821917808219	0	G1
TCGA-BP-5170	6.60821917808219	0	G1
TCGA-BP-5173	0.16986301369863	0	G1
TCGA-BP-5180	6.2	0	G1
TCGA-BP-5181	4.0958904109589	0	G1
TCGA-BP-5182	3.19178082191781	0	G1
TCGA-BP-5183	1.32876712328767	1	G1
TCGA-BP-5184	3.1041095890411	0	G1
TCGA-BP-5186	1.8986301369863	0	G1
TCGA-BP-5187	1.11232876712329	0	G1
TCGA-BP-5189	1.73698630136986	1	G1
TCGA-BP-5194	1.11780821917808	0	G1
TCGA-BP-5195	2.05205479452055	0	G1
TCGA-BP-5196	2.78904109589041	0	G1
TCGA-BP-5198	1.65205479452055	0	G1
TCGA-BP-5199	3.71232876712329	0	G1
TCGA-BP-5200	2.91232876712329	0	G1
TCGA-BP-5202	0.0794520547945206	0	G1
TCGA-CJ-4634	9.58356164383562	0	G1
TCGA-CJ-4635	3.87945205479452	0	G1
TCGA-CJ-4636	5.27123287671233	0	G1
TCGA-CJ-4637	4.98904109589041	1	G1
TCGA-CJ-4639	8.84657534246575	0	G1
TCGA-CJ-4640	9.53424657534247	0	G1
TCGA-CJ-4643	4.91232876712329	0	G1
TCGA-CJ-4644	0.254794520547945	1	G1
TCGA-CJ-4868	0.101369863013699	1	G1
TCGA-CJ-4869	4.80547945205479	1	G1
TCGA-CJ-4871	0.463013698630137	1	G1
TCGA-CJ-4872	3.93150684931507	0	G1
TCGA-CJ-4873	6.18904109589041	0	G1
TCGA-CJ-4874	6.25479452054795	0	G1
TCGA-CJ-4878	5.98904109589041	0	G1
TCGA-CJ-4881	5.15342465753425	1	G1
TCGA-CJ-4882	5.15890410958904	0	G1
TCGA-CJ-4884	4.81917808219178	0	G1
TCGA-CJ-4886	5.34794520547945	0	G1
TCGA-CJ-4887	0.882191780821918	1	G1
TCGA-CJ-4888	1.66575342465753	1	G1
TCGA-CJ-4889	5.33150684931507	0	G1
TCGA-CJ-4890	0.191780821917808	1	G1
TCGA-CJ-4892	4.16712328767123	0	G1
TCGA-CJ-4893	2.05479452054795	0	G1
TCGA-CJ-4894	0.432876712328767	1	G1
TCGA-CJ-4895	0.167123287671233	1	G1
TCGA-CJ-4897	3.8986301369863	1	G1
TCGA-CJ-4899	4.18630136986301	0	G1
TCGA-CJ-4900	4.6958904109589	1	G1
TCGA-CJ-4901	3.97260273972603	0	G1
TCGA-CJ-4902	4.16438356164384	0	G1
TCGA-CJ-4903	4.27397260273973	0	G1
TCGA-CJ-4904	0.761643835616438	1	G1
TCGA-CJ-4905	4.0986301369863	0	G1
TCGA-CJ-4907	4.10684931506849	0	G1
TCGA-CJ-4908	4.19452054794521	0	G1
TCGA-CJ-4916	3.76164383561644	0	G1
TCGA-CJ-4918	0.0904109589041096	1	G1
TCGA-CJ-4920	0.380821917808219	0	G1
TCGA-CJ-5671	10.9232876712329	0	G1
TCGA-CJ-5672	6	0	G1
TCGA-CJ-5675	2.46575342465753	1	G1
TCGA-CJ-5678	1.09315068493151	1	G1
TCGA-CJ-5680	0.419178082191781	1	G1
TCGA-CJ-5682	0.150684931506849	1	G1
TCGA-CJ-5683	5.17534246575342	0	G1
TCGA-CJ-5684	6.11232876712329	0	G1
TCGA-CJ-5686	5.58356164383562	0	G1
TCGA-CJ-5689	4.43835616438356	0	G1
TCGA-CJ-6027	9.9041095890411	0	G1
TCGA-CJ-6028	0.375342465753425	1	G1
TCGA-CJ-6030	6.2986301369863	0	G1
TCGA-CJ-6031	5.22191780821918	0	G1
TCGA-CJ-6032	9.96986301369863	0	G1
TCGA-CJ-6033	0.394520547945205	1	G1
TCGA-CW-5580	5.38082191780822	0	G1
TCGA-CW-5581	7.66849315068493	0	G1
TCGA-CW-5583	6.81917808219178	0	G1
TCGA-CW-5584	0.279452054794521	1	G1
TCGA-CW-5587	5.48767123287671	1	G1
TCGA-CW-5588	5.52602739726027	0	G1
TCGA-CW-5589	6.51506849315069	0	G1
TCGA-CW-5590	1.84109589041096	1	G1
TCGA-CW-5591	6.22191780821918	0	G1
TCGA-CW-6087	0.112328767123288	0	G1
TCGA-CW-6088	8.82739726027397	0	G1
TCGA-CW-6090	7.61643835616438	1	G1
TCGA-CW-6093	8.61917808219178	0	G1
TCGA-CW-6097	1.25205479452055	1	G1
TCGA-CZ-4853	2.12054794520548	0	G1
TCGA-CZ-4854	3.84657534246575	0	G1
TCGA-CZ-4856	0.0493150684931507	0	G1
TCGA-CZ-4857	0.515068493150685	1	G1
TCGA-CZ-4858	1.63561643835616	1	G1
TCGA-CZ-4860	0.564383561643836	1	G1
TCGA-CZ-4861	1.22191780821918	1	G1
TCGA-CZ-4862	8.96164383561644	0	G1
TCGA-CZ-4863	5.28219178082192	0	G1
TCGA-CZ-4864	7.75342465753425	0	G1
TCGA-CZ-4865	0.454794520547945	0	G1
TCGA-CZ-4866	8.95068493150685	0	G1
TCGA-CZ-5451	5.28493150684931	0	G1
TCGA-CZ-5452	4.9013698630137	0	G1
TCGA-CZ-5454	1.15890410958904	1	G1
TCGA-CZ-5455	1.53698630136986	1	G1
TCGA-CZ-5456	2.60547945205479	1	G1
TCGA-CZ-5457	0.476712328767123	1	G1
TCGA-CZ-5458	7.64109589041096	0	G1
TCGA-CZ-5459	4.61095890410959	0	G1
TCGA-CZ-5460	7.87123287671233	0	G1
TCGA-CZ-5461	0.131506849315068	1	G1
TCGA-CZ-5462	0.852054794520548	1	G1
TCGA-CZ-5463	1.81369863013699	0	G1
TCGA-CZ-5464	5.83013698630137	0	G1
TCGA-CZ-5465	7.02465753424658	0	G1
TCGA-CZ-5466	1.87671232876712	0	G1
TCGA-CZ-5467	0.16986301369863	1	G1
TCGA-CZ-5468	0.161643835616438	1	G1
TCGA-CZ-5470	1.05753424657534	0	G1
TCGA-CZ-5982	6.68219178082192	0	G1
TCGA-CZ-5984	5.66301369863014	0	G1
TCGA-CZ-5985	5.47123287671233	0	G1
TCGA-CZ-5986	1.02191780821918	0	G1
TCGA-CZ-5987	1.03287671232877	1	G1
TCGA-CZ-5988	1.8986301369863	0	G1
TCGA-CZ-5989	5.21917808219178	0	G1
TCGA-DV-5566	3.83013698630137	0	G1
TCGA-DV-5568	1.01369863013699	0	G1
TCGA-DV-5569	0.972602739726027	0	G1
TCGA-DV-5573	3.0958904109589	0	G1
TCGA-DV-5574	0.978082191780822	1	G1
TCGA-DV-5575	4.73698630136986	0	G1
TCGA-DV-A4W0	5.5013698630137	1	G1
TCGA-EU-5904	1.50958904109589	0	G1
TCGA-EU-5905	0.326027397260274	0	G1
TCGA-EU-5906	0.564383561643836	0	G1
TCGA-EU-5907	0.347945205479452	0	G1
TCGA-GK-A6C7	0.167123287671233	0	G1
TCGA-MM-A563	1.61917808219178	0	G1
TCGA-MW-A4EC	1.36438356164384	0	G1
TCGA-6D-AA2E	0.991780821917808	0	G2
TCGA-A3-3313	2.01369863013699	0	G2
TCGA-A3-3328	3.79452054794521	0	G2
TCGA-A3-3374	3.6	0	G2
TCGA-A3-3385	5.46027397260274	0	G2
TCGA-AK-3427	9.81643835616438	0	G2
TCGA-AK-3433	9.33972602739726	0	G2
TCGA-AK-3434	4.49315068493151	1	G2
TCGA-AK-3436	3.25753424657534	1	G2
TCGA-AK-3440	7.84931506849315	0	G2
TCGA-AK-3443	3.8986301369863	0	G2
TCGA-AK-3447	3.33424657534247	0	G2
TCGA-AK-3450	4.87397260273973	0	G2
TCGA-AK-3451	7.85753424657534	0	G2
TCGA-AK-3454	2.39452054794521	0	G2
TCGA-AK-3456	3.13150684931507	0	G2
TCGA-AK-3458	3.2	0	G2
TCGA-AK-3460	6.87123287671233	0	G2
TCGA-AK-3465	1.01095890410959	0	G2
TCGA-AS-3777	3.39178082191781	0	G2
TCGA-B0-4688	0.276712328767123	1	G2
TCGA-B0-4696	2.17534246575342	1	G2
TCGA-B0-4706	0.178082191780822	0	G2
TCGA-B0-4707	1.64383561643836	1	G2
TCGA-B0-4713	0.553424657534247	1	G2
TCGA-B0-4718	2.1041095890411	1	G2
TCGA-B0-4811	1.25479452054795	1	G2
TCGA-B0-4813	0.0493150684931507	0	G2
TCGA-B0-4817	2.79178082191781	0	G2
TCGA-B0-4821	3.36986301369863	1	G2
TCGA-B0-4822	3.04383561643836	1	G2
TCGA-B0-4828	0.841095890410959	1	G2
TCGA-B0-4834	5.72602739726027	0	G2
TCGA-B0-4837	3.30958904109589	1	G2
TCGA-B0-4839	4.49041095890411	0	G2
TCGA-B0-4841	0.295890410958904	1	G2
TCGA-B0-4842	0.684931506849315	1	G2
TCGA-B0-4843	0.876712328767123	1	G2
TCGA-B0-4845	2.04931506849315	1	G2
TCGA-B0-5083	2.86301369863014	1	G2
TCGA-B0-5084	0.178082191780822	1	G2
TCGA-B0-5085	2.10958904109589	0	G2
TCGA-B0-5098	4.33972602739726	0	G2
TCGA-B0-5099	1.32876712328767	0	G2
TCGA-B0-5100	3.90684931506849	1	G2
TCGA-B0-5102	7.49041095890411	1	G2
TCGA-B0-5116	3.09315068493151	1	G2
TCGA-B0-5117	4.40547945205479	0	G2
TCGA-B0-5121	4.06849315068493	0	G2
TCGA-B0-5400	4.74794520547945	0	G2
TCGA-B0-5694	0.789041095890411	1	G2
TCGA-B0-5702	5.95068493150685	0	G2
TCGA-B0-5703	6.15342465753425	0	G2
TCGA-B0-5712	1.98630136986301	1	G2
TCGA-B2-3923	2.71780821917808	0	G2
TCGA-B2-4098	0.13972602739726	0	G2
TCGA-B4-5835	0.0438356164383562	0	G2
TCGA-B8-4153	0.610958904109589	1	G2
TCGA-B8-4619	1.43287671232877	0	G2
TCGA-B8-4621	2.15890410958904	0	G2
TCGA-B8-5546	1.38356164383562	0	G2
TCGA-B8-A54E	2.49041095890411	0	G2
TCGA-B8-A54I	0.410958904109589	0	G2
TCGA-B8-A54K	1.28493150684932	0	G2
TCGA-BP-4158	9.25205479452055	0	G2
TCGA-BP-4159	6.44383561643836	1	G2
TCGA-BP-4165	2.87397260273973	1	G2
TCGA-BP-4166	0.0356164383561644	0	G2
TCGA-BP-4327	0.298630136986301	0	G2
TCGA-BP-4329	0.367123287671233	1	G2
TCGA-BP-4334	1.21095890410959	1	G2
TCGA-BP-4337	0.00547945205479452	0	G2
TCGA-BP-4341	4.35342465753425	1	G2
TCGA-BP-4349	1.01917808219178	0	G2
TCGA-BP-4352	0.0356164383561644	1	G2
TCGA-BP-4355	2.61095890410959	0	G2
TCGA-BP-4756	1.02465753424658	0	G2
TCGA-BP-4759	6.4986301369863	0	G2
TCGA-BP-4761	0.498630136986301	0	G2
TCGA-BP-4768	1.0958904109589	0	G2
TCGA-BP-4770	0.463013698630137	1	G2
TCGA-BP-4776	1.12602739726027	0	G2
TCGA-BP-4799	0.964383561643836	1	G2
TCGA-BP-4960	5.95068493150685	0	G2
TCGA-BP-4967	0.561643835616438	0	G2
TCGA-BP-4969	4.91506849315068	0	G2
TCGA-BP-4981	3.00547945205479	0	G2
TCGA-BP-4985	0.561643835616438	1	G2
TCGA-BP-4992	1.37260273972603	0	G2
TCGA-BP-4994	3.58356164383562	0	G2
TCGA-BP-4995	3.75616438356164	0	G2
TCGA-BP-5000	1.54246575342466	0	G2
TCGA-BP-5001	3.22465753424658	0	G2
TCGA-BP-5009	0.887671232876712	1	G2
TCGA-BP-5010	1.59452054794521	1	G2
TCGA-BP-5169	0.528767123287671	0	G2
TCGA-BP-5174	6.18356164383562	0	G2
TCGA-BP-5175	2.55342465753425	0	G2
TCGA-BP-5176	4.35616438356164	0	G2
TCGA-BP-5177	0.802739726027397	0	G2
TCGA-BP-5178	1.08493150684932	1	G2
TCGA-BP-5185	2.01643835616438	1	G2
TCGA-BP-5190	2.76986301369863	0	G2
TCGA-BP-5191	2.64931506849315	0	G2
TCGA-BP-5192	1.95616438356164	0	G2
TCGA-CJ-4638	0.191780821917808	1	G2
TCGA-CJ-4642	8.78082191780822	0	G2
TCGA-CJ-4870	4.1041095890411	0	G2
TCGA-CJ-4875	1.45479452054795	1	G2
TCGA-CJ-4876	5.35616438356164	0	G2
TCGA-CJ-4885	5.59178082191781	1	G2
TCGA-CJ-4891	2.24383561643836	0	G2
TCGA-CJ-4912	4.53972602739726	0	G2
TCGA-CJ-5676	6.07945205479452	1	G2
TCGA-CJ-5677	0.789041095890411	1	G2
TCGA-CJ-5679	1.63013698630137	1	G2
TCGA-CJ-5681	0.0465753424657534	1	G2
TCGA-CW-5585	7.14794520547945	0	G2
TCGA-CZ-4859	4.8958904109589	0	G2
TCGA-CZ-5453	6.62739726027397	0	G2
TCGA-CZ-5469	0.301369863013699	1	G2
TCGA-DV-5565	3.64109589041096	0	G2
TCGA-DV-5567	5.49041095890411	1	G2
TCGA-DV-5576	1.99178082191781	1	G2
TCGA-DV-A4VX	4.45479452054794	1	G2
TCGA-DV-A4VZ	1	0	G2
TCGA-G6-A5PC	0.663013698630137	1	G2
TCGA-G6-A8L6	0.832876712328767	1	G2
TCGA-G6-A8L7	5.84383561643836	0	G2
TCGA-G6-A8L8	2.98904109589041	0	G2
TCGA-MM-A564	1.66301369863014	0	G2
TCGA-MM-A84U	1.91780821917808	0	G2
TCGA-T7-A92I	0.975342465753425	0	G2
