# Supplementary material for: Comprehensive Multi-Omics Identification of Interferon-γ Response Characteristics Reveals That RBCK1 Regulates the Immunosuppressive Microenvironment of Renal Cell Carcinoma
Source: Front Immunol. 2021 Nov 2;12:734646. doi: 10.3389/fimmu.2021.734646 (PMC8593147; doi:10.3389/fimmu.2021.734646)
Supplement: Supplementary file 7 [file DataSheet_7.zip › Correlation_analysis_Immune_RBCK1.csv]

	V1	V2	V3	V4	pstar
1	ACC	B cell_TIMER	0.072	0.530787598534492
2	ACC	T cell CD4+_TIMER	-0.029	0.801324317042094
3	ACC	T cell CD8+_TIMER	0.266	0.0179120854005232	*
4	ACC	Neutrophil_TIMER	0.115	0.313796169047083
5	ACC	Macrophage_TIMER	0.265	0.0184595636416025	*
6	ACC	Myeloid dendritic cell_TIMER	0.148	0.193911077550407
7	ACC	B cell naive_CIBERSORT	-0.099	0.385777135902603
8	ACC	B cell memory_CIBERSORT	-0.017	0.881520662747764
9	ACC	B cell plasma_CIBERSORT	-0.029	0.800406491306396
10	ACC	T cell CD8+_CIBERSORT	-0.095	0.406253657943287
11	ACC	T cell CD4+ naive_CIBERSORT	-0.147	0.196484179887241
12	ACC	T cell CD4+ memory resting_CIBERSORT	-0.074	0.517579315088764
13	ACC	T cell CD4+ memory activated_CIBERSORT	0.119	0.297109319080422
14	ACC	T cell follicular helper_CIBERSORT	0.005	0.966555535481894
15	ACC	T cell regulatory (Tregs)_CIBERSORT	-0.003	0.979912549735885
16	ACC	T cell gamma delta_CIBERSORT	0.011	0.923564059142308
17	ACC	NK cell resting_CIBERSORT	-0.043	0.705101139198718
18	ACC	NK cell activated_CIBERSORT	0.107	0.349306554677682
19	ACC	Monocyte_CIBERSORT	0.015	0.898591137398257
20	ACC	Macrophage M0_CIBERSORT	-0.13	0.253301283741986
21	ACC	Macrophage M1_CIBERSORT	0.202	0.0749075969336312
22	ACC	Macrophage M2_CIBERSORT	0.107	0.346286496530859
23	ACC	Myeloid dendritic cell resting_CIBERSORT	0.014	0.900419938102649
24	ACC	Myeloid dendritic cell activated_CIBERSORT	0.046	0.684610625413399
25	ACC	Mast cell activated_CIBERSORT	0.002	0.987333737470178
26	ACC	Mast cell resting_CIBERSORT	0.185	0.102189623361926
27	ACC	Eosinophil_CIBERSORT	0.009	0.940191363795871
28	ACC	Neutrophil_CIBERSORT	0.077	0.498051455532325
29	ACC	B cell naive_CIBERSORT-ABS	0.125	0.272634846813326
30	ACC	B cell memory_CIBERSORT-ABS	0.145	0.201096035149465
31	ACC	B cell plasma_CIBERSORT-ABS	0.222	0.0497709210329335	*
32	ACC	T cell CD8+_CIBERSORT-ABS	0.108	0.341603824687372
33	ACC	T cell CD4+ naive_CIBERSORT-ABS	-0.1	0.379190923210443
34	ACC	T cell CD4+ memory resting_CIBERSORT-ABS	0.172	0.129098464849816
35	ACC	T cell CD4+ memory activated_CIBERSORT-ABS	0.133	0.243713622039533
36	ACC	T cell follicular helper_CIBERSORT-ABS	0.118	0.299309452144405
37	ACC	T cell regulatory (Tregs)_CIBERSORT-ABS	0.046	0.687508899626112
38	ACC	T cell gamma delta_CIBERSORT-ABS	0.053	0.641146140045413
39	ACC	NK cell resting_CIBERSORT-ABS	0.02	0.86112507481525
40	ACC	NK cell activated_CIBERSORT-ABS	0.308	0.00576123940300148	**
41	ACC	Monocyte_CIBERSORT-ABS	0.168	0.139230267448946
42	ACC	Macrophage M0_CIBERSORT-ABS	0.021	0.853173809148411
43	ACC	Macrophage M1_CIBERSORT-ABS	0.19	0.0937291197073657
44	ACC	Macrophage M2_CIBERSORT-ABS	0.205	0.0699990907114154
45	ACC	Myeloid dendritic cell resting_CIBERSORT-ABS	0.076	0.507513523569636
46	ACC	Myeloid dendritic cell activated_CIBERSORT-ABS	0.142	0.213088904879083
47	ACC	Mast cell activated_CIBERSORT-ABS	0.112	0.32451200335935
48	ACC	Mast cell resting_CIBERSORT-ABS	0.176	0.119861641237741
49	ACC	Eosinophil_CIBERSORT-ABS	0.047	0.683544252690755
50	ACC	Neutrophil_CIBERSORT-ABS	0.04	0.723392637370888
51	ACC	B cell_QUANTISEQ	0.074	0.515029199325474
52	ACC	Macrophage M1_QUANTISEQ	0.162	0.153165566015724
53	ACC	Macrophage M2_QUANTISEQ	0.066	0.563163196260562
54	ACC	Monocyte_QUANTISEQ	-0.059	0.608416329177672
55	ACC	Neutrophil_QUANTISEQ	0.174	0.125690589454035
56	ACC	NK cell_QUANTISEQ	-0.107	0.348438780490689
57	ACC	T cell CD4+ (non-regulatory)_QUANTISEQ	-0.018	0.876183489261752
58	ACC	T cell CD8+_QUANTISEQ	-0.014	0.905939035011804
59	ACC	T cell regulatory (Tregs)_QUANTISEQ	-0.07	0.538554876865712
60	ACC	Myeloid dendritic cell_QUANTISEQ	0.054	0.637329138697168
61	ACC	uncharacterized cell_QUANTISEQ	-0.112	0.325307125872952
62	ACC	T cell_MCPCOUNTER	0.041	0.722625476744758
63	ACC	T cell CD8+_MCPCOUNTER	0.09	0.431835424533163
64	ACC	cytotoxicity score_MCPCOUNTER	0.174	0.124406659502602
65	ACC	NK cell_MCPCOUNTER	0.142	0.212390423745093
66	ACC	B cell_MCPCOUNTER	0.107	0.345933593806727
67	ACC	Monocyte_MCPCOUNTER	0.183	0.107435716929221
68	ACC	Macrophage/Monocyte_MCPCOUNTER	0.183	0.107435716929221
69	ACC	Myeloid dendritic cell_MCPCOUNTER	0.212	0.0603097179357932
70	ACC	Neutrophil_MCPCOUNTER	0.164	0.148454575646991
71	ACC	Endothelial cell_MCPCOUNTER	0.4	0.000260967176099669	***
72	ACC	Myeloid dendritic cell activated_XCELL	-0.111	0.330235026960266
73	ACC	B cell_XCELL	0.012	0.917812935054696
74	ACC	T cell CD4+ memory_XCELL	-0.091	0.424402647306435
75	ACC	T cell CD4+ naive_XCELL	-0.272	0.0152888537989823	*
76	ACC	T cell CD4+ (non-regulatory)_XCELL	0.036	0.754670674712408
77	ACC	T cell CD4+ central memory_XCELL	-0.288	0.0101397629142322	*
78	ACC	T cell CD4+ effector memory_XCELL	-0.216	0.0563430805695311
79	ACC	T cell CD8+ naive_XCELL	-0.027	0.815431494116077
80	ACC	T cell CD8+_XCELL	-0.067	0.557010080560354
81	ACC	T cell CD8+ central memory_XCELL	-0.092	0.417701014404091
82	ACC	T cell CD8+ effector memory_XCELL	0.011	0.923879925090026
83	ACC	Class-switched memory B cell_XCELL	-0.103	0.367366674491924
84	ACC	Common lymphoid progenitor_XCELL	0.196	0.0840783665031971
85	ACC	Common myeloid progenitor_XCELL	-0.006	0.958408433731408
86	ACC	Myeloid dendritic cell_XCELL	-0.009	0.938829986469064
87	ACC	Endothelial cell_XCELL	-0.001	0.991344930967853
88	ACC	Eosinophil_XCELL	0.123	0.279819307434801
89	ACC	Granulocyte-monocyte progenitor_XCELL	0.124	0.276612521220767
90	ACC	Hematopoietic stem cell_XCELL	0.029	0.799348076115667
91	ACC	Macrophage_XCELL	0.044	0.698605692356109
92	ACC	Macrophage M1_XCELL	0.051	0.658337388577182
93	ACC	Macrophage M2_XCELL	-0.021	0.853139822966515
94	ACC	Mast cell_XCELL	-0.006	0.958301799509352
95	ACC	B cell memory_XCELL	0.033	0.770834545138563
96	ACC	Monocyte_XCELL	0.078	0.492789196636105
97	ACC	B cell naive_XCELL	-0.002	0.986301978483502
98	ACC	Neutrophil_XCELL	0.09	0.430851256585629
99	ACC	NK cell_XCELL	0.108	0.342330766589978
100	ACC	T cell NK_XCELL	-0.077	0.499703254245242
101	ACC	Plasmacytoid dendritic cell_XCELL	0.092	0.419927243963529
102	ACC	B cell plasma_XCELL	-0.138	0.225645291554357
103	ACC	T cell gamma delta_XCELL	0.025	0.830249255257831
104	ACC	T cell CD4+ Th1_XCELL	-0.055	0.632997619360112
105	ACC	T cell CD4+ Th2_XCELL	0.233	0.03855186923158	*
106	ACC	T cell regulatory (Tregs)_XCELL	0.029	0.802114260485231
107	ACC	immune score_XCELL	0.025	0.825097993106835
108	ACC	stroma score_XCELL	-0.066	0.565277271531833
109	ACC	microenvironment score_XCELL	-0.015	0.89289693218059
110	ACC	B cell_EPIC	-0.024	0.834954030596743
111	ACC	T cell CD4+_EPIC	0.096	0.399931785480117
112	ACC	T cell CD8+_EPIC	-0.253	0.024464474670789	*
113	ACC	Endothelial cell_EPIC	0.051	0.652422052318306
114	ACC	Macrophage_EPIC	0.113	0.320428169588727
115	ACC	NK cell_EPIC	0.157	0.167306329692324
116	ACC	uncharacterized cell_EPIC	-0.153	0.179248229062908
117	BLCA	B cell_TIMER	0.04	0.417531411614494
118	BLCA	T cell CD4+_TIMER	0.181	0.000230267459699879	***
119	BLCA	T cell CD8+_TIMER	0.077	0.120402126461747
120	BLCA	Neutrophil_TIMER	0.298	8.61167888859041e-10	***
121	BLCA	Macrophage_TIMER	0	0.997645844868657
122	BLCA	Myeloid dendritic cell_TIMER	0.337	2.66783164498848e-12	***
123	BLCA	B cell naive_CIBERSORT	-0.218	9.1238585671463e-06	***
124	BLCA	B cell memory_CIBERSORT	-0.027	0.585888882648264
125	BLCA	B cell plasma_CIBERSORT	-0.128	0.00954619590476428	**
126	BLCA	T cell CD8+_CIBERSORT	0.21	1.87998169218675e-05	***
127	BLCA	T cell CD4+ naive_CIBERSORT	0.002	0.974406832415902
128	BLCA	T cell CD4+ memory resting_CIBERSORT	-0.134	0.0069097856069641	**
129	BLCA	T cell CD4+ memory activated_CIBERSORT	0.229	3.11121846000745e-06	***
130	BLCA	T cell follicular helper_CIBERSORT	0.077	0.121164578927789
131	BLCA	T cell regulatory (Tregs)_CIBERSORT	-0.119	0.0166154192957606	*
132	BLCA	T cell gamma delta_CIBERSORT	0.012	0.809889152798845
133	BLCA	NK cell resting_CIBERSORT	-0.058	0.243606906177776
134	BLCA	NK cell activated_CIBERSORT	0.244	6.28903341785641e-07	***
135	BLCA	Monocyte_CIBERSORT	-0.062	0.214436193355183
136	BLCA	Macrophage M0_CIBERSORT	-0.063	0.201714832351743
137	BLCA	Macrophage M1_CIBERSORT	0.189	0.000119763044620694	***
138	BLCA	Macrophage M2_CIBERSORT	0.003	0.946223399346439
139	BLCA	Myeloid dendritic cell resting_CIBERSORT	-0.001	0.989007346049452
140	BLCA	Myeloid dendritic cell activated_CIBERSORT	0.027	0.589258242771834
141	BLCA	Mast cell activated_CIBERSORT	-0.059	0.231491245217243
142	BLCA	Mast cell resting_CIBERSORT	-0.037	0.452054593527491
143	BLCA	Eosinophil_CIBERSORT	-0.05	0.31021942903542
144	BLCA	Neutrophil_CIBERSORT	0.028	0.573246632135429
145	BLCA	B cell naive_CIBERSORT-ABS	-0.091	0.067083644674192
146	BLCA	B cell memory_CIBERSORT-ABS	-0.046	0.357480575770961
147	BLCA	B cell plasma_CIBERSORT-ABS	-0.052	0.295874426313994
148	BLCA	T cell CD8+_CIBERSORT-ABS	0.255	1.80881223752571e-07	***
149	BLCA	T cell CD4+ naive_CIBERSORT-ABS	0.014	0.770403847958467
150	BLCA	T cell CD4+ memory resting_CIBERSORT-ABS	-0.011	0.821110635075124
151	BLCA	T cell CD4+ memory activated_CIBERSORT-ABS	0.247	4.15885600740229e-07	***
152	BLCA	T cell follicular helper_CIBERSORT-ABS	0.248	3.71885515865282e-07	***
153	BLCA	T cell regulatory (Tregs)_CIBERSORT-ABS	0.006	0.900548268652443
154	BLCA	T cell gamma delta_CIBERSORT-ABS	0.055	0.269890586070836
155	BLCA	NK cell resting_CIBERSORT-ABS	0.025	0.608346604625122
156	BLCA	NK cell activated_CIBERSORT-ABS	0.289	2.75870199516158e-09	***
157	BLCA	Monocyte_CIBERSORT-ABS	0.011	0.826887714352032
158	BLCA	Macrophage M0_CIBERSORT-ABS	0.038	0.443842989382771
159	BLCA	Macrophage M1_CIBERSORT-ABS	0.256	1.65445382379136e-07	***
160	BLCA	Macrophage M2_CIBERSORT-ABS	0.167	0.000714351860634921	***
161	BLCA	Myeloid dendritic cell resting_CIBERSORT-ABS	0.081	0.101306191581066
162	BLCA	Myeloid dendritic cell activated_CIBERSORT-ABS	0.117	0.0182849657438574	*
163	BLCA	Mast cell activated_CIBERSORT-ABS	-0.021	0.676493904169627
164	BLCA	Mast cell resting_CIBERSORT-ABS	0.066	0.186512046518251
165	BLCA	Eosinophil_CIBERSORT-ABS	-0.008	0.867907163211955
166	BLCA	Neutrophil_CIBERSORT-ABS	0.041	0.409013439443788
167	BLCA	B cell_QUANTISEQ	-0.011	0.821500682822755
168	BLCA	Macrophage M1_QUANTISEQ	0.194	8.10109700588816e-05	***
169	BLCA	Macrophage M2_QUANTISEQ	0.146	0.00305456085410744	**
170	BLCA	Monocyte_QUANTISEQ	0.05	0.318017558328569
171	BLCA	Neutrophil_QUANTISEQ	-0.031	0.532465808734424
172	BLCA	NK cell_QUANTISEQ	0.03	0.544675666754264
173	BLCA	T cell CD4+ (non-regulatory)_QUANTISEQ	-0.026	0.60151615646623
174	BLCA	T cell CD8+_QUANTISEQ	0.148	0.00275889788236411	**
175	BLCA	T cell regulatory (Tregs)_QUANTISEQ	0.092	0.064153923129776
176	BLCA	Myeloid dendritic cell_QUANTISEQ	-0.069	0.162107718834501
177	BLCA	uncharacterized cell_QUANTISEQ	-0.154	0.00182510573987865	**
178	BLCA	T cell_MCPCOUNTER	-0.038	0.449898741919643
179	BLCA	T cell CD8+_MCPCOUNTER	0.062	0.209209811528868
180	BLCA	cytotoxicity score_MCPCOUNTER	0.297	8.79177240961849e-10	***
181	BLCA	NK cell_MCPCOUNTER	0.235	1.62240213036113e-06	***
182	BLCA	B cell_MCPCOUNTER	-0.016	0.748698745992651
183	BLCA	Monocyte_MCPCOUNTER	0.182	0.00021538341977146	***
184	BLCA	Macrophage/Monocyte_MCPCOUNTER	0.182	0.00021538341977146	***
185	BLCA	Myeloid dendritic cell_MCPCOUNTER	0.107	0.031306573479834	*
186	BLCA	Neutrophil_MCPCOUNTER	0.015	0.764352293647912
187	BLCA	Endothelial cell_MCPCOUNTER	-0.152	0.00212840865346724	**
188	BLCA	Myeloid dendritic cell activated_XCELL	0.246	5.05748122332247e-07	***
189	BLCA	B cell_XCELL	0.028	0.567964671929
190	BLCA	T cell CD4+ memory_XCELL	0.025	0.608379310187103
191	BLCA	T cell CD4+ naive_XCELL	0.028	0.57906432527704
192	BLCA	T cell CD4+ (non-regulatory)_XCELL	-0.03	0.545764249727519
193	BLCA	T cell CD4+ central memory_XCELL	0.01	0.843190029182363
194	BLCA	T cell CD4+ effector memory_XCELL	0.148	0.00273035897608492	**
195	BLCA	T cell CD8+ naive_XCELL	-0.031	0.530441649688598
196	BLCA	T cell CD8+_XCELL	0.207	2.39949773725094e-05	***
197	BLCA	T cell CD8+ central memory_XCELL	0.241	8.19513169896233e-07	***
198	BLCA	T cell CD8+ effector memory_XCELL	0.276	1.51515355890277e-08	***
199	BLCA	Class-switched memory B cell_XCELL	0.036	0.465660822683802
200	BLCA	Common lymphoid progenitor_XCELL	-0.112	0.0237571544076545	*
201	BLCA	Common myeloid progenitor_XCELL	-0.02	0.688178806651401
202	BLCA	Myeloid dendritic cell_XCELL	0.187	0.000144181997724557	***
203	BLCA	Endothelial cell_XCELL	-0.197	6.08493552333972e-05	***
204	BLCA	Eosinophil_XCELL	-0.169	0.000602629012025192	***
205	BLCA	Granulocyte-monocyte progenitor_XCELL	-0.084	0.0915498751327302
206	BLCA	Hematopoietic stem cell_XCELL	-0.227	3.52327649702183e-06	***
207	BLCA	Macrophage_XCELL	0.269	3.43604562350544e-08	***
208	BLCA	Macrophage M1_XCELL	0.301	5.22217629117539e-10	***
209	BLCA	Macrophage M2_XCELL	0.116	0.0187424625558071	*
210	BLCA	Mast cell_XCELL	-0.039	0.433816583619116
211	BLCA	B cell memory_XCELL	0.008	0.871184161210401
212	BLCA	Monocyte_XCELL	0.145	0.00342503445061402	**
213	BLCA	B cell naive_XCELL	-0.035	0.486230745116018
214	BLCA	Neutrophil_XCELL	-0.041	0.406582831817746
215	BLCA	NK cell_XCELL	0.111	0.0250945952012891	*
216	BLCA	T cell NK_XCELL	0.134	0.0067075698352226	**
217	BLCA	Plasmacytoid dendritic cell_XCELL	0.26	1.02417774282609e-07	***
218	BLCA	B cell plasma_XCELL	0.067	0.173888072741423
219	BLCA	T cell gamma delta_XCELL	0.068	0.171815615032229
220	BLCA	T cell CD4+ Th1_XCELL	0.341	1.52844631301927e-12	***
221	BLCA	T cell CD4+ Th2_XCELL	0.1	0.0441608340642109	*
222	BLCA	T cell regulatory (Tregs)_XCELL	0.162	0.000999164778140863	***
223	BLCA	immune score_XCELL	0.146	0.0030882666103433	**
224	BLCA	stroma score_XCELL	-0.094	0.0587872333251741
225	BLCA	microenvironment score_XCELL	0.09	0.0686828899283701
226	BLCA	B cell_EPIC	-0.012	0.809549022966466
227	BLCA	T cell CD4+_EPIC	-0.092	0.0647288684941622
228	BLCA	T cell CD8+_EPIC	0.034	0.491415691216469
229	BLCA	Endothelial cell_EPIC	-0.161	0.00107378240834435	**
230	BLCA	Macrophage_EPIC	0.224	4.89879998715598e-06	***
231	BLCA	NK cell_EPIC	0.256	1.59804180944746e-07	***
232	BLCA	uncharacterized cell_EPIC	0.014	0.773901671133241
233	BRCA	B cell_TIMER	0.038	0.211857353063349
234	BRCA	T cell CD4+_TIMER	0.109	0.000299060229468755	***
235	BRCA	T cell CD8+_TIMER	-0.009	0.776816201066294
236	BRCA	Neutrophil_TIMER	-0.001	0.983039614476845
237	BRCA	Macrophage_TIMER	-0.093	0.00203050693368441	**
238	BRCA	Myeloid dendritic cell_TIMER	0.037	0.222829298969852
239	BRCA	B cell naive_CIBERSORT	-0.049	0.106601221609332
240	BRCA	B cell memory_CIBERSORT	0.053	0.079463937182509
241	BRCA	B cell plasma_CIBERSORT	-0.076	0.0120686793285452	*
242	BRCA	T cell CD8+_CIBERSORT	0.134	8.60730194450086e-06	***
243	BRCA	T cell CD4+ naive_CIBERSORT	-0.012	0.701188046934681
244	BRCA	T cell CD4+ memory resting_CIBERSORT	-0.072	0.0167047823246287	*
245	BRCA	T cell CD4+ memory activated_CIBERSORT	-0.071	0.019559850288774	*
246	BRCA	T cell follicular helper_CIBERSORT	0.111	0.000225931984788002	***
247	BRCA	T cell regulatory (Tregs)_CIBERSORT	0.162	6.61866294810761e-08	***
248	BRCA	T cell gamma delta_CIBERSORT	-0.01	0.732989336278015
249	BRCA	NK cell resting_CIBERSORT	-0.003	0.923031424998507
250	BRCA	NK cell activated_CIBERSORT	0.078	0.0093471205349599	**
251	BRCA	Monocyte_CIBERSORT	0.042	0.16044216283957
252	BRCA	Macrophage M0_CIBERSORT	-0.091	0.00245384617493846	**
253	BRCA	Macrophage M1_CIBERSORT	0.032	0.286917729372013
254	BRCA	Macrophage M2_CIBERSORT	0.001	0.972500577422361
255	BRCA	Myeloid dendritic cell resting_CIBERSORT	-0.026	0.392472775017058
256	BRCA	Myeloid dendritic cell activated_CIBERSORT	-0.049	0.106584996227221
257	BRCA	Mast cell activated_CIBERSORT	0.095	0.00165234238534958	**
258	BRCA	Mast cell resting_CIBERSORT	-0.082	0.00641774188243319	**
259	BRCA	Eosinophil_CIBERSORT	-0.047	0.123811208259959
260	BRCA	Neutrophil_CIBERSORT	-0.029	0.334023415820328
261	BRCA	B cell naive_CIBERSORT-ABS	0.008	0.788966194324261
262	BRCA	B cell memory_CIBERSORT-ABS	0.045	0.139654122566734
263	BRCA	B cell plasma_CIBERSORT-ABS	-0.042	0.163672324363091
264	BRCA	T cell CD8+_CIBERSORT-ABS	0.135	7.26860873372072e-06	***
265	BRCA	T cell CD4+ naive_CIBERSORT-ABS	-0.025	0.399662299544344
266	BRCA	T cell CD4+ memory resting_CIBERSORT-ABS	0.01	0.749915527676498
267	BRCA	T cell CD4+ memory activated_CIBERSORT-ABS	-0.034	0.264969658947966
268	BRCA	T cell follicular helper_CIBERSORT-ABS	0.142	2.47108269757971e-06	***
269	BRCA	T cell regulatory (Tregs)_CIBERSORT-ABS	0.163	6.181545899163e-08	***
270	BRCA	T cell gamma delta_CIBERSORT-ABS	-0.007	0.821635303267812
271	BRCA	NK cell resting_CIBERSORT-ABS	0.01	0.733072714230576
272	BRCA	NK cell activated_CIBERSORT-ABS	0.104	0.000568315502262191	***
273	BRCA	Monocyte_CIBERSORT-ABS	0.074	0.014272284445159	*
274	BRCA	Macrophage M0_CIBERSORT-ABS	-0.038	0.214275954505285
275	BRCA	Macrophage M1_CIBERSORT-ABS	0.08	0.00770311396145627	**
276	BRCA	Macrophage M2_CIBERSORT-ABS	0.071	0.018624732741488	*
277	BRCA	Myeloid dendritic cell resting_CIBERSORT-ABS	-0.017	0.57510697522802
278	BRCA	Myeloid dendritic cell activated_CIBERSORT-ABS	-0.065	0.0323940050087401	*
279	BRCA	Mast cell activated_CIBERSORT-ABS	0.134	8.95065474294317e-06	***
280	BRCA	Mast cell resting_CIBERSORT-ABS	-0.061	0.0427802626813482	*
281	BRCA	Eosinophil_CIBERSORT-ABS	-0.056	0.0628939741677264
282	BRCA	Neutrophil_CIBERSORT-ABS	-0.039	0.194813578824141
283	BRCA	B cell_QUANTISEQ	0.04	0.180882397219457
284	BRCA	Macrophage M1_QUANTISEQ	0.012	0.699593286898553
285	BRCA	Macrophage M2_QUANTISEQ	0.171	1.11783071806806e-08	***
286	BRCA	Monocyte_QUANTISEQ	0.033	0.275344177600523
287	BRCA	Neutrophil_QUANTISEQ	-0.108	0.000348905121851215	***
288	BRCA	NK cell_QUANTISEQ	0.018	0.555690496722062
289	BRCA	T cell CD4+ (non-regulatory)_QUANTISEQ	0.099	0.00100198520722203	**
290	BRCA	T cell CD8+_QUANTISEQ	0.078	0.0101069239243434	*
291	BRCA	T cell regulatory (Tregs)_QUANTISEQ	0.017	0.575697864281028
292	BRCA	Myeloid dendritic cell_QUANTISEQ	-0.119	7.90973529994237e-05	***
293	BRCA	uncharacterized cell_QUANTISEQ	-0.073	0.0156872968772217	*
294	BRCA	T cell_MCPCOUNTER	0.12	7.00131433615763e-05	***
295	BRCA	T cell CD8+_MCPCOUNTER	0.034	0.253889029773987
296	BRCA	cytotoxicity score_MCPCOUNTER	0.031	0.307645229512483
297	BRCA	NK cell_MCPCOUNTER	0.033	0.277007672807961
298	BRCA	B cell_MCPCOUNTER	0.033	0.276139178105631
299	BRCA	Monocyte_MCPCOUNTER	-0.017	0.572262411684462
300	BRCA	Macrophage/Monocyte_MCPCOUNTER	-0.017	0.572262411684462
301	BRCA	Myeloid dendritic cell_MCPCOUNTER	0.035	0.250095048792469
302	BRCA	Neutrophil_MCPCOUNTER	0.044	0.14849248482098
303	BRCA	Endothelial cell_MCPCOUNTER	0.005	0.859542122423995
304	BRCA	Myeloid dendritic cell activated_XCELL	0.107	0.000373102043960588	***
305	BRCA	B cell_XCELL	0.03	0.327268176769909
306	BRCA	T cell CD4+ memory_XCELL	-0.078	0.00970202609169225	**
307	BRCA	T cell CD4+ naive_XCELL	0.077	0.0104360467810822	*
308	BRCA	T cell CD4+ (non-regulatory)_XCELL	-0.013	0.662214315597274
309	BRCA	T cell CD4+ central memory_XCELL	0.302	1.41241389344243e-24	***
310	BRCA	T cell CD4+ effector memory_XCELL	0.195	7.85995654116549e-11	***
311	BRCA	T cell CD8+ naive_XCELL	0.031	0.312520648594147
312	BRCA	T cell CD8+_XCELL	0.054	0.0766322026042896
313	BRCA	T cell CD8+ central memory_XCELL	0.064	0.0341668990279567	*
314	BRCA	T cell CD8+ effector memory_XCELL	0.097	0.00135562631064972	**
315	BRCA	Class-switched memory B cell_XCELL	0.096	0.00148066448235467	**
316	BRCA	Common lymphoid progenitor_XCELL	-0.182	1.39690800153633e-09	***
317	BRCA	Common myeloid progenitor_XCELL	0.091	0.00260536486662967	**
318	BRCA	Myeloid dendritic cell_XCELL	-0.018	0.556422054972024
319	BRCA	Endothelial cell_XCELL	0.008	0.781171120129977
320	BRCA	Eosinophil_XCELL	0.033	0.282050596642002
321	BRCA	Granulocyte-monocyte progenitor_XCELL	-0.083	0.00590397034440281	**
322	BRCA	Hematopoietic stem cell_XCELL	0.04	0.187451575361023
323	BRCA	Macrophage_XCELL	0.009	0.773891248279248
324	BRCA	Macrophage M1_XCELL	0.052	0.0849384700203916
325	BRCA	Macrophage M2_XCELL	0.028	0.352782242989102
326	BRCA	Mast cell_XCELL	-0.019	0.538005974597674
327	BRCA	B cell memory_XCELL	0.039	0.194992185656884
328	BRCA	Monocyte_XCELL	-0.017	0.579160262421892
329	BRCA	B cell naive_XCELL	0.012	0.689980671106197
330	BRCA	Neutrophil_XCELL	-0.075	0.013456994835542	*
331	BRCA	NK cell_XCELL	0.043	0.154286141297969
332	BRCA	T cell NK_XCELL	0.255	1.07098830664821e-17	***
333	BRCA	Plasmacytoid dendritic cell_XCELL	0.061	0.0421906181554973	*
334	BRCA	B cell plasma_XCELL	-0.011	0.719275420169254
335	BRCA	T cell gamma delta_XCELL	0.013	0.671793376975008
336	BRCA	T cell CD4+ Th1_XCELL	0.154	2.95767499026701e-07	***
337	BRCA	T cell CD4+ Th2_XCELL	-0.299	3.89326016045291e-24	***
338	BRCA	T cell regulatory (Tregs)_XCELL	-0.016	0.589486269689878
339	BRCA	immune score_XCELL	0.027	0.36490991492876
340	BRCA	stroma score_XCELL	0.051	0.0937769435689731
341	BRCA	microenvironment score_XCELL	0.048	0.109909978192596
342	BRCA	B cell_EPIC	0.02	0.505977660702207
343	BRCA	T cell CD4+_EPIC	-0.017	0.572258714284386
344	BRCA	T cell CD8+_EPIC	-0.061	0.0420219652786086	*
345	BRCA	Endothelial cell_EPIC	0.042	0.16165985923754
346	BRCA	Macrophage_EPIC	0.071	0.0180807978924976	*
347	BRCA	NK cell_EPIC	0.019	0.521003703039007
348	BRCA	uncharacterized cell_EPIC	-0.081	0.00699190046976751	**
349	CESC	B cell_TIMER	0.178	0.00182551194973728	**
350	CESC	T cell CD4+_TIMER	0.299	9.97025796941178e-08	***
351	CESC	T cell CD8+_TIMER	0.058	0.309389275182764
352	CESC	Neutrophil_TIMER	0.209	0.000231248852164218	***
353	CESC	Macrophage_TIMER	0.008	0.886724390976138
354	CESC	Myeloid dendritic cell_TIMER	0.227	6.33883990845405e-05	***
355	CESC	B cell naive_CIBERSORT	0.034	0.551047917873438
356	CESC	B cell memory_CIBERSORT	0.018	0.749852906578568
357	CESC	B cell plasma_CIBERSORT	0.009	0.872099232201545
358	CESC	T cell CD8+_CIBERSORT	0.197	0.000539385028816028	***
359	CESC	T cell CD4+ naive_CIBERSORT	-0.015	0.795515067458153
360	CESC	T cell CD4+ memory resting_CIBERSORT	-0.142	0.013218657869835	*
361	CESC	T cell CD4+ memory activated_CIBERSORT	0.042	0.468793272734889
362	CESC	T cell follicular helper_CIBERSORT	0.153	0.00742646957620093	**
363	CESC	T cell regulatory (Tregs)_CIBERSORT	0.056	0.331292344706213
364	CESC	T cell gamma delta_CIBERSORT	0.132	0.0213446519996511	*
365	CESC	NK cell resting_CIBERSORT	-0.241	1.95506225788952e-05	***
366	CESC	NK cell activated_CIBERSORT	0.129	0.0242044624685583	*
367	CESC	Monocyte_CIBERSORT	-0.207	0.000271964604838466	***
368	CESC	Macrophage M0_CIBERSORT	-0.125	0.0286262177282885	*
369	CESC	Macrophage M1_CIBERSORT	0.191	0.000782569125790862	***
370	CESC	Macrophage M2_CIBERSORT	-0.002	0.977971013193374
371	CESC	Myeloid dendritic cell resting_CIBERSORT	-0.099	0.084990428763861
372	CESC	Myeloid dendritic cell activated_CIBERSORT	-0.089	0.11824138956463
373	CESC	Mast cell activated_CIBERSORT	-0.091	0.111539086718586
374	CESC	Mast cell resting_CIBERSORT	-0.063	0.271295670247521
375	CESC	Eosinophil_CIBERSORT	-0.128	0.0252609682896441	*
376	CESC	Neutrophil_CIBERSORT	-0.118	0.0388494468569778	*
377	CESC	B cell naive_CIBERSORT-ABS	0.075	0.191585581113855
378	CESC	B cell memory_CIBERSORT-ABS	0.058	0.315467640061654
379	CESC	B cell plasma_CIBERSORT-ABS	0.088	0.123238496153741
380	CESC	T cell CD8+_CIBERSORT-ABS	0.193	0.000699246814753589	***
381	CESC	T cell CD4+ naive_CIBERSORT-ABS	-0.018	0.752377911287733
382	CESC	T cell CD4+ memory resting_CIBERSORT-ABS	-0.075	0.189874822685648
383	CESC	T cell CD4+ memory activated_CIBERSORT-ABS	0.064	0.267024161535244
384	CESC	T cell follicular helper_CIBERSORT-ABS	0.221	9.811974663432e-05	***
385	CESC	T cell regulatory (Tregs)_CIBERSORT-ABS	0.119	0.0380186917586131	*
386	CESC	T cell gamma delta_CIBERSORT-ABS	0.112	0.0493852083052088	*
387	CESC	NK cell resting_CIBERSORT-ABS	-0.216	0.000136045623061648	***
388	CESC	NK cell activated_CIBERSORT-ABS	0.16	0.00491744998747919	**
389	CESC	Monocyte_CIBERSORT-ABS	-0.083	0.14619422803587
390	CESC	Macrophage M0_CIBERSORT-ABS	-0.085	0.139016228313973
391	CESC	Macrophage M1_CIBERSORT-ABS	0.203	0.000346665370868249	***
392	CESC	Macrophage M2_CIBERSORT-ABS	0.094	0.0990665869208077
393	CESC	Myeloid dendritic cell resting_CIBERSORT-ABS	-0.033	0.569176862083365
394	CESC	Myeloid dendritic cell activated_CIBERSORT-ABS	-0.059	0.306255530171189
395	CESC	Mast cell activated_CIBERSORT-ABS	-0.02	0.721313557563909
396	CESC	Mast cell resting_CIBERSORT-ABS	-0.058	0.308829501941992
397	CESC	Eosinophil_CIBERSORT-ABS	-0.082	0.150619904513257
398	CESC	Neutrophil_CIBERSORT-ABS	-0.118	0.0387762704170423	*
399	CESC	B cell_QUANTISEQ	0.097	0.0898249444405352
400	CESC	Macrophage M1_QUANTISEQ	0.085	0.140109998627376
401	CESC	Macrophage M2_QUANTISEQ	0.082	0.154863659200328
402	CESC	Monocyte_QUANTISEQ	0.082	0.151513450200717
403	CESC	Neutrophil_QUANTISEQ	0.018	0.750169034168617
404	CESC	NK cell_QUANTISEQ	0.035	0.537854811380944
405	CESC	T cell CD4+ (non-regulatory)_QUANTISEQ	-0.097	0.0902713153445614
406	CESC	T cell CD8+_QUANTISEQ	0.088	0.125143490806524
407	CESC	T cell regulatory (Tregs)_QUANTISEQ	0.127	0.0265966786345206	*
408	CESC	Myeloid dendritic cell_QUANTISEQ	-0.032	0.575684410712855
409	CESC	uncharacterized cell_QUANTISEQ	-0.138	0.0157370374507865	*
410	CESC	T cell_MCPCOUNTER	0.045	0.434785238932526
411	CESC	T cell CD8+_MCPCOUNTER	0.009	0.881884082872166
412	CESC	cytotoxicity score_MCPCOUNTER	0.122	0.0322919771458556	*
413	CESC	NK cell_MCPCOUNTER	0.101	0.0767792967426358
414	CESC	B cell_MCPCOUNTER	0.115	0.0440402208888252	*
415	CESC	Monocyte_MCPCOUNTER	0.078	0.173637607051139
416	CESC	Macrophage/Monocyte_MCPCOUNTER	0.078	0.173637607051139
417	CESC	Myeloid dendritic cell_MCPCOUNTER	0.075	0.193511857422224
418	CESC	Neutrophil_MCPCOUNTER	-0.104	0.06828802503716
419	CESC	Endothelial cell_MCPCOUNTER	-0.026	0.651808666899503
420	CESC	Myeloid dendritic cell activated_XCELL	0.211	0.000202038828704432	***
421	CESC	B cell_XCELL	0.19	0.000856934152701624	***
422	CESC	T cell CD4+ memory_XCELL	-0.02	0.725192099846708
423	CESC	T cell CD4+ naive_XCELL	0.2	0.000419357590908312	***
424	CESC	T cell CD4+ (non-regulatory)_XCELL	0.045	0.437924119875577
425	CESC	T cell CD4+ central memory_XCELL	-0.114	0.0459080520057522	*
426	CESC	T cell CD4+ effector memory_XCELL	0.185	0.00114096741187191	**
427	CESC	T cell CD8+ naive_XCELL	-0.034	0.553960791874208
428	CESC	T cell CD8+_XCELL	0.223	8.35824285112079e-05	***
429	CESC	T cell CD8+ central memory_XCELL	0.22	0.000103977836150587	***
430	CESC	T cell CD8+ effector memory_XCELL	0.22	0.000101213011794702	***
431	CESC	Class-switched memory B cell_XCELL	0.126	0.0277489765940102	*
432	CESC	Common lymphoid progenitor_XCELL	-0.203	0.00035937661667068	***
433	CESC	Common myeloid progenitor_XCELL	-0.029	0.617926577613187
434	CESC	Myeloid dendritic cell_XCELL	0.1	0.0794083245928657
435	CESC	Endothelial cell_XCELL	0.005	0.932982796179727
436	CESC	Eosinophil_XCELL	-0.026	0.647141053158274
437	CESC	Granulocyte-monocyte progenitor_XCELL	-0.028	0.629467527150327
438	CESC	Hematopoietic stem cell_XCELL	0.023	0.684321256007191
439	CESC	Macrophage_XCELL	0.156	0.00621781069773971	**
440	CESC	Macrophage M1_XCELL	0.211	0.000206585634689893	***
441	CESC	Macrophage M2_XCELL	0.151	0.00833198415735691	**
442	CESC	Mast cell_XCELL	-0.157	0.00595588327310642	**
443	CESC	B cell memory_XCELL	0.173	0.00233363755204792	**
444	CESC	Monocyte_XCELL	-0.029	0.613038436718956
445	CESC	B cell naive_XCELL	0.013	0.826255215813194
446	CESC	Neutrophil_XCELL	-0.123	0.0313285754679408	*
447	CESC	NK cell_XCELL	-0.03	0.59768430142873
448	CESC	T cell NK_XCELL	0.223	8.17052425273103e-05	***
449	CESC	Plasmacytoid dendritic cell_XCELL	0.209	0.000235826251310123	***
450	CESC	B cell plasma_XCELL	0.229	5.17488837836746e-05	***
451	CESC	T cell gamma delta_XCELL	0.129	0.0245773368012185	*
452	CESC	T cell CD4+ Th1_XCELL	0.299	9.59972147774983e-08	***
453	CESC	T cell CD4+ Th2_XCELL	-0.036	0.528128810753062
454	CESC	T cell regulatory (Tregs)_XCELL	-0.04	0.490578089897386
455	CESC	immune score_XCELL	0.185	0.0011272479069475	**
456	CESC	stroma score_XCELL	0.03	0.597254918403346
457	CESC	microenvironment score_XCELL	0.185	0.00115128274531995	**
458	CESC	B cell_EPIC	0.129	0.0243603269872883	*
459	CESC	T cell CD4+_EPIC	-0.21	0.00021380606894008	***
460	CESC	T cell CD8+_EPIC	0.028	0.621751971298301
461	CESC	Endothelial cell_EPIC	-0.006	0.923089153472924
462	CESC	Macrophage_EPIC	0.201	0.000390054975517528	***
463	CESC	NK cell_EPIC	0.096	0.0942878407962944
464	CESC	uncharacterized cell_EPIC	0.061	0.28417555326081
465	CHOL	B cell_TIMER	-0.078	0.649570218108244
466	CHOL	T cell CD4+_TIMER	-0.056	0.744526191595645
467	CHOL	T cell CD8+_TIMER	0.009	0.956872965700404
468	CHOL	Neutrophil_TIMER	-0.096	0.575622422437463
469	CHOL	Macrophage_TIMER	0.069	0.689090535513409
470	CHOL	Myeloid dendritic cell_TIMER	-0.177	0.302585858650625
471	CHOL	B cell naive_CIBERSORT	-0.075	0.663181984871216
472	CHOL	B cell memory_CIBERSORT	-0.039	0.81938488027571
473	CHOL	B cell plasma_CIBERSORT	-0.148	0.390099674878654
474	CHOL	T cell CD8+_CIBERSORT	-0.279	0.0988621345016283
475	CHOL	T cell CD4+ naive_CIBERSORT	-0.022	0.900939822194963
476	CHOL	T cell CD4+ memory resting_CIBERSORT	0.063	0.713703022449774
477	CHOL	T cell CD4+ memory activated_CIBERSORT	0.117	0.498138839654522
478	CHOL	T cell follicular helper_CIBERSORT	-0.405	0.0141478115396532	*
479	CHOL	T cell regulatory (Tregs)_CIBERSORT	0.044	0.799624597995236
480	CHOL	T cell gamma delta_CIBERSORT	0.009	0.959388555390536
481	CHOL	NK cell resting_CIBERSORT	0.108	0.530397151316523
482	CHOL	NK cell activated_CIBERSORT	0.113	0.512869829412557
483	CHOL	Monocyte_CIBERSORT	-0.226	0.185406529456477
484	CHOL	Macrophage M0_CIBERSORT	0.195	0.255412604526009
485	CHOL	Macrophage M1_CIBERSORT	-0.037	0.830990929305392
486	CHOL	Macrophage M2_CIBERSORT	0.199	0.243819843328371
487	CHOL	Myeloid dendritic cell resting_CIBERSORT	0.131	0.446135285639147
488	CHOL	Myeloid dendritic cell activated_CIBERSORT	-0.09	0.600923689994308
489	CHOL	Mast cell activated_CIBERSORT	0.014	0.933479590699478
490	CHOL	Mast cell resting_CIBERSORT	-0.203	0.235126138583986
491	CHOL	Eosinophil_CIBERSORT	0.04	0.818984839504695
492	CHOL	Neutrophil_CIBERSORT	0.053	0.758498792381469
493	CHOL	B cell naive_CIBERSORT-ABS	-0.048	0.77885658710385
494	CHOL	B cell memory_CIBERSORT-ABS	-0.039	0.821639249767874
495	CHOL	B cell plasma_CIBERSORT-ABS	-0.264	0.120164860081959
496	CHOL	T cell CD8+_CIBERSORT-ABS	-0.308	0.06797181071938
497	CHOL	T cell CD4+ naive_CIBERSORT-ABS	-0.022	0.900939822194963
498	CHOL	T cell CD4+ memory resting_CIBERSORT-ABS	-0.213	0.211532686505649
499	CHOL	T cell CD4+ memory activated_CIBERSORT-ABS	0.137	0.427096550117204
500	CHOL	T cell follicular helper_CIBERSORT-ABS	-0.345	0.0395175038656448	*
501	CHOL	T cell regulatory (Tregs)_CIBERSORT-ABS	-0.191	0.263972672591779
502	CHOL	T cell gamma delta_CIBERSORT-ABS	-0.055	0.751736266986606
503	CHOL	NK cell resting_CIBERSORT-ABS	0.1	0.563191685332703
504	CHOL	NK cell activated_CIBERSORT-ABS	-0.067	0.697547475692259
505	CHOL	Monocyte_CIBERSORT-ABS	-0.456	0.00515631104165756	**
506	CHOL	Macrophage M0_CIBERSORT-ABS	0.101	0.556082506272725
507	CHOL	Macrophage M1_CIBERSORT-ABS	-0.165	0.335090186236361
508	CHOL	Macrophage M2_CIBERSORT-ABS	-0.283	0.0949898872276618
509	CHOL	Myeloid dendritic cell resting_CIBERSORT-ABS	0.021	0.901749628751643
510	CHOL	Myeloid dendritic cell activated_CIBERSORT-ABS	-0.256	0.132309138331324
511	CHOL	Mast cell activated_CIBERSORT-ABS	-0.226	0.185257556925857
512	CHOL	Mast cell resting_CIBERSORT-ABS	-0.213	0.212872684238785
513	CHOL	Eosinophil_CIBERSORT-ABS	0.04	0.818984839504695
514	CHOL	Neutrophil_CIBERSORT-ABS	-0.132	0.443609917668801
515	CHOL	B cell_QUANTISEQ	-0.037	0.8314448881123
516	CHOL	Macrophage M1_QUANTISEQ	0.296	0.07972242835226
517	CHOL	Macrophage M2_QUANTISEQ	-0.016	0.92592714440094
518	CHOL	Monocyte_QUANTISEQ	0.191	0.264933952498908
519	CHOL	Neutrophil_QUANTISEQ	-0.256	0.132440932715769
520	CHOL	NK cell_QUANTISEQ	0.225	0.186995786992024
521	CHOL	T cell CD4+ (non-regulatory)_QUANTISEQ	-0.035	0.837514029765823
522	CHOL	T cell CD8+_QUANTISEQ	-0.165	0.335649501056092
523	CHOL	T cell regulatory (Tregs)_QUANTISEQ	-0.206	0.228468310927632
524	CHOL	Myeloid dendritic cell_QUANTISEQ	0.095	0.58199069831248
525	CHOL	uncharacterized cell_QUANTISEQ	-0.014	0.937691682888927
526	CHOL	T cell_MCPCOUNTER	-0.012	0.943490395878904
527	CHOL	T cell CD8+_MCPCOUNTER	-0.168	0.328361162529567
528	CHOL	cytotoxicity score_MCPCOUNTER	0.144	0.400591933755089
529	CHOL	NK cell_MCPCOUNTER	0.064	0.712705789413423
530	CHOL	B cell_MCPCOUNTER	-0.032	0.850993759532834
531	CHOL	Monocyte_MCPCOUNTER	0.118	0.491923627862101
532	CHOL	Macrophage/Monocyte_MCPCOUNTER	0.118	0.491923627862101
533	CHOL	Myeloid dendritic cell_MCPCOUNTER	-0.123	0.473390782064625
534	CHOL	Neutrophil_MCPCOUNTER	-0.183	0.286599025743238
535	CHOL	Endothelial cell_MCPCOUNTER	-0.14	0.415002970895967
536	CHOL	Myeloid dendritic cell activated_XCELL	-0.264	0.1202574940849
537	CHOL	B cell_XCELL	-0.043	0.801904505043149
538	CHOL	T cell CD4+ memory_XCELL	0.004	0.98167901719728
539	CHOL	T cell CD4+ naive_XCELL	-0.041	0.811322249624523
540	CHOL	T cell CD4+ (non-regulatory)_XCELL	0.004	0.979248583901236
541	CHOL	T cell CD4+ central memory_XCELL	-0.034	0.845073526239663
542	CHOL	T cell CD4+ effector memory_XCELL	-0.024	0.890384877966946
543	CHOL	T cell CD8+ naive_XCELL	-0.059	0.733187801023386
544	CHOL	T cell CD8+_XCELL	-0.107	0.536126468486036
545	CHOL	T cell CD8+ central memory_XCELL	-0.161	0.34945271595658
546	CHOL	T cell CD8+ effector memory_XCELL	0.017	0.923312015902539
547	CHOL	Class-switched memory B cell_XCELL	-0.016	0.925215102646559
548	CHOL	Common lymphoid progenitor_XCELL	0.094	0.587405532201196
549	CHOL	Common myeloid progenitor_XCELL	-0.163	0.341133815621549
550	CHOL	Myeloid dendritic cell_XCELL	-0.222	0.193657630359771
551	CHOL	Endothelial cell_XCELL	-0.132	0.443368534997771
552	CHOL	Eosinophil_XCELL	-0.065	0.706001351906805
553	CHOL	Granulocyte-monocyte progenitor_XCELL	-0.278	0.100641407163382
554	CHOL	Hematopoietic stem cell_XCELL	-0.398	0.0161451636850437	*
555	CHOL	Macrophage_XCELL	-0.059	0.732655891190303
556	CHOL	Macrophage M1_XCELL	-0.099	0.565140080182426
557	CHOL	Macrophage M2_XCELL	0.14	0.415250230577991
558	CHOL	Mast cell_XCELL	0.066	0.701374425589795
559	CHOL	B cell memory_XCELL	-0.055	0.74940656231713
560	CHOL	Monocyte_XCELL	-0.046	0.790459815892836
561	CHOL	B cell naive_XCELL	-0.031	0.858463491473081
562	CHOL	Neutrophil_XCELL	-0.084	0.626416578400739
563	CHOL	NK cell_XCELL	-0.204	0.233036800661104
564	CHOL	T cell NK_XCELL	0.054	0.756222968479738
565	CHOL	Plasmacytoid dendritic cell_XCELL	-0.139	0.420180506243811
566	CHOL	B cell plasma_XCELL	-0.005	0.977253075580319
567	CHOL	T cell gamma delta_XCELL	-0.022	0.900939822194963
568	CHOL	T cell CD4+ Th1_XCELL	-0.049	0.77692541601839
569	CHOL	T cell CD4+ Th2_XCELL	0.023	0.895431576479829
570	CHOL	T cell regulatory (Tregs)_XCELL	0.021	0.902341364995662
571	CHOL	immune score_XCELL	-0.068	0.692071937672828
572	CHOL	stroma score_XCELL	-0.348	0.0373762924990807	*
573	CHOL	microenvironment score_XCELL	-0.114	0.508151735800242
574	CHOL	B cell_EPIC	-0.049	0.774397214620219
575	CHOL	T cell CD4+_EPIC	-0.191	0.264618007769046
576	CHOL	T cell CD8+_EPIC	-0.016	0.925635788014312
577	CHOL	Endothelial cell_EPIC	-0.129	0.45201303445026
578	CHOL	Macrophage_EPIC	-0.311	0.0647229507383441
579	CHOL	NK cell_EPIC	0.172	0.315562697588709
580	CHOL	uncharacterized cell_EPIC	0.316	0.0603730129324735
581	COAD	B cell_TIMER	-0.023	0.620395224117121
582	COAD	T cell CD4+_TIMER	-0.042	0.368410492994283
583	COAD	T cell CD8+_TIMER	-0.165	0.000401993033943727	***
584	COAD	Neutrophil_TIMER	-0.101	0.0314719078919142	*
585	COAD	Macrophage_TIMER	-0.155	0.000882457179246133	***
586	COAD	Myeloid dendritic cell_TIMER	-0.078	0.0959813982159976
587	COAD	B cell naive_CIBERSORT	0.004	0.937867918605829
588	COAD	B cell memory_CIBERSORT	-0.012	0.797104695122792
589	COAD	B cell plasma_CIBERSORT	-0.028	0.547555867677024
590	COAD	T cell CD8+_CIBERSORT	0.153	0.00106016903307461	**
591	COAD	T cell CD4+ naive_CIBERSORT	-0.051	0.279985639249352
592	COAD	T cell CD4+ memory resting_CIBERSORT	-0.145	0.00198001600905362	**
593	COAD	T cell CD4+ memory activated_CIBERSORT	0.058	0.218950809054126
594	COAD	T cell follicular helper_CIBERSORT	0.134	0.00427330302374395	**
595	COAD	T cell regulatory (Tregs)_CIBERSORT	0.159	0.000650006216130474	***
596	COAD	T cell gamma delta_CIBERSORT	-0.085	0.0704432980293265
597	COAD	NK cell resting_CIBERSORT	0.07	0.134550834749485
598	COAD	NK cell activated_CIBERSORT	0.079	0.0906955293488645
599	COAD	Monocyte_CIBERSORT	-0.002	0.961490699278664
600	COAD	Macrophage M0_CIBERSORT	-0.006	0.904568802678618
601	COAD	Macrophage M1_CIBERSORT	0.037	0.426349826172105
602	COAD	Macrophage M2_CIBERSORT	-0.13	0.00559979262154415	**
603	COAD	Myeloid dendritic cell resting_CIBERSORT	-0.039	0.402499218511918
604	COAD	Myeloid dendritic cell activated_CIBERSORT	0.017	0.722922827431496
605	COAD	Mast cell activated_CIBERSORT	-0.055	0.243567191350008
606	COAD	Mast cell resting_CIBERSORT	-0.007	0.879726192154864
607	COAD	Eosinophil_CIBERSORT	0.018	0.701356476639943
608	COAD	Neutrophil_CIBERSORT	-0.087	0.0649584309443118
609	COAD	B cell naive_CIBERSORT-ABS	-0.015	0.746710906512347
610	COAD	B cell memory_CIBERSORT-ABS	-0.054	0.247351723837146
611	COAD	B cell plasma_CIBERSORT-ABS	-0.038	0.414113036853145
612	COAD	T cell CD8+_CIBERSORT-ABS	0.065	0.168568489950757
613	COAD	T cell CD4+ naive_CIBERSORT-ABS	-0.04	0.388924511240249
614	COAD	T cell CD4+ memory resting_CIBERSORT-ABS	-0.137	0.00351751901008356	**
615	COAD	T cell CD4+ memory activated_CIBERSORT-ABS	0.047	0.321376213221164
616	COAD	T cell follicular helper_CIBERSORT-ABS	0.037	0.434133366730945
617	COAD	T cell regulatory (Tregs)_CIBERSORT-ABS	0.072	0.125638966204346
618	COAD	T cell gamma delta_CIBERSORT-ABS	-0.062	0.189915386587306
619	COAD	NK cell resting_CIBERSORT-ABS	-0.008	0.857089425641751
620	COAD	NK cell activated_CIBERSORT-ABS	0.051	0.276970499500655
621	COAD	Monocyte_CIBERSORT-ABS	-0.066	0.159175591180433
622	COAD	Macrophage M0_CIBERSORT-ABS	-0.037	0.428660224122553
623	COAD	Macrophage M1_CIBERSORT-ABS	0.004	0.936214424595075
624	COAD	Macrophage M2_CIBERSORT-ABS	-0.117	0.0124302460912437	*
625	COAD	Myeloid dendritic cell resting_CIBERSORT-ABS	-0.067	0.156206861868549
626	COAD	Myeloid dendritic cell activated_CIBERSORT-ABS	-0.018	0.708270843703045
627	COAD	Mast cell activated_CIBERSORT-ABS	-0.069	0.142086329211339
628	COAD	Mast cell resting_CIBERSORT-ABS	-0.012	0.798653657661577
629	COAD	Eosinophil_CIBERSORT-ABS	0.005	0.917175371667125
630	COAD	Neutrophil_CIBERSORT-ABS	-0.078	0.0975143956338791
631	COAD	B cell_QUANTISEQ	-0.052	0.263861932562218
632	COAD	Macrophage M1_QUANTISEQ	-0.042	0.376835178119861
633	COAD	Macrophage M2_QUANTISEQ	-0.119	0.0111614267199775	*
634	COAD	Monocyte_QUANTISEQ	0.02	0.67349085260813
635	COAD	Neutrophil_QUANTISEQ	-0.028	0.545528738036251
636	COAD	NK cell_QUANTISEQ	0.124	0.00835266128926388	**
637	COAD	T cell CD4+ (non-regulatory)_QUANTISEQ	-0.106	0.0239365232789088	*
638	COAD	T cell CD8+_QUANTISEQ	0.004	0.925618636084924
639	COAD	T cell regulatory (Tregs)_QUANTISEQ	-0.094	0.0461265306315132	*
640	COAD	Myeloid dendritic cell_QUANTISEQ	-0.031	0.504035690320781
641	COAD	uncharacterized cell_QUANTISEQ	0.097	0.0376475782708107	*
642	COAD	T cell_MCPCOUNTER	0.055	0.243312571103795
643	COAD	T cell CD8+_MCPCOUNTER	-0.009	0.855079221520014
644	COAD	cytotoxicity score_MCPCOUNTER	0	0.997562123139318
645	COAD	NK cell_MCPCOUNTER	0.001	0.988047430823306
646	COAD	B cell_MCPCOUNTER	-0.034	0.473905861902565
647	COAD	Monocyte_MCPCOUNTER	-0.087	0.0630217351864085
648	COAD	Macrophage/Monocyte_MCPCOUNTER	-0.087	0.0630217351864085
649	COAD	Myeloid dendritic cell_MCPCOUNTER	-0.12	0.0104408415092156	*
650	COAD	Neutrophil_MCPCOUNTER	0.024	0.614726271820796
651	COAD	Endothelial cell_MCPCOUNTER	-0.128	0.00627999823600774	**
652	COAD	Myeloid dendritic cell activated_XCELL	0.007	0.877127977983108
653	COAD	B cell_XCELL	-0.017	0.725164615435089
654	COAD	T cell CD4+ memory_XCELL	-0.18	0.000113326382694128	***
655	COAD	T cell CD4+ naive_XCELL	-0.053	0.257864575835568
656	COAD	T cell CD4+ (non-regulatory)_XCELL	-0.133	0.00455042894942911	**
657	COAD	T cell CD4+ central memory_XCELL	0.199	1.91153292744036e-05	***
658	COAD	T cell CD4+ effector memory_XCELL	0.034	0.471994235514044
659	COAD	T cell CD8+ naive_XCELL	-0.161	0.000553663169988799	***
660	COAD	T cell CD8+_XCELL	-0.042	0.375105235265608
661	COAD	T cell CD8+ central memory_XCELL	-0.012	0.795527596025391
662	COAD	T cell CD8+ effector memory_XCELL	0.056	0.23016002116178
663	COAD	Class-switched memory B cell_XCELL	0.056	0.236687599374643
664	COAD	Common lymphoid progenitor_XCELL	-0.241	1.84674356614246e-07	***
665	COAD	Common myeloid progenitor_XCELL	0.121	0.00974433736465314	**
666	COAD	Myeloid dendritic cell_XCELL	-0.06	0.204625396103459
667	COAD	Endothelial cell_XCELL	-0.053	0.260397912193477
668	COAD	Eosinophil_XCELL	0.21	6.44395639777636e-06	***
669	COAD	Granulocyte-monocyte progenitor_XCELL	-0.071	0.128993594106031
670	COAD	Hematopoietic stem cell_XCELL	-0.13	0.00545647183433986	**
671	COAD	Macrophage_XCELL	-0.082	0.0808172297905465
672	COAD	Macrophage M1_XCELL	-0.03	0.516924093513974
673	COAD	Macrophage M2_XCELL	-0.036	0.44622387510284
674	COAD	Mast cell_XCELL	-0.067	0.155773927482557
675	COAD	B cell memory_XCELL	-0.016	0.726942374889169
676	COAD	Monocyte_XCELL	-0.119	0.0108464324987059	*
677	COAD	B cell naive_XCELL	-0.034	0.470309140588196
678	COAD	Neutrophil_XCELL	-0.012	0.801326888041201
679	COAD	NK cell_XCELL	-0.106	0.0244170950037451	*
680	COAD	T cell NK_XCELL	0.169	0.000294460019469266	***
681	COAD	Plasmacytoid dendritic cell_XCELL	-0.004	0.925383501986441
682	COAD	B cell plasma_XCELL	0.007	0.879030206744638
683	COAD	T cell gamma delta_XCELL	0.022	0.641022337035609
684	COAD	T cell CD4+ Th1_XCELL	0.252	5.19956834241989e-08	***
685	COAD	T cell CD4+ Th2_XCELL	-0.103	0.0286609517927803	*
686	COAD	T cell regulatory (Tregs)_XCELL	-0.046	0.32506758042233
687	COAD	immune score_XCELL	-0.068	0.145410542208236
688	COAD	stroma score_XCELL	-0.079	0.0904253454568668
689	COAD	microenvironment score_XCELL	-0.083	0.075660128281831
690	COAD	B cell_EPIC	-0.034	0.468397010016128
691	COAD	T cell CD4+_EPIC	-0.143	0.00225332488626289	**
692	COAD	T cell CD8+_EPIC	-0.056	0.232689268091761
693	COAD	Endothelial cell_EPIC	-0.057	0.227839721090913
694	COAD	Macrophage_EPIC	-0.036	0.448371098701099
695	COAD	NK cell_EPIC	-0.013	0.790084182338701
696	COAD	uncharacterized cell_EPIC	0.109	0.019818902442774	*
697	DLBC	B cell_TIMER	-0.008	0.954876559838011
698	DLBC	T cell CD4+_TIMER	0.001	0.995049214319331
699	DLBC	T cell CD8+_TIMER	0.438	0.00185455164229484	**
700	DLBC	Neutrophil_TIMER	0.341	0.0178334746002098	*
701	DLBC	Macrophage_TIMER	-0.338	0.0186908989319593	*
702	DLBC	Myeloid dendritic cell_TIMER	0.229	0.116679881818962
703	DLBC	B cell naive_CIBERSORT	0.059	0.691291967674587
704	DLBC	B cell memory_CIBERSORT	-0.241	0.099144348894898
705	DLBC	B cell plasma_CIBERSORT	-0.154	0.297402575592799
706	DLBC	T cell CD8+_CIBERSORT	0.231	0.114928998384598
707	DLBC	T cell CD4+ naive_CIBERSORT	0.06	0.687646963007
708	DLBC	T cell CD4+ memory resting_CIBERSORT	-0.273	0.060056687762255
709	DLBC	T cell CD4+ memory activated_CIBERSORT	0.301	0.0375034999038297	*
710	DLBC	T cell follicular helper_CIBERSORT	0.115	0.43473837079835
711	DLBC	T cell regulatory (Tregs)_CIBERSORT	-0.005	0.972827457188047
712	DLBC	T cell gamma delta_CIBERSORT	0.053	0.722919938982637
713	DLBC	NK cell resting_CIBERSORT	0.079	0.594231342773394
714	DLBC	NK cell activated_CIBERSORT	0.078	0.598540240382025
715	DLBC	Monocyte_CIBERSORT	0.021	0.888832716247898
716	DLBC	Macrophage M0_CIBERSORT	-0.257	0.0775305848838713
717	DLBC	Macrophage M1_CIBERSORT	0.29	0.0456038177495028	*
718	DLBC	Macrophage M2_CIBERSORT	0.244	0.0949953822927142
719	DLBC	Myeloid dendritic cell resting_CIBERSORT	0.103	0.485472925764358
720	DLBC	Myeloid dendritic cell activated_CIBERSORT	0.222	0.130132056393468
721	DLBC	Mast cell activated_CIBERSORT	0.02	0.895013346537604
722	DLBC	Mast cell resting_CIBERSORT	0.383	0.0072477569525697	**
723	DLBC	Eosinophil_CIBERSORT	0.053	0.718520714625299
724	DLBC	Neutrophil_CIBERSORT	0.253	0.0827726132400087
725	DLBC	B cell naive_CIBERSORT-ABS	0.02	0.890579827460911
726	DLBC	B cell memory_CIBERSORT-ABS	-0.05	0.73379977983885
727	DLBC	B cell plasma_CIBERSORT-ABS	-0.126	0.394542269136725
728	DLBC	T cell CD8+_CIBERSORT-ABS	0.294	0.0428317657233846	*
729	DLBC	T cell CD4+ naive_CIBERSORT-ABS	0.031	0.834524753870316
730	DLBC	T cell CD4+ memory resting_CIBERSORT-ABS	-0.199	0.176197116546303
731	DLBC	T cell CD4+ memory activated_CIBERSORT-ABS	0.382	0.00737428544806278	**
732	DLBC	T cell follicular helper_CIBERSORT-ABS	0.18	0.221150599316263
733	DLBC	T cell regulatory (Tregs)_CIBERSORT-ABS	0.004	0.977461080858689
734	DLBC	T cell gamma delta_CIBERSORT-ABS	0.179	0.223816573304805
735	DLBC	NK cell resting_CIBERSORT-ABS	0.09	0.540953283495468
736	DLBC	NK cell activated_CIBERSORT-ABS	0.264	0.070076251837832
737	DLBC	Monocyte_CIBERSORT-ABS	0.018	0.900725574877414
738	DLBC	Macrophage M0_CIBERSORT-ABS	-0.093	0.531013808554096
739	DLBC	Macrophage M1_CIBERSORT-ABS	0.355	0.0131785867816443	*
740	DLBC	Macrophage M2_CIBERSORT-ABS	0.318	0.0278184863296088	*
741	DLBC	Myeloid dendritic cell resting_CIBERSORT-ABS	0.095	0.518687729808885
742	DLBC	Myeloid dendritic cell activated_CIBERSORT-ABS	0.282	0.0518671373453952
743	DLBC	Mast cell activated_CIBERSORT-ABS	0.111	0.452182754751285
744	DLBC	Mast cell resting_CIBERSORT-ABS	0.412	0.00363618189163322	**
745	DLBC	Eosinophil_CIBERSORT-ABS	0.053	0.718520714625299
746	DLBC	Neutrophil_CIBERSORT-ABS	0.42	0.00297467517221301	**
747	DLBC	B cell_QUANTISEQ	-0.156	0.289151066529072
748	DLBC	Macrophage M1_QUANTISEQ	0.215	0.143125431699939
749	DLBC	Macrophage M2_QUANTISEQ	0.102	0.489032553920353
750	DLBC	Monocyte_QUANTISEQ	0.076	0.607138436144205
751	DLBC	Neutrophil_QUANTISEQ	0.045	0.762839557346569
752	DLBC	NK cell_QUANTISEQ	0.274	0.0594622546166687
753	DLBC	T cell CD4+ (non-regulatory)_QUANTISEQ	0.116	0.43293947118334
754	DLBC	T cell CD8+_QUANTISEQ	0.301	0.0378328714503609	*
755	DLBC	T cell regulatory (Tregs)_QUANTISEQ	0.191	0.194002212890255
756	DLBC	Myeloid dendritic cell_QUANTISEQ	-0.018	0.902951212057828
757	DLBC	uncharacterized cell_QUANTISEQ	-0.11	0.454757413378789
758	DLBC	T cell_MCPCOUNTER	0.289	0.0462371735824097	*
759	DLBC	T cell CD8+_MCPCOUNTER	0.29	0.0457369966813539	*
760	DLBC	cytotoxicity score_MCPCOUNTER	0.325	0.0240359850802963	*
761	DLBC	NK cell_MCPCOUNTER	0.155	0.293063513602861
762	DLBC	B cell_MCPCOUNTER	-0.193	0.188510162549337
763	DLBC	Monocyte_MCPCOUNTER	0.121	0.410943165257051
764	DLBC	Macrophage/Monocyte_MCPCOUNTER	0.121	0.410943165257051
765	DLBC	Myeloid dendritic cell_MCPCOUNTER	0.145	0.326983558024721
766	DLBC	Neutrophil_MCPCOUNTER	0.282	0.052192845162591
767	DLBC	Endothelial cell_MCPCOUNTER	0.199	0.174839983826882
768	DLBC	Myeloid dendritic cell activated_XCELL	0.218	0.137238771512114
769	DLBC	B cell_XCELL	-0.296	0.0410363424645799	*
770	DLBC	T cell CD4+ memory_XCELL	0.12	0.41601477324061
771	DLBC	T cell CD4+ naive_XCELL	0.005	0.972179217243566
772	DLBC	T cell CD4+ (non-regulatory)_XCELL	0.1	0.498191843908453
773	DLBC	T cell CD4+ central memory_XCELL	0.195	0.183766935028999
774	DLBC	T cell CD4+ effector memory_XCELL	0.282	0.052448968113834
775	DLBC	T cell CD8+ naive_XCELL	0.141	0.339047694957253
776	DLBC	T cell CD8+_XCELL	0.193	0.189453854351544
777	DLBC	T cell CD8+ central memory_XCELL	0.171	0.244558103218505
778	DLBC	T cell CD8+ effector memory_XCELL	0.446	0.00147912381451963	**
779	DLBC	Class-switched memory B cell_XCELL	-0.254	0.0812072900208634
780	DLBC	Common lymphoid progenitor_XCELL	-0.014	0.922942401259037
781	DLBC	Common myeloid progenitor_XCELL	0.045	0.760875907257441
782	DLBC	Myeloid dendritic cell_XCELL	0.291	0.0448988970632254	*
783	DLBC	Endothelial cell_XCELL	0.012	0.937081844740515
784	DLBC	Eosinophil_XCELL	-0.249	0.0874303999447957
785	DLBC	Granulocyte-monocyte progenitor_XCELL	0.202	0.168090798847984
786	DLBC	Hematopoietic stem cell_XCELL	-0.11	0.457546787811429
787	DLBC	Macrophage_XCELL	0.102	0.490588667302877
788	DLBC	Macrophage M1_XCELL	0.2	0.172570754485621
789	DLBC	Macrophage M2_XCELL	-0.096	0.517962984594824
790	DLBC	Mast cell_XCELL	-0.23	0.115268321985026
791	DLBC	B cell memory_XCELL	-0.308	0.0330009130989182	*
792	DLBC	Monocyte_XCELL	0.465	0.000859705497544766	***
793	DLBC	B cell naive_XCELL	-0.07	0.634173202930271
794	DLBC	Neutrophil_XCELL	0.464	0.000901085456671533	***
795	DLBC	NK cell_XCELL	0.481	0.000538236762502461	***
796	DLBC	T cell NK_XCELL	0.033	0.82137168646642
797	DLBC	Plasmacytoid dendritic cell_XCELL	0.309	0.0327900305289525	*
798	DLBC	B cell plasma_XCELL	-0.352	0.0141978281573079	*
799	DLBC	T cell gamma delta_XCELL	0.06	0.685491248592325
800	DLBC	T cell CD4+ Th1_XCELL	0.258	0.0762405182389917
801	DLBC	T cell CD4+ Th2_XCELL	0.133	0.366945811634218
802	DLBC	T cell regulatory (Tregs)_XCELL	0.136	0.356335908813858
803	DLBC	immune score_XCELL	0.079	0.595346541507757
804	DLBC	stroma score_XCELL	-0.198	0.178337910610031
805	DLBC	microenvironment score_XCELL	0.022	0.880886120831349
806	DLBC	B cell_EPIC	-0.143	0.33246237353998
807	DLBC	T cell CD4+_EPIC	0.34	0.0181534535237862	*
808	DLBC	T cell CD8+_EPIC	0.223	0.127096201172816
809	DLBC	Endothelial cell_EPIC	0.194	0.185870692216952
810	DLBC	Macrophage_EPIC	0.189	0.197752008850144
811	DLBC	NK cell_EPIC	0.253	0.0829801719007254
812	DLBC	uncharacterized cell_EPIC	0.045	0.759550395874237
813	ESCA	B cell_TIMER	0.053	0.505963914396375
814	ESCA	T cell CD4+_TIMER	0.23	0.00323051860001196	**
815	ESCA	T cell CD8+_TIMER	0.002	0.97481294164019
816	ESCA	Neutrophil_TIMER	0.124	0.116761841960887
817	ESCA	Macrophage_TIMER	-0.079	0.315355552326026
818	ESCA	Myeloid dendritic cell_TIMER	0.114	0.148130872468014
819	ESCA	B cell naive_CIBERSORT	0.056	0.478654734604984
820	ESCA	B cell memory_CIBERSORT	-0.011	0.887454540402391
821	ESCA	B cell plasma_CIBERSORT	-0.154	0.0501544893486367
822	ESCA	T cell CD8+_CIBERSORT	0.056	0.47931488042898
823	ESCA	T cell CD4+ naive_CIBERSORT	-0.142	0.0712686014428119
824	ESCA	T cell CD4+ memory resting_CIBERSORT	-0.043	0.585491053837889
825	ESCA	T cell CD4+ memory activated_CIBERSORT	0.184	0.0192142763845964	*
826	ESCA	T cell follicular helper_CIBERSORT	0.116	0.139871650612711
827	ESCA	T cell regulatory (Tregs)_CIBERSORT	0.062	0.436823045910382
828	ESCA	T cell gamma delta_CIBERSORT	0.032	0.685180977238513
829	ESCA	NK cell resting_CIBERSORT	0.179	0.0227401045792924	*
830	ESCA	NK cell activated_CIBERSORT	0.011	0.893386252237631
831	ESCA	Monocyte_CIBERSORT	-0.086	0.274956089613303
832	ESCA	Macrophage M0_CIBERSORT	-0.088	0.268117484695465
833	ESCA	Macrophage M1_CIBERSORT	0.089	0.262344145243028
834	ESCA	Macrophage M2_CIBERSORT	-0.014	0.861582199090707
835	ESCA	Myeloid dendritic cell resting_CIBERSORT	-0.158	0.0448262331654574	*
836	ESCA	Myeloid dendritic cell activated_CIBERSORT	0.083	0.292339162253277
837	ESCA	Mast cell activated_CIBERSORT	-0.2	0.0105586945647222	*
838	ESCA	Mast cell resting_CIBERSORT	0.121	0.12395614960903
839	ESCA	Eosinophil_CIBERSORT	0.104	0.186019379772497
840	ESCA	Neutrophil_CIBERSORT	0.048	0.5429608867376
841	ESCA	B cell naive_CIBERSORT-ABS	0.053	0.504664672072037
842	ESCA	B cell memory_CIBERSORT-ABS	0.01	0.900621154548361
843	ESCA	B cell plasma_CIBERSORT-ABS	0.013	0.873844151479516
844	ESCA	T cell CD8+_CIBERSORT-ABS	0.135	0.0869562620566511
845	ESCA	T cell CD4+ naive_CIBERSORT-ABS	-0.142	0.0714508445005212
846	ESCA	T cell CD4+ memory resting_CIBERSORT-ABS	0.064	0.416915144679273
847	ESCA	T cell CD4+ memory activated_CIBERSORT-ABS	0.235	0.00257299206418893	**
848	ESCA	T cell follicular helper_CIBERSORT-ABS	0.208	0.00785156053467249	**
849	ESCA	T cell regulatory (Tregs)_CIBERSORT-ABS	0.016	0.837739709170429
850	ESCA	T cell gamma delta_CIBERSORT-ABS	0.075	0.341307002857141
851	ESCA	NK cell resting_CIBERSORT-ABS	0.239	0.00222211909311305	**
852	ESCA	NK cell activated_CIBERSORT-ABS	0.087	0.268558815213923
853	ESCA	Monocyte_CIBERSORT-ABS	-0.044	0.578331851339221
854	ESCA	Macrophage M0_CIBERSORT-ABS	-0.012	0.883734566398555
855	ESCA	Macrophage M1_CIBERSORT-ABS	0.146	0.0632120793211847
856	ESCA	Macrophage M2_CIBERSORT-ABS	0.067	0.39568379964816
857	ESCA	Myeloid dendritic cell resting_CIBERSORT-ABS	-0.058	0.464983322403533
858	ESCA	Myeloid dendritic cell activated_CIBERSORT-ABS	0.093	0.240930418526047
859	ESCA	Mast cell activated_CIBERSORT-ABS	-0.146	0.0643094851347079
860	ESCA	Mast cell resting_CIBERSORT-ABS	0.192	0.0142884310257262	*
861	ESCA	Eosinophil_CIBERSORT-ABS	0.152	0.0533567792371962
862	ESCA	Neutrophil_CIBERSORT-ABS	0.099	0.209938441459655
863	ESCA	B cell_QUANTISEQ	0.016	0.84338950199482
864	ESCA	Macrophage M1_QUANTISEQ	0.173	0.0280030313138682	*
865	ESCA	Macrophage M2_QUANTISEQ	-0.071	0.367146528435182
866	ESCA	Monocyte_QUANTISEQ	0.046	0.559353715126182
867	ESCA	Neutrophil_QUANTISEQ	0.184	0.0188082901832562	*
868	ESCA	NK cell_QUANTISEQ	0.105	0.183975993560864
869	ESCA	T cell CD4+ (non-regulatory)_QUANTISEQ	-0.143	0.0697256746052068
870	ESCA	T cell CD8+_QUANTISEQ	0.118	0.135009709391497
871	ESCA	T cell regulatory (Tregs)_QUANTISEQ	0.05	0.525296397820219
872	ESCA	Myeloid dendritic cell_QUANTISEQ	-0.095	0.230800921738067
873	ESCA	uncharacterized cell_QUANTISEQ	-0.137	0.0812801537417695
874	ESCA	T cell_MCPCOUNTER	-0.217	0.00563954505374015	**
875	ESCA	T cell CD8+_MCPCOUNTER	0.146	0.0632087960171658
876	ESCA	cytotoxicity score_MCPCOUNTER	-0.042	0.593823200231747
877	ESCA	NK cell_MCPCOUNTER	0.086	0.279077390142038
878	ESCA	B cell_MCPCOUNTER	0.01	0.896721816168467
879	ESCA	Monocyte_MCPCOUNTER	0.07	0.374827134217201
880	ESCA	Macrophage/Monocyte_MCPCOUNTER	0.07	0.374827134217201
881	ESCA	Myeloid dendritic cell_MCPCOUNTER	-0.075	0.34001033243539
882	ESCA	Neutrophil_MCPCOUNTER	-0.016	0.83540712613377
883	ESCA	Endothelial cell_MCPCOUNTER	-0.021	0.794693968131879
884	ESCA	Myeloid dendritic cell activated_XCELL	0.027	0.733051263943403
885	ESCA	B cell_XCELL	0.054	0.494218155328453
886	ESCA	T cell CD4+ memory_XCELL	0.111	0.159957731857257
887	ESCA	T cell CD4+ naive_XCELL	-0.011	0.888217021533246
888	ESCA	T cell CD4+ (non-regulatory)_XCELL	-0.084	0.285488477930326
889	ESCA	T cell CD4+ central memory_XCELL	-0.079	0.3181396409874
890	ESCA	T cell CD4+ effector memory_XCELL	0.035	0.661749366562163
891	ESCA	T cell CD8+ naive_XCELL	-0.037	0.637256662114454
892	ESCA	T cell CD8+_XCELL	0.059	0.455573909817647
893	ESCA	T cell CD8+ central memory_XCELL	0.075	0.34114466803037
894	ESCA	T cell CD8+ effector memory_XCELL	0.114	0.149470455774866
895	ESCA	Class-switched memory B cell_XCELL	0.051	0.51679991296715
896	ESCA	Common lymphoid progenitor_XCELL	-0.104	0.187226045128418
897	ESCA	Common myeloid progenitor_XCELL	-0.145	0.0651759528785858
898	ESCA	Myeloid dendritic cell_XCELL	0.004	0.958905366969234
899	ESCA	Endothelial cell_XCELL	-0.082	0.300044647146771
900	ESCA	Eosinophil_XCELL	-0.06	0.446504140701458
901	ESCA	Granulocyte-monocyte progenitor_XCELL	-0.072	0.364456201086859
902	ESCA	Hematopoietic stem cell_XCELL	-0.167	0.0339583530787549	*
903	ESCA	Macrophage_XCELL	0.051	0.518835299274222
904	ESCA	Macrophage M1_XCELL	0.086	0.275837858003569
905	ESCA	Macrophage M2_XCELL	0.091	0.250880305048427
906	ESCA	Mast cell_XCELL	-0.116	0.140385948730669
907	ESCA	B cell memory_XCELL	0.018	0.821731909290889
908	ESCA	Monocyte_XCELL	-0.007	0.933057307783518
909	ESCA	B cell naive_XCELL	0.044	0.57617666186804
910	ESCA	Neutrophil_XCELL	-0.038	0.628639066670242
911	ESCA	NK cell_XCELL	0.081	0.30728798590363
912	ESCA	T cell NK_XCELL	0.321	3.20186672675555e-05	***
913	ESCA	Plasmacytoid dendritic cell_XCELL	0.131	0.0975545736182796
914	ESCA	B cell plasma_XCELL	0.033	0.67923390231535
915	ESCA	T cell gamma delta_XCELL	0.013	0.869483247948986
916	ESCA	T cell CD4+ Th1_XCELL	0.089	0.258942707963705
917	ESCA	T cell CD4+ Th2_XCELL	0.048	0.544271274746225
918	ESCA	T cell regulatory (Tregs)_XCELL	0.057	0.468455343604267
919	ESCA	immune score_XCELL	0.043	0.583464207421265
920	ESCA	stroma score_XCELL	-0.14	0.075676774961912
921	ESCA	microenvironment score_XCELL	-0.042	0.594334068805214
922	ESCA	B cell_EPIC	-0.01	0.897349325231586
923	ESCA	T cell CD4+_EPIC	-0.008	0.918432071862576
924	ESCA	T cell CD8+_EPIC	-0.186	0.017871858866059	*
925	ESCA	Endothelial cell_EPIC	-0.077	0.328992701436173
926	ESCA	Macrophage_EPIC	0.148	0.0602536474197375
927	ESCA	NK cell_EPIC	0.16	0.0416630927049295	*
928	ESCA	uncharacterized cell_EPIC	0.184	0.0189753022308019	*
929	GBM	B cell_TIMER	0.063	0.442641220174044
930	GBM	T cell CD4+_TIMER	0.185	0.0227062778490418	*
931	GBM	T cell CD8+_TIMER	-0.198	0.0148194430125989	*
932	GBM	Neutrophil_TIMER	-0.112	0.170806210025631
933	GBM	Macrophage_TIMER	-0.091	0.267035648692724
934	GBM	Myeloid dendritic cell_TIMER	0.048	0.561736149728536
935	GBM	B cell naive_CIBERSORT	0.123	0.132262425256065
936	GBM	B cell memory_CIBERSORT	-0.028	0.729361898967035
937	GBM	B cell plasma_CIBERSORT	0.101	0.215927400556539
938	GBM	T cell CD8+_CIBERSORT	-0.108	0.186168848626137
939	GBM	T cell CD4+ naive_CIBERSORT	-0.02	0.802711320105552
940	GBM	T cell CD4+ memory resting_CIBERSORT	-0.062	0.448142687340562
941	GBM	T cell CD4+ memory activated_CIBERSORT	-0.057	0.490125685644438
942	GBM	T cell follicular helper_CIBERSORT	0.195	0.0165268914202872	*
943	GBM	T cell regulatory (Tregs)_CIBERSORT	0.211	0.00933220207576226	**
944	GBM	T cell gamma delta_CIBERSORT	-0.075	0.36143841307791
945	GBM	NK cell resting_CIBERSORT	0.11	0.178448251625081
946	GBM	NK cell activated_CIBERSORT	-0.075	0.360599249125409
947	GBM	Monocyte_CIBERSORT	-0.208	0.0103349676250169	*
948	GBM	Macrophage M0_CIBERSORT	0.004	0.964127303512548
949	GBM	Macrophage M1_CIBERSORT	0.258	0.00139687836723177	**
950	GBM	Macrophage M2_CIBERSORT	-0.021	0.796955598270102
951	GBM	Myeloid dendritic cell resting_CIBERSORT	-0.103	0.209833935072368
952	GBM	Myeloid dendritic cell activated_CIBERSORT	-0.029	0.720089337235772
953	GBM	Mast cell activated_CIBERSORT	0.171	0.0358211734471516	*
954	GBM	Mast cell resting_CIBERSORT	-0.062	0.451783050020735
955	GBM	Eosinophil_CIBERSORT	-0.177	0.0296952019450846	*
956	GBM	Neutrophil_CIBERSORT	0.019	0.814925107787192
957	GBM	B cell naive_CIBERSORT-ABS	0.129	0.114704336312878
958	GBM	B cell memory_CIBERSORT-ABS	-0.034	0.68288025773105
959	GBM	B cell plasma_CIBERSORT-ABS	0.133	0.102294016965164
960	GBM	T cell CD8+_CIBERSORT-ABS	-0.057	0.484433724890425
961	GBM	T cell CD4+ naive_CIBERSORT-ABS	-0.001	0.991636265167196
962	GBM	T cell CD4+ memory resting_CIBERSORT-ABS	0.016	0.84215885327061
963	GBM	T cell CD4+ memory activated_CIBERSORT-ABS	-0.056	0.493837625608166
964	GBM	T cell follicular helper_CIBERSORT-ABS	0.159	0.0505190380127048
965	GBM	T cell regulatory (Tregs)_CIBERSORT-ABS	0.165	0.0429063317940783	*
966	GBM	T cell gamma delta_CIBERSORT-ABS	-0.03	0.718514766460641
967	GBM	NK cell resting_CIBERSORT-ABS	0.095	0.24350022612607
968	GBM	NK cell activated_CIBERSORT-ABS	-0.009	0.915023179431909
969	GBM	Monocyte_CIBERSORT-ABS	-0.088	0.282575431414528
970	GBM	Macrophage M0_CIBERSORT-ABS	-0.003	0.971072331165949
971	GBM	Macrophage M1_CIBERSORT-ABS	0.251	0.00188898329940405	**
972	GBM	Macrophage M2_CIBERSORT-ABS	0.054	0.509590267045232
973	GBM	Myeloid dendritic cell resting_CIBERSORT-ABS	-0.054	0.51064077384735
974	GBM	Myeloid dendritic cell activated_CIBERSORT-ABS	-0.027	0.74408759371104
975	GBM	Mast cell activated_CIBERSORT-ABS	0.215	0.00790131628485445	**
976	GBM	Mast cell resting_CIBERSORT-ABS	-0.045	0.580395546529036
977	GBM	Eosinophil_CIBERSORT-ABS	-0.164	0.0445379696797912	*
978	GBM	Neutrophil_CIBERSORT-ABS	0.027	0.742042271401151
979	GBM	B cell_QUANTISEQ	0.148	0.069169254999333
980	GBM	Macrophage M1_QUANTISEQ	-0.163	0.0458739445211144	*
981	GBM	Macrophage M2_QUANTISEQ	-0.164	0.0442929056875644	*
982	GBM	Monocyte_QUANTISEQ	0.168	0.0390620106905624	*
983	GBM	Neutrophil_QUANTISEQ	-0.066	0.422345746723387
984	GBM	NK cell_QUANTISEQ	0.362	4.97608541799165e-06	***
985	GBM	T cell CD4+ (non-regulatory)_QUANTISEQ	-0.137	0.0942863355402562
986	GBM	T cell CD8+_QUANTISEQ	-0.059	0.468891423561985
987	GBM	T cell regulatory (Tregs)_QUANTISEQ	-0.102	0.210805417887375
988	GBM	Myeloid dendritic cell_QUANTISEQ	0.274	0.000654470574446525	***
989	GBM	uncharacterized cell_QUANTISEQ	-0.276	0.000611018810904613	***
990	GBM	T cell_MCPCOUNTER	-0.04	0.625494247842546
991	GBM	T cell CD8+_MCPCOUNTER	-0.042	0.605755645363893
992	GBM	cytotoxicity score_MCPCOUNTER	-0.233	0.00393689163885088	**
993	GBM	NK cell_MCPCOUNTER	0.131	0.108928001406989
994	GBM	B cell_MCPCOUNTER	-0.012	0.881697018316086
995	GBM	Monocyte_MCPCOUNTER	0.026	0.753241806873709
996	GBM	Macrophage/Monocyte_MCPCOUNTER	0.026	0.753241806873709
997	GBM	Myeloid dendritic cell_MCPCOUNTER	-0.212	0.00912729579520931	**
998	GBM	Neutrophil_MCPCOUNTER	0.308	0.000122051331339552	***
999	GBM	Endothelial cell_MCPCOUNTER	0.104	0.205353097788985
1000	GBM	Myeloid dendritic cell activated_XCELL	0.268	0.000876794002297027	***
1001	GBM	B cell_XCELL	0.073	0.374546750047036
1002	GBM	T cell CD4+ memory_XCELL	-0.363	4.67412454557442e-06	***
1003	GBM	T cell CD4+ naive_XCELL	0.1	0.221765526492618
1004	GBM	T cell CD4+ (non-regulatory)_XCELL	-0.137	0.0926845406856267
1005	GBM	T cell CD4+ central memory_XCELL	0.234	0.0038263272090628	**
1006	GBM	T cell CD4+ effector memory_XCELL	0.056	0.493763328195874
1007	GBM	T cell CD8+ naive_XCELL	-0.214	0.00826881965369475	**
1008	GBM	T cell CD8+_XCELL	0.011	0.894799756332585
1009	GBM	T cell CD8+ central memory_XCELL	-0.094	0.252599940534929
1010	GBM	T cell CD8+ effector memory_XCELL	0.029	0.720334769631934
1011	GBM	Class-switched memory B cell_XCELL	0.166	0.0412763499740028	*
1012	GBM	Common lymphoid progenitor_XCELL	-0.371	2.69604446088757e-06	***
1013	GBM	Common myeloid progenitor_XCELL	-0.049	0.55263139620358
1014	GBM	Myeloid dendritic cell_XCELL	-0.109	0.181946472435117
1015	GBM	Endothelial cell_XCELL	0.048	0.556288851077885
1016	GBM	Eosinophil_XCELL	0.042	0.604796550727832
1017	GBM	Granulocyte-monocyte progenitor_XCELL	-0.162	0.046419017867742	*
1018	GBM	Hematopoietic stem cell_XCELL	0.028	0.735193305747845
1019	GBM	Macrophage_XCELL	-0.267	0.000908137868974781	***
1020	GBM	Macrophage M1_XCELL	-0.214	0.00821808341585532	**
1021	GBM	Macrophage M2_XCELL	-0.287	0.000349133154494382	***
1022	GBM	Mast cell_XCELL	0.136	0.0962486719250322
1023	GBM	B cell memory_XCELL	-0.119	0.146469094408383
1024	GBM	Monocyte_XCELL	-0.224	0.00577530481127496	**
1025	GBM	B cell naive_XCELL	-0.023	0.78231224309298
1026	GBM	Neutrophil_XCELL	-0.081	0.324307588506876
1027	GBM	NK cell_XCELL	-0.021	0.799687458243817
1028	GBM	T cell NK_XCELL	0.251	0.00185990156724653	**
1029	GBM	Plasmacytoid dendritic cell_XCELL	-0.154	0.059693224345392
1030	GBM	B cell plasma_XCELL	0.072	0.379897927780539
1031	GBM	T cell gamma delta_XCELL	-0.029	0.721673322360091
1032	GBM	T cell CD4+ Th1_XCELL	0.287	0.000348508237988564	***
1033	GBM	T cell CD4+ Th2_XCELL	-0.428	4.0881637514035e-08	***
1034	GBM	T cell regulatory (Tregs)_XCELL	-0.077	0.347574385648775
1035	GBM	immune score_XCELL	-0.199	0.0144647466786707	*
1036	GBM	stroma score_XCELL	-0.055	0.499602173838803
1037	GBM	microenvironment score_XCELL	-0.187	0.0214635169169558	*
1038	GBM	B cell_EPIC	0.078	0.341034979165365
1039	GBM	T cell CD4+_EPIC	0.089	0.275958741468024
1040	GBM	T cell CD8+_EPIC	-0.197	0.0152417300927968	*
1041	GBM	Endothelial cell_EPIC	0.164	0.0447418767360351	*
1042	GBM	Macrophage_EPIC	-0.166	0.0421446725583715	*
1043	GBM	NK cell_EPIC	0.002	0.976878383959933
1044	GBM	uncharacterized cell_EPIC	0.055	0.500381007749783
1045	HNSC	B cell_TIMER	0.068	0.126373692094574
1046	HNSC	T cell CD4+_TIMER	0.086	0.054581866766824
1047	HNSC	T cell CD8+_TIMER	0.25	1.29782938792928e-08	***
1048	HNSC	Neutrophil_TIMER	0.251	1.2653658738548e-08	***
1049	HNSC	Macrophage_TIMER	0.077	0.0843038266197694
1050	HNSC	Myeloid dendritic cell_TIMER	0.253	8.94797132900875e-09	***
1051	HNSC	B cell naive_CIBERSORT	0.01	0.818872435604925
1052	HNSC	B cell memory_CIBERSORT	-0.013	0.779121604911971
1053	HNSC	B cell plasma_CIBERSORT	-0.21	2.01563765029716e-06	***
1054	HNSC	T cell CD8+_CIBERSORT	0.162	0.000275391953758634	***
1055	HNSC	T cell CD4+ naive_CIBERSORT	0.054	0.224706371662793
1056	HNSC	T cell CD4+ memory resting_CIBERSORT	-0.065	0.14732525930499
1057	HNSC	T cell CD4+ memory activated_CIBERSORT	0.126	0.00460903229613605	**
1058	HNSC	T cell follicular helper_CIBERSORT	0.074	0.0979528298240192
1059	HNSC	T cell regulatory (Tregs)_CIBERSORT	0.034	0.440940838769933
1060	HNSC	T cell gamma delta_CIBERSORT	0.078	0.0812488460085315
1061	HNSC	NK cell resting_CIBERSORT	-0.07	0.115633299434837
1062	HNSC	NK cell activated_CIBERSORT	0.185	3.1556578114673e-05	***
1063	HNSC	Monocyte_CIBERSORT	-0.093	0.0363618403026552	*
1064	HNSC	Macrophage M0_CIBERSORT	-0.081	0.0699307098472608
1065	HNSC	Macrophage M1_CIBERSORT	0.202	4.99211513522948e-06	***
1066	HNSC	Macrophage M2_CIBERSORT	0.1	0.0248593118921494	*
1067	HNSC	Myeloid dendritic cell resting_CIBERSORT	-0.055	0.217004995589496
1068	HNSC	Myeloid dendritic cell activated_CIBERSORT	0.047	0.293994394656732
1069	HNSC	Mast cell activated_CIBERSORT	-0.029	0.517059243324271
1070	HNSC	Mast cell resting_CIBERSORT	-0.125	0.00494866088191353	**
1071	HNSC	Eosinophil_CIBERSORT	-0.051	0.252725536082367
1072	HNSC	Neutrophil_CIBERSORT	-0.28	1.79407157544593e-10	***
1073	HNSC	B cell naive_CIBERSORT-ABS	0.023	0.606218906430738
1074	HNSC	B cell memory_CIBERSORT-ABS	0.022	0.627501262956868
1075	HNSC	B cell plasma_CIBERSORT-ABS	-0.121	0.00651267810083985	**
1076	HNSC	T cell CD8+_CIBERSORT-ABS	0.172	0.00010956406144096	***
1077	HNSC	T cell CD4+ naive_CIBERSORT-ABS	0.061	0.171878371827072
1078	HNSC	T cell CD4+ memory resting_CIBERSORT-ABS	-0.008	0.858543256806066
1079	HNSC	T cell CD4+ memory activated_CIBERSORT-ABS	0.141	0.00154486420832642	**
1080	HNSC	T cell follicular helper_CIBERSORT-ABS	0.15	0.000769287682600708	***
1081	HNSC	T cell regulatory (Tregs)_CIBERSORT-ABS	0.069	0.121972746365168
1082	HNSC	T cell gamma delta_CIBERSORT-ABS	0.069	0.124687849387124
1083	HNSC	NK cell resting_CIBERSORT-ABS	-0.016	0.727970725498381
1084	HNSC	NK cell activated_CIBERSORT-ABS	0.187	2.48631535843729e-05	***
1085	HNSC	Monocyte_CIBERSORT-ABS	-0.044	0.322025381393418
1086	HNSC	Macrophage M0_CIBERSORT-ABS	-0.008	0.854403233569556
1087	HNSC	Macrophage M1_CIBERSORT-ABS	0.227	2.82285109983845e-07	***
1088	HNSC	Macrophage M2_CIBERSORT-ABS	0.152	0.00063473551158349	***
1089	HNSC	Myeloid dendritic cell resting_CIBERSORT-ABS	0.044	0.322092960284793
1090	HNSC	Myeloid dendritic cell activated_CIBERSORT-ABS	0.043	0.330891596168524
1091	HNSC	Mast cell activated_CIBERSORT-ABS	0.031	0.484163389624383
1092	HNSC	Mast cell resting_CIBERSORT-ABS	-0.059	0.185145502644682
1093	HNSC	Eosinophil_CIBERSORT-ABS	-0.062	0.165653878375177
1094	HNSC	Neutrophil_CIBERSORT-ABS	-0.181	4.45332154116082e-05	***
1095	HNSC	B cell_QUANTISEQ	0.045	0.311946820169993
1096	HNSC	Macrophage M1_QUANTISEQ	0.118	0.00797614451378214	**
1097	HNSC	Macrophage M2_QUANTISEQ	0.106	0.0172943767296546	*
1098	HNSC	Monocyte_QUANTISEQ	0.042	0.344215212249479
1099	HNSC	Neutrophil_QUANTISEQ	0.025	0.573291354456385
1100	HNSC	NK cell_QUANTISEQ	0.126	0.00484165065709288	**
1101	HNSC	T cell CD4+ (non-regulatory)_QUANTISEQ	-0.097	0.0293208092378702	*
1102	HNSC	T cell CD8+_QUANTISEQ	0.187	2.45006052505534e-05	***
1103	HNSC	T cell regulatory (Tregs)_QUANTISEQ	0.093	0.0379620770133861	*
1104	HNSC	Myeloid dendritic cell_QUANTISEQ	-0.017	0.696171142167646
1105	HNSC	uncharacterized cell_QUANTISEQ	-0.163	0.000237737377899949	***
1106	HNSC	T cell_MCPCOUNTER	-0.063	0.157110997354321
1107	HNSC	T cell CD8+_MCPCOUNTER	0.165	0.000203041749308329	***
1108	HNSC	cytotoxicity score_MCPCOUNTER	0.06	0.182928998422507
1109	HNSC	NK cell_MCPCOUNTER	0.143	0.00134522962881965	**
1110	HNSC	B cell_MCPCOUNTER	-0.022	0.619469689340031
1111	HNSC	Monocyte_MCPCOUNTER	0.171	0.000120772595609248	***
1112	HNSC	Macrophage/Monocyte_MCPCOUNTER	0.171	0.000120772595609248	***
1113	HNSC	Myeloid dendritic cell_MCPCOUNTER	0.116	0.00935202571613902	**
1114	HNSC	Neutrophil_MCPCOUNTER	-0.11	0.0138996936496359	*
1115	HNSC	Endothelial cell_MCPCOUNTER	-0.072	0.108223519389295
1116	HNSC	Myeloid dendritic cell activated_XCELL	0.181	4.40708153906825e-05	***
1117	HNSC	B cell_XCELL	0.059	0.186215737390007
1118	HNSC	T cell CD4+ memory_XCELL	0.033	0.455336700986812
1119	HNSC	T cell CD4+ naive_XCELL	0.094	0.0357848653957366	*
1120	HNSC	T cell CD4+ (non-regulatory)_XCELL	0.075	0.0918166302878409
1121	HNSC	T cell CD4+ central memory_XCELL	0.023	0.601235729139933
1122	HNSC	T cell CD4+ effector memory_XCELL	-0.03	0.500828591320184
1123	HNSC	T cell CD8+ naive_XCELL	0.108	0.0157765652415094	*
1124	HNSC	T cell CD8+_XCELL	0.177	6.6991192959075e-05	***
1125	HNSC	T cell CD8+ central memory_XCELL	0.173	9.82527943303009e-05	***
1126	HNSC	T cell CD8+ effector memory_XCELL	0.242	4.21503521783147e-08	***
1127	HNSC	Class-switched memory B cell_XCELL	0.066	0.138693085715452
1128	HNSC	Common lymphoid progenitor_XCELL	-0.107	0.0167329235834503	*
1129	HNSC	Common myeloid progenitor_XCELL	-0.051	0.253800136276438
1130	HNSC	Myeloid dendritic cell_XCELL	0.091	0.0408619362836256	*
1131	HNSC	Endothelial cell_XCELL	-0.097	0.0292487759967744	*
1132	HNSC	Eosinophil_XCELL	0.023	0.610959536571899
1133	HNSC	Granulocyte-monocyte progenitor_XCELL	-0.026	0.568428968422148
1134	HNSC	Hematopoietic stem cell_XCELL	-0.074	0.0985231487730859
1135	HNSC	Macrophage_XCELL	0.157	0.000427251490215825	***
1136	HNSC	Macrophage M1_XCELL	0.228	2.56997615201142e-07	***
1137	HNSC	Macrophage M2_XCELL	0.099	0.0268504770354024	*
1138	HNSC	Mast cell_XCELL	-0.055	0.215702567535149
1139	HNSC	B cell memory_XCELL	0.032	0.469232069193263
1140	HNSC	Monocyte_XCELL	-0.053	0.238155284234906
1141	HNSC	B cell naive_XCELL	0.037	0.41006164620811
1142	HNSC	Neutrophil_XCELL	-0.331	2.62689111142848e-14	***
1143	HNSC	NK cell_XCELL	0.025	0.574822200099366
1144	HNSC	T cell NK_XCELL	0.168	0.000155968070189791	***
1145	HNSC	Plasmacytoid dendritic cell_XCELL	0.177	6.48792733460464e-05	***
1146	HNSC	B cell plasma_XCELL	-0.04	0.367609898609656
1147	HNSC	T cell gamma delta_XCELL	0.041	0.359683382380306
1148	HNSC	T cell CD4+ Th1_XCELL	0.307	2.1057899618973e-12	***
1149	HNSC	T cell CD4+ Th2_XCELL	0.134	0.00266299964281155	**
1150	HNSC	T cell regulatory (Tregs)_XCELL	0.083	0.0633040301628871
1151	HNSC	immune score_XCELL	0.11	0.0134144911674551	*
1152	HNSC	stroma score_XCELL	-0.039	0.386285672868373
1153	HNSC	microenvironment score_XCELL	0.083	0.0639457449661908
1154	HNSC	B cell_EPIC	-0.024	0.597958355599143
1155	HNSC	T cell CD4+_EPIC	0.173	9.91406595469453e-05	***
1156	HNSC	T cell CD8+_EPIC	-0.049	0.27630186273056
1157	HNSC	Endothelial cell_EPIC	-0.035	0.440367903206734
1158	HNSC	Macrophage_EPIC	0.23	1.99504225191845e-07	***
1159	HNSC	NK cell_EPIC	0.245	2.54894644485101e-08	***
1160	HNSC	uncharacterized cell_EPIC	-0.049	0.271850541109606
1161	KICH	B cell_TIMER	-0.048	0.704506126041153
1162	KICH	T cell CD4+_TIMER	0.266	0.0322500886939554	*
1163	KICH	T cell CD8+_TIMER	0.121	0.336018918340204
1164	KICH	Neutrophil_TIMER	0.02	0.872236918598126
1165	KICH	Macrophage_TIMER	0.241	0.0533540046369969
1166	KICH	Myeloid dendritic cell_TIMER	0.183	0.143659338284804
1167	KICH	B cell naive_CIBERSORT	-0.021	0.869100756714793
1168	KICH	B cell memory_CIBERSORT	0.274	0.0274812778795439	*
1169	KICH	B cell plasma_CIBERSORT	0.156	0.215866559365656
1170	KICH	T cell CD8+_CIBERSORT	0.039	0.758598290455506
1171	KICH	T cell CD4+ naive_CIBERSORT	0.108	0.39029674745914
1172	KICH	T cell CD4+ memory resting_CIBERSORT	0.033	0.79321553367492
1173	KICH	T cell CD4+ memory activated_CIBERSORT	0.342	0.00532221993093404	**
1174	KICH	T cell follicular helper_CIBERSORT	0.093	0.45931914345881
1175	KICH	T cell regulatory (Tregs)_CIBERSORT	0.228	0.0674158273512899
1176	KICH	T cell gamma delta_CIBERSORT	0.009	0.943749499176567
1177	KICH	NK cell resting_CIBERSORT	0.092	0.46461394660255
1178	KICH	NK cell activated_CIBERSORT	-0.075	0.551538693430965
1179	KICH	Monocyte_CIBERSORT	-0.23	0.0653635413224862
1180	KICH	Macrophage M0_CIBERSORT	0.054	0.668987735188278
1181	KICH	Macrophage M1_CIBERSORT	0.19	0.129773274165361
1182	KICH	Macrophage M2_CIBERSORT	-0.13	0.303292769056702
1183	KICH	Myeloid dendritic cell resting_CIBERSORT	-0.189	0.132293119611327
1184	KICH	Myeloid dendritic cell activated_CIBERSORT	0.059	0.638153138153989
1185	KICH	Mast cell activated_CIBERSORT	0.016	0.902053513060904
1186	KICH	Mast cell resting_CIBERSORT	-0.225	0.0713427778805013
1187	KICH	Eosinophil_CIBERSORT	-0.23	0.0651387039566976
1188	KICH	Neutrophil_CIBERSORT	0.27	0.029704759741227	*
1189	KICH	B cell naive_CIBERSORT-ABS	0.006	0.959111498957644
1190	KICH	B cell memory_CIBERSORT-ABS	0.287	0.0206194365651061	*
1191	KICH	B cell plasma_CIBERSORT-ABS	0.141	0.261583130416469
1192	KICH	T cell CD8+_CIBERSORT-ABS	0.118	0.348284083123441
1193	KICH	T cell CD4+ naive_CIBERSORT-ABS	0.104	0.41184630316054
1194	KICH	T cell CD4+ memory resting_CIBERSORT-ABS	0.126	0.316107652223312
1195	KICH	T cell CD4+ memory activated_CIBERSORT-ABS	0.342	0.00532221993093404	**
1196	KICH	T cell follicular helper_CIBERSORT-ABS	0.129	0.306367440929975
1197	KICH	T cell regulatory (Tregs)_CIBERSORT-ABS	0.292	0.0184600318226391	*
1198	KICH	T cell gamma delta_CIBERSORT-ABS	0.017	0.892787767895789
1199	KICH	NK cell resting_CIBERSORT-ABS	0.201	0.107611717103609
1200	KICH	NK cell activated_CIBERSORT-ABS	0.058	0.645591519338228
1201	KICH	Monocyte_CIBERSORT-ABS	-0.092	0.464514191820242
1202	KICH	Macrophage M0_CIBERSORT-ABS	0.089	0.479386153073991
1203	KICH	Macrophage M1_CIBERSORT-ABS	0.195	0.11881220477257
1204	KICH	Macrophage M2_CIBERSORT-ABS	0.079	0.534057223325459
1205	KICH	Myeloid dendritic cell resting_CIBERSORT-ABS	-0.144	0.253191773679162
1206	KICH	Myeloid dendritic cell activated_CIBERSORT-ABS	0.057	0.652350935603206
1207	KICH	Mast cell activated_CIBERSORT-ABS	0.098	0.439279263044946
1208	KICH	Mast cell resting_CIBERSORT-ABS	-0.15	0.232571298455287
1209	KICH	Eosinophil_CIBERSORT-ABS	-0.253	0.0422131285451958	*
1210	KICH	Neutrophil_CIBERSORT-ABS	0.29	0.0193314105255987	*
1211	KICH	B cell_QUANTISEQ	-0.1	0.430341417108105
1212	KICH	Macrophage M1_QUANTISEQ	-0.149	0.237398594814969
1213	KICH	Macrophage M2_QUANTISEQ	-0.017	0.895121401193407
1214	KICH	Monocyte_QUANTISEQ	0.1	0.426086280373217
1215	KICH	Neutrophil_QUANTISEQ	0.139	0.267928651989884
1216	KICH	NK cell_QUANTISEQ	0.137	0.277559557941113
1217	KICH	T cell CD4+ (non-regulatory)_QUANTISEQ	-0.066	0.600421247240307
1218	KICH	T cell CD8+_QUANTISEQ	0.029	0.820427119035597
1219	KICH	T cell regulatory (Tregs)_QUANTISEQ	-0.154	0.219595880470583
1220	KICH	Myeloid dendritic cell_QUANTISEQ	-0.059	0.638358741264911
1221	KICH	uncharacterized cell_QUANTISEQ	0.009	0.943226378449064
1222	KICH	T cell_MCPCOUNTER	0	0.999963007957699
1223	KICH	T cell CD8+_MCPCOUNTER	0.244	0.0498911806835772	*
1224	KICH	cytotoxicity score_MCPCOUNTER	0.227	0.0685025975431204
1225	KICH	NK cell_MCPCOUNTER	0.257	0.0388929211644114	*
1226	KICH	B cell_MCPCOUNTER	0.177	0.158837555624402
1227	KICH	Monocyte_MCPCOUNTER	0.147	0.243783804073108
1228	KICH	Macrophage/Monocyte_MCPCOUNTER	0.147	0.243783804073108
1229	KICH	Myeloid dendritic cell_MCPCOUNTER	0.059	0.642738824136321
1230	KICH	Neutrophil_MCPCOUNTER	0.224	0.0727006733203414
1231	KICH	Endothelial cell_MCPCOUNTER	0.028	0.824901798446218
1232	KICH	Myeloid dendritic cell activated_XCELL	-0.067	0.597889880529222
1233	KICH	B cell_XCELL	0.098	0.437110738668606
1234	KICH	T cell CD4+ memory_XCELL	-0.071	0.572080835323764
1235	KICH	T cell CD4+ naive_XCELL	0.108	0.392264525339793
1236	KICH	T cell CD4+ (non-regulatory)_XCELL	-0.215	0.0852361498387929
1237	KICH	T cell CD4+ central memory_XCELL	-0.117	0.353286159532898
1238	KICH	T cell CD4+ effector memory_XCELL	-0.184	0.14322748154639
1239	KICH	T cell CD8+ naive_XCELL	0.253	0.042374797866147	*
1240	KICH	T cell CD8+_XCELL	0.232	0.0627570736488059
1241	KICH	T cell CD8+ central memory_XCELL	-0.027	0.833007761374843
1242	KICH	T cell CD8+ effector memory_XCELL	-0.041	0.747280391712039
1243	KICH	Class-switched memory B cell_XCELL	-0.238	0.0558190335199679
1244	KICH	Common lymphoid progenitor_XCELL	0.349	0.00436423118337857	**
1245	KICH	Common myeloid progenitor_XCELL	0.129	0.303974340358213
1246	KICH	Myeloid dendritic cell_XCELL	-0.052	0.677978677623484
1247	KICH	Endothelial cell_XCELL	-0.103	0.413112767393809
1248	KICH	Eosinophil_XCELL	-0.118	0.351148188142491
1249	KICH	Granulocyte-monocyte progenitor_XCELL	-0.061	0.631549861384876
1250	KICH	Hematopoietic stem cell_XCELL	-0.222	0.0749171048996241
1251	KICH	Macrophage_XCELL	-0.048	0.702988888833696
1252	KICH	Macrophage M1_XCELL	-0.004	0.97265402828357
1253	KICH	Macrophage M2_XCELL	-0.22	0.0777239157179962
1254	KICH	Mast cell_XCELL	0.119	0.344198686663894
1255	KICH	B cell memory_XCELL	0.051	0.687404992175469
1256	KICH	Monocyte_XCELL	0.014	0.9107775838737
1257	KICH	B cell naive_XCELL	0.175	0.164059587206869
1258	KICH	Neutrophil_XCELL	0.065	0.608925337900599
1259	KICH	NK cell_XCELL	-0.059	0.640341626276346
1260	KICH	T cell NK_XCELL	0.21	0.0937583000479748
1261	KICH	Plasmacytoid dendritic cell_XCELL	-0.188	0.133934219546736
1262	KICH	B cell plasma_XCELL	0.143	0.256356847128425
1263	KICH	T cell gamma delta_XCELL	0.08	0.526566461155295
1264	KICH	T cell CD4+ Th1_XCELL	0.018	0.88581576379251
1265	KICH	T cell CD4+ Th2_XCELL	0.382	0.00166673168669335	**
1266	KICH	T cell regulatory (Tregs)_XCELL	-0.338	0.0059390898400621	**
1267	KICH	immune score_XCELL	0.049	0.696866446677133
1268	KICH	stroma score_XCELL	-0.068	0.592993450474613
1269	KICH	microenvironment score_XCELL	0.008	0.949027265494916
1270	KICH	B cell_EPIC	-0.097	0.44417515853865
1271	KICH	T cell CD4+_EPIC	-0.102	0.416748900195413
1272	KICH	T cell CD8+_EPIC	-0.079	0.531119257677623
1273	KICH	Endothelial cell_EPIC	-0.09	0.473740720303801
1274	KICH	Macrophage_EPIC	0.015	0.904171037233388
1275	KICH	NK cell_EPIC	0.136	0.279558815184932
1276	KICH	uncharacterized cell_EPIC	-0.017	0.894267695653533
1277	KIRC	B cell_TIMER	0.075	0.0828685020282201
1278	KIRC	T cell CD4+_TIMER	0.113	0.00917707860111379	**
1279	KIRC	T cell CD8+_TIMER	0.036	0.405542669762837
1280	KIRC	Neutrophil_TIMER	0.115	0.0080612735066731	**
1281	KIRC	Macrophage_TIMER	-0.084	0.0546420302806709
1282	KIRC	Myeloid dendritic cell_TIMER	0.149	0.000558205468764739	***
1283	KIRC	B cell naive_CIBERSORT	-0.179	3.49942118967865e-05	***
1284	KIRC	B cell memory_CIBERSORT	0.067	0.121401403932213
1285	KIRC	B cell plasma_CIBERSORT	-0.046	0.288258499698549
1286	KIRC	T cell CD8+_CIBERSORT	0.138	0.00141039278562063	**
1287	KIRC	T cell CD4+ naive_CIBERSORT	-0.013	0.771800565837932
1288	KIRC	T cell CD4+ memory resting_CIBERSORT	-0.099	0.0222980649081127	*
1289	KIRC	T cell CD4+ memory activated_CIBERSORT	0.148	0.00063883255134309	***
1290	KIRC	T cell follicular helper_CIBERSORT	0.2	3.38487632647095e-06	***
1291	KIRC	T cell regulatory (Tregs)_CIBERSORT	0.333	3.71133947934301e-15	***
1292	KIRC	T cell gamma delta_CIBERSORT	-0.066	0.128176988636429
1293	KIRC	NK cell resting_CIBERSORT	-0.106	0.0142510386481596	*
1294	KIRC	NK cell activated_CIBERSORT	0.067	0.124569374661532
1295	KIRC	Monocyte_CIBERSORT	-0.126	0.00355079129299756	**
1296	KIRC	Macrophage M0_CIBERSORT	0.09	0.037554107921201	*
1297	KIRC	Macrophage M1_CIBERSORT	0.043	0.327566545200571
1298	KIRC	Macrophage M2_CIBERSORT	-0.07	0.107143304962521
1299	KIRC	Myeloid dendritic cell resting_CIBERSORT	0.019	0.657330391554398
1300	KIRC	Myeloid dendritic cell activated_CIBERSORT	-0.022	0.605816493730561
1301	KIRC	Mast cell activated_CIBERSORT	-0.176	4.50932726835709e-05	***
1302	KIRC	Mast cell resting_CIBERSORT	-0.001	0.977284146671914
1303	KIRC	Eosinophil_CIBERSORT	-0.159	0.000236647670531645	***
1304	KIRC	Neutrophil_CIBERSORT	0.056	0.195569227456836
1305	KIRC	B cell naive_CIBERSORT-ABS	-0.088	0.0426672105691139	*
1306	KIRC	B cell memory_CIBERSORT-ABS	0.041	0.344294751834875
1307	KIRC	B cell plasma_CIBERSORT-ABS	0.039	0.369646246513267
1308	KIRC	T cell CD8+_CIBERSORT-ABS	0.172	6.95586995848324e-05	***
1309	KIRC	T cell CD4+ naive_CIBERSORT-ABS	-0.013	0.771800565837932
1310	KIRC	T cell CD4+ memory resting_CIBERSORT-ABS	0.032	0.464852741958586
1311	KIRC	T cell CD4+ memory activated_CIBERSORT-ABS	0.156	0.000310073270852546	***
1312	KIRC	T cell follicular helper_CIBERSORT-ABS	0.225	1.70578699176618e-07	***
1313	KIRC	T cell regulatory (Tregs)_CIBERSORT-ABS	0.334	2.94493269877803e-15	***
1314	KIRC	T cell gamma delta_CIBERSORT-ABS	0.008	0.860165545623046
1315	KIRC	NK cell resting_CIBERSORT-ABS	-0.055	0.209962698471659
1316	KIRC	NK cell activated_CIBERSORT-ABS	0.135	0.00189114518125482	**
1317	KIRC	Monocyte_CIBERSORT-ABS	-0.016	0.720626930852844
1318	KIRC	Macrophage M0_CIBERSORT-ABS	0.121	0.00547009291187123	**
1319	KIRC	Macrophage M1_CIBERSORT-ABS	0.15	0.000538962190387773	***
1320	KIRC	Macrophage M2_CIBERSORT-ABS	0.076	0.0805995153209774
1321	KIRC	Myeloid dendritic cell resting_CIBERSORT-ABS	0.065	0.135409977603154
1322	KIRC	Myeloid dendritic cell activated_CIBERSORT-ABS	0.005	0.90050357743248
1323	KIRC	Mast cell activated_CIBERSORT-ABS	-0.078	0.0733401089449857
1324	KIRC	Mast cell resting_CIBERSORT-ABS	0.024	0.581718616315439
1325	KIRC	Eosinophil_CIBERSORT-ABS	-0.086	0.0489314081883372	*
1326	KIRC	Neutrophil_CIBERSORT-ABS	0.085	0.0515808262818712
1327	KIRC	B cell_QUANTISEQ	-0.136	0.00173058694137613	**
1328	KIRC	Macrophage M1_QUANTISEQ	0.283	2.98580242698645e-11	***
1329	KIRC	Macrophage M2_QUANTISEQ	-0.003	0.936953796600735
1330	KIRC	Monocyte_QUANTISEQ	0.116	0.00741941431965042	**
1331	KIRC	Neutrophil_QUANTISEQ	-0.125	0.00380558743541795	**
1332	KIRC	NK cell_QUANTISEQ	-0.147	0.000705835102124345	***
1333	KIRC	T cell CD4+ (non-regulatory)_QUANTISEQ	-0.123	0.00465693932134566	**
1334	KIRC	T cell CD8+_QUANTISEQ	0.12	0.00579535408349966	**
1335	KIRC	T cell regulatory (Tregs)_QUANTISEQ	0.037	0.395553293021543
1336	KIRC	Myeloid dendritic cell_QUANTISEQ	-0.237	3.18365746260267e-08	***
1337	KIRC	uncharacterized cell_QUANTISEQ	0.004	0.934997176642452
1338	KIRC	T cell_MCPCOUNTER	-0.087	0.0455996493486188	*
1339	KIRC	T cell CD8+_MCPCOUNTER	0.113	0.00897922729087011	**
1340	KIRC	cytotoxicity score_MCPCOUNTER	0.101	0.0195544614891734	*
1341	KIRC	NK cell_MCPCOUNTER	-0.022	0.618725165999158
1342	KIRC	B cell_MCPCOUNTER	0.043	0.3235941491279
1343	KIRC	Monocyte_MCPCOUNTER	0.114	0.00847587660719898	**
1344	KIRC	Macrophage/Monocyte_MCPCOUNTER	0.114	0.00847587660719898	**
1345	KIRC	Myeloid dendritic cell_MCPCOUNTER	-0.094	0.0299092443136276	*
1346	KIRC	Neutrophil_MCPCOUNTER	-0.193	8.01992881152542e-06	***
1347	KIRC	Endothelial cell_MCPCOUNTER	-0.174	5.91702983097401e-05	***
1348	KIRC	Myeloid dendritic cell activated_XCELL	0.204	2.10599614938849e-06	***
1349	KIRC	B cell_XCELL	0.136	0.00176873409846656	**
1350	KIRC	T cell CD4+ memory_XCELL	-0.105	0.0159202923514072	*
1351	KIRC	T cell CD4+ naive_XCELL	0.139	0.00129435033598647	**
1352	KIRC	T cell CD4+ (non-regulatory)_XCELL	-0.28	5.53682503330824e-11	***
1353	KIRC	T cell CD4+ central memory_XCELL	0.03	0.497589271848613
1354	KIRC	T cell CD4+ effector memory_XCELL	0.208	1.32763253649629e-06	***
1355	KIRC	T cell CD8+ naive_XCELL	-0.065	0.13347698802929
1356	KIRC	T cell CD8+_XCELL	0.121	0.00517604749229083	**
1357	KIRC	T cell CD8+ central memory_XCELL	0.106	0.0145653500768538	*
1358	KIRC	T cell CD8+ effector memory_XCELL	0.142	0.00104699672972166	**
1359	KIRC	Class-switched memory B cell_XCELL	0.09	0.0376726693632382	*
1360	KIRC	Common lymphoid progenitor_XCELL	-0.113	0.00934299759996933	**
1361	KIRC	Common myeloid progenitor_XCELL	-0.054	0.217356296096537
1362	KIRC	Myeloid dendritic cell_XCELL	0.075	0.0850519580340894
1363	KIRC	Endothelial cell_XCELL	-0.238	2.82846225907191e-08	***
1364	KIRC	Eosinophil_XCELL	-0.069	0.11057659040142
1365	KIRC	Granulocyte-monocyte progenitor_XCELL	-0.123	0.00451409395212642	**
1366	KIRC	Hematopoietic stem cell_XCELL	-0.329	7.5502782069054e-15	***
1367	KIRC	Macrophage_XCELL	0.115	0.00794637193751685	**
1368	KIRC	Macrophage M1_XCELL	0.203	2.40891881940971e-06	***
1369	KIRC	Macrophage M2_XCELL	-0.008	0.853453245172843
1370	KIRC	Mast cell_XCELL	-0.118	0.00633012518483039	**
1371	KIRC	B cell memory_XCELL	0.105	0.0155421283523373	*
1372	KIRC	Monocyte_XCELL	0.136	0.00173645725880051	**
1373	KIRC	B cell naive_XCELL	0.163	0.00016908813329431	***
1374	KIRC	Neutrophil_XCELL	0.013	0.77395291534142
1375	KIRC	NK cell_XCELL	-0.05	0.248296404219893
1376	KIRC	T cell NK_XCELL	0.395	3.14670673640085e-21	***
1377	KIRC	Plasmacytoid dendritic cell_XCELL	0.065	0.134569907394728
1378	KIRC	B cell plasma_XCELL	0.13	0.00279525783389483	**
1379	KIRC	T cell gamma delta_XCELL	-0.093	0.0330432416866469	*
1380	KIRC	T cell CD4+ Th1_XCELL	0.271	2.38867012527236e-10	***
1381	KIRC	T cell CD4+ Th2_XCELL	0.165	0.000129477606975484	***
1382	KIRC	T cell regulatory (Tregs)_XCELL	-0.219	3.68267354695926e-07	***
1383	KIRC	immune score_XCELL	0.158	0.00026872409850201	***
1384	KIRC	stroma score_XCELL	-0.154	0.00038696377473329	***
1385	KIRC	microenvironment score_XCELL	0.064	0.142648055859435
1386	KIRC	B cell_EPIC	0.004	0.931248167524622
1387	KIRC	T cell CD4+_EPIC	-0.236	3.92320793137991e-08	***
1388	KIRC	T cell CD8+_EPIC	-0.066	0.127512870809671
1389	KIRC	Endothelial cell_EPIC	-0.211	9.88457330208888e-07	***
1390	KIRC	Macrophage_EPIC	0.107	0.0138093887813336	*
1391	KIRC	NK cell_EPIC	0.037	0.390121501857419
1392	KIRC	uncharacterized cell_EPIC	0.196	5.34757640506747e-06	***
1393	KIRP	B cell_TIMER	0.069	0.243847321152746
1394	KIRP	T cell CD4+_TIMER	0.224	0.000123996171996542	***
1395	KIRP	T cell CD8+_TIMER	0.095	0.109071348130684
1396	KIRP	Neutrophil_TIMER	0.002	0.970849844774319
1397	KIRP	Macrophage_TIMER	-0.104	0.0780742171706054
1398	KIRP	Myeloid dendritic cell_TIMER	0.111	0.0607466554403572
1399	KIRP	B cell naive_CIBERSORT	0.031	0.603947130809867
1400	KIRP	B cell memory_CIBERSORT	-0.011	0.846731611150181
1401	KIRP	B cell plasma_CIBERSORT	0.052	0.376775130350048
1402	KIRP	T cell CD8+_CIBERSORT	0.255	1.16323076613012e-05	***
1403	KIRP	T cell CD4+ naive_CIBERSORT	0.002	0.966733013021301
1404	KIRP	T cell CD4+ memory resting_CIBERSORT	-0.012	0.842961585521602
1405	KIRP	T cell CD4+ memory activated_CIBERSORT	0.054	0.360490094198412
1406	KIRP	T cell follicular helper_CIBERSORT	0.241	3.67124012512457e-05	***
1407	KIRP	T cell regulatory (Tregs)_CIBERSORT	0.331	9.05072090256309e-09	***
1408	KIRP	T cell gamma delta_CIBERSORT	0.11	0.0632662574073376
1409	KIRP	NK cell resting_CIBERSORT	0.052	0.382788893905461
1410	KIRP	NK cell activated_CIBERSORT	0.23	8.11096359497364e-05	***
1411	KIRP	Monocyte_CIBERSORT	-0.003	0.956911611627801
1412	KIRP	Macrophage M0_CIBERSORT	-0.134	0.0227599522133316	*
1413	KIRP	Macrophage M1_CIBERSORT	0.24	3.90486734144321e-05	***
1414	KIRP	Macrophage M2_CIBERSORT	-0.311	7.33868507136653e-08	***
1415	KIRP	Myeloid dendritic cell resting_CIBERSORT	-0.008	0.89365094121009
1416	KIRP	Myeloid dendritic cell activated_CIBERSORT	0.081	0.172197205991783
1417	KIRP	Mast cell activated_CIBERSORT	0.125	0.0335877017743046	*
1418	KIRP	Mast cell resting_CIBERSORT	-0.094	0.110679436615125
1419	KIRP	Eosinophil_CIBERSORT	0.118	0.045720058372027	*
1420	KIRP	Neutrophil_CIBERSORT	0.006	0.913522009823238
1421	KIRP	B cell naive_CIBERSORT-ABS	0.042	0.474440285022031
1422	KIRP	B cell memory_CIBERSORT-ABS	0.04	0.495465404694392
1423	KIRP	B cell plasma_CIBERSORT-ABS	0.046	0.44106292623183
1424	KIRP	T cell CD8+_CIBERSORT-ABS	0.23	8.21225315431836e-05	***
1425	KIRP	T cell CD4+ naive_CIBERSORT-ABS	-0.026	0.656720714068999
1426	KIRP	T cell CD4+ memory resting_CIBERSORT-ABS	0.039	0.512060159592939
1427	KIRP	T cell CD4+ memory activated_CIBERSORT-ABS	0.052	0.375586423979369
1428	KIRP	T cell follicular helper_CIBERSORT-ABS	0.263	5.86418693950166e-06	***
1429	KIRP	T cell regulatory (Tregs)_CIBERSORT-ABS	0.33	9.11606614606425e-09	***
1430	KIRP	T cell gamma delta_CIBERSORT-ABS	0.105	0.0741551403176815
1431	KIRP	NK cell resting_CIBERSORT-ABS	0.03	0.612856379082644
1432	KIRP	NK cell activated_CIBERSORT-ABS	0.243	3.00028909752653e-05	***
1433	KIRP	Monocyte_CIBERSORT-ABS	0.074	0.209484336838098
1434	KIRP	Macrophage M0_CIBERSORT-ABS	-0.115	0.0513819762970245
1435	KIRP	Macrophage M1_CIBERSORT-ABS	0.268	3.86501823606547e-06	***
1436	KIRP	Macrophage M2_CIBERSORT-ABS	-0.088	0.137152343408178
1437	KIRP	Myeloid dendritic cell resting_CIBERSORT-ABS	-0.003	0.956523467680592
1438	KIRP	Myeloid dendritic cell activated_CIBERSORT-ABS	0.081	0.168627879485754
1439	KIRP	Mast cell activated_CIBERSORT-ABS	0.17	0.00377298610257451	**
1440	KIRP	Mast cell resting_CIBERSORT-ABS	-0.079	0.179890597624836
1441	KIRP	Eosinophil_CIBERSORT-ABS	0.089	0.132483639856595
1442	KIRP	Neutrophil_CIBERSORT-ABS	0.017	0.77303816872772
1443	KIRP	B cell_QUANTISEQ	0.057	0.338783439859177
1444	KIRP	Macrophage M1_QUANTISEQ	-0.107	0.071088277113169
1445	KIRP	Macrophage M2_QUANTISEQ	-0.251	1.68815816166319e-05	***
1446	KIRP	Monocyte_QUANTISEQ	0.162	0.00573879944610662	**
1447	KIRP	Neutrophil_QUANTISEQ	-0.249	1.86604518022873e-05	***
1448	KIRP	NK cell_QUANTISEQ	-0.044	0.454617499612787
1449	KIRP	T cell CD4+ (non-regulatory)_QUANTISEQ	-0.182	0.00193461685624202	**
1450	KIRP	T cell CD8+_QUANTISEQ	0.09	0.126456495157711
1451	KIRP	T cell regulatory (Tregs)_QUANTISEQ	0.084	0.157390537207855
1452	KIRP	Myeloid dendritic cell_QUANTISEQ	0.015	0.804039711152313
1453	KIRP	uncharacterized cell_QUANTISEQ	0.215	0.000234874224379479	***
1454	KIRP	T cell_MCPCOUNTER	0.149	0.0114703625358069	*
1455	KIRP	T cell CD8+_MCPCOUNTER	0.073	0.216830365264825
1456	KIRP	cytotoxicity score_MCPCOUNTER	0.148	0.0117570636349364	*
1457	KIRP	NK cell_MCPCOUNTER	0.219	0.000175869913970241	***
1458	KIRP	B cell_MCPCOUNTER	0.075	0.20337651770015
1459	KIRP	Monocyte_MCPCOUNTER	-0.05	0.401115224281417
1460	KIRP	Macrophage/Monocyte_MCPCOUNTER	-0.05	0.401115224281417
1461	KIRP	Myeloid dendritic cell_MCPCOUNTER	0.082	0.164974919321465
1462	KIRP	Neutrophil_MCPCOUNTER	0.104	0.0779412297725788
1463	KIRP	Endothelial cell_MCPCOUNTER	0.133	0.0241525743343106	*
1464	KIRP	Myeloid dendritic cell activated_XCELL	0.005	0.927170104013187
1465	KIRP	B cell_XCELL	0.009	0.875032103099885
1466	KIRP	T cell CD4+ memory_XCELL	0.017	0.775901630418396
1467	KIRP	T cell CD4+ naive_XCELL	0.101	0.0872195149799732
1468	KIRP	T cell CD4+ (non-regulatory)_XCELL	-0.043	0.468332343741542
1469	KIRP	T cell CD4+ central memory_XCELL	0.093	0.115444125407002
1470	KIRP	T cell CD4+ effector memory_XCELL	-0.205	0.000472865500397352	***
1471	KIRP	T cell CD8+ naive_XCELL	0.06	0.306469448660858
1472	KIRP	T cell CD8+_XCELL	0.137	0.0202184483941319	*
1473	KIRP	T cell CD8+ central memory_XCELL	0.114	0.0528012072403095
1474	KIRP	T cell CD8+ effector memory_XCELL	0.123	0.0363562227352812	*
1475	KIRP	Class-switched memory B cell_XCELL	0.091	0.122838449183395
1476	KIRP	Common lymphoid progenitor_XCELL	0.031	0.602589038536268
1477	KIRP	Common myeloid progenitor_XCELL	0.03	0.61328225919072
1478	KIRP	Myeloid dendritic cell_XCELL	-0.114	0.0525375386562328
1479	KIRP	Endothelial cell_XCELL	0.076	0.197517927083908
1480	KIRP	Eosinophil_XCELL	-0.129	0.0291284417383597	*
1481	KIRP	Granulocyte-monocyte progenitor_XCELL	0.236	5.33107880188613e-05	***
1482	KIRP	Hematopoietic stem cell_XCELL	-0.019	0.747363300790044
1483	KIRP	Macrophage_XCELL	-0.291	5.22542824311297e-07	***
1484	KIRP	Macrophage M1_XCELL	-0.213	0.000275038004795818	***
1485	KIRP	Macrophage M2_XCELL	-0.338	3.75904160817897e-09	***
1486	KIRP	Mast cell_XCELL	-0.043	0.464345413534126
1487	KIRP	B cell memory_XCELL	0.042	0.476105168242966
1488	KIRP	Monocyte_XCELL	-0.179	0.00228612516722414	**
1489	KIRP	B cell naive_XCELL	0.047	0.424337424375716
1490	KIRP	Neutrophil_XCELL	0.094	0.11070524264964
1491	KIRP	NK cell_XCELL	-0.038	0.522901993987452
1492	KIRP	T cell NK_XCELL	0.251	1.61761555801216e-05	***
1493	KIRP	Plasmacytoid dendritic cell_XCELL	-0.047	0.430476654345411
1494	KIRP	B cell plasma_XCELL	-0.058	0.328430196604932
1495	KIRP	T cell gamma delta_XCELL	0.011	0.857359323485045
1496	KIRP	T cell CD4+ Th1_XCELL	0.133	0.0236983827300716	*
1497	KIRP	T cell CD4+ Th2_XCELL	0.255	1.14756073681082e-05	***
1498	KIRP	T cell regulatory (Tregs)_XCELL	-0.122	0.0386613877161954	*
1499	KIRP	immune score_XCELL	-0.125	0.0336724017560412	*
1500	KIRP	stroma score_XCELL	0.08	0.173772570864397
1501	KIRP	microenvironment score_XCELL	-0.079	0.182484210507413
1502	KIRP	B cell_EPIC	0.029	0.627437624094501
1503	KIRP	T cell CD4+_EPIC	-0.119	0.0433631201219372	*
1504	KIRP	T cell CD8+_EPIC	0.057	0.331902326860499
1505	KIRP	Endothelial cell_EPIC	0.098	0.0967178039264508
1506	KIRP	Macrophage_EPIC	-0.179	0.00231123187079803	**
1507	KIRP	NK cell_EPIC	0.052	0.378888903387653
1508	KIRP	uncharacterized cell_EPIC	0.054	0.361832257301866
1515	LAML	B cell naive_CIBERSORT	0.038	0.652134281850348
1516	LAML	B cell memory_CIBERSORT	0.132	0.112843903531193
1517	LAML	B cell plasma_CIBERSORT	-0.11	0.18855487661187
1518	LAML	T cell CD8+_CIBERSORT	0.107	0.199378863630124
1519	LAML	T cell CD4+ naive_CIBERSORT	0.134	0.108885026357784
1520	LAML	T cell CD4+ memory resting_CIBERSORT	-0.121	0.147270751484593
1521	LAML	T cell CD4+ memory activated_CIBERSORT	-0.07	0.399671948126411
1522	LAML	T cell follicular helper_CIBERSORT	-0.095	0.254686917916061
1523	LAML	T cell regulatory (Tregs)_CIBERSORT	0.256	0.00188718266898832	**
1524	LAML	T cell gamma delta_CIBERSORT	0.033	0.696568078457288
1525	LAML	NK cell resting_CIBERSORT	0.167	0.0449349641450986	*
1526	LAML	NK cell activated_CIBERSORT	0.115	0.167837386678503
1527	LAML	Monocyte_CIBERSORT	0.064	0.442132686402649
1528	LAML	Macrophage M0_CIBERSORT	-0.045	0.59277461143983
1529	LAML	Macrophage M1_CIBERSORT	-0.035	0.677338873231382
1530	LAML	Macrophage M2_CIBERSORT	-0.018	0.825522123995777
1531	LAML	Myeloid dendritic cell resting_CIBERSORT	0.004	0.959589866817926
1532	LAML	Myeloid dendritic cell activated_CIBERSORT	0.091	0.278601537694829
1533	LAML	Mast cell activated_CIBERSORT	-0.11	0.185847569233899
1534	LAML	Mast cell resting_CIBERSORT	0.053	0.527426787177653
1535	LAML	Eosinophil_CIBERSORT	-0.178	0.0317236036868701	*
1536	LAML	Neutrophil_CIBERSORT	-0.099	0.234576487460582
1537	LAML	B cell naive_CIBERSORT-ABS	0.105	0.208192211700469
1538	LAML	B cell memory_CIBERSORT-ABS	0.247	0.00269038316474433	**
1539	LAML	B cell plasma_CIBERSORT-ABS	-0.002	0.98176074750374
1540	LAML	T cell CD8+_CIBERSORT-ABS	0.188	0.0238827232410724	*
1541	LAML	T cell CD4+ naive_CIBERSORT-ABS	0.174	0.0364412275580537	*
1542	LAML	T cell CD4+ memory resting_CIBERSORT-ABS	0.058	0.487736794592841
1543	LAML	T cell CD4+ memory activated_CIBERSORT-ABS	-0.053	0.529321436256815
1544	LAML	T cell follicular helper_CIBERSORT-ABS	0.009	0.914009085324654
1545	LAML	T cell regulatory (Tregs)_CIBERSORT-ABS	0.238	0.00397222729242895	**
1546	LAML	T cell gamma delta_CIBERSORT-ABS	0.011	0.893306324045519
1547	LAML	NK cell resting_CIBERSORT-ABS	0.235	0.0045093188524792	**
1548	LAML	NK cell activated_CIBERSORT-ABS	0.163	0.0501194238714748
1549	LAML	Monocyte_CIBERSORT-ABS	0.173	0.0370294315058956	*
1550	LAML	Macrophage M0_CIBERSORT-ABS	-0.024	0.772705683982544
1551	LAML	Macrophage M1_CIBERSORT-ABS	-0.039	0.639714182167336
1552	LAML	Macrophage M2_CIBERSORT-ABS	0.081	0.332906225138364
1553	LAML	Myeloid dendritic cell resting_CIBERSORT-ABS	0.003	0.972312792310802
1554	LAML	Myeloid dendritic cell activated_CIBERSORT-ABS	0.08	0.338860936520162
1555	LAML	Mast cell activated_CIBERSORT-ABS	0.053	0.528130716662977
1556	LAML	Mast cell resting_CIBERSORT-ABS	0.083	0.318650432004426
1557	LAML	Eosinophil_CIBERSORT-ABS	0.007	0.937006845424823
1558	LAML	Neutrophil_CIBERSORT-ABS	-0.049	0.560060056255084
1559	LAML	B cell_QUANTISEQ	0.101	0.226465647651408
1560	LAML	Macrophage M1_QUANTISEQ	-0.043	0.611229283195236
1561	LAML	Macrophage M2_QUANTISEQ	-0.033	0.690191163788257
1562	LAML	Monocyte_QUANTISEQ	-0.025	0.762715867681376
1563	LAML	Neutrophil_QUANTISEQ	-0.031	0.707338141281334
1564	LAML	NK cell_QUANTISEQ	-0.016	0.85263807766451
1565	LAML	T cell CD4+ (non-regulatory)_QUANTISEQ	0.077	0.355592263386985
1566	LAML	T cell CD8+_QUANTISEQ	0.163	0.0496831972491774	*
1567	LAML	T cell regulatory (Tregs)_QUANTISEQ	-0.203	0.0141724051039443	*
1568	LAML	Myeloid dendritic cell_QUANTISEQ	0.073	0.380735232805266
1569	LAML	uncharacterized cell_QUANTISEQ	-0.007	0.937933662433498
1570	LAML	T cell_MCPCOUNTER	0.113	0.176668209971211
1571	LAML	T cell CD8+_MCPCOUNTER	0.174	0.0361005092666309	*
1572	LAML	cytotoxicity score_MCPCOUNTER	0.268	0.00110056150178515	**
1573	LAML	NK cell_MCPCOUNTER	0.146	0.0799897797344914
1574	LAML	B cell_MCPCOUNTER	0.24	0.00362025337147895	**
1575	LAML	Monocyte_MCPCOUNTER	0.104	0.214022613539622
1576	LAML	Macrophage/Monocyte_MCPCOUNTER	0.104	0.214022613539622
1577	LAML	Myeloid dendritic cell_MCPCOUNTER	0.072	0.392102206472714
1578	LAML	Neutrophil_MCPCOUNTER	0.076	0.360485511797204
1579	LAML	Endothelial cell_MCPCOUNTER	0.203	0.0145112039535259	*
1580	LAML	Myeloid dendritic cell activated_XCELL	0.149	0.0741070864683211
1581	LAML	B cell_XCELL	0.086	0.302019663125882
1582	LAML	T cell CD4+ memory_XCELL	-0.282	0.000587937979743357	***
1583	LAML	T cell CD4+ naive_XCELL	0.081	0.330995355233467
1584	LAML	T cell CD4+ (non-regulatory)_XCELL	-0.165	0.0474429355316227	*
1585	LAML	T cell CD4+ central memory_XCELL	0.203	0.0141361940662904	*
1586	LAML	T cell CD4+ effector memory_XCELL	0.057	0.492414220775976
1587	LAML	T cell CD8+ naive_XCELL	-0.037	0.657413295627209
1588	LAML	T cell CD8+_XCELL	0.026	0.75733065922656
1589	LAML	T cell CD8+ central memory_XCELL	-0.051	0.541791203693942
1590	LAML	T cell CD8+ effector memory_XCELL	0.157	0.0585126749435043
1591	LAML	Class-switched memory B cell_XCELL	-0.009	0.912822825577354
1592	LAML	Common lymphoid progenitor_XCELL	-0.203	0.0142726621676714	*
1593	LAML	Common myeloid progenitor_XCELL	-0.056	0.504552406871701
1594	LAML	Myeloid dendritic cell_XCELL	-0.024	0.771910847528783
1595	LAML	Endothelial cell_XCELL	0.194	0.0194261216199746	*
1596	LAML	Eosinophil_XCELL	0.023	0.780082205501255
1597	LAML	Granulocyte-monocyte progenitor_XCELL	-0.178	0.0319531645838307	*
1598	LAML	Hematopoietic stem cell_XCELL	0.087	0.299687200093225
1599	LAML	Macrophage_XCELL	0.032	0.700331776546084
1600	LAML	Macrophage M1_XCELL	0.085	0.30947095307113
1601	LAML	Macrophage M2_XCELL	-0.012	0.887138635739035
1602	LAML	Mast cell_XCELL	0.026	0.75471041682089
1603	LAML	B cell memory_XCELL	0.274	0.0008703226805828	***
1604	LAML	Monocyte_XCELL	0.073	0.385858081482857
1605	LAML	B cell naive_XCELL	0.085	0.307003477414994
1606	LAML	Neutrophil_XCELL	-0.13	0.118317863411263
1607	LAML	NK cell_XCELL	0.036	0.664377934076042
1608	LAML	T cell NK_XCELL	0.346	2.03661066011073e-05	***
1609	LAML	Plasmacytoid dendritic cell_XCELL	0.058	0.489104543715288
1610	LAML	B cell plasma_XCELL	-0.038	0.651676356710671
1611	LAML	T cell gamma delta_XCELL	0.124	0.135831522351864
1612	LAML	T cell CD4+ Th1_XCELL	0.455	9.30986250591646e-09	***
1613	LAML	T cell CD4+ Th2_XCELL	-0.65	9.00605199173434e-19	***
1614	LAML	T cell regulatory (Tregs)_XCELL	-0.046	0.583841085377729
1615	LAML	immune score_XCELL	0.075	0.369594458766054
1616	LAML	stroma score_XCELL	0.151	0.0693914364333507
1617	LAML	microenvironment score_XCELL	0.09	0.282868946039484
1618	LAML	B cell_EPIC	0.26	0.00161160830852784	**
1619	LAML	T cell CD4+_EPIC	0.204	0.0140646438162662	*
1620	LAML	T cell CD8+_EPIC	-0.102	0.220608160130773
1621	LAML	Endothelial cell_EPIC	0.127	0.126736125229179
1622	LAML	Macrophage_EPIC	0.095	0.255187555987104
1623	LAML	NK cell_EPIC	0.183	0.0279207797425671	*
1624	LAML	uncharacterized cell_EPIC	-0.234	0.00458169118418562	**
1625	LGG	B cell_TIMER	-0.083	0.0621836278859233
1626	LGG	T cell CD4+_TIMER	0.299	5.21996598030131e-12	***
1627	LGG	T cell CD8+_TIMER	-0.328	3.04137533818592e-14	***
1628	LGG	Neutrophil_TIMER	0.099	0.0252599920099496	*
1629	LGG	Macrophage_TIMER	0.137	0.00185631861039498	**
1630	LGG	Myeloid dendritic cell_TIMER	0.085	0.0551474859955051
1631	LGG	B cell naive_CIBERSORT	-0.099	0.02507147680368	*
1632	LGG	B cell memory_CIBERSORT	0.075	0.091867556788061
1633	LGG	B cell plasma_CIBERSORT	-0.168	0.000141531781754751	***
1634	LGG	T cell CD8+_CIBERSORT	0.05	0.258538647027794
1635	LGG	T cell CD4+ naive_CIBERSORT	0.084	0.056922288876899
1636	LGG	T cell CD4+ memory resting_CIBERSORT	-0.075	0.0899946224054661
1637	LGG	T cell CD4+ memory activated_CIBERSORT	0.002	0.967490498713435
1638	LGG	T cell follicular helper_CIBERSORT	0.201	4.86565674981512e-06	***
1639	LGG	T cell regulatory (Tregs)_CIBERSORT	0.138	0.00172147980578568	**
1640	LGG	T cell gamma delta_CIBERSORT	-0.017	0.703894023076345
1641	LGG	NK cell resting_CIBERSORT	0.179	4.57253588699567e-05	***
1642	LGG	NK cell activated_CIBERSORT	-0.066	0.13424239183909
1643	LGG	Monocyte_CIBERSORT	-0.106	0.0168167062603346	*
1644	LGG	Macrophage M0_CIBERSORT	0.134	0.00244536052038985	**
1645	LGG	Macrophage M1_CIBERSORT	0.151	0.000629452786363756	***
1646	LGG	Macrophage M2_CIBERSORT	0.191	1.37678155310027e-05	***
1647	LGG	Myeloid dendritic cell resting_CIBERSORT	0.044	0.320589033704605
1648	LGG	Myeloid dendritic cell activated_CIBERSORT	0.077	0.0824154104740045
1649	LGG	Mast cell activated_CIBERSORT	0.079	0.0751076926014387
1650	LGG	Mast cell resting_CIBERSORT	-0.15	0.000682286468680232	***
1651	LGG	Eosinophil_CIBERSORT	-0.105	0.0177102350408617	*
1652	LGG	Neutrophil_CIBERSORT	-0.075	0.0906035451025312
1653	LGG	B cell naive_CIBERSORT-ABS	0.004	0.930471409194148
1654	LGG	B cell memory_CIBERSORT-ABS	0.105	0.017859110172715	*
1655	LGG	B cell plasma_CIBERSORT-ABS	-0.123	0.00526298266683415	**
1656	LGG	T cell CD8+_CIBERSORT-ABS	0.157	0.000363161961437851	***
1657	LGG	T cell CD4+ naive_CIBERSORT-ABS	0.079	0.0755913765309116
1658	LGG	T cell CD4+ memory resting_CIBERSORT-ABS	0.08	0.0726954553694995
1659	LGG	T cell CD4+ memory activated_CIBERSORT-ABS	0.03	0.502950284532484
1660	LGG	T cell follicular helper_CIBERSORT-ABS	0.274	2.99043389401888e-10	***
1661	LGG	T cell regulatory (Tregs)_CIBERSORT-ABS	0.173	8.56737025913168e-05	***
1662	LGG	T cell gamma delta_CIBERSORT-ABS	-0.014	0.758931684476878
1663	LGG	NK cell resting_CIBERSORT-ABS	0.244	2.44221999293317e-08	***
1664	LGG	NK cell activated_CIBERSORT-ABS	0.04	0.364461192881346
1665	LGG	Monocyte_CIBERSORT-ABS	0.045	0.305978050798274
1666	LGG	Macrophage M0_CIBERSORT-ABS	0.14	0.00156709382730443	**
1667	LGG	Macrophage M1_CIBERSORT-ABS	0.174	7.63477553048265e-05	***
1668	LGG	Macrophage M2_CIBERSORT-ABS	0.236	7.24578911854154e-08	***
1669	LGG	Myeloid dendritic cell resting_CIBERSORT-ABS	0.045	0.307203672309759
1670	LGG	Myeloid dendritic cell activated_CIBERSORT-ABS	0.106	0.0165341535452568	*
1671	LGG	Mast cell activated_CIBERSORT-ABS	0.148	0.000778668515744089	***
1672	LGG	Mast cell resting_CIBERSORT-ABS	-0.074	0.0937099854264774
1673	LGG	Eosinophil_CIBERSORT-ABS	-0.071	0.107673246920043
1674	LGG	Neutrophil_CIBERSORT-ABS	-0.02	0.652451954484697
1675	LGG	B cell_QUANTISEQ	-0.352	2.61011231219778e-16	***
1676	LGG	Macrophage M1_QUANTISEQ	0.07	0.114135682359586
1677	LGG	Macrophage M2_QUANTISEQ	0.128	0.0038214985294769	**
1678	LGG	Monocyte_QUANTISEQ	-0.241	3.57501282944076e-08	***
1680	LGG	NK cell_QUANTISEQ	-0.198	6.88453883406369e-06	***
1681	LGG	T cell CD4+ (non-regulatory)_QUANTISEQ	-0.006	0.896216045398889
1682	LGG	T cell CD8+_QUANTISEQ	0.052	0.24553812858131
1683	LGG	T cell regulatory (Tregs)_QUANTISEQ	0.091	0.0395565913615598	*
1684	LGG	Myeloid dendritic cell_QUANTISEQ	0.096	0.0297494327443588	*
1685	LGG	uncharacterized cell_QUANTISEQ	0.204	3.28090897181233e-06	***
1686	LGG	T cell_MCPCOUNTER	-0.054	0.222929249641669
1687	LGG	T cell CD8+_MCPCOUNTER	0.044	0.321882400212987
1688	LGG	cytotoxicity score_MCPCOUNTER	0.055	0.212183327548811
1689	LGG	NK cell_MCPCOUNTER	0.035	0.423926141256544
1690	LGG	B cell_MCPCOUNTER	0.084	0.0583623201567803
1691	LGG	Monocyte_MCPCOUNTER	0.175	7.19288638283125e-05	***
1692	LGG	Macrophage/Monocyte_MCPCOUNTER	0.175	7.19288638283125e-05	***
1693	LGG	Myeloid dendritic cell_MCPCOUNTER	-0.023	0.597098130940281
1694	LGG	Neutrophil_MCPCOUNTER	0.048	0.278340309279294
1695	LGG	Endothelial cell_MCPCOUNTER	0.116	0.00891481808384034	**
1696	LGG	Myeloid dendritic cell activated_XCELL	0.154	0.000496519292046253	***
1697	LGG	B cell_XCELL	0.073	0.0997170403058611
1698	LGG	T cell CD4+ memory_XCELL	0.024	0.582814267249422
1699	LGG	T cell CD4+ naive_XCELL	0.032	0.467493584261476
1700	LGG	T cell CD4+ (non-regulatory)_XCELL	0.037	0.401072046331892
1701	LGG	T cell CD4+ central memory_XCELL	0.105	0.0177259014448906	*
1702	LGG	T cell CD4+ effector memory_XCELL	0.11	0.0133410947603576	*
1703	LGG	T cell CD8+ naive_XCELL	-0.094	0.0335578165372943	*
1704	LGG	T cell CD8+_XCELL	-0.032	0.46771223113834
1705	LGG	T cell CD8+ central memory_XCELL	0.089	0.0442386664990009	*
1706	LGG	T cell CD8+ effector memory_XCELL	-0.02	0.647573392773941
1707	LGG	Class-switched memory B cell_XCELL	-0.149	0.000718336804795321	***
1708	LGG	Common lymphoid progenitor_XCELL	0.05	0.255154777976164
1709	LGG	Common myeloid progenitor_XCELL	0.044	0.318932120439798
1710	LGG	Myeloid dendritic cell_XCELL	0.013	0.766354686259299
1711	LGG	Endothelial cell_XCELL	0.069	0.117579027539211
1712	LGG	Eosinophil_XCELL	0.059	0.180103534670207
1713	LGG	Granulocyte-monocyte progenitor_XCELL	-0.081	0.0669104114243878
1714	LGG	Hematopoietic stem cell_XCELL	-0.045	0.30873184462684
1715	LGG	Macrophage_XCELL	0.105	0.0174878080241007	*
1716	LGG	Macrophage M1_XCELL	0.164	0.000202511981013764	***
1717	LGG	Macrophage M2_XCELL	0.045	0.309224426172277
1718	LGG	Mast cell_XCELL	-0.004	0.927738666990268
1719	LGG	B cell memory_XCELL	0.068	0.127077357063963
1720	LGG	Monocyte_XCELL	0.074	0.0961283559527595
1721	LGG	B cell naive_XCELL	0.088	0.0478223021314204	*
1722	LGG	Neutrophil_XCELL	-0.066	0.136846505519411
1723	LGG	NK cell_XCELL	0.08	0.0728370466758717
1724	LGG	T cell NK_XCELL	0.368	7.66451099980384e-18	***
1725	LGG	Plasmacytoid dendritic cell_XCELL	0.049	0.270274339096999
1726	LGG	B cell plasma_XCELL	-0.052	0.241914184004405
1727	LGG	T cell gamma delta_XCELL	0.115	0.00904694227367227	**
1728	LGG	T cell CD4+ Th1_XCELL	0.276	2.3782926409181e-10	***
1729	LGG	T cell CD4+ Th2_XCELL	0.15	0.000687040762461106	***
1730	LGG	T cell regulatory (Tregs)_XCELL	-0.364	2.03694310395421e-17	***
1731	LGG	immune score_XCELL	0.084	0.0576329027299907
1732	LGG	stroma score_XCELL	0.254	5.8471490668189e-09	***
1733	LGG	microenvironment score_XCELL	0.184	3.00024980405158e-05	***
1734	LGG	B cell_EPIC	-0.456	1.71457852344543e-27	***
1735	LGG	T cell CD4+_EPIC	-0.426	7.16157485034772e-24	***
1736	LGG	T cell CD8+_EPIC	-0.395	1.56663912887149e-20	***
1737	LGG	Endothelial cell_EPIC	0.103	0.0195218951318779	*
1738	LGG	Macrophage_EPIC	0.157	0.000364656601776484	***
1739	LGG	NK cell_EPIC	0.046	0.29706696926133
1740	LGG	uncharacterized cell_EPIC	0.206	2.6210766142269e-06	***
1741	LIHC	B cell_TIMER	0.248	1.26978813219867e-06	***
1742	LIHC	T cell CD4+_TIMER	0.312	8.49860125019742e-10	***
1743	LIHC	T cell CD8+_TIMER	0.07	0.181105271528899
1744	LIHC	Neutrophil_TIMER	0.353	2.48279944141069e-12	***
1745	LIHC	Macrophage_TIMER	0.236	4.18208998961351e-06	***
1746	LIHC	Myeloid dendritic cell_TIMER	0.281	3.5670837127892e-08	***
1747	LIHC	B cell naive_CIBERSORT	-0.081	0.120893721753115
1748	LIHC	B cell memory_CIBERSORT	0.122	0.0191921933971394	*
1749	LIHC	B cell plasma_CIBERSORT	0.072	0.169134334706255
1750	LIHC	T cell CD8+_CIBERSORT	0.082	0.115916039021783
1751	LIHC	T cell CD4+ naive_CIBERSORT	-0.09	0.0826045356266003
1752	LIHC	T cell CD4+ memory resting_CIBERSORT	-0.048	0.355718135874263
1753	LIHC	T cell CD4+ memory activated_CIBERSORT	0.123	0.0175330441637644	*
1754	LIHC	T cell follicular helper_CIBERSORT	0.172	0.000879448282668802	***
1755	LIHC	T cell regulatory (Tregs)_CIBERSORT	0.218	2.25390726233786e-05	***
1756	LIHC	T cell gamma delta_CIBERSORT	0.071	0.174585729597907
1757	LIHC	NK cell resting_CIBERSORT	-0.17	0.00102290122791743	**
1758	LIHC	NK cell activated_CIBERSORT	0.055	0.289345680641214
1759	LIHC	Monocyte_CIBERSORT	-0.188	0.000270133476257294	***
1760	LIHC	Macrophage M0_CIBERSORT	0.206	6.60682350953744e-05	***
1761	LIHC	Macrophage M1_CIBERSORT	0.035	0.504222446455146
1762	LIHC	Macrophage M2_CIBERSORT	-0.128	0.0138299410353922	*
1763	LIHC	Myeloid dendritic cell resting_CIBERSORT	0.107	0.038577028116648	*
1764	LIHC	Myeloid dendritic cell activated_CIBERSORT	-0.016	0.763010818230958
1765	LIHC	Mast cell activated_CIBERSORT	-0.25	1.08637855235741e-06	***
1766	LIHC	Mast cell resting_CIBERSORT	-0.003	0.949781531646361
1767	LIHC	Eosinophil_CIBERSORT	-0.009	0.859436318484992
1768	LIHC	Neutrophil_CIBERSORT	0.186	0.000306615572839323	***
1769	LIHC	B cell naive_CIBERSORT-ABS	0.085	0.103921336872436
1770	LIHC	B cell memory_CIBERSORT-ABS	0.105	0.0423075382701634	*
1771	LIHC	B cell plasma_CIBERSORT-ABS	0.177	0.000622001562590546	***
1772	LIHC	T cell CD8+_CIBERSORT-ABS	0.199	0.000110684514396312	***
1773	LIHC	T cell CD4+ naive_CIBERSORT-ABS	-0.069	0.185036410747145
1774	LIHC	T cell CD4+ memory resting_CIBERSORT-ABS	0.104	0.0453796151188248	*
1775	LIHC	T cell CD4+ memory activated_CIBERSORT-ABS	0.12	0.0204861730443357	*
1776	LIHC	T cell follicular helper_CIBERSORT-ABS	0.265	2.13929684807437e-07	***
1777	LIHC	T cell regulatory (Tregs)_CIBERSORT-ABS	0.28	4.07425459290788e-08	***
1778	LIHC	T cell gamma delta_CIBERSORT-ABS	0.112	0.0312073175409434	*
1779	LIHC	NK cell resting_CIBERSORT-ABS	-0.111	0.032292267022424	*
1780	LIHC	NK cell activated_CIBERSORT-ABS	0.232	6.04431413804386e-06	***
1781	LIHC	Monocyte_CIBERSORT-ABS	0.029	0.581485186824992
1782	LIHC	Macrophage M0_CIBERSORT-ABS	0.274	8.64051729688153e-08	***
1783	LIHC	Macrophage M1_CIBERSORT-ABS	0.213	3.62679536901636e-05	***
1784	LIHC	Macrophage M2_CIBERSORT-ABS	0.201	0.000100773940227602	***
1785	LIHC	Myeloid dendritic cell resting_CIBERSORT-ABS	0.15	0.00369270140611949	**
1786	LIHC	Myeloid dendritic cell activated_CIBERSORT-ABS	0.009	0.861292702358922
1787	LIHC	Mast cell activated_CIBERSORT-ABS	-0.09	0.0850270150080158
1788	LIHC	Mast cell resting_CIBERSORT-ABS	0.059	0.25888727262838
1789	LIHC	Eosinophil_CIBERSORT-ABS	0.019	0.721712619120263
1790	LIHC	Neutrophil_CIBERSORT-ABS	0.229	8.49497234818848e-06	***
1791	LIHC	B cell_QUANTISEQ	0.178	0.000591821385444995	***
1792	LIHC	Macrophage M1_QUANTISEQ	0.303	2.56998408972202e-09	***
1793	LIHC	Macrophage M2_QUANTISEQ	0.151	0.00365823221985254	**
1794	LIHC	Monocyte_QUANTISEQ	0.165	0.00146879397484695	**
1795	LIHC	Neutrophil_QUANTISEQ	-0.048	0.358597732148515
1796	LIHC	NK cell_QUANTISEQ	-0.126	0.0154171705044083	*
1797	LIHC	T cell CD4+ (non-regulatory)_QUANTISEQ	0.14	0.00672960953385249	**
1798	LIHC	T cell CD8+_QUANTISEQ	0.185	0.00033756498116819	***
1799	LIHC	T cell regulatory (Tregs)_QUANTISEQ	0.125	0.015677355172106	*
1800	LIHC	Myeloid dendritic cell_QUANTISEQ	-0.062	0.235692570842657
1801	LIHC	uncharacterized cell_QUANTISEQ	-0.253	8.01883085963684e-07	***
1802	LIHC	T cell_MCPCOUNTER	0.261	3.2593708327711e-07	***
1803	LIHC	T cell CD8+_MCPCOUNTER	0.191	0.000218428332785094	***
1804	LIHC	cytotoxicity score_MCPCOUNTER	0.176	0.000655861019271886	***
1805	LIHC	NK cell_MCPCOUNTER	0.076	0.143230286073732
1806	LIHC	B cell_MCPCOUNTER	0.104	0.0456821483066272	*
1807	LIHC	Monocyte_MCPCOUNTER	0.32	2.97502800182894e-10	***
1808	LIHC	Macrophage/Monocyte_MCPCOUNTER	0.32	2.97502800182894e-10	***
1809	LIHC	Myeloid dendritic cell_MCPCOUNTER	0.213	3.57657715893528e-05	***
1810	LIHC	Neutrophil_MCPCOUNTER	-0.165	0.00138099086690824	**
1811	LIHC	Endothelial cell_MCPCOUNTER	-0.115	0.0270250317331585	*
1812	LIHC	Myeloid dendritic cell activated_XCELL	0.17	0.000985249387613646	***
1813	LIHC	B cell_XCELL	0.169	0.00109389191745344	**
1814	LIHC	T cell CD4+ memory_XCELL	0.112	0.0317513771562148	*
1815	LIHC	T cell CD4+ naive_XCELL	0.122	0.0183157106049456	*
1816	LIHC	T cell CD4+ (non-regulatory)_XCELL	0.046	0.375563044633721
1817	LIHC	T cell CD4+ central memory_XCELL	0.024	0.650594792373909
1818	LIHC	T cell CD4+ effector memory_XCELL	0.083	0.112113663570093
1819	LIHC	T cell CD8+ naive_XCELL	-0.028	0.586902896002554
1820	LIHC	T cell CD8+_XCELL	0.133	0.0101979447026846	*
1821	LIHC	T cell CD8+ central memory_XCELL	0.122	0.0184724337920747	*
1822	LIHC	T cell CD8+ effector memory_XCELL	0.12	0.0202722941255968	*
1823	LIHC	Class-switched memory B cell_XCELL	0.197	0.000139214338757791	***
1824	LIHC	Common lymphoid progenitor_XCELL	0.261	3.56273143036166e-07	***
1825	LIHC	Common myeloid progenitor_XCELL	-0.151	0.00353623554449939	**
1826	LIHC	Myeloid dendritic cell_XCELL	0.143	0.00572308995638678	**
1827	LIHC	Endothelial cell_XCELL	-0.387	1.04587369434344e-14	***
1828	LIHC	Eosinophil_XCELL	-0.023	0.665391324739337
1829	LIHC	Granulocyte-monocyte progenitor_XCELL	-0.324	1.55645684636309e-10	***
1830	LIHC	Hematopoietic stem cell_XCELL	-0.393	3.73380539964405e-15	***
1831	LIHC	Macrophage_XCELL	-0.023	0.65765144359089
1832	LIHC	Macrophage M1_XCELL	0.157	0.00240413334662505	**
1833	LIHC	Macrophage M2_XCELL	-0.216	2.75006901260204e-05	***
1834	LIHC	Mast cell_XCELL	0.077	0.141154494556002
1835	LIHC	B cell memory_XCELL	0.132	0.0108610665826113	*
1836	LIHC	Monocyte_XCELL	0.117	0.0236265877644648	*
1837	LIHC	B cell naive_XCELL	0.093	0.072730795197356
1838	LIHC	Neutrophil_XCELL	0.143	0.00595690324579356	**
1839	LIHC	NK cell_XCELL	-0.014	0.789326649976137
1840	LIHC	T cell NK_XCELL	0.338	2.18497458714136e-11	***
1841	LIHC	Plasmacytoid dendritic cell_XCELL	0.066	0.206886137039352
1842	LIHC	B cell plasma_XCELL	0.047	0.367031835568575
1843	LIHC	T cell gamma delta_XCELL	0.086	0.0988513720008315
1844	LIHC	T cell CD4+ Th1_XCELL	0.26	4.00587926803243e-07	***
1845	LIHC	T cell CD4+ Th2_XCELL	0.339	1.99170671612516e-11	***
1846	LIHC	T cell regulatory (Tregs)_XCELL	-0.103	0.048234515854272	*
1847	LIHC	immune score_XCELL	0.158	0.00232296008085409	**
1848	LIHC	stroma score_XCELL	-0.337	2.68019756672845e-11	***
1849	LIHC	microenvironment score_XCELL	-0.046	0.372706082772442
1850	LIHC	B cell_EPIC	-0.054	0.300271761448671
1851	LIHC	T cell CD4+_EPIC	-0.11	0.0340446273747694	*
1852	LIHC	T cell CD8+_EPIC	-0.128	0.0135597818554415	*
1853	LIHC	Endothelial cell_EPIC	-0.017	0.749985837724401
1854	LIHC	Macrophage_EPIC	-0.361	7.5874999825654e-13	***
1855	LIHC	NK cell_EPIC	-0.044	0.393444953316916
1856	LIHC	uncharacterized cell_EPIC	0.388	8.31933988969792e-15	***
1857	LUAD	B cell_TIMER	-0.082	0.0639521483484024
1858	LUAD	T cell CD4+_TIMER	0.069	0.121205860192871
1859	LUAD	T cell CD8+_TIMER	-0.119	0.00682478092248474	**
1860	LUAD	Neutrophil_TIMER	-0.019	0.673288493899107
1861	LUAD	Macrophage_TIMER	-0.057	0.200489651718765
1862	LUAD	Myeloid dendritic cell_TIMER	-0.04	0.367140989672615
1863	LUAD	B cell naive_CIBERSORT	0.046	0.300556592466537
1864	LUAD	B cell memory_CIBERSORT	-0.032	0.474559352127292
1865	LUAD	B cell plasma_CIBERSORT	-0.144	0.00110049192545496	**
1866	LUAD	T cell CD8+_CIBERSORT	0.122	0.00586076553285551	**
1867	LUAD	T cell CD4+ naive_CIBERSORT	0.02	0.650026366677613
1868	LUAD	T cell CD4+ memory resting_CIBERSORT	-0.098	0.0260759164167919	*
1869	LUAD	T cell CD4+ memory activated_CIBERSORT	0.003	0.952931759670189
1870	LUAD	T cell follicular helper_CIBERSORT	0.244	2.21139696590622e-08	***
1871	LUAD	T cell regulatory (Tregs)_CIBERSORT	0.062	0.163720476740292
1872	LUAD	T cell gamma delta_CIBERSORT	-0.135	0.00222957011771504	**
1873	LUAD	NK cell resting_CIBERSORT	0.016	0.715702037706855
1874	LUAD	NK cell activated_CIBERSORT	0.218	6.32685798304598e-07	***
1875	LUAD	Monocyte_CIBERSORT	-0.101	0.0221327732753247	*
1876	LUAD	Macrophage M0_CIBERSORT	0.045	0.30991602341332
1877	LUAD	Macrophage M1_CIBERSORT	0.128	0.00371071364780796	**
1878	LUAD	Macrophage M2_CIBERSORT	-0.06	0.173374368492494
1879	LUAD	Myeloid dendritic cell resting_CIBERSORT	-0.068	0.126814119747656
1880	LUAD	Myeloid dendritic cell activated_CIBERSORT	0.02	0.64639600439324
1881	LUAD	Mast cell activated_CIBERSORT	-0.059	0.183524517691449
1882	LUAD	Mast cell resting_CIBERSORT	0.032	0.476643761967349
1883	LUAD	Eosinophil_CIBERSORT	-0.12	0.00647821460266288	**
1884	LUAD	Neutrophil_CIBERSORT	-0.014	0.750191163685718
1885	LUAD	B cell naive_CIBERSORT-ABS	0.039	0.381477540683377
1886	LUAD	B cell memory_CIBERSORT-ABS	-0.02	0.654222741804163
1887	LUAD	B cell plasma_CIBERSORT-ABS	-0.159	0.000306178687089841	***
1888	LUAD	T cell CD8+_CIBERSORT-ABS	0.062	0.161864004968456
1889	LUAD	T cell CD4+ naive_CIBERSORT-ABS	0.02	0.650026366677613
1890	LUAD	T cell CD4+ memory resting_CIBERSORT-ABS	-0.059	0.185939995172651
1891	LUAD	T cell CD4+ memory activated_CIBERSORT-ABS	0.027	0.539418688432917
1892	LUAD	T cell follicular helper_CIBERSORT-ABS	0.183	3.10284398353999e-05	***
1893	LUAD	T cell regulatory (Tregs)_CIBERSORT-ABS	0.057	0.199712361251146
1894	LUAD	T cell gamma delta_CIBERSORT-ABS	-0.135	0.00213832061459412	**
1895	LUAD	NK cell resting_CIBERSORT-ABS	-0.006	0.887233237885846
1896	LUAD	NK cell activated_CIBERSORT-ABS	0.174	7.30063197187986e-05	***
1897	LUAD	Monocyte_CIBERSORT-ABS	-0.089	0.0443959007432721	*
1898	LUAD	Macrophage M0_CIBERSORT-ABS	0.025	0.57976175010409
1899	LUAD	Macrophage M1_CIBERSORT-ABS	0.104	0.0184583990986206	*
1900	LUAD	Macrophage M2_CIBERSORT-ABS	-0.018	0.680154309903867
1901	LUAD	Myeloid dendritic cell resting_CIBERSORT-ABS	-0.079	0.075014301144394
1902	LUAD	Myeloid dendritic cell activated_CIBERSORT-ABS	0.019	0.669028986742988
1903	LUAD	Mast cell activated_CIBERSORT-ABS	-0.044	0.318326161447376
1904	LUAD	Mast cell resting_CIBERSORT-ABS	0.03	0.500620304573047
1905	LUAD	Eosinophil_CIBERSORT-ABS	-0.108	0.0142290777057646	*
1906	LUAD	Neutrophil_CIBERSORT-ABS	-0.035	0.424411280781012
1907	LUAD	B cell_QUANTISEQ	-0.081	0.0658275851848122
1908	LUAD	Macrophage M1_QUANTISEQ	-0.079	0.075236860543337
1909	LUAD	Macrophage M2_QUANTISEQ	-0.126	0.00430491377087303	**
1910	LUAD	Monocyte_QUANTISEQ	0.054	0.221100081875762
1911	LUAD	Neutrophil_QUANTISEQ	0.026	0.558338313337599
1912	LUAD	NK cell_QUANTISEQ	0.045	0.314580990923724
1913	LUAD	T cell CD4+ (non-regulatory)_QUANTISEQ	0.047	0.289305675053342
1914	LUAD	T cell CD8+_QUANTISEQ	0.026	0.55347421561932
1915	LUAD	T cell regulatory (Tregs)_QUANTISEQ	-0.15	0.000660204230668186	***
1916	LUAD	Myeloid dendritic cell_QUANTISEQ	0.03	0.493860083159497
1917	LUAD	uncharacterized cell_QUANTISEQ	0.086	0.0522782404772187
1918	LUAD	T cell_MCPCOUNTER	0.025	0.575838910409174
1919	LUAD	T cell CD8+_MCPCOUNTER	0.05	0.263458777679598
1920	LUAD	cytotoxicity score_MCPCOUNTER	0.012	0.784068089606302
1921	LUAD	NK cell_MCPCOUNTER	0.012	0.789298105530015
1922	LUAD	B cell_MCPCOUNTER	-0.13	0.00324486656407721	**
1923	LUAD	Monocyte_MCPCOUNTER	0.149	0.000724670957820759	***
1924	LUAD	Macrophage/Monocyte_MCPCOUNTER	0.149	0.000724670957820759	***
1925	LUAD	Myeloid dendritic cell_MCPCOUNTER	-0.066	0.136741330075464
1926	LUAD	Neutrophil_MCPCOUNTER	-0.065	0.141222702194666
1927	LUAD	Endothelial cell_MCPCOUNTER	-0.041	0.359365251641904
1928	LUAD	Myeloid dendritic cell activated_XCELL	-0.033	0.449625580295209
1929	LUAD	B cell_XCELL	-0.085	0.05379893791085
1930	LUAD	T cell CD4+ memory_XCELL	-0.165	0.000175842919887925	***
1931	LUAD	T cell CD4+ naive_XCELL	0.011	0.796071554095201
1932	LUAD	T cell CD4+ (non-regulatory)_XCELL	-0.173	8.0644264874292e-05	***
1933	LUAD	T cell CD4+ central memory_XCELL	0.127	0.00414431976005155	**
1934	LUAD	T cell CD4+ effector memory_XCELL	-0.014	0.75787834304745
1935	LUAD	T cell CD8+ naive_XCELL	-0.095	0.0315527353192076	*
1936	LUAD	T cell CD8+_XCELL	-0.033	0.450132501294256
1937	LUAD	T cell CD8+ central memory_XCELL	-0.062	0.158613029924924
1938	LUAD	T cell CD8+ effector memory_XCELL	0.091	0.0402684652351343	*
1939	LUAD	Class-switched memory B cell_XCELL	-0.042	0.345808659961123
1940	LUAD	Common lymphoid progenitor_XCELL	-0.095	0.0317975781524357	*
1941	LUAD	Common myeloid progenitor_XCELL	-0.037	0.403999361643449
1942	LUAD	Myeloid dendritic cell_XCELL	-0.146	0.000924534392178332	***
1943	LUAD	Endothelial cell_XCELL	0.009	0.839885049502081
1944	LUAD	Eosinophil_XCELL	0.004	0.922477672544433
1945	LUAD	Granulocyte-monocyte progenitor_XCELL	-0.255	4.5533207189324e-09	***
1946	LUAD	Hematopoietic stem cell_XCELL	-0.105	0.0175083385728009	*
1947	LUAD	Macrophage_XCELL	-0.049	0.263771867846867
1948	LUAD	Macrophage M1_XCELL	0.043	0.327674974162298
1949	LUAD	Macrophage M2_XCELL	-0.079	0.0757268703260894
1950	LUAD	Mast cell_XCELL	-0.144	0.00106724436431144	**
1951	LUAD	B cell memory_XCELL	-0.05	0.260789992049802
1952	LUAD	Monocyte_XCELL	-0.145	0.00101386961925241	**
1953	LUAD	B cell naive_XCELL	-0.048	0.275825524554638
1954	LUAD	Neutrophil_XCELL	-0.004	0.929217594528532
1955	LUAD	NK cell_XCELL	0.085	0.0539672822843366
1956	LUAD	T cell NK_XCELL	-0.004	0.925260313182375
1957	LUAD	Plasmacytoid dendritic cell_XCELL	0.057	0.195755759899439
1958	LUAD	B cell plasma_XCELL	-0.115	0.00892876320213053	**
1959	LUAD	T cell gamma delta_XCELL	-0.014	0.754904916253735
1960	LUAD	T cell CD4+ Th1_XCELL	0.159	0.000312898924709197	***
1961	LUAD	T cell CD4+ Th2_XCELL	0.05	0.255368303514456
1962	LUAD	T cell regulatory (Tregs)_XCELL	-0.116	0.00850937676225168	**
1963	LUAD	immune score_XCELL	-0.129	0.00354187893339379	**
1964	LUAD	stroma score_XCELL	-0.068	0.125267990083142
1965	LUAD	microenvironment score_XCELL	-0.131	0.00292354887394084	**
1966	LUAD	B cell_EPIC	-0.144	0.00108388680777515	**
1967	LUAD	T cell CD4+_EPIC	-0.034	0.437362308616108
1968	LUAD	T cell CD8+_EPIC	0.022	0.627113715677021
1969	LUAD	Endothelial cell_EPIC	0.036	0.4129799664703
1970	LUAD	Macrophage_EPIC	-0.005	0.910232047127473
1971	LUAD	NK cell_EPIC	0.005	0.914707971553569
1972	LUAD	uncharacterized cell_EPIC	0.067	0.132412383334305
1973	LUSC	B cell_TIMER	-0.045	0.316068605990362
1974	LUSC	T cell CD4+_TIMER	0.09	0.0441921327014518	*
1975	LUSC	T cell CD8+_TIMER	-0.106	0.017416836110783	*
1976	LUSC	Neutrophil_TIMER	-0.101	0.0232912945341132	*
1977	LUSC	Macrophage_TIMER	-0.088	0.0494569134770274	*
1978	LUSC	Myeloid dendritic cell_TIMER	-0.058	0.191289371314072
1979	LUSC	B cell naive_CIBERSORT	0.076	0.0884829533350878
1980	LUSC	B cell memory_CIBERSORT	-0.043	0.335398838387473
1981	LUSC	B cell plasma_CIBERSORT	-0.048	0.280087659343318
1982	LUSC	T cell CD8+_CIBERSORT	0.098	0.0287700011903359	*
1983	LUSC	T cell CD4+ naive_CIBERSORT	0.071	0.112608463443809
1984	LUSC	T cell CD4+ memory resting_CIBERSORT	-0.144	0.00118538056452744	**
1985	LUSC	T cell CD4+ memory activated_CIBERSORT	-0.039	0.381459621583954
1986	LUSC	T cell follicular helper_CIBERSORT	0.21	2.03848630711846e-06	***
1987	LUSC	T cell regulatory (Tregs)_CIBERSORT	0.046	0.300285886374349
1988	LUSC	T cell gamma delta_CIBERSORT	-0.121	0.00653946655011459	**
1989	LUSC	NK cell resting_CIBERSORT	-0.013	0.778780851501362
1990	LUSC	NK cell activated_CIBERSORT	0.15	0.00073426027513495	***
1991	LUSC	Monocyte_CIBERSORT	0.011	0.809769705906371
1992	LUSC	Macrophage M0_CIBERSORT	0.015	0.743204818296516
1993	LUSC	Macrophage M1_CIBERSORT	0.089	0.0452550821152975	*
1994	LUSC	Macrophage M2_CIBERSORT	-0.084	0.0596851514930433
1995	LUSC	Myeloid dendritic cell resting_CIBERSORT	-0.076	0.0877501757927532
1996	LUSC	Myeloid dendritic cell activated_CIBERSORT	0.048	0.280104187075035
1997	LUSC	Mast cell activated_CIBERSORT	-0.085	0.0558708767295288
1998	LUSC	Mast cell resting_CIBERSORT	-0.006	0.900760304278236
1999	LUSC	Eosinophil_CIBERSORT	-0.008	0.863392072938841
2000	LUSC	Neutrophil_CIBERSORT	-0.09	0.0432838298558388	*
2001	LUSC	B cell naive_CIBERSORT-ABS	0.032	0.468317205850962
2002	LUSC	B cell memory_CIBERSORT-ABS	-0.026	0.559471996424703
2003	LUSC	B cell plasma_CIBERSORT-ABS	-0.16	0.00032407709506202	***
2004	LUSC	T cell CD8+_CIBERSORT-ABS	0.023	0.609893408559179
2005	LUSC	T cell CD4+ naive_CIBERSORT-ABS	0.038	0.391723913183022
2006	LUSC	T cell CD4+ memory resting_CIBERSORT-ABS	-0.133	0.00288815227788877	**
[truncated: 1,809 more rows]
