# Supplementary material for: Comprehensive Multi-Omics Identification of Interferon-γ Response Characteristics Reveals That RBCK1 Regulates the Immunosuppressive Microenvironment of Renal Cell Carcinoma
Source: Front Immunol. 2021 Nov 2;12:734646. doi: 10.3389/fimmu.2021.734646 (PMC8593147; doi:10.3389/fimmu.2021.734646)
Supplement: Supplementary file 7 [file DataSheet_7.zip › Cox regression analysis_OS_Formula.txt]

lambda.min=0.0133
Riskscore=(0.1489)*IRF4+(-0.3617)*ITGB7+(0.0633)*CD69+(-0.2292)*IRF8+(0.2283)*IL10RA+(-0.0829)*CD74+(-0.1198)*SELP+(-0.2724)*CDKN1A+(0.109)*MT2A+(0.0203)*SOD2+(0.1992)*RIPK2+(-0.1192)*PFKP+(0.3164)*RBCK1+(0.2494)*TRAFD1
