# Supplementary material for: Comprehensive Multi-Omics Identification of Interferon-γ Response Characteristics Reveals That RBCK1 Regulates the Immunosuppressive Microenvironment of Renal Cell Carcinoma
Source: Front Immunol. 2021 Nov 2;12:734646. doi: 10.3389/fimmu.2021.734646 (PMC8593147; doi:10.3389/fimmu.2021.734646)
Supplement: Supplementary file 7 [file DataSheet_7.zip › Cox regression analysis_OS_RCC_Formula.txt]

lambda.min=0.0049
Riskscore=(0.1506)*IRF4+(-0.4096)*ITGB7+(0.0417)*CD69+(-0.1484)*IRF8+(0.3518)*IL10RA+(-0.1905)*CD86+(-0.0573)*CD74+(-0.1516)*CIITA+(0.1488)*NOD1+(-0.0797)*LATS2+(-0.0654)*SELP+(-0.3843)*CDKN1A+(0.1064)*MT2A+(0.133)*SOD2+(0.4264)*RIPK2+(-0.0624)*PFKP+(0.2318)*RBCK1+(0.1169)*TRAFD1+(0.1564)*NMI+(0.0786)*OAS3
