# Supplementary material for: Comprehensive Multi-Omics Identification of Interferon-γ Response Characteristics Reveals That RBCK1 Regulates the Immunosuppressive Microenvironment of Renal Cell Carcinoma
Source: Front Immunol. 2021 Nov 2;12:734646. doi: 10.3389/fimmu.2021.734646 (PMC8593147; doi:10.3389/fimmu.2021.734646)
Supplement: Supplementary file 7 [file DataSheet_7.zip › Cox regression analysis_OS_RCC_data.csv]

	Riskscore	B.cell	T.cell.CD4.	T.cell.CD8.	Endothelial.cell	Macrophage	NK.cell	uncharacterized.cell
TCGA-KL-8323-01	1.95322446360145	0.00740331334330172	0.0730299034849799	0.02051283727893	0.058887453353356	0.00224135139744193	1.20443342858357e-10	0.83207187350862
TCGA-KL-8324-01	0.927382169680874	0.0075774499607526	0.0580640144826731	0.00561482516994509	0.0503252784241709	0.0023487806578015	2.83174456102126e-09	0.874696366457363
TCGA-KL-8325-01	0.127725622385085	0.00861794408055119	0.0806115735741144	0.0269096302618511	0.0405572976721773	0.00222101382719296	2.09960043965553e-11	0.840381558892745
TCGA-KL-8326-01	0.626566302453287	0.00445020668063407	0.0462466013769211	0.0182869211060032	0.0347398362711556	0.000422608998891679	4.41726373762069e-11	0.894842712840373
TCGA-KL-8327-01	0.73747664944408	0.0082280157124811	0.0373321139053574	0.00172875589622299	0.0688755906726456	0.00579070698167392	0.00313698882099558	0.873494578122571
TCGA-KL-8328-01	1.03391682572996	0.00556469085767487	0.0432854626757349	0.00915682246715782	0.0287298032426013	0.00185452964592804	3.09091213758959e-10	0.909595397833758
TCGA-KL-8329-01	1.46771371395344	0.00654787976948884	0.0718943113681174	0.0235161757181187	0.0341736916029657	0.0126597329281792	7.1862643827462e-10	0.846402321126581
TCGA-KL-8330-01	1.11958257078955	0.00518884811848491	0.0620210471630728	0.0214293833516409	0.0228463686129694	0.00132691124678313	4.8664139227665e-11	0.885558157639476
TCGA-KL-8331-01	1.19126972692042	0.00324867681431285	0.0487924815238601	0.0189820933069786	0.022292481444965	0.00173790761977557	8.89690782553197e-11	0.90206857524179
TCGA-KL-8332-01	0.911903972095793	0.00898903853630661	0.0502246025910154	0.0138499106889166	0.14823963279034	0.00755352811167796	7.35753762913821e-10	0.768232913029776
TCGA-KL-8333-01	0.572635480529734	0.0220629145594493	0.0756932741945145	0.026067171005705	0.17289428835809	0.0128159728132834	4.05828963629624e-10	0.67650165732051
TCGA-KL-8334-01	0.588948215948504	0.00876245350724594	0.0862798801456645	0.0311448047707327	0.0454529160962583	0.00679132659229585	1.49935889908229e-09	0.816762233040661
TCGA-KL-8335-01	0.76750117935936	0.00424022365345118	0.0498585529066886	0.0161378729216363	0.02463779371149	0.0020464765491868	1.18197244126895e-09	0.884958641090072
TCGA-KL-8336-01	1.01679068212968	0.00597992183449999	0.0703968383916945	0.0259083996433763	0.0698745835194631	0.00930167008808906	9.10072080516888e-10	0.81217431434716
TCGA-KL-8337-01	1.30255544337926	0.00522764122549446	0.059771322997897	0.0248059146408157	0.0381171232418175	0.00150417188985254	1.96278246992478e-10	0.86807802112669
TCGA-KL-8338-01	1.4533239082238	0.00529075575825592	0.0511817938503514	0.0162988696097577	0.031521438446135	0.00306976827467909	3.07613782339141e-10	0.890971041176936
TCGA-KL-8339-01	2.47555642901599	0.00247040951335048	0.0328486822445452	0.0126673731387978	0.0774221151959582	0.00289821578061666	1.93329128547318e-09	0.869511546998586
TCGA-KL-8340-01	0.909713600702434	0.00389078878619458	0.0556438018414245	0.021728521773766	0.0405921152106205	0.00264231576715175	4.74012396048344e-09	0.870427911159764
TCGA-KL-8341-01	2.50746085356052	0.00360936983167563	0.0466893179325308	0.0213487414819842	0.0384552633769647	0.00106478540626992	1.87606837574072e-10	0.885969738497007
TCGA-KL-8342-01	1.40623828966335	0.00390531293225	0.0465622515266006	0.0199403491480465	0.0892522271946593	0.00826463572086914	0.00205023389648791	0.822029852539761
TCGA-KL-8343-01	0.636864131160364	0.00870155206098496	0.110358905897705	0.0421036902887871	0.0610404537597148	0.00333904259743962	6.47957361802914e-11	0.771354916615664
TCGA-KL-8344-01	1.26823193635009	0.0077558071305833	0.0814322030460469	0.0302049007865293	0.152031768471356	0.00458840446167643	1.80512934113856e-09	0.703598248173823
TCGA-KL-8345-01	0.0491103305050946	0.00791340946970206	0.09304138101935	0.0359802740381458	0.0772209237117686	0.00275444205529951	1.95695655269993e-10	0.779788008097419
TCGA-KL-8346-01	-0.00563445683030483	0.00392109557964647	0.0391089779638384	0.0146207588458027	0.0225482969925584	0.000402742137613373	1.47132571310904e-10	0.914986967009339
TCGA-KM-8438-01	0.716608861826359	0.00205641101321933	0.0209994090817139	0.0116020636489414	0.104195571034945	0.00335090895582409	7.5961912793701e-09	0.852207470769682
TCGA-KM-8439-01	0.0603235292713089	0.00173358650128462	0.0381711448595208	0.0137744847464464	0.0223129277398839	0.00883077982536224	1.06590117340158e-09	0.914174064027769
TCGA-KM-8440-01	0.395817168452855	0.00534635259744729	0.075780754597385	0.0296374694414673	0.0255665693710107	0.00267775918932249	5.54907707881321e-12	0.859384795995582
TCGA-KM-8441-01	-0.979804911363772	0.0030910719162617	0.0519050921843355	0.0164210567279469	0.0374170252169981	0.0128586358483808	1.76029534007387e-10	0.869466172357025
TCGA-KM-8442-01	0.804556698611028	0.00524139151293244	0.0557875943962115	0.0168515464276715	0.039596597475007	0.00530080898403581	6.3323766575034e-10	0.865285639362055
TCGA-KM-8443-01	0.384288350788152	0.00771195101648078	0.0790454965024479	0.0230925881579164	0.0431004690561083	0.000670849259474889	2.89620556674469e-10	0.845293534340194
TCGA-KM-8476-01	1.05944310143922	0.006151579162989	0.0359431154751626	0.00413732761474722	0.0466759351857262	0.00502290317271382	2.56196852596249e-09	0.901176703759358
TCGA-KM-8477-01	0.383077428880748	0.00345819284079555	0.0673548555010174	0.0345025952458817	0.047328873674524	0.00473656449315124	2.96757050924849e-09	0.833881918623185
TCGA-KM-8639-01	0.512316210929691	0.00635886018110382	0.112902512422905	0.0428998781698545	0.0222480493966814	0.00523689038784396	5.69758529490533e-10	0.80673926524944
TCGA-KN-8418-01	1.84365070702372	0.00304632754993215	0.0518057702116566	0.020855453609337	0.0478950603388311	0.00185916380977945	1.76226831450164e-10	0.870939825609193
TCGA-KN-8419-01	0.642277085875112	0.00933834669532801	0.0660898446854981	0.0135400909370813	0.109869579291668	0.00589041150155432	1.85486443956062e-09	0.791418717129813
TCGA-KN-8421-01	1.77353110918109	0.00510366724973383	0.0612147801913865	0.0167067630875413	0.00850395473800535	0.000393299454152155	0.0010780662325216	0.906591833395852
TCGA-KN-8423-01	1.75830723269693	0.0113468266008337	0.0825133555240809	0.0179321247805219	0.0535786929510543	0.00477700732116305	1.46276688606462e-09	0.82776707949952
TCGA-KN-8424-01	1.61828444423093	0.00396935225273075	0.0711409633681964	0.0320550280215478	0.0889864527415318	0.0132671799624685	7.85125664489684e-09	0.778734729270424
TCGA-KN-8425-01	0.310465858755076	0.00597627474444364	0.0512472103976742	0.0198858937664443	0.0480640092426929	0.015655864833436	2.2966015179189e-10	0.857749733516833
TCGA-KN-8426-01	0.979798668143393	0.00293380315379095	0.0299800027494773	0.0101062268782693	0.0452189081021296	0.00715627098081316	0.000877221455478708	0.900921602747141
TCGA-KN-8427-01	2.45619528623678	0.00052040121875507	0.0299360113002482	0.00840763490054427	0.0247961279048259	0.00819768946012946	6.54545883906861e-08	0.896515640527092
TCGA-KN-8428-01	1.93960797404245	0.00396665058837087	0.036849713810065	0.0156348932419022	0.0179368337788236	0.00289460604093848	2.49938305106245e-09	0.911815798627492
TCGA-KN-8429-01	1.67950133295292	0.00315712915142901	0.0481619248313283	0.0226676001590351	0.0762839314982398	0.00560871147560321	0.000996733734933978	0.839882819666341
TCGA-KN-8431-01	0.623995670539286	0.00211655395926938	0.0342054835098557	0.0163059491634177	0.0831640101483984	0.00217975216265232	2.78817565997762e-10	0.860642537729329
TCGA-KN-8432-01	0.775929050579045	0.0150250501277478	0.0954630297867055	0.009848600141476	0.0878372815359532	0.00442416873565082	4.71803049543101e-07	0.785786419363356
TCGA-KN-8433-01	0.709144452817008	0.0024907485213382	0.0364379178437403	0.0163777324364372	0.0487881139664006	0.0109987128828128	0.000150671025351929	0.880735537679655
TCGA-KN-8434-01	1.00608200750878	0.00430812990306927	0.0514666627682613	0.0213247780846624	0.0886781693523872	0.0104792497915884	6.90705769444755e-09	0.819474629503659
TCGA-KN-8435-01	0.901077530984242	0.00649263500461656	0.0662194733705948	0.0215543773952281	0.0483332911634458	0.00146575677064851	2.79450488488986e-10	0.849977411054681
TCGA-KN-8436-01	1.04012138452772	0.00361007366570127	0.0448111123812286	0.0161898691478583	0.0492752793543752	0.00141370818572777	0.000648785221900704	0.882642861075674
TCGA-KN-8437-01	-0.247230772384158	0.0039956073215915	0.0636769214834925	0.0263933804220288	0.0370008924079734	0.00802071758427815	2.21922542314818e-10	0.857028378070803
TCGA-KO-8403-01	1.46349565109802	0.00491975784150847	0.0365227546229417	0.00970299267271191	0.0626030969772224	0.0178718145552735	1.94035458704682e-09	0.866575830128909
TCGA-KO-8404-01	3.72370373282967	0.000123166253267969	3.63917209236993e-06	2.55564448717268e-06	0.0229248775208259	0.0774713308499748	0.000744256310625613	0.582836174260291
TCGA-KO-8405-01	0.95003816285645	0.00147757618878505	0.0470051143407113	1.49686638639009e-05	0.0287539578280071	0.0961485494110294	0.0018167246713836	0.798488779716525
TCGA-KO-8406-01	0.943924035152191	0.0103955442050355	0.0824401846052696	0.0175342420355691	0.0450644971857054	0.00309520686255865	1.59873617283733e-09	0.839286484985456
TCGA-KO-8407-01	1.34228345318603	0.00651994391062732	0.0427278776939343	0.0156939806064659	0.0802410750815484	0.00590883591155163	9.94060199751929e-11	0.846257372477913
TCGA-KO-8408-01	1.62107997099054	0.00370707601053477	0.0233925988582727	0.00990915161204434	0.041503016316707	0.00201674420521114	9.50878864802196e-11	0.911089069395987
TCGA-KO-8409-01	0.735595200289778	0.00547122458184589	0.027515553672555	0.000310083215712363	0.0318788734922027	0.00395121700881908	0.00160275797984866	0.928713028147827
TCGA-KO-8410-01	0.589988262521255	0.0163706752955798	0.083787525920866	0.0053640576084624	0.057456709653094	0.00544933780142565	4.16684247143089e-09	0.830151477272723
TCGA-KO-8411-01	0.409419984553851	0.016642959934293	0.0864784878705194	0.00839792130682553	0.109788722413846	0.00259731200812935	8.93516411914447e-09	0.775283710390504
TCGA-KO-8413-01	0.842988774416561	0.00703275117645692	0.0519380517657045	0.0134844698010132	0.0814846734174747	0.0140436438366969	8.56470474978268e-10	0.829070837431667
TCGA-KO-8414-01	1.14993822279893	0.00335578231073604	0.0417147811554323	0.014053200761584	0.0373344616342639	0.00480797067449757	0.00968856737802381	0.887023175378256
TCGA-KO-8415-01	0.833825106212251	0.00176097275907063	0.0275372896296214	0.0123058858910313	0.0350430983964342	0.00952132287955838	0.00235615249332834	0.908728454274762
TCGA-KO-8416-01	0.316644640606527	0.00810349680464231	0.0616320875561523	0.0118929956819296	0.0494516228644663	0.00811118005053513	2.96283402327974e-07	0.855873355500506
TCGA-KO-8417-01	0.718857334397262	0.00646417533410039	0.0566944587786773	0.0170213636639917	0.0379958096258924	0.000986272025827871	3.99309466449029e-10	0.878409788708273
TCGA-3Z-A93Z-01	1.181068956276	0.012056634633447	0.0299478840681912	0.0230877416963326	0.258392291627096	0.0117331985940759	0.00491419281349806	0.622260671561723
TCGA-6D-AA2E-01	0.816234348671024	0.00549522438362154	0.0512263580571913	0.0214381196446483	0.0303356696807309	0.0159149618446285	1.18236262229451e-09	0.870949249557329
TCGA-A3-3306-01	1.35356522347048	0.00299811673798631	0.0330195487283944	0.0214986537953008	0.0515962450885979	0.00817060616180066	6.19622427466778e-09	0.877803188367124
TCGA-A3-3307-01	1.11119426025052	0.00409867854372079	0.0422113503571018	0.0495823605256607	0.203822901342442	0.0210235112965971	6.45076050828304e-09	0.673328889742513
TCGA-A3-3308-01	2.48131710009167	0.00231607265548161	0.0328372773940737	0.0202805631737124	0.25003950426895	0.0242587835107025	2.56104474782542e-08	0.572966702268284
TCGA-A3-3311-01	2.00511463468378	0.00663079635772823	0.0473530873000711	0.0456138928391444	0.123649721277419	0.0297555524565534	4.23084824701441e-10	0.724241044467457
TCGA-A3-3313-01	2.08460945724719	0.00229597167350796	0.0437171988719429	0.0199743959241535	0.0584192179603676	0.0176706821413259	3.29364165907062e-09	0.839704612476443
TCGA-A3-3316-01	1.82976104129701	0.00197344224734741	0.0283464663574781	0.0239720225302294	0.151887075819522	0.0397014446816036	1.37403194025347e-08	0.697652974074353
TCGA-A3-3317-01	1.33374318156864	0.00448720915157697	0.0719507362471447	0.0391998475622872	0.137644893051292	0.0262273916312498	1.79314175523443e-07	0.657090933641261
TCGA-A3-3319-01	2.25824083771521	0.00126927757256527	0.0183867345559287	0.0226210358400217	0.0284873646719851	0.0219572262860701	7.96920685098543e-09	0.89996127796429
TCGA-A3-3320-01	0.733760288235728	0.003073960292893	0.0565590620718511	0.0320147616869406	0.25732880038883	0.0155596010031306	1.04492492129899e-10	0.627614848068106
TCGA-A3-3322-01	1.43356581060876	0.00272378605874687	0.0502083578456152	0.0285195533784389	0.120456716638071	0.0178045740753803	1.43659852662454e-09	0.750836378480469
TCGA-A3-3323-01	1.38534338062832	0.00227900563953177	0.0434084236478043	0.0353960940304306	0.296857207423281	0.0309614990955779	3.57711702418666e-08	0.56605994831722
TCGA-A3-3324-01	1.81770509882048	0.00229878166376917	0.0474251029968342	0.0480989520210966	0.20738097430335	0.0183095546772431	7.56428240671924e-09	0.656253563414366
TCGA-A3-3325-01	1.04495179313103	0.00339133719833275	0.0384077283265437	0.0264939625334067	0.174232590923745	0.0176362742230564	1.03703934713068e-08	0.719054486370031
TCGA-A3-3326-01	1.70215889264802	0.00582186252429832	0.0760941060228603	0.0346924455497116	0.13030803505404	0.0320848669813294	2.50179888904922e-09	0.71395397106301
TCGA-A3-3328-01	0.641901326597602	0.00901279965235173	0.09297285290992	0.0270337051240878	0.0323431991628743	0.00195399525505854	1.0761268830489e-09	0.83454037829515
TCGA-A3-3329-01	0.770078538382274	0.00301107250059526	0.0305944675299584	0.0387938341769522	0.204952280206708	0.0219456996330136	1.70594331016647e-09	0.695337321392044
TCGA-A3-3331-01	1.11034964701641	0.00398677791991933	0.0518181506790222	0.0544845300162209	0.290508005051787	0.0271329172007009	4.7631654698683e-09	0.55968423679818
TCGA-A3-3335-01	1.37018598867897	0.00379326490883166	0.0381261920307623	0.00857648351095747	0.0495716353846891	0.0125798324309456	1.46214758507994e-08	0.879681015889124
TCGA-A3-3343-01	1.19377491154881	0.0037032607751126	0.0707209616600973	0.0342633967129197	0.207246645981693	0.0209204495447481	0.000209419017901658	0.657120459616977
TCGA-A3-3346-01	3.46563088509494	0.000438650680509547	0.00932677088424063	0.00952811655696701	0.0110124272111126	0.0271880603091742	0.00218981236715048	0.926674430201615
TCGA-A3-3347-01	2.51223152248628	0.00452131610565529	0.0602301810831523	0.028252046199453	0.0855349154388993	0.0542413541650235	6.68460558472887e-07	0.638262359084282
TCGA-A3-3349-01	1.90487199460654	0.00396736507495826	0.0326780318067687	0.0290470660905599	0.410337255946338	0.0219653107006703	0.000893479511824878	0.459115712123844
TCGA-A3-3351-01	2.1544313248172	0.00202364188522494	0.046780414983882	0.0837915641900846	0.200577165928228	0.0302219951728136	1.23383042884852e-08	0.622067398473757
TCGA-A3-3352-01	1.42949533399756	0.00368600405186742	0.0500333917908731	0.0287969945649425	0.249734196811487	0.0179645824451097	0.00149218814297887	0.642278539793057
TCGA-A3-3357-01	1.34055520262551	0.00437164632676319	0.0630794958062361	0.0494332890326431	0.102253298957878	0.0277623115780849	1.7611818503971e-09	0.746820407204227
TCGA-A3-3358-01	1.69798031416147	0.00701663574449924	0.0440434450803317	0.0576699598202634	0.129864474950407	0.0412666294121691	0.00017001827041989	0.709159512828879
TCGA-A3-3359-01	1.40884093281153	0.00543366076765516	0.0662546666673205	0.0596079481206278	0.217183713109658	0.024298275918765	2.39051962912727e-09	0.61770714080867
TCGA-A3-3362-01	1.30961460901486	0.00490168542469065	0.0569693189695308	0.0324532138010844	0.201290574579396	0.0140430611638482	1.57824933134381e-08	0.667113860550925
TCGA-A3-3363-01	-0.053821584376859	0.000852216961584747	0.0457318687677369	0.0315286693717553	0.00388647247677764	0.0413553195592425	1.06983197825799e-09	0.874416669565728
TCGA-A3-3365-01	0.75966339022618	0.00571815611071689	0.0489781911093712	0.0327588167021596	0.243236304368969	0.014107864302358	0.00107487398385873	0.633477930597729
TCGA-A3-3367-01	1.67240571905526	0.00255098403395503	0.0554949167760574	0.0314733750042313	0.165053131796031	0.0181445238422364	8.7767609900986e-13	0.719171742034206
TCGA-A3-3370-01	1.43981738000207	0.00476326205076268	0.0737465639380623	0.0758695633637601	0.199816995254219	0.0266679214033775	4.19020152327611e-09	0.598446193684633
TCGA-A3-3372-01	1.45871580696027	0.00278895220838632	0.0578925555690879	0.0431265361070685	0.328794109195479	0.0172068173454619	2.18418677597729e-07	0.532275997199601
TCGA-A3-3373-01	0.27339002154142	0.00876510160630194	0.104867068215384	0.0464562744019495	0.169121722991233	0.020361224531765	1.07488651171669e-09	0.615739526090127
TCGA-A3-3374-01	0.394133201250984	0.00444833932517265	0.0794944312999803	0.0155451340030206	0.0257212713824117	0.0431747815860664	2.64390576536886e-08	0.819470532408216
TCGA-A3-3376-01	1.78380273297542	0.00559155490365311	0.0554953079743032	0.0321356246582073	0.532203437754539	0.0267853702700535	0.00117826888196922	0.313131858344241
TCGA-A3-3378-01	1.81309098239424	0.00987541993613985	0.0439221406824517	0.0537149296259428	0.105595617398565	0.065308673798367	8.23495122283726e-09	0.702801025607281
TCGA-A3-3380-01	1.51046351043805	0.00416999256816077	0.0513469858318938	0.0331977321626243	0.263581795210077	0.0160119339479161	0.000264244477361928	0.612331932861814
TCGA-A3-3382-01	2.76317881905726	0.000269682184134402	0.0329890686501606	0.0198787191248951	0.165039934546649	0.0264176037029382	0.000166779549480202	0.748040829966757
TCGA-A3-3383-01	1.39231960446465	0.0045472793695477	0.00861924649264835	0.0231282297033101	0.169972852912662	0.0248953505391585	0.00257532373148391	0.760100869734517
TCGA-A3-3385-01	0.540663695904094	0.00474292051090738	0.0620951763102398	0.0310306879021213	0.0724114380102027	0.00570397172147589	2.07344351968477e-10	0.816174255880051
TCGA-A3-3387-01	2.09206621624947	0.00381921412534593	0.0366402051893961	0.03499101178882	0.158771714021622	0.0352765910697529	8.36286674371291e-10	0.688598114297596
TCGA-A3-A6NI-01	1.40914495045052	0.00577066990651217	0.0311041851758495	0.017143911154348	0.128424084303194	0.0259455838257987	0.000876337233330932	0.758055697276144
TCGA-A3-A6NJ-01	0.938823972117497	0.00619000087328929	0.0539832218395546	0.0635680628355802	0.211068296907128	0.0294363293676872	0.000739506692477613	0.628316668550176
TCGA-A3-A6NL-01	1.43446488302631	0.00574150049229215	0.0145744964624233	0.0205058601810774	0.528810082117753	0.022161238745464	0.00409224358638392	0.380254770004876
TCGA-A3-A6NN-01	1.52072601721354	0.00310146316969132	0.0153653156216957	0.023373820674993	0.44531510989382	0.025617627150485	0.0079737032195119	0.448448226316782
TCGA-A3-A8CQ-01	1.15638082183482	0.00281394013781633	0.0338018924142659	0.0201462848782709	0.281360973549226	0.0104939601049383	0.000971454750180543	0.601725530534323
TCGA-A3-A8OV-01	1.1114141603284	0.00394313284480855	0.0317289217273552	0.019710323452688	0.152345074480912	0.0184062064487183	0.00271345762805109	0.765984850391358
TCGA-A3-A8OW-01	1.06898966614525	0.00317291166701383	0.0328574124368039	0.0292197060137638	0.366784749370035	0.0139095638039891	5.8394923549969e-09	0.547576097623636
TCGA-AK-3425-01	1.72102162251668	0.00164193023511994	0.0105603824915922	0.0412876974690506	0.132539174890764	0.0834866705968586	0.000649947004924401	0.695326970829369
TCGA-AK-3426-01	2.40974845525215	3.19193471515616e-06	0.0201624400530807	0.103755075495691	0.0114148061123848	0.233416452999973	0.00674345085023427	0.590575983190092
TCGA-AK-3427-01	0.454097551228862	0.00466087637212092	0.0370243303626319	0.0109893165718799	0.0136879249173451	0.00354724986532544	1.42012050325468e-09	0.929566215150721
TCGA-AK-3428-01	0.48028460299383	0.00383829239037887	0.0349214051574488	0.0215093306074535	0.175663631196971	0.0116860034143459	9.68599872691164e-10	0.743330366051818
TCGA-AK-3429-01	1.60586316955957	0.0039768064720866	0.00973608115629636	0.0705429780961594	0.121026064556481	0.02441101527242	8.94613534979549e-09	0.763609389517695
TCGA-AK-3431-01	1.98987483828652	0.00154868686604287	0.0236616034384148	0.0125195614583322	0.336746957645374	0.0137901246103157	0.00389268695438587	0.533212573236003
TCGA-AK-3433-01	0.804327189394354	0.0149286625037459	0.091177137458171	0.0123383389919281	0.0434249052048481	0.00358323797241485	7.81932077028544e-09	0.830668012148187
TCGA-AK-3434-01	1.64668944494703	0.00324937865589976	0.00874767190060728	0.0250170131232485	0.229203183911278	0.00973592628595183	0.00207215704226544	0.707800520759773
TCGA-AK-3436-01	2.53447182106119	0.00081481028291076	0.013105960982232	0.00878658112809322	0.073499583265827	0.013984169470826	0.000424656358665813	0.874649200809485
TCGA-AK-3440-01	0.634062346427049	0.00252804689382767	0.0425360406398647	0.0196478367462676	0.0392913230177084	0.00263297284526717	5.50386776858274e-11	0.891832049678006
TCGA-AK-3443-01	0.245343361826023	0.00770208281110155	0.079386207953079	0.0327365729249854	0.0458843274130506	0.00064445881744854	5.68057715074586e-09	0.832544942260254
TCGA-AK-3445-01	2.51584128995908	0.000902085426451063	0.0294611654965039	0.0215934541002571	0.0878116851387205	0.0432814710823354	1.8127578210241e-07	0.795286062290039
TCGA-AK-3447-01	-0.606418403803871	0.00117338614537777	0.0139952774086589	0.00788626102315945	0.0134640443568107	0.00205534408277588	1.45503779400035e-10	0.961321010059821
TCGA-AK-3450-01	1.13064528501586	0.00495119319920127	0.0471256356533728	0.0382157495521569	0.198826950642941	0.0105838401728032	7.07156037234237e-09	0.690794957257881
TCGA-AK-3451-01	1.31860383177594	0.00200004468752477	0.0188049357110252	0.0286204439793282	0.0386061415538923	0.0358219342661066	8.03003960140361e-07	0.868837586907286
TCGA-AK-3453-01	2.09879253963724	0.00304311926959899	0.0497658530549851	0.0260555520420305	0.0292029784223121	0.00744014238004639	1.29718151494485e-10	0.882504290456428
TCGA-AK-3454-01	2.11038181125178	0.00240950176123099	0.0444011204646919	0.0231587693356354	0.208014763654369	0.00598328202673047	0.00428633190037127	0.701042775867037
TCGA-AK-3455-01	1.90448123470442	0.00391822630955402	0.0210656835504504	0.0882899738214709	0.0489677486492758	0.0208274521987579	0.000462803090638124	0.808956112472624
TCGA-AK-3456-01	0.684073011622861	0.00480242843627255	0.0836181682137012	0.0261476397412292	0.0285622606810587	0.0363047216213679	1.35450582867797e-08	0.805558526281788
TCGA-AK-3458-01	1.03079453125182	0.00251715845401271	0.0183546025275989	0.0177766662168614	0.0316483627487736	0.0065346578322256	0.00207569903245149	0.914586591448661
TCGA-AK-3460-01	1.29080753247936	0.00295490712131826	0.0313975070889354	0.0306923788228871	0.262718320731015	0.0203779356587131	0.000436471937009691	0.638243451367237
TCGA-AK-3461-01	2.05392234737679	0.00218525189835677	0.0506591242929814	0.0211410590942796	0.220069345515283	0.00657751757345544	0.00120630479717555	0.676219009493702
TCGA-AK-3465-01	0.685230539218907	0.00779760222632284	0.0856476115256199	0.0289903759049416	0.0635018976858182	0.00232773083174129	2.07720122087789e-09	0.800848143444835
TCGA-AS-3777-01	0.760589424791804	8.66578571943631e-06	0.0446552263176044	4.05682709940694e-05	0.00703364772656975	0.284287289890122	4.13101410604676e-06	0.652758463155852
TCGA-AS-3778-01	1.02338869128193	0.00400925535340386	0.0466007027736711	0.0198429731877747	0.280148773884218	0.0190189529819226	2.321243865068e-10	0.58922616344297
TCGA-B0-4688-01	4.42913167687729	0.000462019481856712	0.029393302242401	1.88146983008042e-06	0.0339262635756024	0.0272573516701286	0.012443406655837	0.698632724697034
TCGA-B0-4690-01	3.3155665614265	0.00144113246138094	0.0266406791397614	0.0240117487485089	0.049909599374346	0.0614446951828652	1.10953122271549e-09	0.773085645382922
TCGA-B0-4691-01	2.72203781474697	0.00819418034085275	0.0230337036565962	0.0293482276115588	0.0433798477056357	0.0184132529594072	0.00565092451100596	0.845610336041882
TCGA-B0-4693-01	1.08261932237872	0.00776704297957925	0.0694443737404976	0.0530241465723485	0.259676756687873	0.01749967016033	2.38468270935455e-09	0.586918209743751
TCGA-B0-4694-01	1.88581858720997	0.00307420334954458	0.0148052289319339	0.0451541964946679	0.0934772075266903	0.101340937743622	1.48268902944125e-07	0.700486607881854
TCGA-B0-4696-01	3.94431410275615	4.44514357043093e-06	2.93092338445872e-05	3.06214708578527e-06	0.00273809547272252	0.00711687765121899	3.77700671302731e-05	0.24411080249818
TCGA-B0-4697-01	3.47382441618297	0.108153681939231	0.00878724191473896	0.0631052545818857	0.0696529247006797	0.0344999687919159	7.61673627325773e-08	0.686878761252195
TCGA-B0-4698-01	3.80170422343665	0.000356625374763277	0.0187750955203292	0.0404066520416114	0.00890185724406985	0.0344391245615786	0.000117116417200322	0.880212631596606
TCGA-B0-4699-01	2.89221536296175	0.0048351690579812	0.0588749340651093	0.0631193657296184	0.0252999168514579	0.0388720982933694	0.000766231861748208	0.717942928223391
TCGA-B0-4700-01	2.55767983071837	0.00799423433574395	0.00670575994497217	0.0434439769281457	0.119802230633762	0.0383066379817487	0.00238780552874718	0.678803503565723
TCGA-B0-4701-01	2.51274459030248	0.00397055075081561	0.0672224371164361	0.0255733620341196	0.100125979660782	0.0194744891889203	5.26700500686127e-10	0.773147002759179
TCGA-B0-4703-01	2.658221717175	0.0017429565994145	0.032210875293636	0.0258585783193021	0.124184678777338	0.0228172174695897	6.03976637411543e-08	0.632094780826242
TCGA-B0-4706-01	1.86344491451106	0.00232979519150751	0.0222441374749014	0.023330813965529	0.102551848680907	0.00263200919784719	0.0061627291925008	0.82634366101578
TCGA-B0-4707-01	3.3513687086262	0.00359139348709316	0.0210115061482302	0.0169192895931192	0.0112120324906169	0.0238370770487213	0.000562205430011157	0.883924275438674
TCGA-B0-4710-01	1.20938488567629	0.00875829500544945	0.0534196381796334	0.0340167987360709	0.191692012892596	0.0123005454877521	0.000262904164008562	0.677353702345206
TCGA-B0-4712-01	3.42692816141522	0.00496986600427179	0.00947108135929393	0.0100865987604482	0.0440263752673191	0.0276162186880968	0.00196872766355097	0.872772791718964
TCGA-B0-4713-01	2.53144335002945	0.00272896910296656	0.0221640887204287	0.016186652509766	0.0287895673012818	0.00702881811486637	0.00480828519954041	0.900866826904776
TCGA-B0-4714-01	2.09264966720285	0.00104721268577786	1.3185701728857e-06	0.071784825210604	0.140254002722866	0.0342695579083886	0.00715272046018405	0.73602185533702
TCGA-B0-4718-01	1.29583984982999	0.00237768393119769	0.0108946031617214	0.0234346398607043	0.211184192491376	0.012572083577426	0.00161040560062958	0.726406472867571
TCGA-B0-4810-01	2.34054904517148	0.00300981674945937	0.00443182640949045	0.0252072112682124	0.212460456428869	0.0423571408042224	0.00751706029011716	0.639545392034116
TCGA-B0-4811-01	1.94633025059504	0.00222798459158925	0.0263938327470469	0.014741327070687	0.0798597176775561	0.00998199890938966	0.00328750672503308	0.847470700795453
TCGA-B0-4813-01	1.97555038960561	0.000891967457044586	0.0285000703258389	0.0108184336444203	0.0617342497010201	0.0124785319488195	0.000137746309224295	0.867440055630887
TCGA-B0-4814-01	1.62268073365425	0.00455792399493042	0.0362076134029156	0.0216925987613571	0.141421699229675	0.00793324131419725	6.13676161290192e-09	0.774895231019386
TCGA-B0-4815-01	2.36316651275584	0.0462981756672333	0.00751667786377823	0.0836729792214479	0.0689475494092613	0.0530043698427722	1.09803046188525e-08	0.721393001060515
TCGA-B0-4816-01	2.21861114517456	0.0015497235276469	0.0123487877201497	0.031755402636539	0.260738820651374	0.0349150340953183	0.00269546634964563	0.644838398896815
TCGA-B0-4817-01	2.84234741235953	0.00251396593022692	0.0371351800838542	0.0140663571615726	0.0195797323778975	0.0115639248332611	0.00200902857827852	0.902726944073734
TCGA-B0-4818-01	1.57648918931346	0.0138625954450655	0.0318840821513473	0.0262528782776847	0.256364283694543	0.0142903133360614	0.00270662158165971	0.649604940126532
TCGA-B0-4819-01	1.90220531818193	0.0174621274575961	0.0706750269222515	0.0718448165761507	0.183935638195512	0.0781109070617999	0.0099669003090205	0.540213921957655
TCGA-B0-4821-01	2.43685581126783	0.00131423594652058	0.0171636524614124	0.00915382670812535	0.0428134029518797	0.0210133929056575	0.0101827526411215	0.883196384241755
TCGA-B0-4822-01	2.06159302017564	0.00360122074608434	0.00429288604187429	0.0145876000018645	0.226921786349851	0.0459842641568389	0.0041812384846039	0.668314018391374
TCGA-B0-4823-01	1.09418367029229	0.00440184817747639	0.0304764133097274	0.036045405984798	0.27328882271194	0.0371178805573998	2.92798563572588e-08	0.581029023453039
TCGA-B0-4824-01	1.44457656614408	0.00313399040277753	0.00537502569759532	0.0634229114655048	0.159963967024134	0.034273066698821	0.000288378693299656	0.725598073322836
TCGA-B0-4827-01	1.42834009426949	0.0128277702914395	0.036935889885575	0.0252190297530154	0.19379265968778	0.0395882245999722	1.11105709518609e-09	0.631023523254343
TCGA-B0-4828-01	1.57635480189252	0.00204300032587203	0.0358893196045788	0.020926421599612	0.0545515144768014	0.00731072204069078	0.00127219657033105	0.873323398582034
TCGA-B0-4833-01	1.34674088011873	0.0037763712500875	0.018767634143519	0.0555595617131499	0.148082648245527	0.0161110831463035	0.0052986559149544	0.737823838270297
TCGA-B0-4834-01	0.985679872570532	0.0115301243413096	0.113414099112863	0.0349019585028244	0.10968776588901	0.00160897719118889	7.27920178188895e-11	0.7226460202841
TCGA-B0-4836-01	2.2012626786225	0.00738547521883285	0.0399493164276654	0.0265308763585733	0.0826218431689314	0.0199211410924032	2.79547031084851e-09	0.797759689801205
TCGA-B0-4837-01	1.69712175198889	0.00188059472107077	0.0255092302755686	0.000237956187445315	0.158539201427263	0.0352581289917871	0.000197381916849812	0.710318745983643
TCGA-B0-4838-01	2.07477486815699	0.00340035114085937	0.000206977312994611	0.131085423616573	0.203124895861929	0.0225930199492728	4.29134022505068e-10	0.630223951036869
TCGA-B0-4839-01	1.40365060965482	0.00373724054992654	0.0119700947662569	0.0104259170334659	0.267343479532926	0.0321907536182954	0.00543100847494467	0.656668299582364
TCGA-B0-4841-01	0.890744469599019	0.00548875261303126	0.00136107874579934	0.0124856782761451	0.342127126716665	0.0186560426845548	0.0047086667257697	0.590028846751412
TCGA-B0-4842-01	1.92530481861507	0.00580827713596914	0.0191667330704895	0.0135942271301311	0.0465896748191017	0.0217011653039133	0.00231833352608162	0.849585511706575
TCGA-B0-4843-01	1.50255311580192	0.00182900150755437	0.00954781323060262	0.00557752350476283	0.257935562043173	0.00905326165843818	0.000124542628618234	0.6243986546148
TCGA-B0-4844-01	2.536936012953	0.00323673373158251	0.0190729347201932	0.0123595011151164	0.0241540518377987	0.0174572272326343	0.000127876210264813	0.908700637683495
TCGA-B0-4845-01	1.68199486292705	0.00379760936468075	0.0462999971736961	0.0161416533147271	0.227754930101107	0.0058763173944351	4.82858922841567e-08	0.688843797576274
TCGA-B0-4846-01	1.55542028511889	0.00424228533700998	0.0522642491926223	0.0538249999884773	0.140081592000773	0.023192783476363	2.34426232424578e-09	0.716284812460037
TCGA-B0-4847-01	2.04974216318325	0.00369585020192047	0.0205580618402531	0.0618556515390737	0.061720802339822	0.0280451872766173	0.000248319333032324	0.819364585338481
TCGA-B0-4848-01	2.71939793586945	0.00283418590858192	0.0142897651629114	0.0234441245738937	0.172915421180098	0.0356782520970105	0.000203367274106757	0.724275581500315
TCGA-B0-4849-01	2.09311884990083	0.00209240268913209	0.0192418235981265	0.0207093740157938	0.191044489669347	0.0156359665439873	0.00129718725384789	0.74265075891541
TCGA-B0-4852-01	1.65014587860137	0.00562548269278715	0.0461078955267673	0.0340509558940902	0.154979841374076	0.00926178335527305	9.77371478940398e-09	0.738525003271469
TCGA-B0-4945-01	1.13637492780384	0.00489683612418321	0.0565225312600496	0.0343739392126502	0.330076420855149	0.0133115161855623	1.15077285996336e-08	0.552286498463114
TCGA-B0-5075-01	1.79490723216815	0.00290827684921553	0.049333946880775	0.0472115315499018	0.0352244953704941	0.0711599031354635	9.26288725730946e-08	0.787301391147093
TCGA-B0-5077-01	1.28757595262276	0.0020880540748643	0.048338133402155	0.0275102326139826	0.129273392012483	0.0234454974183995	0.000864086288373908	0.75018970866486
TCGA-B0-5080-01	2.4814210085288	0.0291193912072451	0.0188637242483472	0.0202838097605022	0.374019130274476	0.0173962963621951	0.000690521741315004	0.431355158560861
TCGA-B0-5081-01	1.74688786571309	0.0198531591945878	0.0468902922434984	0.0452784433028671	0.146299582917872	0.0395357839258964	6.32752228506897e-09	0.655709282734602
TCGA-B0-5083-01	0.73995636473655	0.00320724244212089	0.061590879341559	0.025743920296922	0.0536233307262719	0.0316014948571103	3.01859554679594e-09	0.75677159974753
TCGA-B0-5084-01	2.80289501268062	9.03153804603457e-05	0.0258813702498734	0.00480631683952813	0.0192357802776334	0.0257513012667028	4.72021353341651e-09	0.91198894412721
TCGA-B0-5085-01	1.13919488879915	0.00241862024281427	0.0184550857775422	0.0116652319520903	0.126249883003119	0.0145208237491532	0.00303820406034424	0.817308923702407
TCGA-B0-5088-01	1.32001206672106	0.00707290187098659	0.046761711949393	0.0138601993014807	0.218584741159973	0.0518661206768996	0.000652955191118649	0.617607291407675
TCGA-B0-5092-01	2.25514304308784	0.000564156585920787	2.02205952232235e-06	0.126034426482904	0.073984548350579	0.0349138334574068	2.19559139923014e-08	0.735049964836514
TCGA-B0-5094-01	2.2411502128929	0.00173850208722093	0.0346196381089048	0.01910883598129	0.0534839531395741	0.0140280593303616	0.00134963021158658	0.865940156150275
TCGA-B0-5095-01	2.20790640681097	0.00386860119073105	0.0202749854470409	0.0107072879457203	0.232608783574615	0.0140231994750426	0.001585103109329	0.539029476832315
TCGA-B0-5096-01	2.67853398468513	0.00937090424685105	0.0497661742269546	0.0124096277969151	0.0505812066178389	0.0545804014072496	9.8381476525867e-08	0.799669918800829
TCGA-B0-5097-01	3.20048027617123	7.13603889923543e-08	0.0657180420176833	5.59841607402621e-06	0.294386894850336	0.0226648928150418	3.35790980328881e-07	0.521596392151035
TCGA-B0-5098-01	3.56741153813196	0.00107555230200643	0.0341214881864356	0.00813851467232142	0.00767970688864294	0.00199470689078754	4.44417852548902e-11	0.935697999038575
TCGA-B0-5099-01	0.690974721016144	0.00565367202903877	0.0543141696129293	0.0245011222864689	0.300163813168674	0.00421327952374558	3.0054459724694e-09	0.602981693992221
TCGA-B0-5100-01	2.43596494721482	0.00504460557051513	0.023265336290904	0.00873620401594331	0.119056541171964	0.00371013442482214	0.0043118669127421	0.795103710100213
TCGA-B0-5102-01	0.97865313044577	0.00160703870552598	0.0150501214361015	0.017066527004917	0.0894964698202664	0.0172578615293335	0.000702561148586057	0.849956295087592
TCGA-B0-5104-01	1.70076253017657	0.0042776281314938	0.0605744701122087	0.0309722009208974	0.152952953370484	0.0103796229589377	4.84844058302719e-09	0.7330863217146
TCGA-B0-5106-01	1.79682984433269	0.00304603372542291	0.0146351009641844	0.0401456079836357	0.292025414499802	0.0249003273898031	0.000917791318518153	0.600928632539351
TCGA-B0-5107-01	2.58343434348369	0.00165658376344929	0.0167254947314971	0.0256735540516917	0.0035433107124499	0.0309118776238935	2.61535777227016e-09	0.914700388227976
TCGA-B0-5108-01	2.25269921347765	0.00103332848977823	0.068701587066874	3.00526669719117e-07	0.277283618747032	0.0460673745374219	9.46836951924433e-05	0.472383466814219
TCGA-B0-5109-01	2.75844778981839	0.0231949616166078	0.0371660937378243	0.0322763292466411	0.0396321609499844	0.0126018847579297	0.00266901629218888	0.817909738196622
TCGA-B0-5110-01	1.34720868793907	0.00510927818625362	0.0742452096019028	0.0406034238601864	0.303035222964363	0.0172710435683116	1.38970387148291e-09	0.529307157027751
TCGA-B0-5113-01	1.37171518151139	0.00695347434990538	0.063999326461776	0.0392245535609132	0.18711794880684	0.0170035707641856	7.62776798204146e-09	0.670150736970762
TCGA-B0-5115-01	1.34414144784422	0.00505801744194171	0.0466563798796896	0.0181028291441411	0.245558817616236	0.0142798064266812	0.000521104329663299	0.639049044297596
TCGA-B0-5116-01	1.94160749354058	0.00198935917719629	0.0274486689548201	0.0136458261123446	0.179929574914799	0.00751721528189916	1.0762819042228e-08	0.749333946633489
TCGA-B0-5117-01	1.40373159449402	0.00438995795074884	0.0369663818356909	0.0154245293572	0.0631984930124386	0.00238502753515122	1.85233825221725e-10	0.86755693433439
TCGA-B0-5119-01	0.912834944567273	0.00306972865617047	0.0153117984526736	0.0386838682759441	0.378211129891987	0.0135294935759313	0.00107874732914151	0.543280295218129
TCGA-B0-5120-01	1.14769843228445	0.00354735714316543	0.0372066803904009	0.0264859451437853	0.256280238995006	0.0266218730109607	1.50612023217836e-08	0.591275502685787
TCGA-B0-5121-01	1.30080929051403	0.00437376470084182	0.0299170547310579	0.018813836861149	0.296238009653136	0.0103338216775213	0.00618118136412514	0.622455220219098
TCGA-B0-5399-01	1.69809454428955	0.00365963577238074	0.0433828097632442	0.0230051019052133	0.138510684875389	0.0147778917959218	0.00132181091340628	0.757879666083155
TCGA-B0-5400-01	1.72522365203816	0.00192048014017796	0.0197292141923182	0.012774405131485	0.0275996727947851	0.0160859754014686	0.00406606808759566	0.893965772214823
TCGA-B0-5402-01	1.38194963666568	0.00240207022808744	0.0260683415373065	0.0193300778109855	0.310791524145432	0.0113331786635509	0.000288544972030811	0.616458909748596
TCGA-B0-5690-01	1.40641480508605	0.00794587221025548	0.00406400604342669	0.0140111869072704	0.711822933707257	0.00824726920924508	0.0022311373970459	0.223281472998022
TCGA-B0-5691-01	1.81352327996794	0.00977376881943719	0.0790357487573704	0.0374873631984033	0.308803292335297	0.0132389733215479	1.16274841781866e-10	0.522674822450152
TCGA-B0-5692-01	1.46473331416014	0.00240450655457822	1.37370942771171e-05	0.109200420556169	0.157125218399314	0.0384121997152653	0.000242284046527928	0.68337808265407
TCGA-B0-5693-01	0.631765447483245	0.00370149458423307	0.0391852349366278	0.0206043525811612	0.406600054614425	0.0133131235384704	6.71794517486068e-09	0.49977114205549
TCGA-B0-5694-01	1.32020463513155	0.00288105922752955	0.0132644673808844	0.0151615415150644	0.32546148425642	0.017001553585741	0.00156495661866217	0.605976488373051
TCGA-B0-5695-01	0.85283385454676	0.00636835848253076	0.0379594489879341	0.0248592828801119	0.339528084733981	0.00627315695621891	7.52519387911779e-05	0.575532953886944
TCGA-B0-5696-01	1.49651236931078	0.00278355550911571	0.0276802030942812	0.0212511249370803	0.254079793375245	0.0106465549619809	1.77775882953073e-08	0.659597042669639
TCGA-B0-5697-01	0.740092559123361	0.25892528748095	0.0632061939125294	0.165943498146012	0.464152101873709	0.0305755103856736	1.69867834000267e-06	9.92389045271077e-11
TCGA-B0-5698-01	1.60277249414348	0.00503029789559709	0.0404644482826029	0.0302265199633992	0.266984355903958	0.0267396008693393	2.05552240358461e-09	0.625640508123444
TCGA-B0-5699-01	2.2147228789604	0.00342846338210849	0.0539773953475992	0.0288117371297947	0.197933887587025	0.0126693430817204	0.00173371587614455	0.697173749240371
TCGA-B0-5700-01	0.343402192134731	0.00389427687765343	0.0353708947378791	0.0185326902662035	0.266252067800882	0.0151148746376882	6.85213531425115e-09	0.652443890243956
TCGA-B0-5701-01	1.80584369125631	0.00333865835770933	0.0421723899708045	0.0308666299558958	0.160110036023098	0.0224707639879684	1.36042968574563e-08	0.73237494003537
TCGA-B0-5702-01	2.45300828053527	0.0024408522770878	3.65421423679237e-08	4.11982207057972e-07	0.50700426084627	0.0107522998377977	0.00129370081816994	0.473258769260818
TCGA-B0-5703-01	0.930072667974162	0.00237351758753675	0.0527213105714208	0.0205241248407688	0.175428081397379	0.00621092362459688	0.0109441515518914	0.710266951065887
TCGA-B0-5705-01	1.06889265211547	0.00573081544459703	0.0573812552325004	0.0448136980417536	0.159736694647898	0.0158341504972525	6.1613046195413e-10	0.708387761728962
TCGA-B0-5706-01	1.12836143608236	0.0661832843430645	0.0171733707166056	0.0578720587130491	0.191009343457449	0.0191572113417854	8.60291787535981e-09	0.631850563405339
TCGA-B0-5707-01	0.57119247232993	0.00280520482257776	0.052699006584355	0.0112914243036297	0.0199278120777858	0.0289671344997381	1.19618455498546e-08	0.875967594729392
TCGA-B0-5709-01	1.78800463820628	0.0148428762439195	0.0910977723946021	0.0559906161727636	0.22109008944863	0.0392750184468318	2.08803909118252e-09	0.52293960691903
TCGA-B0-5710-01	1.4143912214334	0.00199388839883231	7.89919987921534e-07	0.00906886110231073	0.760870243295877	0.00942519331057315	0.00125164632967237	0.187700719139869
TCGA-B0-5711-01	1.46022700668875	0.00489505514476774	0.0295615070673075	0.0277793788807371	0.489426185604664	0.0121339189954428	0.00045870249919677	0.414049902052806
TCGA-B0-5712-01	0.924722560548701	0.00319852175697348	0.0382070765698213	0.0277194972361168	0.0989159227310135	0.00671584387392684	3.34705270945658e-09	0.814929830429523
TCGA-B0-5713-01	0.445187422154603	0.0037897545512128	0.031064101296219	0.0299414468391116	0.387797547563061	0.0113330825758915	0.00365027206084431	0.523086805713108
TCGA-B0-5812-01	1.83677377680147	0.00304405855946206	0.0444261421262687	0.0337359310080099	0.427879468307206	0.0117374258213255	0.00072519393454442	0.448082225334952
TCGA-B2-3923-01	0.977868221040604	0.00859671000139285	0.0757562668188135	0.030590644157358	0.0629927568729841	0.00522820576738916	5.92975438389607e-10	0.814758061919521
TCGA-B2-3924-01	2.59906546390721	0.00550975920668191	0.0127023285805936	0.0927112986946328	0.117030119185203	0.048492550804865	3.67909890189595e-09	0.716976522008617
TCGA-B2-4098-01	1.88602965054723	0.0093673837969323	0.0664090849318154	0.0266920392706975	0.0215866793580848	0.0322886172350804	1.31789584918753e-09	0.837664361291281
TCGA-B2-4099-01	1.49719073815155	0.00333180448437036	0.013680376926869	0.0360881207519475	0.0694430852394757	0.0357304418267833	0.0019323026135255	0.834339773845057
TCGA-B2-4101-01	1.85382276865202	0.00908391309006105	0.074669938986586	0.0379590492395091	0.32996968079923	0.0182795531815285	0.00098807085311634	0.501165062966037
TCGA-B2-4102-01	1.2694322738247	0.00564010333672992	0.0780415695639471	0.0524586786060425	0.195519104999051	0.0254894758797601	1.9688600508361e-09	0.633405453785225
TCGA-B2-5633-01	1.04286661506862	0.00553884354205752	0.062013744475139	0.0398687087543691	0.363999090356665	0.028519682726847	6.48662666201771e-09	0.474994118254812
TCGA-B2-5635-01	1.10342500522145	0.00370572192341237	0.0298646644446163	0.0607808419143598	0.247297949415115	0.0281574832756789	1.88171894459692e-08	0.623462242527967
TCGA-B2-5636-01	1.40306846658166	0.00754729340712888	0.0611263635776274	0.0298563900938321	0.579172003708269	0.0162628464232154	9.90568986351836e-10	0.275483223639387
TCGA-B2-5639-01	1.64172471218953	0.00631289905802108	0.062400560535752	0.0381546037228094	0.129575318277817	0.0167213359808589	0.000117690676933526	0.734471218647107
TCGA-B2-5641-01	1.17236055695268	0.00403116891868542	0.00906101560745368	0.0644706711389983	0.186103195003512	0.03940454328557	1.74131481109765e-08	0.674464698520853
TCGA-B2-A4SR-01	0.857158554079067	0.00324283383459872	0.0500516175015743	0.0330528644307959	0.58074346135928	0.0160871852177044	0.000233624126708584	0.306350213605114
TCGA-B4-5377-01	1.13162722341933	0.00255897839262534	0.029364353355923	0.0326747816343336	0.226466928080879	0.0197093398208007	4.21312600736732e-09	0.680358352884452
TCGA-B4-5378-01	1.2209196167288	0.00300992321751557	0.0603394307388975	0.0293529729184572	0.287344383227354	0.00797383876025931	0.000391381101978297	0.602586756142123
TCGA-B4-5832-01	3.32348546860799	0.00318095238852283	0.0445655597661235	0.0439107765386631	0.063463440822545	0.00551261143901898	3.76459147211678e-09	0.817715553046942
TCGA-B4-5834-01	1.01041332030236	0.0020144033641914	0.0103412854403993	0.0180327707307889	0.717244856635084	0.00789312205294408	0.000756210021364564	0.219238108836881
TCGA-B4-5835-01	2.48814354353113	5.73481623417889e-06	0.0359716825824815	1.86265066990514e-06	0.000596865275428628	0.117294098193345	0.000610879497978562	0.839956793255398
TCGA-B4-5836-01	1.79630700162818	0.00548678444592741	0.0484502376186096	0.0363506029098809	0.268490863799789	0.0167468879221965	0.0032083833955121	0.605287571081503
TCGA-B4-5838-01	2.09398061087678	0.00373329588189679	0.0534237326429067	0.0271719487956527	0.109279931713535	0.00955080936163857	1.96481486372219e-10	0.756477978250353
TCGA-B4-5843-01	1.31395229120821	0.00398341676044711	0.0395105456260843	0.0240116179489338	0.158150238848613	0.0121679237324335	1.76064133399574e-09	0.714268366427465
TCGA-B4-5844-01	1.14268722038616	0.00367430789048254	0.0368629988058542	0.0272425281753571	0.527239959250184	0.00422892164818342	0.000881383001358148	0.384758167723571
TCGA-B8-4143-01	3.47374408936422	0.00360796099086561	2.70363259408314e-08	0.0652087320272066	0.0839262652961814	0.0393611573977658	7.30846659921469e-05	0.783566659317516
TCGA-B8-4146-01	2.83365815575812	0.00470505511893863	0.101361601968255	0.0617198369356434	0.113713289977706	0.00972044980190922	5.77267215375654e-10	0.701496352814344
TCGA-B8-4148-01	1.72311996910341	0.00345406422239489	0.0349484374639577	0.0844100179929614	0.156549061318694	0.0255426149301159	0.00155695563150613	0.687499008312442
TCGA-B8-4151-01	0.478845384170253	0.00461924235821675	0.0359251788140605	0.0247048437071551	0.103536932590977	0.00875634792004554	1.47313584354741e-10	0.817400744991314
TCGA-B8-4153-01	1.0654023196279	0.00633121981190634	0.0189696366803643	0.0185194030723736	0.272565361109204	0.0102718739799077	0.00288231382049757	0.666279218712331
TCGA-B8-4154-01	1.2817248340341	0.00399543665773342	0.015824905758642	0.0310824606564938	0.0925100632311515	0.0132446967081508	0.00264136614662396	0.834867112825324
TCGA-B8-4619-01	0.928188763728084	0.00868487047067469	0.10222968850463	0.0350199895915244	0.10270167856889	0.00530299572055961	5.04361216003734e-10	0.731255963258535
TCGA-B8-4620-01	2.9498072622316	0.0016503769888548	0.035337575024861	0.0182915257865165	0.106970363599644	0.0237846746304869	5.61107684957129e-08	0.746713863664481
TCGA-B8-4621-01	0.572436278720765	0.00234524665720348	0.0594802351120775	0.0249457798566371	0.0396002485582092	0.0354240842550201	2.22025431542733e-08	0.835547167967917
TCGA-B8-4622-01	1.64773869496812	0.00225211646573218	0.059866459879109	0.0371275335240544	0.197266986507702	0.026478181418968	0.000835384871543168	0.657517272638406
TCGA-B8-5158-01	2.28835041356807	0.00228692630486722	0.0252461890720891	0.0298790923268037	0.142012324077773	0.0266512265737857	5.22373218792054e-08	0.754395442869158
TCGA-B8-5159-01	0.925197117830791	0.00552935586187109	0.0524510341457892	0.0493510419266297	0.18964881163457	0.0107337764147748	3.18681818048591e-10	0.68094908996154
TCGA-B8-5162-01	1.5147314860726	0.0656878152158974	0.0141802471702409	0.0587811478564767	0.21582001506374	0.107066052290569	0.000370700628922729	0.405512271919682
TCGA-B8-5163-01	2.5420460223159	0.00407463455467726	0.0353077234048712	0.039652470658052	0.298362668563586	0.0525795607611069	8.52742395596967e-07	0.46746848683088
TCGA-B8-5164-01	0.802473565280108	0.00484874228003607	0.0611799786439057	0.145293380931536	0.121381167682534	0.0578934147218834	3.44005140935846e-09	0.60217514760568
TCGA-B8-5165-01	1.25304319424316	0.00525096585050115	0.0616104204922825	0.0299893710352947	0.435944999627582	0.0157168769641217	9.0053464444481e-09	0.433195843125303
TCGA-B8-5545-01	1.17232003589385	0.00463832843922554	0.0505380681275087	0.0273740161844252	0.343744420057213	0.0382518995980125	6.15710413266887e-08	0.423267501008487
TCGA-B8-5546-01	1.02096568830311	0.00745775998889928	0.103119707936326	0.0368781548713002	0.0494808465334984	0.00965481353581119	4.546646845947e-10	0.787908310716292
TCGA-B8-5549-01	1.2901539186107	0.00343087447411086	0.0481663479642843	0.0526824902575099	0.425596875367624	0.0173008107189311	1.58511937378056e-09	0.44023840078163
TCGA-B8-5550-01	2.22639999704229	0.00164197229049206	0.0437583147959061	0.0177128712182371	0.27257250967472	0.0283115678184583	2.00518179384047e-09	0.510775888807479
TCGA-B8-5551-01	2.83548195223935	0.0365658988622201	0.00903744204750433	0.041572071029068	0.065049535548768	0.143470602951115	1.06949854590259e-08	0.680726854762469
TCGA-B8-5552-01	1.34919863399685	0.0113149364835588	0.0444423214275884	0.0393574200674627	0.536746457413341	0.0273864905427173	4.71751173114647e-10	0.311952459258436
TCGA-B8-5553-01	1.47039137202399	0.00514921726616288	0.0479821104395958	0.0584299537189754	0.35265658408227	0.0240356695913783	5.70526106142519e-09	0.501862432723868
TCGA-B8-A54D-01	1.28904986587401	0.00195555951762088	0.0181267209557324	0.102210606889679	0.0819744045067378	0.0389729077604038	2.51248031543038e-09	0.748827406888203
TCGA-B8-A54E-01	0.854209669254829	0.00779365992192059	0.130166770759409	0.0447447162298669	0.0175341090440174	0.0243765810854035	8.3645446337771e-10	0.773524200859812
TCGA-B8-A54F-01	1.00228338595618	0.00182099326803878	0.0478540565447518	0.0280631754392792	0.162203883163545	0.0298540530911834	3.02895695374388e-09	0.677431001219562
TCGA-B8-A54G-01	2.30396806865579	6.02795606796387e-06	1.47537323164212e-05	0.111561392297031	0.0218978187319219	0.112698932937675	1.25826797951571e-08	0.742634140558113
TCGA-B8-A54H-01	1.26320247866682	0.00227660273373437	0.0217090059289423	0.0459472021295577	0.345969266335493	0.0104501363395937	0.00271382646888887	0.55543935406871
TCGA-B8-A54I-01	2.72893910406434	0.126742940418294	2.4849080238744e-07	3.03306661997829e-07	0.135424404351332	0.0465759575185579	0.00340262575332749	0.672209203860414
TCGA-B8-A54J-01	1.63157530523018	0.0080337987626126	0.0219547916567339	0.0342874670943356	0.398594912355294	0.0170927156828181	0.00408813065310535	0.501325279915568
TCGA-B8-A54K-01	1.47153373880645	0.00325109253999043	0.0578234198487342	0.0202024158876915	0.206516222092648	0.00184480748541621	0.000508860309213084	0.702606927840691
TCGA-B8-A7U6-01	1.58111430022684	0.0121391034204441	0.0465187179299557	0.0210560804728204	0.178686596132114	0.0133868872560577	0.00023793018486351	0.710879579532881
TCGA-B8-A8YJ-01	1.40577776106019	0.0167190338911256	0.0992405117508271	3.95888948147622e-06	0.44052912998054	0.0297720660827179	3.05211303150561e-08	0.208931549407966
TCGA-BP-4158-01	1.54894331406041	0.00396404773682244	0.0421398124016055	0.0258208425891015	0.159880899143277	0.0133739374437783	0.00168783242153508	0.741280555399538
TCGA-BP-4159-01	1.63182127183821	0.00287149131629706	0.0129272238178209	0.0123352639700606	0.180316867819171	0.011793240241032	0.0027610727002128	0.75543674850498
TCGA-BP-4160-01	1.06868261771015	0.00262376355918511	0.0205896660042543	0.09414784002742	0.122507922961425	0.0354051078386097	4.58866152192189e-09	0.71059904406414
TCGA-BP-4161-01	2.32552504672204	0.00556244054242787	0.0430435267135204	0.0625723862663487	0.130642092729941	0.0289114917098071	0.00171457768976658	0.721186666728446
TCGA-BP-4162-01	1.49776094385404	0.0041758597217529	0.0570342515104358	0.0665639690374736	0.155391173231332	0.0398164070174279	4.45882808247174e-06	0.66882656901829
TCGA-BP-4163-01	2.33023851692934	0.0038973430382573	0.0443768145850376	0.0272504658617525	0.0846015424785527	0.0381304142505258	9.56287398267755e-10	0.791246976826981
TCGA-BP-4164-01	1.64703631071694	0.00231214253103208	0.0363173152733739	0.0266994058333028	0.111496908981303	0.0107096864975036	3.64450349530014e-10	0.807579261677664
TCGA-BP-4165-01	1.22415077180015	0.00472352471172325	0.0126777757110428	0.0193642480291798	0.160156122277788	0.00866303742321766	0.0146709243245192	0.765885549895285
TCGA-BP-4166-01	1.58388241036711	0.00271188100105747	0.025518953915355	0.0185391641732441	0.240486318000531	0.014799394933901	0.0023302473342334	0.649213532115224
TCGA-BP-4167-01	1.99177084451869	0.00255960529441888	0.00647367876383797	0.0429235816776757	0.0920849099638037	0.0688819131054845	0.00146952976494777	0.691599835713566
TCGA-BP-4169-01	1.88445502172533	0.00755523753002788	0.060008273531274	0.0268088439801419	0.283168961203532	0.0290625710790419	1.36628997340845e-09	0.568814586447919
TCGA-BP-4170-01	1.17533625861252	0.00351466946074662	0.0470462710337139	0.038728703747617	0.269057299712715	0.0341980075385738	0.000930798175653723	0.582994729525897
TCGA-BP-4173-01	1.74505989195764	0.00272813812776231	0.0277395505701703	0.133327640587859	0.121136000808427	0.0634725011980464	5.54833763066148e-10	0.612816292747155
TCGA-BP-4174-01	1.19366680929099	0.00330038736091854	0.0476697239720615	0.0343191821415924	0.0672492878528355	0.0298773543085819	9.36616857478528e-09	0.805502759467342
TCGA-BP-4176-01	1.92428785447076	0.00317816769121512	0.0657466744226976	0.0180344118221351	0.142773596657444	0.0561898727898157	4.54019068366092e-08	0.684497796283476
TCGA-BP-4177-01	0.919995844117096	0.00441862302564775	0.0485384055952929	0.017754085592426	0.157170114164258	0.0033774747702093	1.66119299680711e-09	0.745537791572773
TCGA-BP-4325-01	1.29423899668945	0.00277187068580242	0.0222510207799288	0.061817974560375	0.0832199855964215	0.022717195371009	1.97950375460393e-06	0.800788208121138
TCGA-BP-4326-01	1.69848481401816	0.00211278463696178	0.0376035102343149	0.0122410005505631	0.171410411616772	0.0102648402189556	0.000512696386691376	0.732959982487304
TCGA-BP-4327-01	1.43236655318794	0.00260917190493046	0.0135363016760159	0.0160288593509912	0.215299111000324	0.0158409930180783	0.00178861139708884	0.721342897452745
TCGA-BP-4329-01	1.80070299644505	0.00225646603069952	0.0375968244811272	0.0287396929340752	0.17711633159524	0.0206142891500076	1.45730536366746e-08	0.721346037224532
TCGA-BP-4330-01	1.61696059867204	0.0154303598995016	0.0598879017804246	0.084700736939128	0.19292397916255	0.0261812808247837	0.00131753126223427	0.60260525629238
TCGA-BP-4331-01	1.39208565987596	0.00234186448480913	0.0363588878076958	0.0259060407018685	0.162559889744927	0.0319877916341409	5.85387773614298e-09	0.705788629625941
TCGA-BP-4332-01	1.64632916573072	0.00265117009054623	0.0411361911480175	0.0239593459100669	0.174513287270694	0.0135242074874418	1.76999597799993e-09	0.717285150387465
TCGA-BP-4334-01	1.47241821343143	0.0018912629980418	0.0338108867518345	0.0154394102063331	0.0415108239788129	0.00464797213464524	0.000662117936210127	0.899624378812525
TCGA-BP-4335-01	1.57038705572077	0.00881364824313072	0.0183342239739999	0.0371871755188435	0.200376610387268	0.0163531980089002	6.73841439592095e-08	0.706137088941257
TCGA-BP-4337-01	2.28455118174401	0.00815671203231507	0.0367259618552127	0.00915438928641049	0.0886395588625457	0.0192672573823308	0.000698468570024052	0.772830518607775
TCGA-BP-4338-01	2.9320776422503	0.00437671103953506	0.0267036446943873	0.0142509995351198	0.0215593017015542	0.0335343972729874	9.9117169142239e-09	0.893552916808224
TCGA-BP-4340-01	0.737529474030302	0.00635384493184046	0.100097766038604	0.0413729311847711	0.109981787842748	0.00687604998946668	3.22322266488856e-09	0.729071355116368
TCGA-BP-4341-01	0.897393425249543	0.00380816768445733	0.0276259520449881	0.0155280712436093	0.245680536394716	0.00635113890119539	0.00135899095225968	0.692249925475063
TCGA-BP-4342-01	1.23705046805373	0.00266482089708873	0.0400562538323994	0.0105454286669265	0.163916865197658	0.0156010279080211	6.2385073198744e-08	0.68770830494752
TCGA-BP-4343-01	2.23041104600368	0.00363132298565985	0.0388327439650059	0.0439582359440578	0.10047714340444	0.0439773436098427	7.79609092497906e-08	0.702363685254052
TCGA-BP-4344-01	0.912432207046841	0.00466667773721365	0.035950137356456	0.0283616155777916	0.341357219653061	0.0173634430359936	0.000658456379566612	0.539537913104243
TCGA-BP-4345-01	1.55301561843396	0.000793126445399028	0.0452223464821801	6.48450622295232e-05	0.228644008654166	0.0455560930630465	0.000904643216496814	0.517808462525052
TCGA-BP-4346-01	1.78114028271012	0.00378789856578402	0.0204757437085077	0.130183718059296	0.0949087684255839	0.0353576344494726	3.27200393614886e-09	0.701275999328372
TCGA-BP-4347-01	1.39380310575507	0.00472328436132779	0.0608471546755849	0.0374914575861063	0.290084759701069	0.00963024339108548	3.84352633193019e-10	0.583408025585037
TCGA-BP-4349-01	1.30521651225184	0.00354839514415337	0.0327094409427181	0.0229686512476745	0.258341685912891	0.00750948404261349	0.000631929304662312	0.659659416375958
TCGA-BP-4351-01	1.91491561740317	0.000821277465971955	0.0283446946493349	0.0154613894517663	0.172837348316971	0.0101668462656995	0.00294763869950308	0.742808676590466
TCGA-BP-4352-01	3.67187843721126	0.000745267975695591	0.0313404122983666	0.00653761560412876	0.00734848675337981	0.00425325301289991	7.20966150707346e-11	0.925740697603938
TCGA-BP-4353-01	1.76738196992067	0.00106532733159238	0.0147576602127732	0.0445583004811984	0.316095315270888	0.0320968988879886	0.000272912945762047	0.550583038737938
TCGA-BP-4354-01	3.62308638552119	0.000278843689163365	0.0562228231047108	0.0521514800875688	0.0656628851210323	0.104428397536872	1.64343513552729e-09	0.633455003286576
TCGA-BP-4355-01	1.48765397331136	0.00412094308831857	0.0312745828920295	0.0153652727661147	0.30828674923479	0.0129437375547673	3.23996956033921e-09	0.613301049311602
TCGA-BP-4756-01	0.525615097542692	0.00706063908006847	0.0826953393583184	0.0364800041592301	0.023445505302527	0.019514898736131	2.17302194183353e-09	0.826490294348797
TCGA-BP-4758-01	0.952514603699498	0.00379423580857464	5.02570819075464e-07	0.0538169485548371	0.231238320437375	0.0241474294711704	3.39900914129328e-10	0.676204594002265
TCGA-BP-4759-01	1.86389856131382	0.00177628165013054	0.0133815072492604	0.0149320397876587	0.219338325203926	0.0136347493784636	0.00367103084625069	0.713681414238008
TCGA-BP-4760-01	1.16863558638377	0.00493313546664206	0.0829490199983944	0.0214197658567641	0.11311006941174	0.00741937332243991	1.08141770037466e-09	0.720835996263905
TCGA-BP-4761-01	2.79656570641805	0.00859242841049443	0.00269106574997857	0.0127389048263958	0.0106237972532319	0.0106640457503191	0.00111886321029339	0.944272044119371
TCGA-BP-4762-01	1.97404585117084	0.00899247622380664	0.0411446509634905	0.0358058998749452	0.222456499755902	0.0242094297570259	1.24848665827039e-10	0.582352697720115
TCGA-BP-4763-01	2.27822041022034	0.0030768531284352	0.0347724488899265	0.027185138037425	0.225469217032217	0.0107275431395242	7.63315624043083e-09	0.671058124073564
TCGA-BP-4765-01	1.24210412004332	0.00531443328920221	0.0634467055394251	0.0282663384507214	0.209224920415575	0.00793477514385617	0.000798544934453701	0.660964157701487
TCGA-BP-4766-01	0.882670759209344	0.00407833988779212	0.0699897430987541	0.0329386650449509	0.222114190516357	0.0208587033030188	3.58359835003524e-08	0.640701794475567
TCGA-BP-4768-01	1.67036550697931	0.00356734776993325	0.0358986506970108	0.0247139031350105	0.098992950213488	0.0135332030336538	5.39738340181568e-10	0.815469108538521
TCGA-BP-4769-01	0.888685140646122	0.00444872472396675	0.0565992394846341	0.0219400049946692	0.161014017093673	0.00256060110241866	8.01518175171005e-10	0.727011052405551
TCGA-BP-4770-01	3.01624981945409	2.22604228820923e-07	0.000756307579432287	3.1687908258234e-05	0.0398566468222589	0.0271779825242036	0.000417466014221061	0.471922803116871
TCGA-BP-4771-01	2.00390746179347	0.00167344567251964	0.0405007344808868	0.120946468252673	0.165093612287638	0.0370902366041739	1.94256308303204e-08	0.611565228090427
TCGA-BP-4774-01	0.568169878039112	0.00355210878531836	0.0500684962253818	0.0243371996528236	0.290529322303137	0.0111384472012415	0.000376034635854827	0.607988738389952
TCGA-BP-4775-01	1.3228332892767	0.00462761746293422	0.0658604691885205	0.0257517721911079	0.216316390073909	0.0152740640286801	1.8666967315054e-09	0.662532062216715
TCGA-BP-4776-01	0.857121506050017	0.0185507985724628	0.00934917861468887	0.0107456074801682	0.303364755293378	0.010690540747647	0.00519557643906456	0.631584071025848
TCGA-BP-4777-01	1.49943498814516	0.0100465308391783	0.0509965190046515	0.0700621787911991	0.0906734102626034	0.0605301816192979	6.55435022954771e-08	0.702381035812128
TCGA-BP-4781-01	1.26926244698438	0.00220440245567182	0.0271455729774868	0.0134568884174387	0.150368252570422	0.0399117236428905	2.39305693759644e-08	0.723179670624346
TCGA-BP-4782-01	1.07362667293438	0.00335332179659016	0.0511464463471479	0.0380196965423256	0.192885811057888	0.036742546011497	2.99859264769362e-08	0.654207383326685
TCGA-BP-4784-01	1.3431926545396	0.007246451443208	0.0392035045837751	0.0169721789604467	0.236297415931748	0.00408094767143649	1.37445646135782e-09	0.669623015611795
TCGA-BP-4787-01	2.60969608731211	0.000908174646366031	0.0256848825273134	0.0217427484734223	0.078994053329342	0.0457852667198374	3.92935702693605e-07	0.776723371084451
TCGA-BP-4789-01	1.4586568322867	0.00435171871035073	0.0578467764385969	0.0295040103119395	0.371966448473937	0.00728360969124257	0.000183591407021326	0.494124348398112
TCGA-BP-4790-01	1.70420238932726	0.00657827251801122	0.0852414336454574	0.059865909323456	0.277574393455507	0.0256513750525381	2.22159421810691e-09	0.466846862621148
TCGA-BP-4795-01	1.03527407207129	0.0100838128988818	0.0672070167210532	0.0261579252277048	0.260891211525613	0.0104565492567339	2.27802743861897e-09	0.557120533199004
TCGA-BP-4797-01	1.92794858584621	0.00263389945392273	0.0590636236981673	0.0393112137033519	0.128560190278815	0.0286320831116123	3.68369891767861e-09	0.700083697403486
TCGA-BP-4798-01	3.04124589556555	0.00523011766442421	1.53840568988351e-07	0.149890812791335	0.0465146452323755	0.0668264995368925	2.04586369689667e-08	0.701867926808838
TCGA-BP-4799-01	2.47226009263286	0.00309907956962116	0.0215455065732475	0.0293569876620572	0.101020847981078	0.0164324983525888	1.83360336147109e-08	0.817505243516532
TCGA-BP-4801-01	1.21465346569142	0.00404970540641521	0.0475640680786426	0.0374827276231469	0.30681792561947	0.0402351112171303	0.000457895471331166	0.526876297842514
TCGA-BP-4803-01	1.43628356278132	0.00215497286498802	0.0374542900103077	0.0206680107225887	0.281054180901014	0.0210615194190613	0.00113408944760406	0.601160866538674
TCGA-BP-4804-01	1.99124669796835	0.00660107859883294	0.0201595880057302	0.056057192591419	0.185432070637248	0.0425730936493688	0.000449368858487046	0.635336940723514
TCGA-BP-4807-01	0.996381900176596	0.0049869456057846	0.0647770927723026	0.0278703601894592	0.130582805093293	0.0335955930460296	8.49709050924983e-10	0.680984871349809
TCGA-BP-4959-01	1.29119847258588	0.00368746115736898	0.0816106474555201	0.00928710053579318	0.10643770299556	0.0420916864132139	2.89552466456111e-09	0.735106806722206
TCGA-BP-4960-01	1.87253397428559	0.00475589062095785	0.0102039646027502	0.0115189481593829	0.177524501278422	0.0260611624815711	0.00330574094457413	0.730075702334259
TCGA-BP-4961-01	1.32526814540685	0.00362764997559213	0.0646225291249126	0.0252353067273998	0.383066773171115	0.0143617396631857	5.09866082432025e-09	0.467371982634092
TCGA-BP-4962-01	1.59847456260642	0.00456380489562022	0.0199854305665592	0.0414147859017251	0.0799433668929498	0.0392268723474457	3.23433081523568e-09	0.76753967273887
TCGA-BP-4963-01	1.50526158991542	0.00135426629697811	0.0325484768521321	0.0332467983146684	0.241504049765146	0.0357750801598765	3.97309168035719e-08	0.637103798340392
TCGA-BP-4964-01	1.13913072870581	0.00413409469900027	0.0570208722405754	0.0337719846028414	0.168724371034105	0.0138646571536137	5.73309223017789e-08	0.701870621113938
TCGA-BP-4965-01	1.07821107634091	0.0060452337668941	0.0526460776594916	0.0404749766408111	0.300244481270822	0.0166539978522424	4.50747401335658e-09	0.567150408434021
TCGA-BP-4967-01	1.46614769547824	0.00402550284495423	0.0414814616881459	0.0266682159104762	0.137592947023588	0.014895755482951	3.2017941931778e-09	0.763805325611044
TCGA-BP-4968-01	1.70423514457548	0.00246465070762441	0.02018563422504	0.042708866178613	0.177552073050823	0.0179054574901001	0.000243480637954408	0.717057685743034
TCGA-BP-4969-01	1.14366044617053	0.00262163954988304	0.0276820323695984	0.0142745231879078	0.147372320919925	0.00599522427461605	3.09497390758275e-09	0.786427551569613
TCGA-BP-4970-01	1.34450022226916	0.00424437227490568	0.0500550489563882	0.0500747356950244	0.246853243550503	0.0291038652906969	1.11278888981122e-09	0.571161355753335
TCGA-BP-4971-01	1.27504738268821	0.00284567735719929	0.0837882892282772	0.0188117004963076	0.0873712769812185	0.0385240981043483	1.2758638155857e-07	0.675200612885924
TCGA-BP-4972-01	0.992489691388593	0.00327381788678845	0.0596628476573583	0.0453734252722912	0.266447660681794	0.04237495332996	9.54259017476791e-08	0.516544588596836
TCGA-BP-4973-01	1.64021574931576	0.00203871832786975	0.0543301862202965	0.0411104457686819	0.209561226505776	0.0144989551900102	2.42119400063467e-10	0.669761356173156
TCGA-BP-4974-01	1.25085224032784	0.00488028561019998	0.0556829961296047	0.0200484838450207	0.334337134136614	0.00713856753994237	2.88799348409691e-09	0.552423794222437
TCGA-BP-4975-01	1.15160009366489	0.00428818041366163	0.0525252857997695	0.0255206253756461	0.224195681583942	0.0172918372396085	3.77891257102701e-10	0.643839521083722
TCGA-BP-4976-01	1.0270088244665	0.00505494527533486	0.0818056392854495	0.0309059548152336	0.247527641022359	0.010721118342164	1.40689999267193e-10	0.611543764630583
TCGA-BP-4977-01	1.23581173659099	0.00411975444610279	0.0674370014758238	0.0375099703066381	0.120378737257848	0.0183621848451852	1.14375177942102e-09	0.739821236016162
TCGA-BP-4981-01	1.62533446514915	0.00189535494615227	0.0160715875480139	0.0156942257327592	0.142037934095733	0.017987725785986	0.00272150771192624	0.792603472187487
TCGA-BP-4982-01	1.48897832307064	0.00408631304472435	0.0578204598351799	0.0407443190208012	0.280536400342365	0.0211035831037566	7.75438791912272e-09	0.550716762346155
TCGA-BP-4983-01	3.48497228449716	0.0140580627636297	0.0191028572437588	0.0630215107694741	0.0153484481221152	0.0536897484212446	9.45172889360546e-09	0.809506569061458
TCGA-BP-4985-01	2.66323308106839	0.00336027578508289	0.0472761885110938	0.018472792041834	0.104507518508043	0.00898153413670539	3.93093395368021e-09	0.781549211482084
TCGA-BP-4986-01	2.01647086041872	0.0049391763203622	0.0533686365768032	0.0262965734811439	0.242467872003975	0.0293251628770116	6.7599112544201e-09	0.587868354529357
TCGA-BP-4987-01	1.44279186297066	0.00371964053132126	0.0342347284108278	0.0361590953176548	0.221834949903469	0.0131765830677068	7.48596342429399e-08	0.677036759792409
TCGA-BP-4989-01	2.16861691721193	0.0108180649605308	0.000511063804837989	0.126530090276727	0.0508452696544886	0.0629589992956118	3.15089065137659e-08	0.696448579095928
TCGA-BP-4991-01	1.066908768503	0.00411719000590146	0.0568026082341865	0.0345658034129061	0.439397214042944	0.0147660851130498	0.000532281006687797	0.429564142850398
TCGA-BP-4992-01	2.16872892590521	0.00307331053278224	0.0579041196732659	0.0573394154713041	0.0635865884668128	0.0174469920743689	5.56856726668195e-09	0.790804463429536
TCGA-BP-4993-01	0.979827877767143	0.00367685334154385	0.0235743511903769	0.0296779879218742	0.343539393042147	0.0159221165009288	0.00124961164475032	0.551797673004074
TCGA-BP-4994-01	0.712821367796286	0.00844071105918638	0.0807355182191059	0.038499294411128	0.141557579104149	0.00956623906855998	1.77777303035249e-09	0.717943893302509
TCGA-BP-4995-01	0.889208415290858	0.00833784846232866	0.0689949779676839	0.0421812582477366	0.21274689708677	0.0121216620081463	1.1932298174957e-10	0.651427237659723
TCGA-BP-4998-01	1.20401809904765	0.00328344890792754	0.0465512187488523	0.0415822711243164	0.272575382737374	0.0256330737528181	1.28687143536914e-09	0.564754163752064
TCGA-BP-4999-01	1.14539795603427	0.00423147727508209	0.0470289806404576	0.0314477581897739	0.354404223601704	0.0093087201356573	2.2494419620312e-09	0.529310476343353
TCGA-BP-5000-01	1.26447903441786	0.00224137703341291	0.00908172717175118	0.0264252604040056	0.184684283578169	0.0184691942935014	0.00275508602902345	0.732888338147913
TCGA-BP-5001-01	0.901987741080669	0.00334456339722804	0.0301997475214821	0.0314702611060671	0.135993156582784	0.00889963495124917	0.0033264708369926	0.7783893765901
TCGA-BP-5004-01	1.45916714337624	0.00482483158832023	0.0944542351216659	0.0374827523089726	0.171396447141012	0.0120629251144298	3.32996367549357e-09	0.633810598719439
TCGA-BP-5006-01	1.19750264887475	0.00543619730410771	0.0589764315602653	0.0269848759156963	0.166389068212643	0.0154664453974422	1.64180154393558e-08	0.711195052184435
TCGA-BP-5007-01	1.01962761521927	0.00300837680205595	0.0394438308825074	0.0343099248446606	0.260640337263259	0.0119204792512838	5.34511660576546e-08	0.638596116313929
TCGA-BP-5008-01	0.777449589820985	0.0051813133307717	0.0901079009409293	0.0322643737086204	0.183488952748441	0.0165566429693866	2.88315892698736e-09	0.650835276326005
TCGA-BP-5009-01	1.78021560753084	0.00210267880746367	0.013429123742539	0.0381010814801782	0.189221310147386	0.0332899500913197	6.08389883334379e-09	0.695835663880147
TCGA-BP-5010-01	1.568655801543	0.0019459170497543	0.0196706123530347	0.0111017774728138	0.161974752691435	0.0118991602803434	0.000313816379775228	0.681997419192607
TCGA-BP-5168-01	1.17810878651488	0.0043806972551361	0.0502434301402157	0.0262472330719215	0.260174917660296	0.0175799178783301	1.15574781031521e-09	0.630591633696302
TCGA-BP-5169-01	2.70926511537163	0.0812304046965143	0.00462668881840575	0.00173638150584205	0.036973753592273	0.0262713748797785	0.00104176086344199	0.828678240155372
TCGA-BP-5170-01	1.43664425903963	0.00345202054759226	0.00670584475899197	0.00922691009069895	0.202576516609028	0.0252721179249847	3.93872992735777e-08	0.720570716766374
TCGA-BP-5173-01	1.29414058020984	0.00318578899554521	0.0311758411088859	0.035830267330389	0.169743609535752	0.0233160938802634	4.39894789836835e-09	0.726724641957898
TCGA-BP-5174-01	1.21147338184852	0.00386740764089206	0.0311537434947568	0.0145087477230185	0.0711486619090362	0.0186829347706634	1.86024708085805e-08	0.846308382106228
TCGA-BP-5175-01	2.14761869152512	0.00074558637927902	0.00584517371041908	0.00712434182466302	0.035620093852638	0.0132856309873113	0.00223440721631028	0.919985724212256
TCGA-BP-5176-01	0.998516488202187	0.00364468991814088	0.0273087031171097	0.0153934473338612	0.246293803218828	0.0105425596099677	0.00122988998511002	0.680989993296783
TCGA-BP-5177-01	1.19816117349297	0.00449594134230224	0.0201763594577108	0.0105728950631908	0.240101145786484	0.00490965287720663	0.0024280759190122	0.64717719979919
TCGA-BP-5178-01	2.08283998797432	0.0135989654722936	0.019414441262267	0.00577581672396609	0.111881190818933	0.0312566037006156	0.00146397530412751	0.797064519269831
TCGA-BP-5180-01	1.10452963809815	0.00149367660774521	0.0186190325773524	0.021013903657848	0.0463441125676132	0.0394660888022928	0.000516923631681382	0.866455560968648
TCGA-BP-5181-01	1.04509772145884	0.00392693173061897	0.0382866175540306	0.0246562587030398	0.305108120839154	0.011075424718473	4.74295252214301e-09	0.597108861747797
TCGA-BP-5182-01	0.876975782690045	0.00341745019373793	0.0603128072707807	0.0287877299726918	0.14424724245572	0.060306363250134	5.51507944188529e-09	0.601543994383587
TCGA-BP-5183-01	1.3719097452296	0.00252447313182839	0.0388579604075331	0.0423641503610821	0.150018989439367	0.0281806812158914	1.50582023400362e-07	0.727539643470619
TCGA-BP-5184-01	1.09097466730951	0.00766513736432487	0.0531600814982921	0.031901665334633	0.149298975429215	0.022569199096649	3.52756710954136e-09	0.710352855073325
TCGA-BP-5185-01	1.25294476543302	0.00201602475331609	0.00142092979386189	0.0143250740727131	0.0925674697209922	0.01126477668983	0.00107514694611412	0.865680177043728
TCGA-BP-5186-01	1.47961752191032	0.0076590242852452	0.0659135770031884	0.0365705411306504	0.143616506093333	0.0109971375499295	6.87257714280173e-11	0.710430444332003
TCGA-BP-5187-01	1.79147775645728	0.00404727987281043	0.0380843301830812	0.0277669886816577	0.229613490224305	0.0100230214814075	2.4397073811447e-10	0.654216397850995
TCGA-BP-5189-01	1.59449512762268	0.00340578340141208	0.0436779391614192	0.0217965944347481	0.328040225226697	0.0281063510929863	5.39569227614405e-09	0.549410896130441
TCGA-BP-5190-01	0.997771375062889	0.00234821484496477	0.0328968442184147	0.0151116727796648	0.0707208436630666	0.0137444346476028	0.000114447765357455	0.841989703583705
TCGA-BP-5191-01	1.79741841940188	0.0182411588066507	0.0260895326131241	0.00183960746017761	0.0344746221507258	0.0909906821977965	0.00860187419056701	0.812555703034726
TCGA-BP-5192-01	0.452594741029194	0.00418852265543317	0.0510510870021477	0.0258438931075344	0.249833453864536	0.00492809819700974	3.45787889668037e-09	0.658082657300421
TCGA-BP-5194-01	1.05692883524629	0.00677127676026114	0.053601339883423	0.0290717530701015	0.205252054713441	0.019097028153188	1.3902672835148e-08	0.664893287748996
TCGA-BP-5195-01	1.55382120445738	0.00240610780326176	0.0217487891869176	0.0239430518835922	0.40153554558128	0.0198660784898061	0.00120784556045249	0.496547554057054
TCGA-BP-5196-01	2.59820336655864	0.00257087507845437	0.016090556595439	0.0365844752008455	0.128177072905569	0.0186270201575344	3.62468059613068e-08	0.705030398907749
TCGA-BP-5198-01	2.30660663055963	0.00650495790897906	0.0787404962579627	0.00216802264177308	0.0925310991551325	0.03207271223504	1.09532469059783e-08	0.690912883789696
TCGA-BP-5199-01	1.32403429782097	0.00175932392099793	0.00366539290586055	0.0785583973365448	0.166555160520796	0.035442224076791	0.0011583219115635	0.635028158303365
TCGA-BP-5200-01	0.750646434855224	0.00500195221023899	0.0524575685337103	0.0435497862151476	0.237998534770018	0.0271751770336438	9.21216275491792e-08	0.582784709612261
TCGA-BP-5201-01	1.3413869470835	0.00161433723578881	0.0140895829257306	0.0558480773917197	0.098588425077251	0.023827190056188	0.000752407491787206	0.796739854296008
TCGA-BP-5202-01	0.756024100252099	0.00459061371772559	0.0578021007712919	0.0296023505534401	0.230428142518807	0.0164254636486143	1.20288422306277e-09	0.647924035582321
TCGA-CJ-4634-01	1.0029767875133	0.00275660611834038	0.0314475785964255	0.0215985426716994	0.280711923194396	0.0189802704328635	3.64058953780201e-10	0.587023943882191
TCGA-CJ-4635-01	1.80948510669865	0.000796650477508179	0.020218584311403	0.0501152433603637	0.170100222290412	0.0400672785583662	2.25713865861679e-08	0.694167628021768
TCGA-CJ-4636-01	1.87559850386025	0.00144405134096917	0.0134631757966803	0.0621698574641493	0.145281904970139	0.0555634401013169	2.88977607547143e-07	0.698108538323355
TCGA-CJ-4637-01	3.06969937160954	0.0131082014280904	0.00312952279155707	0.131375972555185	0.0546545579202214	0.080197588528198	2.83013666140214e-09	0.694694769441138
TCGA-CJ-4638-01	2.27327460200226	0.00171130720473516	0.0206242560670052	0.0147523163678345	0.0200985518828464	0.00793131675499895	1.16977207061557e-08	0.912892517645972
TCGA-CJ-4639-01	1.49227828159196	0.00408361263241327	0.0615621293720249	0.0634124482380145	0.337673745590791	0.0124738570916108	0.00278082256473638	0.50812641200781
TCGA-CJ-4640-01	1.26025984828217	0.00142655534085406	0.0114490146284503	0.0541991654315388	0.128271031215362	0.0377396260720363	0.00060975794450897	0.745086896625525
TCGA-CJ-4641-01	2.14876372971193	0.0065688840617926	0.0793413604719005	0.0630030647342848	0.0793199152827465	0.0460126868229405	3.87435167313891e-08	0.690331680067362
TCGA-CJ-4642-01	1.64459504374165	0.00816198824024677	0.00599508129465881	0.020938784278557	0.183605280786721	0.0103479551980003	0.0030768274270874	0.687134593200594
TCGA-CJ-4643-01	1.12805705682942	0.00260307789933159	0.0516390282088321	0.0344899550897722	0.302877743353006	0.017144211265019	7.36223164364385e-05	0.579447201056445
TCGA-CJ-4644-01	1.42199319959029	0.00296642697315521	0.0269762499490953	0.0498886708600456	0.231581275712101	0.0297025158917976	8.56131223567953e-09	0.648992719843337
TCGA-CJ-4868-01	2.01643093339661	0.00215754510328409	0.0342147526851856	0.0377548464994228	0.231133696356761	0.042949038212013	0.00121199586899419	0.573767293873903
TCGA-CJ-4869-01	2.17150836546041	0.00546443431933038	0.00857906611389989	0.0990518570053928	0.128367915436662	0.042681909574272	2.94672118166714e-07	0.694194252783544
TCGA-CJ-4870-01	0.919825884531162	0.00474655713882799	0.0264749387442626	0.0112781969117398	0.261147891493744	0.0140095575051732	0.000925593065749129	0.676971165277294
TCGA-CJ-4871-01	1.76640155968887	0.0030036235284401	0.029691051383941	0.023065501848976	0.206283520038381	0.0150625695532182	8.42409076993134e-10	0.694125487667832
TCGA-CJ-4872-01	2.42122951180523	0.00273915016414223	0.0237593767454911	0.0212051435187476	0.312471743483338	0.0211099375639294	0.00276878426531893	0.559914643620916
TCGA-CJ-4873-01	1.65186386740286	0.00195207244556203	0.0271282226711245	0.014285253830976	0.0593101133987144	0.108336513883803	0.00189860644107593	0.751104352873541
TCGA-CJ-4874-01	1.86331174949439	0.00453677416221519	0.0311134005261812	0.0654477233362301	0.258070560327873	0.0241231204378912	0.000491742549380725	0.608420889857076
TCGA-CJ-4875-01	1.55729357754286	0.000870553587606562	1.12814040271582e-06	0.0715614726171607	0.151661080203454	0.0266687934748657	0.00389387473304695	0.737211890516457
TCGA-CJ-4876-01	1.27151948318187	0.00430773578701765	0.0295309515460732	0.0483131696762465	0.0766795147326465	0.00355632365555615	7.8880953100589e-09	0.824642623778926
TCGA-CJ-4878-01	1.56333741385908	0.00279452773131078	0.0243110841529658	0.0153105553703469	0.157398390586865	0.00812161242152311	2.71318441585246e-05	0.782308713053243
TCGA-CJ-4881-01	2.4343976523725	0.00639939846687644	0.0134719261377653	0.0187565503184079	0.100815494751593	0.0372278166154976	0.000904578693449811	0.783666949022319
TCGA-CJ-4882-01	1.82239630930151	0.0201538969782295	0.0794175866252814	0.0218080517500681	0.161816221443018	0.0186703350850763	0.0014350704779859	0.633692413677731
TCGA-CJ-4884-01	1.70701541612168	0.00431950526668982	0.0386923437257189	0.035984252052165	0.171253256760298	0.054368180872977	0.00160001505536868	0.676233182664198
TCGA-CJ-4885-01	1.3431167076493	0.00509270626369859	0.064781979252129	0.035113801681928	0.120880390533711	0.0118368014216167	1.61233927968529e-08	0.754485597067161
TCGA-CJ-4886-01	1.50124826987844	0.00480314290130035	0.055130797201451	0.0390804963696276	0.297545413977971	0.0245059235797305	9.82703998169819e-09	0.538069532187702
TCGA-CJ-4887-01	1.62816075184801	0.000955314681372485	0.00205254439602217	0.0517855076219246	0.151120419933469	0.0654025346887395	1.9007208737582e-08	0.718275834536759
TCGA-CJ-4888-01	2.74629617665392	0.0150644397635478	0.0595408115663393	0.0634801938733265	0.101823599714864	0.0711771601874988	5.89891873292809e-08	0.652929209704451
TCGA-CJ-4889-01	0.986450046915892	0.0782015517489328	0.0919709251973786	0.0452062413514383	0.204221777299513	0.0230645250262989	7.42569945591447e-08	0.508035458006233
TCGA-CJ-4890-01	2.27380550551593	0.0151004754532253	0.0523586526926642	0.0784962510027978	0.138359076530828	0.102320330990801	0.00109053750515461	0.473202177184413
TCGA-CJ-4891-01	2.75734856467298	0.00224462139560842	0.0131200134419849	0.00719611691356583	0.0522459199554861	0.0286989197364482	0.000710667827489778	0.880212164940811
TCGA-CJ-4892-01	1.47974271067413	0.00343073618837705	0.0344865068736391	0.072239678586728	0.128361902418152	0.0167255530578329	0.00110656725353738	0.727774017564421
TCGA-CJ-4893-01	1.1759686717643	0.00339790352270458	0.0298203971975331	0.0562328893532918	0.343611860694567	0.0239613828694305	0.000583228874633258	0.531730686357444
TCGA-CJ-4894-01	1.44053321534693	0.00672086422105889	0.0231958393900422	0.0961621631743357	0.20407329396787	0.0281070771383225	1.30537333721947e-08	0.628558414203492
TCGA-CJ-4895-01	1.97724545945241	0.00109450302222834	0.0123690830136795	0.0213752181628056	0.150745880446294	0.038099392556474	0.000543361603563327	0.718507087364758
TCGA-CJ-4897-01	1.2111893000162	0.00680342730499151	0.0505103938871296	0.0335859671689508	0.224959418533048	0.0133380034503658	1.74687412427311e-09	0.653586119242684
TCGA-CJ-4899-01	1.27881788290498	0.00499799274940142	0.0544457696230319	0.0362217148104299	0.297861600076414	0.0255342481260686	3.19470428936846e-09	0.535955796008269
TCGA-CJ-4900-01	2.50985551474427	0.0518948644910837	0.00726284555967785	0.0463407310825139	0.114015374938304	0.0426366389510295	0.0034338735503722	0.716244513968088
TCGA-CJ-4901-01	2.22532098451225	0.0123065805097335	0.0312349583721822	0.0581882622261498	0.163889739667261	0.0461627895947829	0.015767299726798	0.639336302024802
TCGA-CJ-4902-01	1.5962493852332	0.00383992609226954	0.0270027516295668	0.0251620709587845	0.322077196770325	0.03000984607472	0.00229418209608266	0.528432818135643
TCGA-CJ-4903-01	1.0114123134645	0.00323848741807898	0.0474148760922115	0.0370279430205307	0.164926939324122	0.0241593326252122	1.86611724312422e-08	0.704653829485056
TCGA-CJ-4904-01	1.03178865654312	0.00342677997022179	0.0406112416891823	0.0347399654871077	0.420426244718633	0.0189122839004181	0.000158570244257175	0.466840926422332
TCGA-CJ-4905-01	1.57706772046035	0.0032069882017787	0.0257643373956562	0.0214457422425295	0.488532355659811	0.0107047096503069	0.00439574207884784	0.384164010846666
TCGA-CJ-4907-01	1.44546264038304	0.00206851982741219	0.0310559912806591	0.0289985167828804	0.351184108524042	0.0190698206193596	5.50071074564908e-05	0.507960529118154
TCGA-CJ-4908-01	1.61308840126915	0.003600758625531	0.0254040268049371	0.0283055870531445	0.457524993769325	0.0185009330161388	2.38380186362342e-10	0.406455128339701
TCGA-CJ-4912-01	2.27684709292733	0.00566720773086958	0.0207249722970974	0.0112306995098852	0.090521670353425	0.0205963699703975	0.00138982012375086	0.839650844366402
TCGA-CJ-4916-01	1.46726414025133	0.00418087187318546	0.00378519740982526	0.125158315254761	0.167184528826276	0.054779516291584	5.45522448240601e-09	0.635108995655371
TCGA-CJ-4918-01	1.93240458828731	0.00529191771664127	0.0205647753545332	0.0288206802887067	0.450931349900874	0.0342378748127968	0.000792864266955091	0.371132782312876
TCGA-CJ-4920-01	1.59990220873805	0.00315034666497323	0.0433144508202172	0.0216094864604788	0.284121471133526	0.0195783573529964	8.11347608688616e-05	0.595149324793725
TCGA-CJ-5671-01	1.50722436377118	0.00710689869386472	0.03084779767377	0.00414563283087548	0.39394479321716	0.0565329765942436	0.00125537809744693	0.364366302132842
TCGA-CJ-5672-01	1.03974577100275	0.00431371167804868	0.00612746126153006	0.0798010487746303	0.236744137998296	0.0420769039382904	2.93341211543445e-08	0.619701215840639
TCGA-CJ-5675-01	1.86514823794792	0.000978233693043349	7.57637960697404e-07	0.0981903921019124	0.0993216008717537	0.0501607930423163	0.00011398247529201	0.735539739911777
TCGA-CJ-5676-01	2.28614324686494	0.00490662815437301	0.00829373110500199	0.0154515180694753	0.189582741227326	0.0398501155724909	0.000777824018369902	0.705193720103189
TCGA-CJ-5677-01	2.86253439855625	0.0014972560397093	0.0161089655115769	0.00819795437152284	0.0752406046801063	0.0540384180042495	0.00107774362871471	0.772898257964768
TCGA-CJ-5678-01	2.5408729859413	0.00811408435217253	0.0163269249773653	0.0466616436185407	0.104028603229428	0.0452144142397953	0.00131893005541736	0.771100133484342
TCGA-CJ-5679-01	1.70671229036021	0.00109824570443183	0.0149777911936308	0.00637205855388854	0.101479438796645	0.0116022656894248	0.000336664567394148	0.829126714942693
TCGA-CJ-5680-01	1.28926562464633	0.00171369785142007	0.0378122701311236	0.0201200347660631	0.141903969855369	0.0132537767990407	1.18848512770762e-08	0.764322216200015
TCGA-CJ-5681-01	1.16344461429552	0.0197687260268166	0.0999469061628562	0.0351457426438945	0.0526731922600681	0.0137068250518121	8.60212065511416e-10	0.764219217427156
TCGA-CJ-5682-01	2.28045058466202	0.00339224664998159	0.0443968949974539	0.0254526568497123	0.174741669942233	0.0081832072798357	0.00338787259757606	0.695700202516963
TCGA-CJ-5683-01	0.83114121915486	0.00395475175835011	0.0223541000737617	0.0236026394831603	0.232653889334501	0.0162606729911017	0.000681306879140203	0.691627281945046
TCGA-CJ-5684-01	1.34430379101818	0.00627417674417325	0.0329526527398387	0.0367900813483606	0.241749980578162	0.01922775361634	0.000848898871285299	0.652643257685717
TCGA-CJ-5686-01	1.81878913344072	0.00372773983595708	0.0496531463111384	0.0313132987864292	0.203787520617391	0.0256816258241503	0.00044475103292887	0.661405898860726
TCGA-CJ-5689-01	1.25358013219992	0.00493205904374942	0.0224779795220879	0.026540995145483	0.27990251836332	0.0287465680887567	0.00466773571892262	0.561067525459427
TCGA-CJ-6027-01	2.6881197604174	0.00127247609347473	0.02371660020506	0.0460034755606467	0.0380394240361092	0.0623436029762119	0.00396369009953219	0.81296272782027
TCGA-CJ-6028-01	2.87557542118997	0.0101044836235292	0.0195897646973864	0.0795475192290224	0.205862629913984	0.0268118296178062	2.95811305334369e-09	0.642088126362996
TCGA-CJ-6030-01	1.89342382943887	0.00445087331648999	0.0229671139541691	0.0547004304369109	0.205593978579958	0.0637598332777582	0.0011967576873024	0.624080659432543
TCGA-CJ-6031-01	1.68887177317488	0.00567493899498632	0.0157702023776677	0.0307477873271946	0.220966216563521	0.0442669840605521	0.00155690069673685	0.574599740372999
TCGA-CJ-6032-01	1.02838704297437	0.00313134407011725	0.0286626460274788	0.0360652970563092	0.328218236107398	0.0124454482660296	1.67013745214856e-07	0.583501689377318
TCGA-CJ-6033-01	1.97287415776594	0.00288205147577649	0.0167235571111612	0.0113828242835231	0.197504685095121	0.0199344168848303	0.000692389233991515	0.68818574233784
TCGA-CW-5580-01	1.69188862212142	0.00186072992901045	0.0464654509910705	0.0289355427966317	0.288038852901123	0.0185037079541279	6.8351910255351e-06	0.603818013404928
TCGA-CW-5581-01	1.07338186568506	0.00363441399878831	0.0582765533661385	0.0219939021509637	0.387017000952	0.00911026197792238	1.71210406212348e-08	0.510104035943196
TCGA-CW-5583-01	1.02295033381561	0.00577174550270432	0.0621573688939878	0.0369482332853104	0.418402092500524	0.00787113448345265	7.76355898113677e-09	0.459310820486824
TCGA-CW-5584-01	1.52025080621382	0.00272258648904272	0.0168117419810234	0.0186569112946996	0.405377518165085	0.0206218094178133	9.9890985841481e-09	0.517396555566995
TCGA-CW-5585-01	1.17772512602147	0.00283857623621793	0.0201314539574297	0.0161928864802209	0.346708956161244	0.00526308520672033	1.7401195105025e-08	0.594778322398564
TCGA-CW-5587-01	2.20386604752431	0.00459512096206702	0.0472061306809203	0.0852269200598396	0.285483226050622	0.0575505393494155	6.6279385945483e-09	0.505909475365099
TCGA-CW-5588-01	2.19067876410832	0.00324017878967341	0.0334239759098998	0.0256748915121149	0.18825761615863	0.0380430798791994	6.99476387617786e-09	0.651735503659237
TCGA-CW-5589-01	0.942200401032931	0.00487324516659046	0.0427998827590033	0.025418897945795	0.475544834080818	0.0251874673950551	0.000294501064778575	0.406937576238861
TCGA-CW-5590-01	1.844137633782	0.00243525590596897	0.0377941410437521	0.019846260371011	0.306622724780375	0.0185371068447351	0.00301237212236884	0.586429418041463
TCGA-CW-5591-01	2.10903200548243	0.00427404590238568	0.0688555750333149	0.0279613449734876	0.0871654623431294	0.00839392662788238	3.64213825797707e-10	0.754897803805795
TCGA-CW-6087-01	2.39693195213779	0.00278794721249646	0.00481210064683612	0.139923563295071	5.0451001331615e-07	0.180615570981037	1.33143930680156e-07	0.643139857957564
TCGA-CW-6088-01	0.720197968009088	0.00514925039244963	0.0506860410446102	0.035506686684467	0.414339511777942	0.00917508945858323	1.25978990474706e-08	0.470088382599449
TCGA-CW-6090-01	2.15907551373704	0.00380523253316584	0.0174280031776173	0.0340579796877268	0.195633495258849	0.0340311832411749	2.28580593512858e-08	0.67454527977915
TCGA-CW-6093-01	1.07461498447024	0.00353947264789993	0.0320343622395882	0.0255531743603481	0.472160806994717	0.00978508584424395	0.000333009225769901	0.441238849030993
TCGA-CW-6097-01	2.29866900020784	0.023239116317023	0.131367048026941	0.025364669475272	0.197184687702647	0.0387926071067317	5.44186521130872e-07	0.542378445305286
TCGA-CZ-4853-01	1.10166089351459	0.00289365143747728	0.0304256544512228	0.0201481035727186	0.14275253848198	0.0106788277776853	2.0645882765828e-06	0.78551341804577
TCGA-CZ-4854-01	1.98354734065568	0.00526182569287132	0.0365590686284902	0.0198787933113048	0.0915344106325652	0.0167874608264071	6.09285292316928e-05	0.808824157478598
TCGA-CZ-4856-01	0.684791824887243	0.00761280911830705	0.0298561229307549	0.0390173799902909	0.422834501837673	0.0231482271215668	0.00097518981602039	0.465575773270087
TCGA-CZ-4857-01	2.54909239660718	0.00141281261357334	0.0363867359096794	0.0164883879811578	0.0879430361327518	0.0283478879896875	1.81338015368519e-11	0.790334114990346
TCGA-CZ-4858-01	2.99789037552703	0.00359671196331004	0.0150589681565991	0.0454709495139651	0.00963664914943045	0.0344170548241995	2.87820374692964e-08	0.853437648991121
TCGA-CZ-4859-01	0.594496921559972	0.00495910617667461	0.0415997553730969	0.0229416204277219	0.23963299984425	0.00661484362630703	7.89703108213562e-08	0.679036923591851
TCGA-CZ-4860-01	4.91764925690303	0.000731979220160565	0.0268364886859136	7.33337998449764e-07	0.013755036645975	0.0268804651834945	1.08226938473697e-08	0.908151003495596
TCGA-CZ-4861-01	2.14686270802986	0.00201861669782968	0.0646233566293031	0.0114670664017611	0.0518636420479243	0.0981624129150192	2.45053686388401e-08	0.76718845126312
TCGA-CZ-4862-01	1.45562106577375	0.0052082316015469	0.0810606240211309	0.0797186762646771	0.150060959252627	0.0272299086159426	8.61263358266236e-10	0.640075373147518
TCGA-CZ-4863-01	1.55532860878545	0.00333771696913127	0.0294295750882357	0.0978612804577815	0.125784015417975	0.0245202249659599	6.04471023040022e-10	0.702763480674587
TCGA-CZ-4864-01	1.03892442173642	0.00281618570391442	0.0367161933283417	0.0978331912736316	0.175243372398946	0.0427523242728061	1.6675879423402e-08	0.636323837155464
TCGA-CZ-4865-01	1.81579159898527	0.0057954576950251	0.0300829926224947	0.0338574826182196	0.179279099900584	0.023961428067409	0.00255843358849739	0.683653226204908
TCGA-CZ-4866-01	1.4071534761409	0.00254694989090735	0.035696799544767	0.0358425522161881	0.069943428351085	0.0250380986752044	1.18038795292518e-08	0.823927275373134
TCGA-CZ-5451-01	1.06475001982494	0.00239132805818211	0.0320482406559686	0.0246689927047031	0.368991306214923	0.020836486665672	0.00199763588839036	0.543415724438698
TCGA-CZ-5452-01	2.05207130687558	0.00964357465837774	0.0057500522414674	0.065822154552656	0.118256266614258	0.0533403787948555	2.04395099256078e-07	0.73745261594327
TCGA-CZ-5453-01	0.323997028684706	0.00438974107036223	0.0385447696800756	0.0197657884982883	0.305644352952177	0.00850088948668933	9.98220340362429e-10	0.615598416034641
TCGA-CZ-5454-01	1.74131942074555	0.00100582454704443	0.0282176864553758	0.0202413118650791	0.222513376364843	0.103063430270808	4.66802136148648e-07	0.606642603721456
TCGA-CZ-5455-01	1.80765145942731	0.00383783221112257	0.0189158473412312	0.0954774911768448	0.209668312658204	0.0487359723851922	6.14348716774256e-09	0.610436994686247
TCGA-CZ-5456-01	2.32523464381157	0.00904603208687651	0.035250601520475	0.0163099805973632	0.0845585080307797	0.0397603650953431	1.44604504795677e-08	0.79046111124036
TCGA-CZ-5457-01	1.91890598627117	0.00366138295132924	0.0139035064894158	0.0291984422159546	0.220063836506419	0.0234746684806278	7.38966384871972e-09	0.701910837150488
TCGA-CZ-5458-01	1.25580454660195	0.00385316249922295	0.0481883151728258	0.0208462083351087	0.347528074257804	0.0110090123229437	5.67187796122687e-10	0.562162572420335
TCGA-CZ-5459-01	1.17315063922085	0.00212073822206534	0.0222524365787095	0.0224874098288256	0.159585064102608	0.0204938258366509	0.000903132100938425	0.764946113468997
TCGA-CZ-5460-01	1.63698682054756	0.00406770285484336	0.00887682316004471	0.0350389053376987	0.179374924063151	0.0194641675678819	2.82892852796398e-08	0.750363184863306
TCGA-CZ-5461-01	2.16598777876918	0.00265817404587496	0.0318517321529045	0.0301363080332568	0.31143236085423	0.0217096809635048	6.4601232397323e-09	0.581812595934192
TCGA-CZ-5462-01	2.08908195395724	0.00368447174823637	0.0366075308344754	0.0219674207832951	0.0741171671963053	0.0173695997664488	2.35117098002472e-05	0.807503232979695
TCGA-CZ-5463-01	1.62348456365837	0.00293909733214579	0.0542865654262002	0.0439785136072663	0.210586128491685	0.0197833350219989	2.1085413713357e-09	0.663819026499033
TCGA-CZ-5464-01	2.06399967888255	0.00365695245312579	0.0127052492461426	0.032296036945291	0.149060791848528	0.0371368267476207	0.00390855176673536	0.725551713328106
TCGA-CZ-5465-01	1.58228550147413	0.00281451111589131	0.0281863698866731	0.0201760514320217	0.195269742236654	0.00865124225281986	8.48695158833985e-09	0.740920814049215
TCGA-CZ-5466-01	1.68978389164369	0.00842180001479525	0.0470019715968021	0.0246493918283174	0.0633566052664812	0.0748183997956119	3.60673437093808e-05	0.767609448207027
TCGA-CZ-5467-01	1.89854610611251	0.0037989047758534	0.0433081103319274	0.0189378351113554	0.372670888126144	0.0277406024490064	9.43525314645567e-09	0.522449820176416
TCGA-CZ-5468-01	3.12848446544857	0.000654641277370674	0.0148780420240921	9.56481120717066e-06	0.0767022238953143	0.050203002211404	0.00230669050657757	0.820703451256896
TCGA-CZ-5469-01	3.22897464503224	8.4551466350569e-07	0.0222282862805063	5.59452073743056e-06	0.06617712083917	0.0789300120920888	2.50004017981609e-05	0.813229096247099
TCGA-CZ-5470-01	1.87587213053243	0.00382885321835509	0.0187457254160923	0.0366900587456819	0.0911534153015956	0.0343147808228578	0.000735424688564507	0.803843970938847
TCGA-CZ-5982-01	1.87592980966358	0.00252407214113662	0.0333545285412441	0.0225074036933688	0.303760931849408	0.00655894507304762	2.67219167295263e-08	0.62241826888765
TCGA-CZ-5984-01	1.77009826518496	0.00428951392830635	0.0410632609537873	0.0209400864937237	0.16226169820555	0.0226020221973128	2.90468515844455e-10	0.735706278946453
TCGA-CZ-5985-01	1.45674661915526	0.00319119012871533	0.0488836476692082	0.0257376265023903	0.123950994311994	0.0541503160840346	2.67606856465254e-08	0.732305726365609
TCGA-CZ-5986-01	0.379261400370846	0.00327584924295894	0.0567150490422793	0.0379488942195464	0.257219860705231	0.0129266102051277	6.78735220084419e-10	0.622563360334798
TCGA-CZ-5987-01	1.72784154554552	0.00256398790393368	0.0338258475117755	0.0228578407510139	0.0494206698810797	0.0195315513249677	0.00069641563480207	0.858510776069207
TCGA-CZ-5988-01	0.731379951938314	0.00235301727493505	0.0467540435394445	0.0218710446199493	0.289236271099265	0.00861441917704965	1.3729078363582e-07	0.573892976209077
TCGA-CZ-5989-01	2.35402914906635	0.00440192149595347	0.0874886457222912	0.0878461001799283	0.173913397302643	0.00662827650137157	3.58008113667041e-09	0.631146929722917
TCGA-DV-5565-01	2.09640515617216	0.00218656315006632	3.31674936505067e-07	0.00276305232285489	0.463198738767994	0.0173243503973355	0.00125682114923052	0.488089440495635
TCGA-DV-5566-01	1.64772591598484	0.00673132559554505	0.0454260057224341	0.0207745625093505	0.0952960110968193	0.0160910222840352	1.1650466810931e-09	0.804792013071701
TCGA-DV-5567-01	1.3010571279937	0.00411253733817127	0.0727137342229198	0.0260451697300366	0.193426241314849	0.00466559385830281	4.90301144903236e-08	0.688281257759994
TCGA-DV-5568-01	1.91985607422776	0.000933875836220383	0.02179524033018	0.0250780547495784	0.165600420414276	0.0242318322397164	0.00029028513229512	0.713516140810622
TCGA-DV-5569-01	1.10876247236379	0.00376135260588769	0.0506085787505334	0.0264539723121269	0.163556649730386	0.0230776301390879	6.89323014454753e-09	0.716886607338023
TCGA-DV-5573-01	1.25438140484093	0.00145908039748394	3.27589184484464e-07	0.11612845415048	0.0666530724809082	0.0395569046148762	6.98879164131033e-09	0.757569112449828
TCGA-DV-5574-01	1.97244699772282	0.00878434465595071	0.00601636321713287	0.04154571934344	0.35215610204025	0.0411341494549159	1.18423706024904e-05	0.50056169912026
TCGA-DV-5575-01	0.99789552549491	0.00381093330575135	0.0312696982088792	0.0300350901539703	0.210638053185857	0.0174992614289216	8.44152599222892e-10	0.680796457581111
TCGA-DV-5576-01	1.28034387802647	0.00465674476978979	0.0673050723300674	0.0253857695739156	0.185091600262343	0.00213241817803134	9.4546362616812e-10	0.702008540536892
TCGA-DV-A4VX-01	3.2088974825445	0.00157455812438134	0.0163655562764632	0.0137208796448943	0.0205611771818232	0.011475688707044	1.13371482987972e-08	0.923885987867023
TCGA-DV-A4VZ-01	2.04880706839151	0.00323096007536846	0.049961235408002	0.0119855480030534	0.0562336151828642	0.00144725992337253	4.3282185459026e-10	0.870790528591859
TCGA-DV-A4W0-01	1.35680775140945	0.00305879872361118	0.0543741811419208	0.0253949584420975	0.14973440475238	0.0131290284631234	8.31718041842795e-08	0.745878101748403
TCGA-EU-5904-01	0.469038770534221	0.00378957337178184	0.0423946848594144	0.030499056921806	0.62558267545452	0.0105312679304687	5.26635839752335e-09	0.270715192068254
TCGA-EU-5905-01	1.73054909339705	0.00128020261250229	0.00656586425097169	0.0341768242904382	0.260131777097261	0.0219361004441805	2.07024842273369e-08	0.631793163222434
TCGA-EU-5906-01	1.06804564443372	0.0049882357410604	0.0543823708784132	0.0283298933847412	0.408744501741982	0.0242531750679384	1.86733121540565e-09	0.463328675287054
TCGA-EU-5907-01	2.05928038813926	0.00138549773270506	0.0291703359084125	0.0146282050204388	0.0879174213846986	0.0165059111842957	6.40462303890874e-10	0.835264361817572
TCGA-G6-A5PC-01	1.55076557534044	0.00194324473469903	0.00492524151364526	0.021711724766841	0.0370210552198043	0.0240620687553322	0.00138187439697476	0.89687898497437
TCGA-G6-A8L6-01	2.12163623380791	0.0068890547080356	2.36341273405149e-07	0.00329285872566144	0.280314732931877	0.0216043646498455	0.00353317333115972	0.677549797325061
TCGA-G6-A8L7-01	2.60605006775598	0.00137948972257028	0.00661714876251577	0.01141054995405	0.0632417620088809	0.00553215726287532	0.00393806785587303	0.900349984481341
TCGA-G6-A8L8-01	1.12723812641255	0.0024260596394979	0.00865956979981574	0.0139959713574524	0.194501617442386	0.00322833293318159	0.00472176406783032	0.768626941930077
TCGA-GK-A6C7-01	1.0115134035319	0.00508504028891586	0.032291359364169	0.0229985038924056	0.475105109000525	0.0152512861730475	0.00571584600082918	0.425887086132556
TCGA-MM-A563-01	1.45034698163162	0.0110375675867967	0.037993463945401	0.0261537087528203	0.221680804908693	0.0467533480296615	0.00319502253147872	0.601637833035175
TCGA-MM-A564-01	2.3803918523531	0.00666249454730325	0.00291314681230577	0.00840516439588655	0.23764414881375	0.00537143291333901	0.00741566510130826	0.718239164706691
TCGA-MM-A84U-01	1.37027660716122	0.00418861052516926	0.0296291348102886	0.00858931397625526	0.158843751300748	0.0326646887294532	0.00424651604544997	0.730321207408879
TCGA-MW-A4EC-01	1.09563052414595	0.00527109158897696	0.0244344970585475	0.0192977585616151	0.16453048226289	0.0118901693617408	0.000448302641986658	0.76838220266109
TCGA-T7-A92I-01	0.667944767331336	0.00781428305477775	0.146477794586986	0.0455588924503761	0.0128440805423286	0.0145222258180933	5.92825505874377e-10	0.767857568850379
TCGA-2K-A9WE-01	1.17192243760247	0.00214352982815162	0.0573138949433643	0.000149625687253278	2.41365578145317e-07	0.199301612338337	0.000247318476203992	0.732709890924719
TCGA-2Z-A9J1-01	0.43761395652779	0.00281275133714366	0.0389944974221114	0.0177307306950499	0.00916668858842357	0.0190596123425907	4.60694474639114e-09	0.909407258427179
TCGA-2Z-A9J2-01	1.49883473119708	0.00309157177869809	0.0207436126983924	0.00572022129305881	0.00630016817692072	0.0171079535975527	1.22579209065757e-08	0.941949029116392
TCGA-2Z-A9J3-01	1.39531391117243	0.00126120649965806	0.0305987554368365	0.0104495942540462	0.0170316153228587	0.00203771438060321	3.20090953184434e-09	0.936576214731322
TCGA-2Z-A9J5-01	1.12494598096946	2.58342452586957e-06	0.0468436919130655	1.26917388728034e-05	3.65501954443673e-06	0.126728728373414	0.000310474473172991	0.820311530878269
TCGA-2Z-A9J6-01	0.792835394874864	0.00157537595543533	0.0417920080579492	0.00989849579707876	0.00619318345245481	0.0167686316633306	1.60808637333154e-08	0.921588824253312
TCGA-2Z-A9J7-01	1.52237571271911	0.000640738101546099	0.0204827252981977	0.00908141035241728	0.0110694406372462	0.00363044742055636	1.40006153127989e-10	0.953807511566582
TCGA-2Z-A9J8-01	1.04428290561651	0.00146662178997116	0.0277914211555699	0.00747612327453541	0.00869727221061309	0.0151355511756152	2.97148705936181e-08	0.930962944303871
TCGA-2Z-A9J9-01	1.51100155102111	0.00407256491329587	0.0562515326376908	0.0218268394736056	0.183765751023593	0.00326346687513697	6.8181009586507e-09	0.726676234134999
TCGA-2Z-A9JD-01	-0.394825200747047	0.00326460095929741	0.0613726201401311	0.0232767382915974	0.0175867096006809	0.00242507040666768	6.46207797418686e-10	0.889633048165027
TCGA-2Z-A9JE-01	1.18543863271593	0.000867521452991593	0.0179529876589363	0.00692770979918369	0.0102036127972226	0.00721335209786551	2.00571008663738e-09	0.954779167871757
TCGA-2Z-A9JG-01	1.15632296416039	0.001787892388814	0.0574618373875546	0.0142102375577587	0.0061274876541688	0.0169010242602382	4.27969550377556e-09	0.901193156365157
TCGA-2Z-A9JI-01	2.47970961971325	0.0176195422472717	0.0259276404643047	0.0124864038062627	0.0175193356994883	0.0362949591037435	0.00375754052401386	0.879939699926233
TCGA-2Z-A9JJ-01	2.49040782085741	0.00180380240831151	0.0581211616331679	0.00764310086937288	0.0196342448591208	0.0186907225481179	1.81850465322244e-09	0.881571542921709
TCGA-2Z-A9JK-01	2.09930558959576	0.00369314150426735	0.0381361752735413	0.0231974934344991	0.0831195737992082	0.0226127214582705	1.00371950251717e-08	0.78578145887731
TCGA-2Z-A9JL-01	1.15165030746117	0.0124647195901475	0.0531100672260765	0.0154294503348471	0.00883864207379933	0.0206763267551276	1.81345880905257e-09	0.885076931318274
TCGA-2Z-A9JM-01	1.05696540493845	0.000448489664383575	0.047658143500291	0.0115181058323271	0.0028447825557954	0.0433658630417113	1.44688546331367e-07	0.887985538161633
TCGA-2Z-A9JN-01	-0.0931267913207927	0.0048956346224632	0.0770678243622475	0.0272989784858396	0.0283580557487236	0.00273076596867883	5.11052496215518e-10	0.855918908540397
TCGA-2Z-A9JO-01	0.11989409102256	0.00261170212613846	0.0492463276948087	0.0153592276523145	0.0213379548871796	0.021186996700317	9.15378272227307e-10	0.88765207357998
TCGA-2Z-A9JP-01	0.915964487965143	3.22340782328593e-06	0.0277855586846923	8.55948351456842e-06	1.06838531784878e-05	0.0822862313788421	7.26874400251794e-07	0.887158938432077
TCGA-2Z-A9JQ-01	1.32515563928857	0.000595404556179067	0.0176608524249339	0.00725111146142181	0.013585329255905	0.0105527869146165	3.20218259631719e-08	0.948505314913853
TCGA-2Z-A9JR-01	0.682710767120513	0.00121611624251126	0.0608030670527941	0.011532197571484	0.00140360142686018	0.0416997749644053	4.13555667682759e-08	0.878900494288681
TCGA-2Z-A9JS-01	0.486507689214307	0.00155510297851178	0.0499413504995344	0.0209509907597254	0.0204360461539964	0.00625955782512686	1.65596962640826e-09	0.89606040710118
TCGA-2Z-A9JT-01	0.445374365451135	3.5520345109602e-06	0.0244941734729369	1.28971619972027e-05	0.00588359362443489	0.108550476430357	2.44863105724775e-06	0.860218776858411
TCGA-4A-A93W-01	0.782884016089058	0.0012922837967551	0.0340741050467916	0.0123294588585181	0.0168341988278745	0.0122732308275639	3.85722534391052e-09	0.915213170212931
TCGA-4A-A93X-01	2.06156692395168	0.00228971815187115	0.0403876625028537	0.0106526903451367	0.00827564151132825	0.00967690199813492	9.01766116640058e-08	0.925190048714117
TCGA-4A-A93Y-01	1.82636279558548	0.0495817704840186	0.0333016283273431	7.39484895214956e-06	0.0972212464102978	0.184936269353537	0.000196489464862764	0.554967661243284
TCGA-5P-A9JU-01	0.792592768816515	0.000388525806436531	0.0224332725032147	0.00251551667723473	0.00905561809965572	0.0228807656478503	3.33117933289516e-07	0.931381172185588
TCGA-5P-A9JV-01	0.472593623256084	0.002985842660711	0.0462853387575245	0.0222673225400639	0.159974212892503	0.0122681652231817	0.000986874392202059	0.734266068979084
TCGA-5P-A9JW-01	1.33989884441611	0.000509621905623773	0.0317781961126601	0.00288463666087416	0.000830724936546936	0.0373113507774692	1.15399866721181e-07	0.92085225066902
TCGA-5P-A9JY-01	1.37560997358972	0.000513623605320394	0.0277874875198111	0.00983435702951879	0.00879973923472591	0.0138726378066456	0.00038158084047728	0.936645478990039
TCGA-5P-A9JZ-01	-0.244978436317689	0.00137722725896098	0.0522138502725943	0.0026691230017131	0.0045987951912915	0.0521358142390356	8.72280179073108e-09	0.885547097618937
TCGA-5P-A9K0-01	0.239086980021342	0.00105312412566957	0.0441267999417505	0.00882367912874089	0.0135620004453998	0.0290845526570913	3.96663426841315e-07	0.902400632004508
TCGA-5P-A9K2-01	0.659951024852211	6.17227907962505e-05	0.0269088880937789	0.00398408520397132	0.00793738267647957	0.0142643224264622	8.82812961315481e-09	0.943819057267675
TCGA-5P-A9K3-01	2.65881610600563	0.000551369148460481	0.0161720463999646	0.00500667051438791	0.00784118734334708	0.0191867010504726	1.27068977794697e-08	0.950114719685816
TCGA-5P-A9K4-01	1.68797513461678	0.00116585952656193	0.022731929854168	0.00733963677385999	0.00883518664236261	0.0126856841196949	6.54689755749276e-09	0.943347693585599
TCGA-5P-A9K6-01	0.418204838201013	0.00202765203965451	0.0422847821997694	0.00987975307478909	0.0139188408432868	0.0408375478596659	9.86720694636139e-08	0.886458503536207
TCGA-5P-A9K8-01	0.30431015740907	0.00551177611436307	0.0878131105590798	0.0359464837384945	0.0329816893824287	0.0213426713316104	3.64558666163163e-10	0.815648847052103
TCGA-5P-A9K9-01	2.26781327422646	0.00292995218286871	0.0585075654814698	0.0127555445154174	0.0203577072987526	0.0325077175590598	7.33234227864286e-08	0.851285155052947
TCGA-5P-A9KA-01	1.2439874352538	0.0244939040480728	0.0547683841351293	0.0175508261582204	0.0126140996542224	0.0195465621676763	2.40604961878596e-12	0.863021353614519
TCGA-5P-A9KC-01	0.395527204737402	0.00171856406774263	0.0446665269823537	0.00825405355176151	0.0151376825048611	0.0353041979704916	2.74724994519337e-08	0.883276612846988
TCGA-5P-A9KE-01	0.485166965620194	0.00118609515672403	0.0384465423639204	0.0101382639541543	0.00518357430436515	0.0235656319009906	1.45297556102081e-08	0.91911584374456
TCGA-5P-A9KF-01	1.04342333806706	0.000125897294638125	0.0468756183816901	0.00518611127243711	0.00253582248939953	0.0299543999418236	1.23626489761787e-07	0.90699238861655
TCGA-5P-A9KH-01	0.874909278443275	0.00921253199340214	0.070152647357418	0.024619701833612	0.164609808875584	0.00613522478991452	6.6189850756719e-10	0.723922373501529
TCGA-A4-7286-01	0.520372139193634	0.000610269254727445	0.0393985198315725	0.0028072828128827	0.00496044226955171	0.0621642546050361	1.0365153619065e-07	0.886986690448186
TCGA-A4-7287-01	2.25668095502795	0.0361769796535978	0.0662220302233164	0.0278157831017257	0.0744328350215309	0.00526497219666252	4.67118766539044e-10	0.764617500624334
TCGA-A4-7288-01	-0.276973220065173	0.00305316996107318	0.0544936953378192	0.0246248427560963	0.0171738148276769	0.00403199038642091	6.65329086470491e-10	0.892544086110535
TCGA-A4-7583-01	1.79032964691387	0.00226495121974646	0.0755592702468292	0.0236259415614138	0.0164933524807919	0.0163719262362253	4.86110450432347e-09	0.863947498391667
TCGA-A4-7584-01	0.599626859654829	0.00228932742270256	0.0488486293103541	0.0169397506303415	0.0122745801350507	0.00437355704461611	1.82037948017273e-10	0.913764769187076
TCGA-A4-7585-01	0.702722665313589	0.00610447135864651	0.071807491692165	0.0310056331369018	0.0264596110550408	0.0375481527552992	8.71748479157366e-09	0.813160192328361
TCGA-A4-7732-01	0.734612699303544	0.000847709619950755	0.0364364816597662	0.0147292764471748	0.0245456348753603	0.0186257295878785	3.02988678738492e-09	0.902386863712028
TCGA-A4-7734-01	1.17061397361609	0.00320567768173728	0.0697272762919704	0.0154406769363236	0.0180653366599864	0.0135947485244223	1.24480497214396e-10	0.874066222924648
TCGA-A4-7828-01	1.15357965979613	0.0047950608778552	0.0434528690462684	0.0149767978588419	0.201623819847344	0.00495001373783977	3.76189759855363e-10	0.715409829214934
TCGA-A4-7915-01	2.25486296115363	0.00193538617672484	0.0258124907263192	0.0138600106485144	0.0614455498877335	0.00425239873021997	5.07336621214503e-10	0.855127513411048
TCGA-A4-7996-01	0.0707948655560697	0.00194528272270384	0.0790058865422284	0.0229875904043623	0.0142946511731643	0.0397612357114851	1.246146344782e-08	0.839434228434297
TCGA-A4-7997-01	1.07831056021738	0.00183684345802095	0.0539640222558911	0.016232156163146	0.0179892062313202	0.0285390071071619	9.52035763025726e-10	0.877166592522313
TCGA-A4-8098-01	1.20469470217972	0.00364200265957144	0.0612055280729796	0.0193986985239769	0.0141521850436635	0.00625442977797688	1.13062096367988e-10	0.893191696934664
TCGA-A4-8310-01	0.052689285420473	0.00128088450033317	0.0379797996623619	0.0108535343662643	0.00635642802853807	0.0147252445928032	2.88741425244139e-09	0.926499193754636
TCGA-A4-8311-01	0.400520137125755	0.000853387210153418	0.0532726645144073	0.01542529380084	0.0126715302464065	0.00512094365572306	2.02810075987585e-10	0.910014616209309
TCGA-A4-8312-01	0.263280819975516	0.00408765400299657	0.0760343997657385	0.0282218644225719	0.0394256043558961	0.00194342290447302	4.34574441261953e-09	0.848215579957457
TCGA-A4-8515-01	0.366184824968656	0.00245526100824901	0.0474072630683025	0.0186780671181584	0.0129907883945268	0.00623357911382783	2.09221063609986e-08	0.907407578648722
TCGA-A4-8516-01	0.203641587065899	0.00148285965622254	0.0501519664354995	0.0172665865789377	0.0134928590556533	0.0220634045042332	2.13503517451276e-09	0.893377274323152
TCGA-A4-8517-01	-0.0238788980758091	0.00230504265636835	0.0562101193146189	0.0150086600196196	0.0207632188259727	0.0239882931947185	2.46739711765977e-09	0.880369845548641
TCGA-A4-8518-01	-0.0593063067200545	0.00330188517546764	0.0533539018808591	0.0156498780154454	0.0174114744424582	0.00786328001446381	2.08089513128375e-09	0.893709501096558
TCGA-A4-8630-01	0.109391264021951	0.0018964307728113	0.0602656048097832	0.0240079483271778	0.0143299748052156	0.00540837036905929	9.92698537877682e-10	0.892430343953678
TCGA-A4-A48D-01	0.296367067591133	0.0020708759600133	0.0644081158198551	0.0112905806703408	0.00733876300648183	0.0533589286841109	1.1192221036546e-07	0.859107462352688
TCGA-A4-A4ZT-01	0.154971172627508	0.00242909305311847	0.0762495535668926	0.0227381058989068	0.0263780682128396	0.010930833788937	1.91139386306378e-09	0.858220288799333
TCGA-A4-A57E-01	2.65856092152308	0.000819570228687576	0.0229792477483755	0.00537398668716379	0.0213090251391198	0.0143110496344961	3.01922843733192e-08	0.931005513661297
TCGA-A4-A5DU-01	1.44963150919527	0.000185071182060285	0.0364004781157045	0.0106249801013899	0.00587039346160439	0.0164448913256763	1.62628016853686e-07	0.928478272479064
TCGA-A4-A5XZ-01	0.137810165426089	0.00178674838285386	0.064030924116865	0.0180366148565839	0.0161448727141075	0.0334487543877343	6.83940708774335e-09	0.863565842071137
TCGA-A4-A5Y0-01	0.341805747838733	0.00193360380613763	0.0390222024499784	0.0128082363781707	0.0100189656712098	0.00201163431433091	1.31016034518435e-10	0.93300204533159
TCGA-A4-A5Y1-01	1.96752935271276	0.00829956683400698	0.0612082903610862	0.0220064520542015	0.0155218126492941	0.0158793218410784	5.72233151548958e-10	0.862992450978798
TCGA-A4-A6HP-01	1.28574670039877	0.000200485952303983	0.030612972859422	0.0129257884037726	0.0066199120219765	0.0442529304095733	1.09782040252637e-06	0.902817204512443
TCGA-AL-3466-01	2.5920134394491	0.00330713610816277	0.030800615695483	0.0126684237071488	0.00564259625599647	0.00502762340944977	1.74544786464648e-09	0.928951011669848
TCGA-AL-3467-01	1.91529397409237	0.00411934508509391	0.0824984229337962	0.0409176390582876	0.0214403230968472	0.000186054080525362	5.39727596554493e-10	0.850259960356523
TCGA-AL-3468-01	0.414099655779529	0.00113876080112452	0.0317183551948576	0.0105041377572876	0.0191743548356728	0.00622605309764639	1.55611341327073e-10	0.92875360745855
TCGA-AL-3471-01	0.457477315404433	0.000380439318872064	0.0564835003616227	0.0221689693656981	0.0184212016465242	0.00238804776905467	5.00744288045002e-10	0.897846952420399
TCGA-AL-3472-01	0.369765870867534	0.00125942919609137	0.0358742455245312	0.018859104322857	0.0150304632383891	0.00881081401501948	1.03687873025616e-09	0.917086111096165
TCGA-AL-3473-01	1.70703889702278	0.000237993645500787	1.20099260825246e-06	0.173650688249846	0.0141264167558465	0.10194815024362	9.16208175014865e-06	0.697919678557479
TCGA-AL-7173-01	1.86689892722878	0.00869396306040133	0.0271725147329237	0.00905299464206838	0.0191357390582886	0.00940520698989236	7.69309182465988e-10	0.910606309201094
TCGA-AL-A5DJ-01	3.41420291236303	0.00820232106002773	0.0139942110066896	0.0146428252446795	0.0015738442403408	0.0084373155949548	9.12867259154732e-09	0.942628301964517
TCGA-AT-A5NU-01	0.171501690219582	0.00383459489618424	0.0530169193784316	0.0247382106482655	0.0155150916432404	0.00428234551134454	2.95130991764776e-10	0.894310135237061
TCGA-B1-5398-01	1.11122167047345	0.00345255066629776	0.0677036472468771	0.0184208272184099	0.0202942159112162	0.13022688211864	5.08357117890906e-07	0.756777282021122
TCGA-B1-7332-01	0.62840494332551	0.00285645507228952	0.0769027538907672	0.016809833367576	0.020379837795756	0.0372505674979777	1.30817341099282e-08	0.841645049253693
TCGA-B1-A47M-01	2.08520475180572	0.00100021222429344	0.0294195581038322	0.00881621454138631	0.014229427214408	0.00967712836727986	4.95529928613688e-08	0.932441680171709
TCGA-B1-A47N-01	0.836177398316146	0.000118096183727709	0.0393295704830327	0.0177382089128955	0.00890537287454549	0.016245707056252	2.11311233192936e-09	0.913293236379262
TCGA-B1-A47O-01	1.01020723313595	0.00024943511264937	0.0224909448687476	0.00195447647328797	0.00775196251121152	0.0206005368040229	4.37954347982307e-08	0.942132236919223
TCGA-B1-A654-01	1.2292187036852	0.00407988596652676	0.0205208866617622	0.00925997879904762	0.00884785817254257	0.0130627232305247	7.50143727775738e-10	0.940091440193431
TCGA-B1-A655-01	0.6621127243925	0.00205686717373574	0.0482605523460576	0.0373754674921363	0.0111922862829377	0.0279707408711948	9.19943959579375e-09	0.867883341721363
TCGA-B1-A656-01	1.89161174719116	0.00322757637142548	0.0170128257192358	1.27811056871341e-05	5.85019461526765e-05	0.171472708099621	0.00143466930510461	0.735628523263291
TCGA-B1-A657-01	1.28554998567662	0.00162447643995703	0.064550746378178	0.0100964689244721	0.00238205326608209	0.0453310911778715	2.98467578402865e-09	0.87068919634383
TCGA-B3-3925-01	0.629903658062152	0.00314288935030951	0.0778778251801308	0.029607256047948	0.0122787898362943	0.0314351533243128	1.69476368389106e-09	0.839268454925253
TCGA-B3-3926-01	1.5458944255143	0.0023418717219827	0.0685077695664735	0.0202166243493639	0.0178598206136249	0.0117270176950617	3.61556698912004e-09	0.874052378827542
TCGA-B3-4103-01	0.955070961195265	0.00251769690473411	0.066680670504955	0.0282518245680942	0.0129073306738842	0.0142982348009248	4.21570466942572e-09	0.865395172029159
TCGA-B3-4104-01	1.2044505904713	0.00214012776564125	0.0915268352426215	0.0198109789342597	0.041204616651853	0.00356160757360237	1.62983049567319e-09	0.818148205616604
TCGA-B3-8121-01	1.19080785505095	0.00586799379778504	0.0648519442796508	0.0251398739908581	0.0396410753229832	0.0516169898289414	0.00037492847342225	0.773094713045073
TCGA-B3-A6W5-01	0.256298024059258	0.00297078535903569	0.0716408774355114	0.0217949833466112	0.0265873650191082	0.0120933279643801	4.80144308925746e-10	0.863087835269618
TCGA-B9-4113-01	0.671660864271349	0.00170347802918108	0.064323698089804	0.0310929570220458	0.0141748673263919	0.0408064938281882	1.17828497239038e-08	0.84566744604258
TCGA-B9-4115-01	1.44167064554546	0.000395753571536332	0.041617997956179	0.00434711322511384	2.40636898195197e-06	0.0554055962087117	6.44891801747618e-06	0.895910592937084
TCGA-B9-4116-01	1.97841786559586	0.00359357626934147	0.0819292195214979	0.0263134174627883	0.018975632923668	0.00833986730890445	1.2433475965785e-10	0.857051843170009
TCGA-B9-4117-01	0.518492476492215	0.00173725783957877	0.0713754380739995	0.0289028874420587	0.0116232570201745	0.0336086293178922	1.20024466881244e-08	0.847287267191571
TCGA-B9-4617-01	1.08284952823269	0.000448177163442909	0.0282226362643308	0.0155255681029858	0.0119837704742391	0.00591434591265093	2.63386233257341e-08	0.936562597747829
TCGA-B9-5155-01	-0.203058193340472	0.00302668605273842	0.0603449566555364	0.0280134404534422	0.0161918260448073	0.00125582885051228	7.40111853405875e-10	0.886712699815738
TCGA-B9-5156-01	1.12200371074188	0.00248855694689362	0.0850333152293657	0.0166855218628422	0.0152350633630564	0.0330384562060254	2.34321271912055e-08	0.834696786692666
TCGA-B9-7268-01	0.415676826401679	0.00185885637429899	0.043865748460056	0.0217114320080238	0.0201650080648094	0.00667751490883141	6.88573231675727e-10	0.905036788774131
TCGA-B9-A44B-01	0.450308244787804	0.00127300393138717	0.0264467592085625	0.00904787805435716	0.0420305229757203	0.00295175817206203	6.52732578954973e-09	0.905899716356863
TCGA-B9-A5W7-01	1.06837577013092	0.00187310312566601	0.0451346889601871	0.0148620648429323	0.0141370673468914	0.00949723923187448	5.92417888864932e-10	0.912669925170405
TCGA-B9-A5W8-01	1.56492673420511	0.000717349365946213	0.0627177628855566	0.0145153698482208	0.00510998798045461	0.0715861980934487	1.02780545001218e-07	0.842930726466315
TCGA-B9-A5W9-01	1.73828526052063	0.00127912566357636	0.039645698810306	0.0175555798843541	0.00967641787714922	0.00272596203493579	9.49986559729136e-11	0.926335125322093
TCGA-B9-A69E-01	0.975842121984032	0.00330362151336783	0.0389005602678445	0.0248913860153198	0.0824810731311937	0.0482438635882789	6.80151153468587e-08	0.794045069780188
TCGA-B9-A8YH-01	0.881674442073231	0.000796969111834798	0.0536642763236611	0.0164477275728382	0.01277765995036	0.0378287078025604	6.81343024970977e-10	0.873549005463154
TCGA-B9-A8YI-01	0.138523854979395	0.00266603305692102	0.0545681655900208	0.0185224854055549	0.0113009912190682	0.00904444723369404	6.00273633589925e-10	0.903045400513716
TCGA-BQ-5875-01	1.47232586025573	0.00465472911179224	0.0878417285292975	0.0240823116640262	0.0349513109180295	0.0136610908003944	6.85358696777685e-10	0.831499054716503
TCGA-BQ-5876-01	0.797065191651536	0.00305299933769488	0.0577360956685531	0.0196771263638869	0.0227040777737744	0.00449993022104071	1.38183105307246e-07	0.867476229701801
TCGA-BQ-5877-01	2.20387300422645	0.00216259424004307	0.0681697146227244	0.0237491561001841	0.0183860393406567	0.0332101625670148	0.000716335613001177	0.817370122481637
TCGA-BQ-5878-01	0.508745842021495	0.00284523713673048	0.0551567433925028	0.0227636291442825	0.0126343334823449	0.00875588366726383	2.09381796380917e-10	0.894828040070247
TCGA-BQ-5879-01	2.59202122716914	0.00515285941775663	0.0606616859303038	0.0168580754980042	0.0879860557611908	0.00928804806199961	4.06498915257352e-10	0.788016337290921
TCGA-BQ-5880-01	1.34430938436497	0.00650053646932694	0.0487333863164596	0.0161221298816472	0.0284432553734109	0.027622326440885	2.36142157452623e-08	0.844450472747148
TCGA-BQ-5881-01	-0.0310672108436347	0.000729038543587122	0.0289776701473006	3.62674906834899e-05	1.17501004871271e-06	0.131115223962613	5.63387642286789e-07	0.836915212324623
TCGA-BQ-5882-01	1.98787967207874	0.00501090454035912	0.0388389419558542	0.0223097041428758	0.0278663767782429	0.024001728428392	7.13195474989819e-08	0.872772217017916
TCGA-BQ-5883-01	-0.190204302416904	0.0057039821977938	0.0976685706692174	0.0332872262471159	0.0462077462092892	0.00624673550553305	5.69900461782802e-10	0.801355310514196
TCGA-BQ-5884-01	0.896679727221826	0.00535142949607508	0.0999834477630603	0.0329747652046644	0.0123991720835749	0.0288951504857682	4.85877688588092e-09	0.815987653071463
TCGA-BQ-5885-01	1.50495507660411	0.00111899948397598	0.0243164319656918	0.0119493322257547	0.00554322676108905	0.00674433358377493	2.67479640579897e-08	0.939386200399416
TCGA-BQ-5886-01	1.26906516867081	0.0021624886886195	0.0306349511495711	0.00538690108536156	0.00509761513806454	0.0173443230464352	2.54217546572484e-08	0.935209991875006
TCGA-BQ-5887-01	1.95962570066072	0.001274350501709	0.0361087041314772	0.00107674130108062	0.0380644031550128	0.0264258891694811	1.01255864029208e-06	0.766487529136199
TCGA-BQ-5888-01	1.82801155955813	0.0153000169151793	0.0286936553712823	0.00647834298120968	0.012869020265685	0.0112771177636794	0.00155019579292985	0.918989147156208
TCGA-BQ-5889-01	2.35327569344456	0.0199734595747535	0.0368350283172399	0.024826848100524	0.0454060452561264	0.0311738119304676	0.00544689264585322	0.791053778768775
TCGA-BQ-5890-01	1.21256778249674	0.00134015805832771	0.0382543490605169	0.00805794870935065	0.00882355150317407	0.0215250385182245	3.90796892783363e-08	0.916973195834331
TCGA-BQ-5891-01	1.00043980281996	0.0017076859229286	0.0377031298371716	0.0132002468658694	0.0159526304924004	0.00535004381693307	3.34921324375677e-11	0.922702035378952
TCGA-BQ-5892-01	1.62417062758205	0.00475602859288874	0.0552418204473493	0.0329902619456659	0.075061148291926	0.0177044742198566	8.94456409752265e-09	0.78639190108631
TCGA-BQ-5893-01	2.30489220441282	0.00250108351518383	0.0481181171567306	0.0151386516733187	0.0573492602704625	0.00339185591361852	4.90529206452183e-11	0.854306335248318
TCGA-BQ-5894-01	3.67323124305446	0.00527758156915165	0.0501706256979932	0.0048643094746694	0.0370294380952831	0.0323722305174768	9.48438691093516e-09	0.79461893726276
TCGA-BQ-7044-01	1.43190796803534	0.00469429473909145	0.0405400511212886	0.0138416620251281	0.0223311140755794	0.00752632928044252	3.30346891390248e-08	0.909761614138779
TCGA-BQ-7045-01	1.07846470262247	0.00286263360253872	0.0562175517110504	0.0120052741912875	0.0125798253160236	0.0171007516828465	1.54107850659746e-09	0.897531275687473
TCGA-BQ-7046-01	0.168325020307187	0.00223490870365797	0.0679874468780874	0.00700492850665638	0.00577680486175493	0.0530190812054838	1.36955590095066e-07	0.860946423303841
TCGA-BQ-7048-01	0.439887557652351	0.00254552259441194	0.0377766736272098	0.0149555280425756	0.0230340169131365	0.0179479095466197	1.05450073947187e-09	0.897396946042705
TCGA-BQ-7049-01	1.91391276399159	0.0472591035655222	0.0589740471300168	0.0105554004785393	0.0248841912070253	0.0117757952865496	7.91313510299289e-09	0.818550168019954
TCGA-BQ-7050-01	0.4214225987778	0.003130390872521	0.0567317936598363	0.0178345963471553	0.00790790478066027	0.0148469517350513	4.66429739196198e-10	0.896354494095048
TCGA-BQ-7051-01	0.981888990701382	0.00293579857748035	0.056788397765363	0.0214618494511152	0.0165870402524357	0.00430679708016535	4.67104685009386e-09	0.893471096151641
TCGA-BQ-7053-01	0.732322880683162	0.00504920588263794	0.0527849029796901	0.01361041762528	0.0129617642163506	0.0240007917194327	9.51281022771674e-07	0.883537051803282
TCGA-BQ-7055-01	1.38020787755532	0.00622680480226848	0.0701074533291616	0.0269624510637237	0.0611271992012342	0.00381248820335262	6.68469800332399e-11	0.828811913842942
TCGA-BQ-7056-01	0.825505107406398	0.00032573130254913	0.0255164737352442	0.0049687670603878	0.0181957932634466	0.0219008289365803	6.93123238136612e-08	0.908250662216854
TCGA-BQ-7058-01	0.292658933391379	0.00146663510569432	0.0192855267890109	0.00704105101584217	0.0139647051962014	0.00550253050713788	2.43927785125165e-08	0.941862314459253
TCGA-BQ-7059-01	0.933897607644884	0.00210766751119487	0.0757174036842478	0.0128684785169726	0.0027465291116691	0.115274382734802	4.75235816430072e-08	0.780930343774704
TCGA-BQ-7060-01	0.0489463215606314	0.00304785102916304	0.0703009849969554	0.0184220135076024	0.0110769318005365	0.0297834072627083	3.60015747103905e-09	0.863072657933376
TCGA-BQ-7061-01	0.978859932777423	0.00256912705525999	0.0419405128934716	0.0166795143745121	0.025576342069166	0.0163514470209868	3.41007591375495e-09	0.885639352566625
TCGA-BQ-7062-01	0.341798193114117	0.00208635612501396	0.0818317957452908	0.0117067593238186	0.0105282538175414	0.0583757879212469	6.77459611571217e-08	0.832045607023448
TCGA-DW-5560-01	0.919984985637448	0.000404007138614254	0.0216928654545654	0.00961206261107605	0.0112856383639794	0.0124373916314279	6.86373403312795e-10	0.940596018514157
TCGA-DW-5561-01	1.30983981114129	0.000748023348799592	0.0493778246193736	0.0162937681793112	0.00901020477055516	0.0207117456292548	8.17438476051827e-10	0.900876131123645
TCGA-DW-7834-01	1.57024645092831	0.000684448142347779	0.0548814974200549	0.00743878356751058	0.00585216592674405	0.0526471662990041	2.38368647528732e-07	0.872531121185759
TCGA-DW-7836-01	0.971329502608197	0.00110092324960086	0.0352929065729405	0.0155981903313032	0.0141970793949901	0.00319206029143427	3.53585354889631e-08	0.922898717299315
TCGA-DW-7837-01	0.760974196048847	0.00165870134192079	0.0556257736917445	0.0159099716298329	0.0125171795481263	0.0223152508067306	1.20834453844791e-09	0.888302486997904
TCGA-DW-7838-01	1.78961040688421	0.00247115230025177	0.0694126906664325	0.00717334379126393	0.00907417029487691	0.0559506288041379	1.0303572333933e-07	0.846142959224136
TCGA-DW-7839-01	1.60897938978498	0.00180424400883788	0.051797292852124	0.0271294282648346	0.0453622966008129	0.000541013071576739	2.51285062275419e-10	0.872355414730038
TCGA-DW-7840-01	0.708285500539814	0.00111999535052968	0.0590062959273772	0.0167018722150548	0.0194018580204122	0.0197295758719476	0.00043155884944861	0.879007117954686
TCGA-DW-7841-01	1.7031990328732	0.00237941001125137	0.094848646520256	0.00721568295061896	0.0220736937262805	0.023939979124716	5.67443911488684e-08	0.84509924428955
TCGA-DW-7842-01	0.802493217926284	0.00190702741290811	0.0570251978222925	0.0226987522773799	0.0232158496021817	0.00569494876173641	4.856697945764e-11	0.884791546006631
TCGA-DW-7963-01	0.18052005041532	0.0026342088804988	0.0524609797231874	0.0121120503593522	0.0263937968264679	0.0168198161155523	3.95911074371123e-09	0.885613364518486
TCGA-DZ-6132-01	0.831809684980415	0.00110818354192194	0.0703164883750308	0.00951931136714395	0.00533721735585356	0.173784173291037	1.38230878506023e-07	0.705267500292479
TCGA-DZ-6133-01	0.765939575070916	0.00270504270646939	0.0665587119037491	0.0254006457832034	0.0228266726763839	0.00359973727384709	4.04140764760792e-11	0.875743451844498
TCGA-DZ-6134-01	0.157786728449228	0.024640518192741	0.0962164773748253	0.0198762100820477	0.0309677544424919	0.0513781588109006	8.66666222993685e-08	0.759154755743851
TCGA-DZ-6135-01	0.698769930797653	0.0288133556614612	0.0641409530218573	0.0205148836034599	0.0135737667931201	0.0197836429660576	5.02447342504167e-10	0.84680498881262
TCGA-EV-5901-01	1.06745136085351	0.0121494374106116	0.0892090431725271	0.0176236941884029	0.0324150353816959	0.0243754801821738	4.11395623179385e-12	0.803569019920117
TCGA-EV-5902-01	1.02388334380682	0.000656668462291545	0.0310090369983529	0.0125441046361189	0.00999729919611076	0.00189866391431583	9.87130891970017e-10	0.941535573504851
TCGA-EV-5903-01	0.77613737318575	0.0064056728031894	0.0721136586731167	0.0212054319511903	0.0248551863299643	0.0168154502463485	1.10201395902248e-09	0.839762350057693
TCGA-F9-A4JJ-01	3.93963619720204	0.00753312859989586	0.0411516887260227	0.0158575289615225	0.0394591834673702	0.0059461840100439	1.10429794701112e-10	0.880499847643972
TCGA-F9-A7Q0-01	1.8817161560137	0.00180229510598793	0.0380716368682323	0.0168014142850064	0.0180659619061587	0.00454466646901096	0.000474731881975603	0.91063145445302
TCGA-F9-A7VF-01	1.09777905713549	0.00069718908947016	0.0183919761910848	0.008093495272117	0.0177396501022361	0.00452775424619816	0.00155604624398229	0.946311935373321
TCGA-F9-A8NY-01	2.21221294714243	0.00159614543792443	0.0389840017201961	0.0177851271144519	0.0363076791993422	0.00256315058847274	3.09648170673908e-10	0.897793144864064
TCGA-F9-A97G-01	1.05576738240705	0.00450877763009845	0.0618658550864856	0.0163572454047114	0.0225953651070186	0.035103202432348	7.48188389755178e-09	0.837246979059912
TCGA-G7-6789-01	1.98877031698254	0.000157738478910905	0.0225165470973221	3.08602124010577e-07	0.0291942520045762	0.00802558644860875	0.00109933644707765	0.78870629758167
TCGA-G7-6790-01	0.687100954085308	0.00449474224875566	0.081080245342557	0.0229984741577785	0.0163569168029513	0.00900315398760489	2.27627314155958e-10	0.859774097681161
TCGA-G7-6792-01	0.982444890239067	0.00284529637348061	0.0635731385690162	0.0214102847249135	0.0190000820125481	0.0128217952404413	2.67120608549558e-09	0.876550671371255
TCGA-G7-6793-01	1.79865641407022	0.00210111719563567	0.0400399862061366	0.00355114972371096	0.107937326667134	0.0146842650188877	1.41781718327613e-08	0.758053340363336
TCGA-G7-6795-01	0.319275474082708	0.00123791526690628	0.0424473276630742	0.0185371806016496	0.010435792095423	0.0143172528496505	1.43833006873378e-07	0.910576130127185
TCGA-G7-6796-01	1.09533976576175	0.0130479517367586	0.0245239346380621	0.0123598961244154	0.0152561056469788	0.00586524091817768	6.61699154765937e-10	0.912101903277773
TCGA-G7-6797-01	0.632234928777227	0.00234261533869582	0.0624595140551228	0.0254972908209356	0.0118258292682035	0.0047878643420863	3.25099236994216e-10	0.887076680207782
TCGA-G7-7501-01	1.67186517421509	0.00173438029998186	0.0314905583181248	0.0103734987005876	0.0112061291885515	0.0161972282131647	1.59598461616052e-09	0.924280827413046
TCGA-G7-7502-01	1.18168781609015	0.0011960408735041	0.0620073673502967	7.32395682286781e-07	0.013606322863191	0.0612442679976668	3.05778346574876e-07	0.85173169716136
TCGA-G7-A4TM-01	1.44671612369382	0.00457405352349607	0.0482653074119568	0.0093049914139081	0.019579687219716	0.0190587564195614	4.97297828214244e-10	0.892119149692964
TCGA-G7-A8LB-01	0.986922039707741	0.000179116622983142	0.0211881237322117	0.01152426343419	0.0127693390530785	0.00246701860534869	4.16139466301503e-08	0.94748477425732
TCGA-G7-A8LC-01	2.06797920112736	0.00099782110176284	0.0239307069097302	0.00982412024186627	0.0219315034716746	0.00274923705017814	0.000575532586715411	0.937445092429428
TCGA-G7-A8LD-01	2.1740360721005	0.00302971595483487	0.0514340012241223	0.0206699463206406	0.0147018440354905	0.0079376445530904	1.188623269708e-10	0.89521481065043
TCGA-G7-A8LE-01	0.697715371523141	0.00169051911430545	0.058314940535639	0.0234532759053224	0.0328815552438191	0.00784188103452893	1.158823723352e-09	0.861118055636047
TCGA-GL-6846-01	0.828695167831309	0.00313485210954002	0.0531792002009329	0.0191045628324259	0.0377284215915534	0.00867095463041708	3.90837952068218e-11	0.852172641915967
TCGA-GL-7773-01	1.4639014469815	0.00329989344016777	0.0531409293372654	0.019001134770123	0.0318605249089584	0.00806614999092779	1.30907003389145e-09	0.881486244311629
TCGA-GL-7966-01	2.78649902583939	0.00154296834565108	0.0515130671487433	0.0126542712728379	0.0242778215706424	0.00285545168373952	1.02484056195006e-10	0.892602891057787
TCGA-GL-8500-01	1.44509502059804	0.00220254030357338	0.0450381007375744	0.0210131424234507	0.00917853708914056	0.00277969801416571	1.91444275109319e-11	0.91874514409126
TCGA-GL-A4EM-01	0.225814278867741	0.00710358688186184	0.0681786039142176	0.00733644869293618	0.0174128139009985	0.0545182613878161	2.51010872431969e-10	0.835901375355449
TCGA-GL-A59R-01	0.27971355400144	0.00203483547273238	0.055008753834113	0.0152129908628981	0.0216962337179162	0.0131074146189952	1.22979370055383e-09	0.890799214846596
TCGA-GL-A59T-01	0.547466589539959	0.000992299612744533	0.0508356975294786	0.0078471264697486	0.00807089405354626	0.0324991989654488	2.00348641373809e-08	0.896359682930714
TCGA-GL-A9DC-01	0.566610364174774	0.00229634502083748	0.0582877558822217	0.022878786882032	0.0380406349611082	0.0140889281016668	3.88424674021858e-10	0.861473643983398
TCGA-GL-A9DD-01	0.993725048472301	0.00105461376813241	0.0657542663217681	0.00642483286009147	0.0117123969679322	0.0609205092377384	6.68610930347907e-08	0.845365103509991
TCGA-GL-A9DE-01	0.212652915163652	0.00273828941425936	0.048749038462527	0.0173875637878259	0.0135990288048752	0.01342457425699	2.65462617171918e-09	0.900803475527001
TCGA-HE-7129-01	0.835769858355256	0.00324550388380269	0.0654025204517489	0.0243138927103311	0.0285941704988493	0.00362414156472658	4.49191773173528e-10	0.872207712511261
TCGA-HE-7130-01	1.62517138734383	0.0028653815064859	0.0877157944800878	0.0352666160338008	0.052254421940726	0.00276563371597173	1.29664048303964e-09	0.812919005777334
TCGA-HE-A5NF-01	0.425422711169761	0.00230013878425011	0.0754965398626781	0.00132161967187834	0.00631676808560573	0.110362985209005	1.71915458211908e-08	0.800572782936482
TCGA-HE-A5NH-01	0.484425703262014	0.00241785865582551	0.0580033206030466	0.0241449222950567	0.0230746149760425	0.00899433049559516	4.17253435740502e-11	0.88139048661926
TCGA-HE-A5NI-01	0.754380120559991	8.50227165063774e-05	0.0495104714662984	0.0110137986177374	0.0255189450596043	0.0306356276010792	1.41705582817136e-07	0.87960913862685
TCGA-HE-A5NJ-01	1.38786139221537	0.00162182381520869	0.0438495410654177	0.0157920892198641	0.0275244882466012	0.00286837874006992	5.4505295446344e-09	0.899289617994744
TCGA-HE-A5NK-01	1.61622616206915	2.30519568318761e-05	0.0511965084508836	5.48711307937524e-05	0.0333392974426819	0.123014011240865	0.00819258945421423	0.771577453905552
TCGA-HE-A5NL-01	0.72276244295546	3.78822228773028e-05	0.0615216114620559	0.00524012741873962	0.0175308389873379	0.0690879250031072	2.28989676450864e-07	0.843921116080173
TCGA-IA-A40U-01	1.19934851899833	0.00163982277558066	0.0421481691675226	0.0140845301378794	0.0347280553674519	0.0185595428725349	8.76975065036317e-09	0.884107312337948
TCGA-IA-A40X-01	1.09076328143063	0.00142068835871438	0.0326789451720403	0.0170776732430267	0.0180768137351382	0.0136524110949341	3.9920241319196e-08	0.910843978689865
TCGA-IA-A40Y-01	3.2204148556043	0.000879518149560392	0.0371271640496652	0.00904181988997764	0.00913488724279517	0.0100286075758431	3.2550055268035e-09	0.925869783648887
TCGA-IA-A83S-01	1.34432551097128	0.00118639783103897	0.0469727872602238	0.00736391798417272	0.00345377079655513	0.0370257009488902	6.75265963782663e-09	0.900050461962563
TCGA-IA-A83T-01	0.332218175532541	0.000642014585596726	0.0428825250425847	2.54626697421662e-05	3.41884141324533e-06	0.204072300143774	2.06143983143497e-06	0.743887528356994
TCGA-IA-A83V-01	1.08667565156717	0.00163886836481048	0.0586570823082312	0.00338144638096567	0.00563128562057081	0.105800732954574	9.15230783074565e-08	0.798751280343588
TCGA-IA-A83W-01	1.3725343963887	0.00540267534503097	0.0412535045142405	0.0246767973356022	0.0217079072568152	0.034034102361298	6.93665261600477e-09	0.862884550218052
TCGA-IZ-8195-01	0.404475552277378	0.00175874482307176	0.0376057332317962	0.0148295400324585	0.024447418515859	0.00688581193242309	1.76673143076527e-11	0.905711621897744
TCGA-IZ-8196-01	0.536241152923198	0.00242134805036784	0.0668001491536996	0.0278238650966386	0.0381623255404798	0.00667698643692485	1.71369069892024e-10	0.849383543614141
TCGA-IZ-A6M8-01	0.593571229576431	6.14216705326932e-05	0.0352068648955108	5.36717373381325e-06	5.85753399709312e-06	0.111201489471041	6.05836462175833e-07	0.852301123075135
TCGA-IZ-A6M9-01	1.21468404683081	0.000447448786570386	0.0364519277694125	0.00398546700683145	0.00466261686572862	0.0368068655770749	3.60082807444058e-08	0.916942109341844
TCGA-J7-6720-01	0.741399358445511	0.00357942407647594	0.0430503764600517	0.0100798694711016	0.0133457536062908	0.0528962000136314	5.94870256241878e-08	0.866877833060476
TCGA-J7-8537-01	2.09849471013942	0.00839397213856869	0.0356419005554255	0.0176659757897218	0.00557893890405311	0.108942428995789	2.81737070726333e-07	0.796865317246484
TCGA-J7-A8I2-01	1.36549761367159	0.000314965590843089	0.0887439029255583	0.0141561578091186	0.036092193680193	0.000697512613372269	0.00094887133544047	0.849204801051335
TCGA-KV-A6GD-01	1.64552879352945	0.0123153568888336	0.0694029166746309	0.00338582194328869	4.64871552164899e-05	0.14435287119903	4.01444863313766e-07	0.759950983029345
TCGA-KV-A6GE-01	1.1313653539453	0.00144451055093212	0.0474061860842589	0.0155058765957549	0.0130907090033323	0.022502789989781	1.00415392905757e-07	0.897180730301368
TCGA-KV-A74V-01	0.726107073631508	0.00257784710642217	0.0391560209663693	0.0142700133392816	0.0118486131793235	0.0108511584500554	2.02371347409649e-08	0.917369373989738
TCGA-MH-A55W-01	0.336137854460437	0.00250808232556052	0.0943206000176	0.0215731665979191	0.0148596608201875	0.0104397439354063	1.61919920652091e-09	0.855482145770646
TCGA-MH-A55Z-01	0.5495276738825	0.00113215178891653	0.0367909172584542	0.0112383157653014	0.012967072767319	0.0135377974248661	0.00106341739560536	0.919814537794447
TCGA-MH-A560-01	0.290393759477941	0.00223895183759408	0.0365785587841486	0.0123978969676561	0.0202367152042841	0.00833231703172765	6.28933386111186e-10	0.918860594451052
TCGA-MH-A561-01	0.660602958348471	0.00511307701583072	0.0539985294410835	0.0177897497600388	0.0107859582043622	0.0340237687295171	1.72205957088451e-08	0.874064599799285
TCGA-MH-A562-01	1.50214348088534	4.29378910599505e-05	0.0249227350814864	0.00242646728917476	8.39981066698242e-06	0.0581482112370976	6.33528732222366e-05	0.913446722898343
TCGA-MH-A854-01	1.8446269407691	0.000511466496545613	0.0265373401818892	0.00698016575043067	0.0168235649158841	0.0114963811878222	9.00631261573841e-08	0.935547393427394
TCGA-MH-A855-01	0.486486654009487	0.00380503550918738	0.0524291596806461	0.0258726833518837	0.0216014089680605	0.0204006867141376	1.67299470942931e-09	0.867606233626348
TCGA-MH-A856-01	1.85818894367894	0.00386139401723869	0.0299994083217613	0.0106531360055086	0.0257922313205106	0.0116078941608696	2.47989312804542e-09	0.912917593625628
TCGA-MH-A857-01	0.0951912719040076	0.00333775562901843	0.0563570915439183	0.0228460194315544	0.014389948095421	0.00400962455295572	1.28316628962738e-10	0.897421284011003
TCGA-O9-A75Z-01	0.86332718713497	0.000713426793083026	0.0542741964971531	0.0149414260035909	0.0101733930755127	0.0182651350486178	2.50837287571695e-09	0.897417130351118
TCGA-P4-A5E6-01	0.643627164837839	1.42478411336731e-06	0.0279316277648494	0.00169559223365131	0.00458417900264299	0.0236677963874732	1.06513252187267e-06	0.929272941260629
TCGA-P4-A5E7-01	0.732316176175412	0.00178251715391203	0.0560725984332314	0.0158640973290036	0.0319655336866627	0.0160007711220872	3.89536492122364e-09	0.867253262532537
TCGA-P4-A5E8-01	3.48965394700459	0.00104011253206648	0.0491229252020578	0.012330291072832	0.0192891494396234	0.00272684732773207	0.000772785138453143	0.91024067059701
TCGA-P4-A5EA-01	2.45842687435897	0.0778411832477829	0.0293230866607661	0.0229982908352154	0.0217498399731315	0.0187813088526624	5.2236831874955e-09	0.797160145102621
TCGA-P4-A5EB-01	0.279972990535643	0.00216970356381085	0.0444826809352481	0.0135369341253673	0.00943848142494779	0.0129316891898901	5.06131407191477e-09	0.91263759519727
TCGA-P4-A5ED-01	2.10062944249524	0.00082474902681619	0.0767380366554919	0.0152116780222498	0.0192741886938006	0.0746316340320287	0.00288748619822909	0.800078073101425
TCGA-P4-AAVK-01	0.972646877053241	0.00255361630790821	0.047826712649677	0.018336922235938	0.0204701280607501	0.0155491772737196	2.00622284277973e-10	0.8903337478489
TCGA-P4-AAVL-01	1.78812747836462	0.000198196276085184	0.0213821002847601	0.00748914261950187	0.0230014762726524	0.012163272571404	0.000118953690638731	0.880298090174894
TCGA-P4-AAVM-01	0.5617916596587	0.00228790990898201	0.0458463089300502	0.0126881550958184	0.00343971565946726	0.0140333806047492	2.57914769954026e-09	0.916482232907451
TCGA-P4-AAVO-01	0.995762107301266	0.00142087777015967	0.0261552178705372	0.0105331579008114	0.0104747490846246	0.00321415525313734	7.7577272133877e-11	0.946438369833556
TCGA-PJ-A5Z8-01	1.79073560406762	0.00281101223593981	0.0914945875866614	0.0231415119985842	0.00049820996975665	0.0766148747310931	0.00214046018578905	0.787260882202154
TCGA-PJ-A5Z9-01	0.815227588698018	0.00165365426924772	0.0388597413395539	0.0136114001224418	0.0104681606199525	0.00770070541291137	4.85048327326978e-10	0.925089409209888
TCGA-Q2-A5QZ-01	2.54912187000828	0.00034627569525588	0.00395698229891387	1.00457047374779e-06	0.013851693624036	0.0426244791921714	0.00115042417197635	0.93477065108559
TCGA-SX-A71R-01	0.712149738522218	0.000287082757432837	0.0274454852118823	0.0232067256656473	0.0228077925753322	0.00736507875321689	5.24329962020389e-09	0.916251736517577
TCGA-SX-A71S-01	0.896004914211633	0.00189615560475492	0.059599974269059	0.0258890486965497	0.0166510637346164	0.0154135738612088	2.39956065660554e-09	0.876397124953822
TCGA-SX-A71U-01	1.02758625993857	0.0012253475373048	0.0563153919958696	0.0137087249605036	0.0136166984426764	0.0170660894428695	6.89633165891751e-09	0.895484333294974
TCGA-SX-A71V-01	0.367248635470783	0.00207319249726343	0.0653969428429751	0.0177135322717364	0.00711647863312581	0.0350482317599992	1.1891487219738e-08	0.871415777654356
TCGA-SX-A71W-01	0.554556511811513	0.00164984593918734	0.0547411864578291	0.019306804448241	0.0145332973541893	0.00942950745866189	2.07755462975133e-09	0.894165602273661
TCGA-SX-A7SL-01	1.45410791245467	0.000548877006783725	0.022207001470568	0.009155014827954	0.0100229279433899	0.000846973678999366	4.93968297648875e-10	0.955598481679719
TCGA-SX-A7SM-01	1.85179244322619	0.0013539957707623	0.0290893478606007	0.00938203577718917	0.0155508082879894	0.0127756974607435	1.78778584298028e-09	0.918456521237392
TCGA-SX-A7SN-01	1.22959715802938	0.000411250085821844	0.0412958711268031	0.0117840718632243	0.0139413417144273	0.0286396098728434	7.18968667889563e-08	0.902452626710086
TCGA-SX-A7SO-01	0.608271582298836	0.00249492184115638	0.0434240140977365	0.0159480285853757	0.0219652870266968	0.00870978799537256	1.56250447467849e-10	0.904581518710244
TCGA-SX-A7SP-01	0.662061011614012	0.000905855718468632	0.0454632261702601	0.0119122784683941	0.00830317329552109	0.0400172352741174	1.09098126637707e-08	0.890401556781248
TCGA-SX-A7SQ-01	0.894792097170865	0.00125480032890703	0.0440830590560841	0.0136620467226842	0.0252963438843446	0.00725412550695748	1.287659629776e-09	0.903370676116019
TCGA-SX-A7SR-01	0.654071642135685	0.00116234303978321	0.0512424117382684	0.0221968336101972	0.0116649825053734	0.0237721663875455	1.47634940788015e-08	0.887718776623368
TCGA-SX-A7SS-01	0.26409923559774	0.000597812663753948	0.0312436921292496	0.0134647032326127	0.0190545711173169	0.0255378075482503	7.65589298102443e-08	0.907066764071597
TCGA-SX-A7SU-01	0.965357244578531	0.000173221133603313	0.03919978971807	0.00839999364519716	0.00920414036665554	0.0270523213460634	1.08918602535072e-08	0.911825676132645
TCGA-UN-AAZ9-01	1.60397818965841	0.00142641429987613	0.0512368151796768	0.017608344357474	0.0240552608252076	0.00152295272988135	3.005033525004e-09	0.902075992062531
TCGA-UZ-A9PJ-01	0.578926784790937	0.00169402467164751	0.0449382164879599	0.0149814534140944	0.0124404809649561	0.0049780235363761	1.38481030297714e-10	0.918388208951397
TCGA-UZ-A9PK-01	1.10955346506963	0.001359688334549	0.0544060270512843	0.0166712141116889	0.00858317164327529	0.0251817558363471	2.41080184673676e-09	0.891525163292826
TCGA-UZ-A9PL-01	0.841552256536341	0.00113425102585425	0.0343389240666751	0.0148454938866299	0.00901149321924487	0.00195250576746581	1.47442573442381e-09	0.936391940197115
TCGA-UZ-A9PM-01	1.39205505918611	0.00213614597216132	0.0389243589381857	0.000145729428669085	0.00905352006038782	0.0681205471055535	4.16812301391398e-07	0.879189642151787
TCGA-UZ-A9PN-01	1.63632899667051	0.00450906556691037	0.0647308511605685	0.0220093732962496	0.0263974800929246	0.0101365394531757	7.50164490014243e-10	0.815442995362902
TCGA-UZ-A9PO-01	0.386541219901321	0.00346671089104869	0.0585376574387309	0.0152384734579438	0.0123816268874427	0.0387807611233932	5.19724420280345e-09	0.869015788454784
TCGA-UZ-A9PP-01	0.917858441033802	0.00198503798024917	0.0501409686532101	0.017946740028549	0.0220405397119727	0.00925755404167243	1.92488721301363e-09	0.892750143806552
TCGA-UZ-A9PQ-01	1.94956634366782	0.00188670081236491	0.0366647595170855	0.0136544795389851	0.0219537592818	0.00338760060237173	5.52556107126333e-11	0.914743085614419
TCGA-UZ-A9PR-01	0.665785315185182	0.00158301682531601	0.0523093688763646	0.0153327691556098	0.00967069347711741	0.018016585023485	9.14240169022926e-09	0.900476877190826
TCGA-UZ-A9PS-01	1.1794447893044	0.00245871881690245	0.0558576189132201	0.0183517850197256	0.00844732750489133	0.00550511573328248	1.35033656784723e-10	0.904110644810387
TCGA-UZ-A9PU-01	0.798760515769625	0.00111098907449599	0.0553808094364715	0.0127596182184487	0.0135952564670843	0.0203099928868045	3.08640779111116e-09	0.894812893522073
TCGA-UZ-A9PV-01	0.468556052399078	0.00147362401978135	0.0365040723394316	0.0149529704139865	0.0213436650291946	0.00307722399406413	3.15063272149395e-11	0.92098172953108
TCGA-UZ-A9PX-01	0.0691802469617926	0.00154714631876656	0.0561004992775555	0.0195339986764036	0.0160525439475332	0.0244046127448206	6.84720132605052e-09	0.87899841234074
TCGA-UZ-A9PZ-01	0.599350217586757	0.000487780751106351	0.0342175054808691	0.0114777602974085	0.0139317276928587	0.00907865650333974	1.61838750825151e-07	0.927399091607851
TCGA-UZ-A9Q0-01	0.845558176316064	0.000195965131010191	0.0219414333036297	0.00774068336166143	0.0172414397328489	0.0124338209176656	9.54804066535356e-09	0.9358005129271
TCGA-UZ-A9Q1-01	-0.527775584391796	0.00293619583429274	0.0621967591279324	0.0212604147326003	0.0319983258561233	0.00743890399653863	1.47943563348281e-09	0.872218666648252
TCGA-V9-A7HT-01	1.12741549991326	0.000933167399282934	0.0767316311494532	0.0111700597166371	0.0108908318831184	0.0869935634572997	8.52667337913222e-08	0.809506360764375
TCGA-WN-A9G9-01	2.7004574207356	1.54759485179191e-06	1.24585051844146e-06	0.332064037171108	0.00741522458048666	0.154051254619598	8.05964956528183e-06	0.483202438707595
TCGA-WN-AB4C-01	1.17848430876583	0.000346800584625315	0.0360152772362823	0.000567928395642385	0.00138023841445982	0.297449414361148	2.27028982106366e-06	0.663569009259377
TCGA-Y8-A894-01	0.740221852841364	0.00195237744908022	0.0572307635931701	0.0338868633376763	0.0401036739230726	0.00101682222791717	2.13288310745681e-09	0.862468243856023
TCGA-Y8-A895-01	0.880633927726927	0.00111793004800077	0.0451855310300996	0.0123885634466278	0.0099216838947034	0.00730853286688459	2.1733589814726e-10	0.922260381873478
TCGA-Y8-A896-01	1.25098906179203	0.000446194502031887	0.064301435935461	0.024364091592686	0.0137136434452249	0.0491529078584018	5.76965471014386e-08	0.841189082241702
TCGA-Y8-A897-01	0.875189434217687	0.000974993816844426	0.0536882614228305	0.0314982944119435	0.00822570186153476	0.0365898832780508	3.6175361496547e-09	0.861588379894216
TCGA-Y8-A898-01	0.781709311644354	0.000403420454362667	0.0387712503150616	0.00653865006171192	0.010617310178341	0.0600449836063689	3.75312397948821e-08	0.880337770117421
TCGA-Y8-A8RY-01	0.344368781139299	0.000704089253488024	0.0573985294109346	0.0185549334132898	0.0052751341110792	0.0532590040564563	1.26567694231776e-07	0.862362942143321
TCGA-Y8-A8RZ-01	0.698801250849401	0.00241551692300861	0.0401942916277269	0.0165224547473292	0.00618588795280767	0.0105390365813493	5.0934883562624e-11	0.922562126577229
TCGA-Y8-A8S0-01	0.28048431311042	0.00112978603442595	0.0487698143203854	0.0170710739595129	0.00826888315066071	0.0123148078316594	2.06982646233034e-09	0.910600154811121
TCGA-Y8-A8S1-01	0.408213204394887	0.0134756555103537	0.0227678685557249	2.02103141655601e-06	0.0776306955145088	0.107714906636908	2.07814807511526e-07	0.764595350133807
