# Supplementary material for: Comprehensive Multi-Omics Identification of Interferon-γ Response Characteristics Reveals That RBCK1 Regulates the Immunosuppressive Microenvironment of Renal Cell Carcinoma
Source: Front Immunol. 2021 Nov 2;12:734646. doi: 10.3389/fimmu.2021.734646 (PMC8593147; doi:10.3389/fimmu.2021.734646)
Supplement: Supplementary file 7 [file DataSheet_7.zip › Cox regression analysis_OS_data.csv]

	times	status	IRF4	ITGB7	CD69	IRF8	IL10RA	CD74	SELP	CDKN1A	MT2A	SOD2	RIPK2	PFKP	RBCK1	TRAFD1	Risk	riskScore
TCGA-3Z-A93Z-01	1.05479452054795	0	0.810610363395777	2.56572115586785	2.57036553613737	4.24389165747645	3.95568392790916	12.4030093169583	1.82713574113797	8.5113007568824	9.20965601613319	6.73722141029468	4.05602211522239	8.6667389300761	6.80069742225081	5.32646429563125	Low_risk	0.115603495908383
TCGA-6D-AA2E-01	0.991780821917808	0	0.910745321005994	2.60475645067357	3.70869085872251	3.65316027865524	3.75047243245003	10.6582796166747	3.09144525884278	7.43176097823768	7.80616762099306	6.80337412381327	3.35707271721728	7.18650322140435	6.05712178166029	4.53853038189552	Low_risk	0.0179950052481783
TCGA-A3-3306-01	3.06849315068493	0	0.58705583843604	3.94858642903923	3.52171830074026	3.24848872870061	3.67754571989434	11.2998280732761	1.6770926774075	6.86154178122781	7.99350918114633	8.24017572914664	4.57910890633572	9.08837577494445	6.89725644959161	4.81255496114229	Low_risk	0.220042458444562
TCGA-A3-3307-01	3.93424657534247	0	1.42227919470494	2.71796808822702	3.28900755729267	4.89196018463259	4.42935333511623	12.2221007433674	3.22053488111633	8.66963808103251	8.55353322127277	7.90059643112128	4.69184773813051	8.91836262435977	6.22349600941653	5.0101011852591	Low_risk	-0.25113478187593
TCGA-A3-3308-01	0.0438356164383562	0	1.25267943799685	1.65518065769138	2.79361520385139	4.61285148076814	4.98391535544078	11.2682946024862	4.71165045469311	6.81650088054928	7.32213559555997	8.53710629547754	4.48002760583302	8.52807742207591	7.10855827742931	5.0379821923403	High_risk	0.842391865088155
TCGA-A3-3311-01	3.26301369863014	1	1.72462597920672	2.67562527399536	3.19035736210511	4.85261982052418	5.06930812683346	11.7303326256768	3.07121079950897	7.26863852665808	7.26524037633129	9.19542834110099	4.50168423369193	7.98173329226828	6.1666720574978	5.44171669085099	High_risk	0.447581407823337
TCGA-A3-3313-01	2.01369863013699	1	1.46462366787457	0.575749814971933	1.34489646709842	2.57649437452674	3.41985323672688	9.53326360688808	1.48643716680505	5.87284451790581	3.78994225658337	5.76915299236948	3.85738661198966	5.49200178307432	6.09049494345599	4.11095217832034	High_risk	1.31312107234064
TCGA-A3-3316-01	4.09041095890411	0	1.17063556122948	1.69704786523151	3.0023288258322	4.51046505941498	4.79671173933998	11.62444765559	4.35289338252232	6.83503051929061	8.54799270233185	7.67348591292836	4.1351627587203	8.27151815019784	6.25731542974634	4.38433386486324	High_risk	0.463030507282815
TCGA-A3-3317-01	4.08493150684932	0	1.7572576144927	2.47060319924257	2.93262227308375	4.57296393268549	5.08036626843535	11.5008702083881	3.55680229193416	7.8878502479852	5.88904553342309	6.71072511513773	4.46591396537271	8.50046881073554	6.3576146437257	5.56053087564093	Low_risk	0.1897647588623
TCGA-A3-3319-01	3.0958904109589	0	1.0693517796838	3.27940907083575	3.39300953689157	3.58282606073716	4.53884091735205	11.6786673555387	1.08889489898083	6.48478391877562	8.47228250744021	9.41521758322675	4.61224170870797	8.30542791653255	5.8313737323704	5.92472134015064	High_risk	0.903486662999667
TCGA-A3-3320-01	4.13150684931507	0	1.08241191572181	2.95163427538586	3.20513324310097	5.03262953985597	4.88153874282203	11.6896001288329	2.686284563267	8.07081417491026	7.03744238094528	6.49462810809344	4.24826136258608	8.87662784774011	5.84368147627653	5.31208985315284	Low_risk	-0.371354070601238
TCGA-A3-3322-01	4.04931506849315	0	1.23210452027596	2.43994718466289	2.38823067470036	3.70953724155384	4.55010660353531	11.1904874298485	3.04887442418726	6.75617804471582	6.6936427363591	6.76544825318156	3.73683103215723	8.79575464059809	6.04262173225516	4.54617524617138	Low_risk	0.11569562346208
TCGA-A3-3323-01	3.03013698630137	0	1.29224917882928	3.20513842139705	3.23180094713641	4.48625749062034	5.48850966930209	12.0344723967996	4.52995274456512	7.57909860894392	8.65388993839465	9.09497534303426	4.01655025966331	8.66205595785526	6.67701222294577	5.07087732859908	Low_risk	0.129993608069013
TCGA-A3-3324-01	3.24931506849315	0	1.25653185928056	2.90555656497884	2.89450626304754	3.90786952935955	4.9128775779373	11.3286963269531	3.27026490131676	6.89726379578645	7.22044142750839	8.20113453866896	4.12453956335928	8.7266542183717	6.72803110011649	5.23162485401824	High_risk	0.503665748134436
TCGA-A3-3325-01	3.20547945205479	1	1.56123628413886	2.86633169068916	3.31279588091746	4.47389414935818	5.04853825381529	11.7192907846135	3.87157262087025	7.75647952181002	5.99457822229159	6.86839688055276	4.61736209201072	8.51088260188409	6.36096876204535	5.13645118646958	Low_risk	-0.024162615244637
TCGA-A3-3326-01	3.11506849315069	0	2.31949081398829	3.35941672028358	3.72321816384886	5.204975543433	5.45670393206841	12.6238408620519	2.18597039187089	7.05562346207559	6.98004626859138	8.10566871486992	4.39471432483243	8.74202171462334	6.27301250546714	5.66358274064152	High_risk	0.344057342137877
TCGA-A3-3328-01	3.79452054794521	0	0.035755655357843	2.75777578299248	1.45294633274981	0.718182220035755	1.34632166174787	8.77413274238075	0.212915461980624	7.2593822668022	3.73389917246167	6.01801584830394	3.69396406176948	3.30716355780699	6.18283400148965	4.50239596202951	High_risk	0.462024923602247
TCGA-A3-3329-01	4.44931506849315	0	1.22414992286578	2.99967470169044	3.75728126462616	5.14019438470454	4.44644430276216	11.5516395016075	2.50809834885952	8.10402441555481	7.97010586873155	8.48839414427989	3.59232576218125	8.55516009288949	6.50379993326998	5.21499684367757	Low_risk	-0.198504814439407
TCGA-A3-3331-01	4.06849315068493	0	1.21972640519564	2.92476454343819	4.02507993395183	5.11777363338998	5.50030048721566	12.2419201329772	3.50836688544154	7.88643787662114	6.40602939373002	8.11719458945796	4.14897055455306	8.14580751464349	5.82486966987318	5.23490058317858	Low_risk	-0.255369301669615
TCGA-A3-3335-01	5.16712328767123	0	0.82082076705528	3.10576276728258	3.22225300580025	2.68864193406338	3.67013596568535	11.4353857638832	1.19171149058855	7.92132250602541	9.01743631285414	8.6719694497957	4.11751422131096	9.04337109590555	7.38408240284485	4.57051772785411	High_risk	0.55311146232798
TCGA-A3-3343-01	2.58904109589041	0	1.63978270868176	3.08821097717221	3.48054058749915	4.66613047963219	5.03204810108624	12.1649989048489	3.86748594770692	7.34930854546356	7.00907057382082	8.47766114646066	4.27673482034296	9.16489206805674	5.95767864708468	5.25806336573662	Low_risk	-0.155287439777192
TCGA-A3-3346-01	0.375342465753425	1	0.982947517778893	3.78092026611667	2.7813780742592	3.29912535239313	4.73760130880894	12.6664055496035	2.09937326821862	5.25642554064272	10.7555840195513	8.33668193383548	4.90849634058437	8.14071537648914	8.93421926628998	5.99338996380469	High_risk	2.21681874913184
TCGA-A3-3347-01	4.41095890410959	1	2.50516463728924	2.8932561054592	3.54239313083074	5.02191065888256	5.88686332747554	12.3781961141429	4.31013612505112	7.17521408240703	10.0748598674628	8.24891442443275	4.92814341095308	8.11125844950826	6.60689981200574	5.89517160448044	High_risk	1.08726195373823
TCGA-A3-3349-01	3.79452054794521	0	0.912902487326121	2.94512198972832	1.93390246444576	4.93405516657657	5.35484313167087	11.1598665261958	3.91471949849282	6.66453365797582	6.61103993652579	7.81346620295099	4.12731167456942	8.72378660426858	6.53468783605172	5.55072447209678	Low_risk	0.188271412373618
TCGA-A3-3351-01	2.49315068493151	0	2.43859718129504	3.71267444616292	4.84714064102992	5.86456031503676	6.78073789525384	13.0510496937975	3.24303225358444	6.16041578113578	7.37211269398731	8.71765078421497	4.54728282470158	9.1875753221845	6.5591031170929	6.02694640770334	High_risk	0.751487796249094
TCGA-A3-3352-01	1.53698630136986	1	0.92022339303824	3.14296459545249	2.89328284386645	5.55568548342612	4.8123130374817	12.1830258064265	4.14248860687883	6.45382651223129	6.14315529270382	6.91806469059176	4.42493587120192	8.62671068398523	6.49450346515417	5.68200443599906	Low_risk	-0.120834584394101
TCGA-A3-3357-01	7.36438356164384	0	1.13453203303166	2.45831510622458	3.36645045069835	5.3813325677632	5.0304710742387	12.0753540434508	2.58303692088475	7.65735029070114	6.03476522294739	8.72682777105824	4.01687497907369	8.77686821734128	6.34954460662391	5.34668928742715	Low_risk	-0.0573206944936002
TCGA-A3-3358-01	3.58082191780822	0	1.65424422484142	2.75449191534823	3.89652256054066	4.86948869290497	5.31846529140278	12.1053574117052	3.65276563867135	7.89647730510709	8.90531447413733	8.34235277155868	4.15284501897803	7.97830796046368	6.88481753603498	5.44242228826943	High_risk	0.554194245730177
TCGA-A3-3359-01	6.86027397260274	0	2.18039525760523	3.02051138522765	3.4809437369724	5.30468876880325	5.73596767944939	12.5806033349179	3.17259102243789	7.56151455287019	7.73534891881634	7.55485857408411	4.25858730576531	9.03392138031486	6.35723371787777	5.55595840378472	Low_risk	0.228119114225358
TCGA-A3-3362-01	4.27123287671233	0	0.710504437504222	2.43544846890023	2.73907724868038	4.20988524363357	4.66116419375025	11.1624851839058	3.52495069118854	7.78228175594902	8.133028275579	7.73022050586247	3.85074425712414	8.59498210142321	6.23529886562109	5.17836472359559	Low_risk	0.0799958401726983
TCGA-A3-3363-01	0.873972602739726	0	0.332620007629668	2.6542607671363	2.65581660163725	4.6059323058969	3.77281250880512	11.4809987762379	1.94672429774912	8.77832957937454	5.90710212119084	6.33123545203046	3.69862268521862	6.90461359750018	5.81987305310952	4.96754019595669	Low_risk	-0.746667767081925
TCGA-A3-3365-01	2.39178082191781	0	0.914391111975053	2.25303582399766	3.59166971493453	4.17778686362485	4.44360113824178	11.4433029251716	4.5075165182533	8.88450420004388	7.22150095683577	6.09264234286693	4.09426288864691	8.08912426019124	5.9641843516178	5.06496602604746	Low_risk	-0.391081511778161
TCGA-A3-3367-01	6.21917808219178	0	1.06598610160259	2.94863793003142	3.34360795405047	4.78233321404347	4.74549099276516	11.66139789876	2.89003209287992	6.62553564013346	7.05042767514891	7.66391546220184	4.36779232011962	8.85610279445319	6.31294283544756	5.07939644482706	Low_risk	0.175771729295692
TCGA-A3-3370-01	6.23013698630137	0	1.97712428344761	3.20198556195241	3.6808760099555	4.77643314008524	5.58213154414457	12.960074595005	2.73606383102925	8.24831068057621	7.97666605681674	8.38657393604393	4.37779269501077	8.94899115548494	6.4986753426467	5.68808043773932	Low_risk	0.219371824362503
TCGA-A3-3372-01	2.01369863013699	0	1.31432528990292	2.66916065826839	2.63957500244729	4.58197775363698	5.38319456113791	12.0647360647027	3.96856190192118	7.31705063118451	7.7689849758263	7.10567311018944	4.0197507582177	8.01106189144318	6.352295129118	5.41318997984808	High_risk	0.303834280716835
TCGA-A3-3373-01	4.44109589041096	0	0.72403148975576	2.47101581378295	2.08830315849386	4.62807019569702	3.86693393419854	11.7213261447279	2.74028867197606	8.70187060033125	6.73091151155916	8.5446032033118	3.68311009902289	8.05891606968045	5.96252478282617	4.80440973021818	Low_risk	-0.737230496221366
TCGA-A3-3374-01	3.6	0	0.639345424179611	2.30818260083904	1.12606619042521	3.51890424576076	4.23447303740751	10.9706149804248	2.3837821476438	7.2195134375076	6.38339563916085	5.47849149853248	3.39710974371906	5.05504040082438	5.32673189818065	4.27759830258738	Low_risk	-0.0366754481576637
TCGA-A3-3376-01	4.64657534246575	1	1.45940186666419	2.82096531038729	2.76959587051399	4.16393284104548	5.83021995095674	11.5201786060649	4.75464740216542	7.07899082046054	6.76471182110431	6.4208010597824	4.23028073320131	8.10521658500562	6.42113139284269	5.40365058810428	High_risk	0.419159581635282
TCGA-A3-3378-01	1.72602739726027	0	2.92845994121323	3.27860244700666	3.51312451961023	5.02687019757283	5.91425149995796	12.8281421160384	3.48073643990997	7.97454964796805	6.7692031998265	11.0711613507941	4.25665271560454	7.72800214680322	6.93319325068641	5.67247226510506	High_risk	0.515278141506136
TCGA-A3-3380-01	1.55342465753425	0	0.62001372184579	2.38956780751105	2.36867646380254	4.0641217312618	3.99098334707298	11.4453941333762	4.61229592970083	8.12600115348988	8.49671303951018	6.28317638297459	5.4397226370123	8.35716586385277	6.3949166494062	4.75912740688728	Low_risk	-0.00621632489481261
TCGA-A3-3382-01	1.57260273972603	0	1.17496142384695	2.57309234554069	3.98207290865208	3.67860207145535	5.02547634486253	11.8232743900106	4.50667180413274	7.43004110467877	10.0589037018724	9.2832902543414	4.83749829950463	8.75092842350492	7.39373304428727	5.42783872308567	High_risk	1.15453219942129
TCGA-A3-3383-01	2.35890410958904	0	0.948191665223733	2.53065295189274	3.01884244566826	4.21558541833554	4.82985424824086	12.4413798899065	2.02417045000801	7.83312280278407	8.39157795039888	6.51002582165603	3.80030163491052	8.87541677695051	6.56764800793842	5.30196498385569	High_risk	0.291699942488957
TCGA-A3-3385-01	5.46027397260274	0	0.250600995706611	2.7302890792632	1.30301459778856	1.95593955338462	2.76498791167673	11.0420612305154	1.24729906254413	7.7952390598806	5.03866282786327	7.16076172318423	3.85023861241145	8.44579009807485	6.15837018565218	4.38183047399756	Low_risk	-0.376882719602988
TCGA-A3-3387-01	1.69041095890411	0	1.47614335576915	2.42569733757868	3.01226536075802	4.34393153871238	5.66880974803666	12.4836533568158	3.83666627559592	7.95061085235046	9.77737732819558	9.05531097484542	4.53273141902905	8.8404071524852	6.65053461074328	5.31789949505178	High_risk	0.700242223451889
TCGA-A3-A6NI-01	2.78904109589041	0	0.468883320682668	3.1839114248112	2.2132600993727	3.69625663204222	4.96088542342111	11.9539671026428	2.24475013677317	7.89025346494053	8.26042161200154	8.39451782228298	4.41361950827718	9.44301187699262	6.32298687258938	5.72343965288209	Low_risk	0.186631495999006
TCGA-A3-A6NJ-01	1.28219178082192	0	2.37458178361885	3.4952269836942	4.04545648157366	4.09744944256501	5.56622754207856	13.1855393031878	3.72502255443183	8.97662287679143	8.29968192470275	7.96779855623499	4.38932806538558	9.00516248011658	6.54193052309116	5.67474853520961	Low_risk	0.0446710533937766
TCGA-A3-A6NL-01	1.88767123287671	0	1.46515231949017	3.06630822113816	3.00723969701334	4.10792711819685	5.55131328979725	12.3854311653222	3.86769641684966	7.78528809565023	7.8274727789391	7.36393154638763	4.11231124369665	9.1645376327031	6.72370355523509	5.4392264630155	Low_risk	0.227497151912289
TCGA-A3-A6NN-01	0.00821917808219178	0	0.872715181802032	3.29181657163507	3.02991807673909	3.8629607599816	5.13615352029633	12.045751432108	3.40077160463913	6.62569099986987	8.58611628332038	8.11264993477191	3.65224367761766	9.16355133974029	6.48488302788389	5.19067152128033	High_risk	0.2892925784103
TCGA-A3-A8CQ-01	0.00821917808219178	0	0.817326130863753	3.10021407415213	2.42723423858002	4.14652540984202	4.75063943037816	11.4566114634749	2.26890020590761	7.54515597115587	7.56948205829377	5.98485874170726	4.11980877492472	8.70800547632082	6.3559754181098	5.49257103263778	Low_risk	0.121135939387321
TCGA-A3-A8OV-01	0.931506849315068	0	0.361481103173102	2.88735820447523	1.96317407601476	3.04086556718725	4.50196026591947	11.8559931869295	2.53905824733582	8.00975179415986	9.1686904080929	6.77705129738154	4.03610934891025	9.38611726894139	6.61691750336135	4.81848190155388	Low_risk	0.112907589183905
TCGA-A3-A8OW-01	0.884931506849315	0	0.984277226051195	2.95956216243685	3.23381624039419	3.88744630665447	4.1833548255662	12.0785828598564	2.19305453684165	8.18431985022618	7.80878839116195	6.26469771338824	4.31432320201939	8.9872785902546	6.37700600085328	5.23055841736297	Low_risk	-0.0602091082354343
TCGA-AK-3425-01	9.15890410958904	0	1.55819079988677	3.05358360313049	3.24662277356751	5.12079030571316	5.18869419858357	12.2414585219226	3.98780826568547	8.00147908839675	9.94919934660913	8.64011321594873	4.54599595334987	8.00765405234358	6.54542326378196	5.20136891908529	Low_risk	0.25047664490165
TCGA-AK-3426-01	2.42465753424658	1	2.53053842844651	2.04673431346436	3.98965384445346	3.94964848670711	5.47756316642664	13.2828613739158	2.78173322534636	5.84028011188124	9.89980486823964	6.44603388259071	3.65449551272504	6.97284393018764	6.34732972218735	4.5648683948408	High_risk	1.46206400413611
TCGA-AK-3427-01	9.81643835616438	0	0.109635705203282	2.79513480786586	1.15915475905724	1.10448397327867	0.908522967787286	7.37229868031978	1.04786200610474	6.93750081070532	4.90439859286828	5.3217408379824	3.54930304073785	5.3528289576816	6.63189212207307	3.36703001268577	Low_risk	0.0560220771757183
TCGA-AK-3428-01	10.213698630137	0	0.553144443943793	2.33893786732185	2.83015607834037	4.42639636033927	3.94435254159283	11.4238842445362	3.22328796309552	10.3933877229819	9.81429973040978	9.46379890746358	4.33661169323503	8.90458718405481	5.49966220820006	5.20219261500818	Low_risk	-0.76117457522857
TCGA-AK-3429-01	9.11780821917808	0	2.0728548779884	2.79111550542719	3.96664365053051	4.96141481837728	4.69353825547759	13.2547881668193	4.1125154782166	7.77503454180502	7.5748528040281	7.81079625293084	4.31631784024514	8.46177580929498	6.73170002584321	5.73500679641781	Low_risk	0.17041106657094
TCGA-AK-3431-01	6.13972602739726	1	0.503838463799614	1.52512781139799	3.31399004230612	3.55099723353812	3.83208447418111	10.9661022237103	4.21994685621068	8.12047492394219	9.53564950898862	7.84721452479591	4.37661306680501	8.24924953320339	6.28505214954522	4.89742064452099	High_risk	0.464390209613742
TCGA-AK-3433-01	9.33972602739726	0	0.202726659830077	3.09525987791154	1.17430136067524	1.63180890617348	1.54127795405511	9.50121055803092	1.2956169900094	6.11343673208142	7.55157158714822	5.58919013097332	3.69186553037157	4.29957904776843	5.53232495561932	4.28192664736755	High_risk	0.332256254928132
TCGA-AK-3434-01	5.71780821917808	0	0.731797688097275	2.2051457798167	3.32897899065493	2.45709016577546	3.51089651134204	12.1214611534548	2.00327052050772	7.20306162203405	8.48948674908174	6.83324912892767	4.14374439299154	8.12913271961172	6.11129938933387	4.38993619126104	High_risk	0.502242960333017
TCGA-AK-3436-01	9.12602739726027	0	0.326206719313771	1.94502309076261	2.47684547187648	2.18949884743183	2.69884488070456	12.1518463969645	3.11379307457858	7.25495665287554	9.92472116904984	7.02208825620091	5.4044647024005	8.23532406757312	7.48482140975738	4.1487847048656	High_risk	0.981367487201746
TCGA-AK-3440-01	7.84931506849315	0	0.63134445711055	1.71551355445866	1.6457246578546	0.540266675839598	0.9837878511088	9.67239475784199	2.08474263416176	7.76886172677616	9.46617929929175	7.19988220048133	2.77125762944845	4.28723694168754	6.10155443642604	4.426181522305	High_risk	0.763841952062711
TCGA-AK-3443-01	3.8986301369863	0	0.0165094479973469	1.51767333308098	0.0675544136293797	0.243794188250645	0.612307915965358	9.59221496478944	1.20361784457289	7.53642775119614	4.84671234725026	6.20836560903629	2.36724601219533	1.97071573408493	5.52588891868185	4.35229378319478	High_risk	0.274218230271769
TCGA-AK-3445-01	6.55342465753425	0	0.952778707037461	2.62644963662632	3.64180401592408	4.24171751865623	4.82825434270809	12.4315408173862	2.89115558986816	8.13961380616454	10.4297459364671	8.4349941959284	5.44952608491014	8.96180599560602	8.10277815636767	5.15300075756808	High_risk	1.1321345896872
TCGA-AK-3447-01	3.33424657534247	0	0.0189488361207471	3.10510252777952	0.801926184181722	0.688667095887654	0.526686609376896	8.71879931211907	1.10478437238086	6.53320340483194	5.6657275713486	4.40862796855666	2.35127487144395	3.79695735943792	5.30464089461487	3.40581864325104	Low_risk	-0.491336662538078
TCGA-AK-3450-01	4.87397260273973	0	0.57869332448838	2.32169661955089	3.26681511912139	4.4721275150971	2.92890590842329	11.4871777121581	3.23848989651732	7.84992125783	7.50788606692672	8.59404384028321	4.23383779111391	8.14960945460809	5.92922926428577	4.99402666591293	Low_risk	-0.395623501540753
TCGA-AK-3451-01	7.85753424657534	0	0.233289021571039	1.46680884909825	3.59082271942263	3.17627238379135	2.63119477154857	10.8143484421193	2.06877319066642	7.20575026370567	6.29890817616121	8.6748208778596	3.59817377659165	7.70744564677633	6.22306995090841	4.33396588093582	Low_risk	0.207446450322046
TCGA-AK-3453-01	6.93424657534247	0	1.57569588329452	2.30672135198294	3.48348612008145	2.97569670725597	4.7940163843404	12.5719505733985	1.19284964535866	6.32678464895606	7.60053279577312	6.98940022651376	3.87363573726391	6.97453756944587	6.12160489921298	4.76022471856078	High_risk	1.15905463078727
TCGA-AK-3454-01	2.39452054794521	0	0.56311369113539	1.35628896874021	2.00625035819968	2.28544516647604	4.05317758844842	11.2521874824041	3.69335586770925	7.35229128205573	8.39122074969761	6.15537017689998	3.32239833665812	7.7046073996531	8.31392655409593	4.01630011651222	High_risk	1.15870440148693
TCGA-AK-3455-01	1.87123287671233	1	2.1894714268064	3.57301399711627	5.14341640227812	3.77576223826519	4.85214595027668	12.5593664957642	1.35230448759978	7.28526812084029	6.68384195413165	8.47571725541134	4.36346588945886	8.04809530676879	5.79350439643329	5.47046287169065	High_risk	0.4214186729971
TCGA-AK-3456-01	3.13150684931507	0	0.389001468425134	2.02825665686422	2.12281452996597	4.26386786577117	3.7984006516688	10.7327720814122	1.26294885329064	7.56593867669123	5.29690976789264	7.94436960160067	3.46035952333927	6.67683551413642	5.54396501774769	4.69611315012869	Low_risk	-0.196178100583564
TCGA-AK-3458-01	3.2	0	0.740307190981519	3.12978339611843	3.9543613907227	4.37617316772408	3.65491916333149	11.0151793954461	2.12009859050115	7.6842005569584	8.72822896794145	8.11850798189413	3.68133188136434	7.57259123567394	6.24410279980678	4.54313989359979	Low_risk	-0.145176553716488
TCGA-AK-3460-01	6.87123287671233	0	0.500679029413835	2.32169443485168	2.88335505422243	3.11108084581473	3.77901069944808	11.7830795603557	3.48641693887196	8.00932067986315	9.6853736511743	7.43265544053813	4.09340436177136	7.93912081548816	5.93590518200143	4.27347122881933	Low_risk	0.0101203817715447
TCGA-AK-3461-01	6.07397260273973	0	1.12197345673249	2.46596371508558	3.28372556924686	2.58217342420411	4.3127937357199	11.5791612158698	3.41027614914433	8.78812111767861	10.4168102293771	8.60729474285104	5.02396693398516	7.98833548594797	6.28434901441242	4.71918588205759	High_risk	0.637166329118895
TCGA-AK-3465-01	1.01095890410959	0	0.125895293114491	1.91900732683727	0.869191992179337	1.52065673155153	1.35098672459368	7.89770360603833	2.30542605373771	6.54482428077169	5.85950234454791	5.04536930468119	3.39925279512677	4.96391918933756	5.75057662371532	4.16138753224239	High_risk	0.309547769024716
TCGA-AS-3777-01	3.39178082191781	0	0.0914452805035131	1.6511961112601	1.36021248580211	1.99083129866661	1.91948106528991	8.74783047220902	1.60684628811076	6.54495352492285	8.6341759833297	5.68846051955642	2.48517793236225	4.9763925996256	5.38436716756959	3.58148302413482	High_risk	0.338982412965609
TCGA-AS-3778-01	0.117808219178082	0	1.04649203889343	2.71321457361065	2.85722315529734	4.55110879444864	4.67392342508764	11.6050764172284	3.8584785181622	8.60691616374952	8.96413801338739	7.49317613992083	4.27848044303339	9.50319272389503	6.72629308352022	4.95396319127156	Low_risk	-0.177428516105639
TCGA-B0-4688-01	0.276712328767123	1	0.962658959472896	1.19572248715117	3.26744805715572	2.78718745761059	4.52678055723856	10.9215995568059	0.321293913164893	5.55133717874432	10.6349263437925	6.85860643216892	5.96316145410574	6.32384703045669	6.046354005249	5.68266085868664	High_risk	2.91848843075124
TCGA-B0-4690-01	0.117808219178082	1	2.55873545359021	2.76082288439576	4.5832469758777	4.78368401084064	6.13585753966359	12.5627116734345	3.24119848397914	6.5128275594039	10.699027471056	8.98864082323176	5.05787191654447	8.64364206682555	7.31029431233584	5.66830756904877	High_risk	1.8250022671964
TCGA-B0-4691-01	0.380821917808219	1	1.84951739103276	2.37685547674539	4.16408843433874	3.31347455839963	4.09973004302405	11.4677688566439	3.30357845924351	7.52653359893842	8.95998605708597	8.75581336715447	4.51977691291934	8.08585883487024	7.48449716418903	5.55815619314853	High_risk	1.30388500115491
TCGA-B0-4693-01	0.210958904109589	1	1.99190077859527	3.41210613312384	3.68360884079573	4.69573853072361	5.41603174946394	11.5779853580154	3.47268980533953	8.52328190828242	8.07887828948759	7.59550950496184	4.13656412515661	8.66959846794309	6.45239866988978	5.36627452877029	Low_risk	-0.0368466639108784
TCGA-B0-4694-01	0.29041095890411	1	1.98562922910089	3.54447967596907	3.86265220224475	5.04940924411315	5.59259147274419	12.918976094843	3.39121955399711	6.84021191294717	8.92904361187181	8.45779219350217	4.27305797018647	8.78692323911229	7.08274658159875	5.25281305306755	High_risk	0.536410355612638
TCGA-B0-4696-01	2.37260273972603	1	0.0623469959054678	0.696026620503748	0.545845545345141	1.88408619869159	2.78115999419847	9.82506603463616	0.457511660464509	5.1579065794804	7.41480103884598	4.11531094726783	5.0385372791787	5.09426361202067	6.82271360054533	5.75071281335474	High_risk	2.60158624234477
TCGA-B0-4697-01	1.58356164383562	1	5.65782984545698	2.50182742202481	4.1768137196181	3.66078592095595	5.76372699148644	12.8879308056866	1.89295501559531	6.64147431914541	9.45796527679705	7.65773686861795	4.68589231470098	6.63018287292786	7.03310022269038	4.65216212999953	High_risk	2.28887767915744
TCGA-B0-4698-01	0.115068493150685	1	2.46041583507584	3.2284626310581	5.02512374182723	3.58449059066381	5.31111489108618	12.4216834467239	0.748946151162395	6.54976929395168	12.0067291608747	6.1619206346524	6.14268955232991	7.28290605676182	7.18693554800917	5.99087430180191	High_risk	2.56069761091419
TCGA-B0-4699-01	0.301369863013699	1	2.68781573410194	3.24153755137357	3.51470195985792	4.03439707806315	5.35520124931235	11.884899810556	1.03371327887375	6.78895660483042	8.64126340433923	6.69336304436994	5.43554232310602	6.89415186997941	6.88813374242241	5.83929829171767	High_risk	1.76365545592068
TCGA-B0-4700-01	5.42465753424658	1	2.2155777870326	2.65288362094606	4.2121204085157	4.37531024201138	5.2111214114811	13.0608245167145	2.99338831507651	7.79847080157363	9.65409332731134	7.67669160737222	4.56870226715364	8.05412431607235	7.64887508460783	5.44261134528777	High_risk	1.19339096587216
TCGA-B0-4701-01	0.652054794520548	1	1.59778652987015	2.42172970184689	4.70808606569688	3.90777858329878	4.95273626619916	12.0566201294137	2.67247182185843	8.29935519137198	10.8900414405194	9.34388490724587	4.792477730548	8.92288961902062	6.94082868211856	5.0519147533042	High_risk	1.03800216227796
TCGA-B0-4703-01	0.498630136986301	1	1.58824121519755	2.50670041382293	4.49232264724315	4.49609255333604	5.16243854504334	11.9361135534852	5.50639433157573	7.80184514689052	9.03360986650886	6.87645242112045	5.58510400996156	8.90127769305802	7.44849411033777	6.08539714053415	High_risk	1.0375058965469
TCGA-B0-4706-01	0.178082191780822	1	0.755425921631078	2.45952643426084	2.99485518294612	3.23688289747307	3.74724873046563	9.92686500365682	3.46970867200024	7.49655078487827	8.1612016637729	6.39609218399297	4.0134862594598	7.79760197046503	6.57159506561125	4.86572287599769	High_risk	0.427243287427827
TCGA-B0-4707-01	1.64383561643836	1	1.42176576562704	1.48442638114395	1.89781329798166	2.22815307656522	3.04669661792806	10.3538075391934	1.20075652436794	6.14273563712851	9.13626761206701	7.26415744018189	3.6507878565125	7.81292332389382	8.00662511504584	4.61487012661515	High_risk	1.92749546249672
TCGA-B0-4710-01	4.80821917808219	0	1.70795567841759	3.45180196268149	3.42493396557051	4.94324412003608	4.78552629213693	10.7687375686691	3.00908834711386	8.44455672988019	7.06315724216056	7.05133839474373	4.26466440086293	8.37846324119176	6.77870944179576	5.43695053784871	Low_risk	-0.107125966442763
TCGA-B0-4712-01	3.66301369863014	1	1.32702833736875	1.9905335074042	3.37096354433753	4.05589003875499	3.99355596033496	11.731995171201	2.22433083395343	7.15164712089165	11.3774066870282	8.47893532050823	5.13938417454856	7.64968553802603	7.87108263658307	5.46889321930611	High_risk	1.86397731877938
TCGA-B0-4713-01	0.553424657534247	1	1.05472905705625	2.23901558954372	2.92174179900221	2.65832695977398	3.39979449141779	11.3639089621856	2.05079787547346	5.90110557683388	6.36895529793808	8.3661337862443	4.30994538151486	7.45147192211987	6.55005168173952	4.69682796254633	High_risk	0.981757371514443
TCGA-B0-4714-01	0.271232876712329	1	1.72465012793926	3.08713307168662	3.57336122405523	4.21783669744414	5.48328200346622	12.7023823531887	1.98161950779724	5.47182063124344	6.62558842795442	6.59985945174228	3.9102318025347	7.55577479308583	6.233456081379	5.26676087343414	High_risk	0.890360778769878
TCGA-B0-4718-01	4.87123287671233	0	0.918405787025394	2.06551559946725	3.21309019418872	2.40689918377811	4.13674688855753	11.7475892948772	2.91266372549161	8.04217639452974	8.32990190255807	7.83476993782999	3.39356179402718	7.80393746991847	6.58387072599062	4.3800669727149	High_risk	0.460396450711219
TCGA-B0-4810-01	1.30958904109589	1	1.65412106028558	2.67386462899473	3.97142635451315	4.23735913483354	5.07479309213019	12.5358391376154	4.18248843538846	7.71788694862247	9.45397077653929	7.18155216597581	4.32422178813318	8.8685458420528	7.68229391825335	5.76412034282843	High_risk	0.923607121071682
TCGA-B0-4811-01	3.88219178082192	1	0.80798999406535	2.40765690295831	2.14984274005852	2.02622148077803	3.12001226669578	10.7271046853733	1.69004516431913	5.14573260543454	6.74678992788288	5.98697223757552	3.30742660687872	6.39765393579622	6.40410880640023	3.96373825122759	High_risk	0.907724709045767
TCGA-B0-4813-01	0.0493150684931507	1	0.296066607499016	1.14638190496532	2.92104009225846	2.18022762235035	2.98148006704875	11.7454307910787	1.39588981244221	7.23499478491887	7.41963687859507	5.76094494138925	3.7283076885967	7.88792729788053	8.30234936515478	4.40377250131243	High_risk	1.33662202968732
TCGA-B0-4814-01	0.46027397260274	1	1.94773724093227	2.86873653375094	3.20722230971219	5.30180277129087	4.39003134576115	11.45842507416	3.17956846207163	7.33078219987565	7.36845996976466	7.87905358881561	4.1173025227817	8.64937639506735	6.94180352618967	5.09776123949711	Low_risk	0.13447041322448
TCGA-B0-4815-01	4.35068493150685	1	5.21618566543563	3.94393851203319	3.8268279359252	4.87035811438263	5.90038636509502	12.4410263009702	3.02290773595571	8.03415314664324	6.82310803914039	8.5069716441213	4.7728037275222	7.44142737777832	7.6825172829019	6.17486838512971	High_risk	1.19155617523021
TCGA-B0-4816-01	3.75616438356164	1	0.988014899122134	2.03290734500785	3.66903488858573	3.37784188761935	5.67660001523495	12.629472452042	2.66535196508634	6.8320171856883	8.94803824688973	9.97163425076491	3.90769904961105	7.93496558284561	6.19560209542018	4.72220380476479	High_risk	1.08651191110885
TCGA-B0-4817-01	2.79178082191781	1	0.678200225775278	1.53609372538015	2.884497252567	1.84209996673263	2.77329455342003	11.1426797226196	0.468593926412132	5.859726495828	7.45838214175475	9.51302396985769	4.04298978778755	7.3000743158118	6.39955397787705	4.46755356157669	High_risk	1.44294954217506
TCGA-B0-4818-01	1.3972602739726	1	2.24141415905303	2.87592145693293	3.86221995670248	3.72353856355981	4.97211794311031	11.9758103342284	3.84511027419359	7.27179305649838	7.20364688438303	8.06406753738427	3.83999644424007	8.3089594428057	6.05299434394238	4.8945741794961	Low_risk	0.24440510968318
TCGA-B0-4819-01	0.501369863013699	1	2.58218587362482	2.92114146113365	5.37335237826452	4.39566761694144	6.00404611510233	11.7421384383322	5.19772989299926	7.56930207286295	8.81405947106395	6.92870250882345	3.97863533767556	6.29094097297011	6.66943002727457	5.03423159736895	High_risk	0.882515960066736
TCGA-B0-4821-01	3.36986301369863	1	0.800216536626217	2.09057199595039	2.51717077120562	1.4433649995712	3.14398370328863	11.6546431275814	0.859470970737744	7.976864007074	11.0563781017715	7.21922556041743	3.80632528859927	8.04288538714093	7.72954449007169	4.66888397548248	High_risk	1.4282274835266
TCGA-B0-4822-01	3.04383561643836	1	0.651062417964901	1.47861802606427	2.34537443669013	2.31709323404386	4.27255633162384	11.3368781226192	3.88146815525636	7.60166912986727	8.68510364295577	6.3281708629153	3.32604063065551	8.0298854857167	8.46278643380003	4.00277419447901	High_risk	1.13556871962529
TCGA-B0-4823-01	1.24383561643836	1	1.01171675469584	2.71495924984827	3.50540644212935	3.94496490784569	4.97255257334177	12.196854100586	4.64382491645853	8.701398921191	8.83334188833804	7.82058776936435	4.25140820423892	8.64897874851482	6.02354875898128	5.26695297409057	Low_risk	-0.159463844709607
TCGA-B0-4824-01	4.53972602739726	1	1.75402368937145	3.25581689855162	4.46198272286401	4.3389565065677	5.53841970780527	12.6984857386375	2.98072755267587	6.83336323808941	6.27703519011782	6.37445968682849	4.07780875740692	8.44100705587657	6.30393769657106	5.47594452043904	High_risk	0.344337773175058
TCGA-B0-4827-01	2.42465753424658	1	1.75399236991089	2.7933502685239	2.62320992220661	4.46363700744735	5.05473519170367	12.3797214604454	3.90688209205997	7.98505946148784	7.37216684479397	10.0879358286226	3.96094257513058	8.97298488112217	6.47605307049587	5.34784404050873	Low_risk	-0.0113079512720731
TCGA-B0-4828-01	0.841095890410959	1	0.897585081446027	2.49407400931667	3.11411568720148	3.41085028685518	3.55235323383017	11.0146652558305	1.86194643087411	7.52082225668463	8.19995811501797	7.38531978343638	3.79659217494186	8.81585534342561	6.65872615228569	4.61912853042647	High_risk	0.280806524210598
TCGA-B0-4833-01	6.53698630136986	1	1.39958041816299	2.19969955538636	3.28930645329636	4.02509346088149	4.40941768682996	12.4721922044948	2.61336308657809	7.28164486456397	7.73924535255677	6.87712127524685	3.6950125252128	7.76571571224121	6.03773841172199	4.59217387136054	Low_risk	0.223488110923667
TCGA-B0-4834-01	5.72602739726027	1	0.110039847055532	1.98882862779649	0.806646545811501	0.593135608402815	1.42541115115729	7.14733933760541	2.14091469317214	5.24015548166273	5.41204263280633	6.55862900451435	2.39421467920957	6.19113313350618	5.09807987753087	3.49758602006757	Low_risk	0.208419760282396
TCGA-B0-4836-01	3.39178082191781	1	1.95343979767597	3.10049053542805	3.15913574095312	3.64897342569106	4.57790815002391	12.2798783518952	3.50653942953941	7.80263326274301	9.69532442894358	8.33776716499879	4.60122141445304	8.76385590586341	7.20178437733604	5.10395283323419	High_risk	0.663828063220083
TCGA-B0-4837-01	3.77534246575342	1	0.260705129614114	1.6807274995836	2.42301720981097	2.64953001190649	3.33803518238936	11.5763520145846	1.48663868944642	7.55400463613276	8.99552737147059	7.84031640191353	3.53000015604401	8.0587560738065	6.62886607381084	4.17743618513682	High_risk	0.56489786929525
TCGA-B0-4838-01	2.28493150684932	1	2.90571496179224	3.44444327422222	3.72249778652826	4.34795625291001	5.78888656725281	12.7907823484462	3.08058655544998	7.20897924695619	8.35634804186306	8.04998004871985	4.66403443391204	8.15307935583742	6.20432023694877	5.76060138982601	High_risk	0.785149171700247
TCGA-B0-4839-01	4.49041095890411	1	0.478127521098086	1.06415690403169	1.9453793593518	2.49849047675508	3.23778834932249	11.8496007819202	3.84229690960654	6.60592949964385	8.17306836505063	7.08369113179559	3.22899292235534	6.98116302434707	5.44030731410043	3.83412340176865	Low_risk	0.257012704382056
TCGA-B0-4841-01	0.558904109589041	1	0.064164014956122	0.137198533048014	1.37539029074286	0.652231251987865	1.93346528370654	10.1299070334004	3.23707021484543	6.54899598484106	7.92344209862219	4.6840625825391	2.61697916996666	5.36081597581968	4.61781340582252	2.58043017044308	High_risk	0.273041875127074
TCGA-B0-4842-01	4.72328767123288	1	2.09524675734217	1.40925334271741	1.97930240346394	4.08394921688314	4.83215171799265	12.691803899172	1.74731654168705	8.21607872487595	7.60193781192843	9.38068733402033	3.83626750507766	6.91471360742884	7.06061082576403	4.59943761374688	High_risk	0.935010471269188
TCGA-B0-4843-01	0.876712328767123	1	0.49681890305865	1.34822918255555	2.26575551579995	2.96636329396476	3.02659960526795	10.3986590430209	2.5341420130526	7.23722222223859	6.03826225154782	6.93160463243428	3.30134427443987	6.73960801089766	6.82332148262634	3.99050968095542	High_risk	0.41089327366407
TCGA-B0-4844-01	0.857534246575342	1	0.99722674839477	2.50361289244101	2.5192261732008	2.94239767754912	3.91686041873568	11.9233241052781	2.06750046199231	7.13565539976887	11.2393250099113	8.63056758883994	3.8916623505187	8.7609774638563	7.25681423851171	4.93942849866113	High_risk	1.10115861282876
TCGA-B0-4845-01	5.44109589041096	1	0.516050641455427	2.31810515803251	2.84626102509424	1.80272816392	3.87529151964032	10.499906172891	2.8338927909016	6.64665441781472	7.59931253186914	6.43132157146921	3.62514562493531	7.74064900901243	6.36442473559805	4.50762458956105	High_risk	0.765569065193312
TCGA-B0-4846-01	3.28767123287671	1	2.02771328555364	3.06162113745157	4.60501790649115	6.22413576552083	5.43550656348798	12.4773354162656	2.37029803785363	8.46868930192427	7.59403528025637	8.97154251312639	5.07411223929859	9.04994526049397	6.16600486203441	5.95792347664366	Low_risk	0.0535272972285918
TCGA-B0-4847-01	2.17260273972603	1	1.45153173267981	2.29506370462942	3.75723985969812	2.89912736455809	4.83373188228187	12.5225061403362	1.18679337794907	6.29167504401795	7.61323262616052	7.05247597962236	3.73914407314353	7.02209112807275	6.0947633080542	4.79295681838195	High_risk	1.17298860007535
TCGA-B0-4848-01	2.41917808219178	1	1.9944080768947	2.58742575823785	2.92303122254891	4.22612135531547	5.3689050964892	12.5021447114068	3.62125758684807	7.07826679421595	8.66526244377381	8.80906407942658	4.79705955565091	8.27838979150593	7.29288763183439	5.40476953087479	High_risk	1.1519771088288
TCGA-B0-4849-01	0.189041095890411	1	0.938801339585565	1.96343443816598	2.76169925687334	3.22755990846995	4.70399670210664	12.0881398411533	2.61912895066456	6.93848832776844	8.32249547054666	8.29390566212429	4.07107891863049	8.57136444439385	6.39501693747436	4.54727477915594	High_risk	0.754671480981129
TCGA-B0-4852-01	3.07123287671233	1	1.27680720351551	2.44520916990322	3.33919093489101	3.98362115447182	3.87797419038258	11.089167938406	3.47947333319756	7.68067854644471	7.87473188973872	7.91418953675787	4.46281169539308	7.96930707035747	5.91993965128816	4.93716980571679	Low_risk	0.123176587951953
TCGA-B0-4945-01	5.87671232876712	1	0.905216319812938	2.06736493687918	2.81030918269025	2.94904165466278	3.86674391568026	10.9406104632916	4.40320042278905	8.47779837647892	7.7277029541848	7.60694445390837	4.11876733013536	8.97002779670481	5.74950672480002	5.32497160686981	Low_risk	-0.077073385474526
TCGA-B0-5075-01	1.74520547945205	1	1.17726490748204	2.81796460697474	2.86619908504915	4.60335662065716	5.32179886973292	12.4538328675308	1.47329289244627	7.29200314276981	6.3498534753378	9.08181045559459	4.61613557374387	8.62887655531395	6.61442770825058	5.58726879377206	High_risk	0.555541818603009
TCGA-B0-5077-01	3.60821917808219	1	0.87823651558301	2.52976075888654	3.00396164402063	4.58526256372826	4.33722762890778	12.1590125204349	2.04430790676894	6.83438423928993	6.84971980503375	7.3733633285279	3.57967233823921	9.10418213180221	6.73960759631026	4.86104966014489	Low_risk	0.0992572291187441
TCGA-B0-5080-01	0.936986301369863	1	2.41029103385499	2.41536107802958	4.29290962049404	3.99781060997915	5.04010396386479	11.2716437900909	4.35995512498202	8.31277854265883	8.8535013684285	8.04324426758021	4.4110183587259	7.96149578384128	6.65054921677395	5.43498214146902	High_risk	0.787485647585888
TCGA-B0-5081-01	0.991780821917808	1	2.86097453684615	3.24008532090428	4.94374577291649	4.49362677701902	5.56175727757584	12.8536294746402	3.68680248000371	6.98446894582965	8.86992749701438	7.76546792407414	3.61287216276802	7.22671764064965	6.40932483379906	5.42780994655975	High_risk	0.760838465242237
TCGA-B0-5083-01	2.86301369863014	1	0.624518460285657	2.07988696160897	2.83977726704229	3.54192278468363	3.67015459724021	11.4796046532343	3.82528411271016	6.35777412212072	6.78027211080257	6.05735161276161	3.22959788115489	4.10541092174872	5.35788653752036	4.18532367479615	Low_risk	0.159496130399257
TCGA-B0-5084-01	0.608219178082192	1	0.282352567411506	1.89347585084824	1.1434905507481	4.79533227411883	3.06643422735094	10.5811091483424	0.825717474053935	6.30975713940289	7.60965961099251	7.20860143371478	5.43732189895513	6.68579268148838	7.61896240868788	4.70151514838181	High_risk	1.1804553607861
TCGA-B0-5085-01	2.10958904109589	1	0.233742049989256	1.29944166771862	1.87912881970145	2.16724492453223	2.93429285768199	11.3424165222662	1.59689005223073	6.06111605464984	7.08171983730318	5.55522690944818	2.78811106277602	7.62379764143243	5.74603521397178	3.60466009411659	High_risk	0.322548957090287
TCGA-B0-5088-01	1.54246575342466	1	0.931999751472278	1.87011219066626	4.08887639404351	3.91415209429853	4.44397218550642	12.0050876702713	2.94842861186482	7.79568950590783	8.49559872535744	6.88814860375571	3.71197640259927	8.25311518447361	6.11230284604954	4.70224475680486	High_risk	0.294527878821078
TCGA-B0-5092-01	1.25753424657534	1	2.5032012546021	3.08416025370338	4.19819595902817	4.41237776831085	5.49229402817549	13.5168129765234	2.80369636484101	7.21949416245012	8.65396109305352	7.96844601377154	4.41709063778404	7.84642734438596	6.81593335745607	5.83522568574417	High_risk	1.00353809193592
TCGA-B0-5094-01	0.912328767123288	1	0.878971334415549	3.3973808280235	2.3899033717076	3.01976244262978	4.10317220154781	11.3952913802872	3.70303445877444	7.85257678304179	8.82451925674834	10.2471754187635	4.51811233789785	9.36583193222723	8.14655269678204	5.51310903401342	High_risk	0.676339527822344
TCGA-B0-5095-01	0.671232876712329	1	1.75823617692506	2.56659053179585	3.69043673570819	4.02084784792626	4.78172013180565	11.4870676605792	3.95016052628398	7.7490500128954	9.2562597904051	7.79535309500457	4.24031700667552	8.67330712098688	7.02156141565009	5.33045358075707	High_risk	0.729441515492833
TCGA-B0-5096-01	0.186301369863014	1	2.30311975372484	2.38633918830952	2.47450770942189	3.33076971664562	4.8432675850045	11.2971611359052	1.50195579002837	7.84313874609778	8.19493053265306	8.53972347056586	6.29430899105369	8.63108735020906	5.72389318544714	4.81224178183362	High_risk	1.0283250448106
TCGA-B0-5097-01	1.82191780821918	0	2.75792821002555	1.96631479235699	4.18114190809882	3.63493789367777	4.73832580650461	11.3857788267626	3.4889783408695	8.75072291240513	9.72422418563014	9.18959072991819	6.68041568521449	8.01768981184972	7.37213786609183	4.7512796115423	High_risk	1.60575048106694
TCGA-B0-5098-01	4.33972602739726	1	0.670220789342642	0.687796750192252	0.92913438709692	2.97432611656217	1.2725134387535	8.90847142417323	0.751096236554382	5.75075923649325	7.04749944286566	7.51426893039113	5.25789067662178	7.23564588140592	6.68582764370619	4.8207462711332	High_risk	1.54669488371431
TCGA-B0-5099-01	1.32876712328767	1	0.341045008231666	1.77528196223902	1.58810487738195	1.60149896851925	2.53319967808112	9.96986049451627	3.0246827199526	9.59273731127619	6.96274504500187	6.21504045892368	3.97703959923079	8.62420388389278	6.09417458553133	4.60183221287055	Low_risk	-0.356254610788393
TCGA-B0-5100-01	5.24109589041096	1	0.0648694818065926	0.534010045150636	1.32960264723765	2.02831831533435	2.49347153811599	10.5284039807343	3.72781532681531	6.03214674091985	8.90305999441665	5.29999926879328	3.95886614262574	7.36883259515233	6.52759114900438	4.32003612190294	High_risk	1.17325834008413
TCGA-B0-5102-01	7.57260273972603	1	0.812265251257612	2.72355456381649	2.94793927286605	2.87567533381216	3.86230404460525	11.3659797421342	3.13464431351412	7.7960482971578	7.64283781963668	6.05543068752431	3.60189913388066	8.21089270535895	6.54272729713893	4.6559826134503	Low_risk	0.0295348082141604
TCGA-B0-5104-01	7.53972602739726	1	0.726624608058881	1.83871447668663	2.79785454900106	3.97025636295857	4.09385772520146	11.1187506564774	2.18922953606791	7.10336376878639	7.50704258183813	9.53862471450678	4.24197527283524	8.60248550885491	5.63674489655329	4.59713544584143	High_risk	0.287210582572035
TCGA-B0-5106-01	4.37808219178082	1	1.38758655868419	2.28557862723311	4.20274278898995	3.41732731556944	5.25288009661911	12.2261669210846	4.09548264896543	7.70612100677522	8.64418586660595	8.32574597126403	3.87668089739149	8.20853173839554	6.65296616263807	4.73669979291584	High_risk	0.649599500826689
TCGA-B0-5107-01	2.53972602739726	1	1.66619454043332	2.70641537908883	2.51322573226411	4.34560651513369	5.53712776015285	12.3741801941332	0.389370210305292	7.84856476718246	6.91155705798416	9.16105908549767	4.94486211720412	7.57588126700756	6.99040516948619	6.12201318123149	High_risk	1.24552635191094
TCGA-B0-5108-01	4.88219178082192	0	1.98873586463628	2.99725027352723	4.17981627183076	4.87410129824793	5.62922541214165	12.6462900953265	2.80296801058838	7.69607812768314	10.5392343405087	8.90325310234949	4.87236441221724	8.46664184829791	6.49306896910569	5.35609893955966	High_risk	0.844643687386514
TCGA-B0-5109-01	1.60821917808219	1	3.71609499253475	2.78259330187904	3.35791702047672	3.21076901769104	4.49245011478253	11.2748864636546	3.0912499120173	7.2969488213821	8.35212789162725	7.04027410061752	5.6454241592865	8.15270595657021	6.46924318123614	4.60675336627374	High_risk	1.15788373836226
TCGA-B0-5110-01	5.5041095890411	0	1.10793490871734	2.63213547629527	3.05886883796964	4.08785871383668	4.49423006606019	11.6707196511409	3.67899826653282	7.35447958861853	6.259089468714	6.88555214747762	4.47491056016429	8.77458662240866	5.98675292575546	5.40857222508384	Low_risk	-0.00561853570338
TCGA-B0-5113-01	3.21917808219178	0	2.21713017607803	3.15249867467775	4.27682990716907	4.78616560859118	5.21037219351379	12.0851657751696	3.60837339237228	8.06800301842453	8.07383513253747	7.5520025365349	4.49948289028055	8.45098146536738	6.1559466590797	5.64256518529627	Low_risk	0.198170129951149
TCGA-B0-5115-01	4.39452054794521	0	1.1933419347028	3.11511406927195	3.96481227674546	3.71275118314842	4.67849561004697	12.1097894075406	3.29629706777795	7.44656173979229	6.25724860453613	7.68143049272801	4.36471312419931	8.88647778259288	6.32630779414013	5.3441532071042	Low_risk	0.0741785400026633
TCGA-B0-5116-01	3.49041095890411	0	0.542661248344921	2.02826137515526	1.94603424251277	2.08421739955276	2.7932207070875	9.83213185031398	3.60202967033238	7.64151162781354	7.99400548524234	7.71826755373053	4.05434728780448	8.66819105873474	7.14525172585698	4.79847024619793	High_risk	0.561902767010827
TCGA-B0-5117-01	4.40547945205479	0	0.0456758319359796	1.49958266731064	0.680701551059941	0.689342552787894	0.841524356810125	9.2552655318884	1.69099134282825	5.13372237371916	7.4983425135589	4.54758263202496	3.26491209231484	4.57047551457506	5.88183415466943	3.54716893774051	High_risk	0.934047309799634
TCGA-B0-5119-01	4.25205479452055	0	0.943493288108325	3.06223578823846	2.99005454572585	4.09245205682027	4.22822674274239	11.7356088515344	2.09206260899887	8.09491972058727	6.66916733712848	6.427660431874	4.18028813263617	8.81961854909276	6.08173113619592	5.14024284425573	Low_risk	-0.334239951243935
TCGA-B0-5120-01	3.2027397260274	0	1.04620495432645	2.48611979307317	4.01209521307593	4.20106239574542	5.08531503064384	11.8449945673966	4.62843230005921	8.97181400001438	9.34325522345133	7.54903817903876	4.25165396620061	8.61629906469249	6.08987689782892	5.06888994321621	Low_risk	-0.0895191453101827
TCGA-B0-5121-01	4.06849315068493	0	0.245617691919882	1.22872853132502	2.05320513139666	1.70888321140686	3.20817259294312	10.7807059789863	3.39177196123677	6.76277066919619	7.27733643617826	6.21313277079937	3.21266414973125	7.08018399321548	5.47634483837746	3.52818341559248	Low_risk	0.248527238086972
TCGA-B0-5399-01	3.86575342465753	0	1.51538987592487	3.51797108159309	4.51341988655694	4.63764300173663	4.61253847065856	12.2858949123805	2.86736711092522	6.48278720401959	7.01995428777311	7.74357003996214	4.42330276147304	8.57365801996434	6.29161963349868	5.46877674654938	Low_risk	0.236772192363014
TCGA-B0-5400-01	4.74794520547945	0	0.973024751620469	1.98581751376591	3.18651157835045	3.66127375112662	4.22188245888673	13.2683704559962	2.0195726008692	8.72018964885051	8.93041572780237	9.53907754047129	4.13815957707929	7.84078546838267	7.28465241137621	4.68006457255079	High_risk	0.564359031892036
TCGA-B0-5402-01	3.53424657534247	0	0.843869367112442	2.69781225914324	3.61483393188044	3.88751065217985	4.04829781131737	12.0804698953544	3.97654697757924	7.51805792854077	8.1256167676927	7.60720056397529	4.48382280477427	9.27528668896308	6.27661760135612	4.98202354515582	Low_risk	-0.0580435817986498
TCGA-B0-5690-01	9.29315068493151	0	1.14297948331892	2.40899439685488	3.01545284897927	3.62620786777925	4.46970815188242	11.3666919433372	3.73985950653223	7.84328320695556	6.29079418116995	6.39451005802295	4.2426621140063	7.94062183755856	6.47516762139264	5.06592446586542	Low_risk	0.178237806260197
TCGA-B0-5691-01	9.4	0	2.09147861820529	2.73039206010895	3.49974950179814	5.39152810616009	5.07962519126722	11.9527873278808	4.31145424538774	7.15401834480247	8.29735283588239	7.44777374260159	4.19483351049976	8.8085437833914	6.44631303862244	5.45099963934802	Low_risk	0.253093122887412
TCGA-B0-5692-01	10.8054794520548	0	2.25123669524184	3.63611870806263	3.84635612521013	4.37990255260932	5.29690587170712	13.3279738902549	2.18806233531403	7.19677285378649	7.47785776940035	7.37964242435856	4.13478445081596	8.50729446981354	6.05892631015771	5.92871635244003	High_risk	0.311280063160067
TCGA-B0-5693-01	11.1616438356164	0	0.511665437180899	2.4352967109813	2.46627286908561	4.82413059964607	3.37770978756521	11.4679253582089	4.50796969980872	8.8487383794417	8.04699077500536	7.33195055325906	4.39157292597951	9.00640102637397	6.30515085040469	4.85323066331542	Low_risk	-0.851874309034241
TCGA-B0-5694-01	1.31506849315068	1	0.617553234217164	2.09669079859301	2.21815269601766	2.73449879073387	3.72482100179475	11.236249422206	3.78952373196447	6.48947112579852	7.59146995788631	7.25466921804776	3.91427707131803	8.46998496036186	5.47327455655581	4.17648833118833	Low_risk	0.062454279669637
TCGA-B0-5695-01	5.89041095890411	0	0.446054293778282	2.80914497236793	2.67790542143404	2.57492759083123	3.53907305260658	11.6527032290607	3.60697988922734	8.70642895928781	6.87971700937312	7.86349274114688	4.06369687308667	8.65089383807934	6.25162629473432	5.18148377777434	Low_risk	-0.37412282505313
TCGA-B0-5696-01	7.14794520547945	0	0.497577583419016	2.71974027923958	1.87660540038334	2.9390954758338	3.61890898009871	12.2412515521369	3.76072754045392	7.16455262150368	6.90246702979866	8.51807542420347	3.76749134890694	8.6973923849788	7.40540524770676	5.12646092445982	Low_risk	0.205219063918343
TCGA-B0-5697-01	7.20547945205479	0	1.99403298479647	3.40266035750235	3.86843160866004	4.49364628554257	5.31927627747779	13.028608831181	2.81465558394379	9.18882176451485	7.41076287551292	8.61273339280794	4.07242547704589	7.74150601651786	6.70923572276009	5.69823769301604	Low_risk	-0.0101166936915797
TCGA-B0-5698-01	9.94794520547945	0	1.52874229829507	2.34234541060885	3.43511657224784	4.85566702252168	4.75543052950139	12.504415337947	2.1489645771117	8.23857852513644	9.18012447866296	9.28423514653054	4.86125125062275	8.44965960949939	5.82442475715647	4.67533893601027	Low_risk	0.191221749739176
TCGA-B0-5699-01	10.5232876712329	0	1.21316338882337	2.70673598872429	2.59936718394127	4.9516754182028	4.67758128425164	11.8702832696621	1.05813942045148	6.47095715907576	6.9868800369562	8.16615571531987	4.78032896114973	9.07739471087777	6.547473416085	5.17517551934198	High_risk	0.585194536212613
TCGA-B0-5700-01	4.9041095890411	0	0.555966319888515	2.15972857997191	2.43157078084625	3.881861221611	3.60269670259554	12.5344917238736	3.3137177840383	9.45925484764556	8.92384429044452	6.71329279641671	3.92136502356558	9.03483806311816	6.56996003841302	4.38787779843223	Low_risk	-0.638368081805077
TCGA-B0-5701-01	6.74246575342466	0	1.34634881773903	2.45873054285592	2.69371333696408	4.05070708499588	3.72576936534354	11.7934288603012	3.37170110243568	8.00430473955487	8.31625910132785	8.55178092698464	4.99999786829478	9.2642044303118	6.58614670320813	4.97457602400885	Low_risk	0.137918213004385
TCGA-B0-5702-01	5.95068493150685	0	0.361992515248523	0.0753637648868629	0.466584695130883	2.14455784487298	5.30967677832416	10.8452929563774	3.42530711456222	5.98908626480311	10.1348722663933	5.7070065115608	1.6592961517219	5.77517269253359	6.56613999148921	3.62218869712218	High_risk	1.67930084258685
TCGA-B0-5703-01	6.15342465753425	0	0.524152075577938	2.86100669693478	3.40803522399962	3.90374161157475	3.22455233155293	10.5647399641632	3.66227531843279	8.06829408707558	8.23201739706217	7.23992609379838	3.76486579522677	7.93189604166422	6.16078857230443	4.17600102152363	Low_risk	-0.572703211793367
TCGA-B0-5705-01	12.4301369863014	0	1.29453107463837	3.47170612969394	2.76406815424794	3.76903414113566	4.82138314571361	13.2236674998782	2.56978895915718	7.40277604533576	5.92927855864956	8.37568501650059	4.16131400597913	8.73345119775836	6.13495232833259	5.69631618843411	Low_risk	-0.105966259354255
TCGA-B0-5706-01	8.78082191780822	0	3.94572175708668	3.36134636620688	3.72529404661147	3.16494951780836	5.00134809727918	11.8798984608579	3.0107191748685	8.96555569960268	7.62342769717594	7.96337890313327	3.94310095888752	8.97519067247355	5.98060226188782	4.62913619872768	Low_risk	-0.00902694433189266
TCGA-B0-5707-01	10.2575342465753	0	0.993713041762965	2.22003568110133	3.07130389320734	3.32541757347059	3.50534418871289	11.0928722116719	2.79416591057475	9.88479939323974	7.91005938828469	7.41782250694725	3.78488421443801	7.31975923630798	7.16427713101143	4.38125412909737	Low_risk	-0.115987326002738
TCGA-B0-5709-01	10.8876712328767	0	2.5057531206644	3.68745520287374	4.6540876834804	5.83822863848767	6.31549487320316	13.3963679423618	5.5587543683164	7.70082976575124	7.7157770745116	8.95145531264741	4.97188311675246	8.6840849776266	6.55094242169098	6.26299052512529	Low_risk	0.175672076692828
TCGA-B0-5710-01	6.65753424657534	0	0.899314197833624	2.53314476693571	3.69859169108784	2.76305018661382	3.81065627058693	12.0313674295245	4.93936571595509	8.06296005168308	7.61744849716978	7.33195919141065	4.50188480126407	8.1405629045327	6.04325721580471	5.23113354551309	Low_risk	0.025025296376024
TCGA-B0-5711-01	10.9287671232877	0	1.57894745302213	3.14930486448762	3.11205475781007	3.81867037577229	4.25558729573599	11.6771792695555	3.44903882773193	7.14082055719469	6.5010111728422	7.89945289838554	4.3102507513724	8.73537254614998	5.82080555477491	5.40663775232185	Low_risk	-0.0608999931453513
TCGA-B0-5712-01	7.45753424657534	0	0.633222856795893	2.76599914770265	3.41803716977607	2.45630358654946	2.95420589499727	11.5827584301784	0.735657172936522	8.09937245143458	7.77280883899323	7.04787230547901	3.98779937528405	8.40344047981019	5.5357257176869	4.91535368807993	Low_risk	-0.0727167512540321
TCGA-B0-5713-01	7.62191780821918	0	0.676726038762329	3.26590771249978	3.30600815638973	3.30743192666531	4.13823401648822	11.8868355070262	4.72439281678564	8.4230160687449	6.30099640838721	7.53899805569776	3.73417892673643	8.4708045733511	5.85238039881641	5.56132385019293	Low_risk	-0.717891463631044
TCGA-B0-5812-01	10.5041095890411	0	1.57705804666587	2.4552666072205	2.5764614999124	4.04254050516862	4.55003296459164	11.6219518616414	5.07255711611534	6.96144072554765	7.37031922812221	7.29294351719892	4.56509931786022	8.23893405245288	5.91084415980571	5.2179415407288	Low_risk	0.204554014083609
TCGA-B2-3923-01	2.71780821917808	0	0.228031502157339	2.81717721426449	1.94596789248826	2.51808772132389	2.38052494640674	10.8268897614476	2.14547258103791	5.92439187052168	5.84433032540794	5.95246286166445	3.97989660766476	4.37402019753982	6.20715417415557	4.27790656752282	High_risk	0.395973568784358
TCGA-B2-3924-01	2.99178082191781	0	2.78324182510191	2.0065851385012	3.76811452809672	4.65944216847276	5.41218960467322	11.0989049858643	2.53022171055856	6.31499620754519	6.64550582478656	7.68096844203374	4.85223146810247	7.70570427715474	5.39357017872405	4.98558186031812	High_risk	1.02926849138624
TCGA-B2-4098-01	0.13972602739726	1	2.861888065261	2.33302218129054	1.81218694443061	3.57686510372616	4.20141195911319	10.6644280977586	1.5451225677178	7.23987010916292	7.6753593074816	9.48660637792801	3.80782056465079	6.43672196203009	5.91896208313413	4.21743201432228	High_risk	0.739842737011347
TCGA-B2-4099-01	2.66301369863014	0	0.955363747232108	2.7622626374275	4.30417847872491	5.89814378504707	5.05611430395005	12.4423973453835	3.19989434122881	7.43543614749905	7.66363766481557	7.40902200376222	4.63906989339048	7.70377115552307	6.39391640867101	5.28321775836406	Low_risk	0.10963246610153
TCGA-B2-4101-01	1.77534246575342	0	2.51778501262216	3.3691494427322	3.6032507561933	4.39682725022769	5.03635425510124	11.9565444486866	2.66888931967134	7.56538447364613	7.88956083446373	8.64732441917578	4.58172482814435	8.46167928623176	6.53619138377787	5.34625131547982	High_risk	0.495263255435365
TCGA-B2-4102-01	2.60821917808219	0	2.31288268054874	3.17259407537341	3.32220901413598	4.99194861255123	5.67774905592505	12.1674322427658	3.66723055781303	7.55315414744233	5.9985427436909	8.61670719601041	4.17207982181808	8.8873427859685	6.00439534907923	5.63274799844469	Low_risk	-0.0414817941270949
TCGA-B2-5633-01	2.63835616438356	0	1.78830617996346	3.06611695771875	3.39002600935776	5.13147259686581	4.72811560861492	12.321165898829	4.86039227356964	7.97223541874317	7.84611383283864	8.70303101248426	4.27898938268676	9.03075153726667	6.3994542707194	5.66604474226581	Low_risk	-0.254788870057731
TCGA-B2-5635-01	2.06849315068493	0	1.83913826950363	3.57189966478923	3.62435134303551	4.59115839999568	5.17874666573425	13.2937500463547	4.34026833780968	7.80023947632642	8.38645655214163	9.51450271566839	3.95973487284762	9.84484777339459	6.62087740742524	5.58145821525891	Low_risk	-0.196354040231579
TCGA-B2-5636-01	2.51780821917808	0	1.69218407677321	2.30091829216925	3.32870583469376	4.026596749674	4.23023337599691	11.321633290489	5.45574954320565	8.12889879189336	8.1773431438938	6.53870802007049	4.33721353941905	9.58993226861764	6.65262834898773	5.40764057807855	Low_risk	0.0649939902561139
TCGA-B2-5639-01	2.74794520547945	1	2.22034660002927	2.49618523017728	3.33683008923303	4.50280247101149	4.36505391307053	12.3482225097466	2.46141559583192	6.93320982180599	6.69209508882185	7.39215787373175	4.63581050080415	8.26343921244203	5.97196832133686	5.21468208332524	High_risk	0.404043115523574
TCGA-B2-5641-01	1.7972602739726	0	2.2395131353081	3.93061761093025	3.15718141634866	5.40323043554731	5.64424333131623	13.3738082658046	3.99839612761004	7.13295605075689	7.8016980565661	8.51087081476887	4.13372113393223	9.03073518846758	6.89466411691852	5.75533952714262	Low_risk	0.017661904713675
TCGA-B2-A4SR-01	1.38904109589041	0	1.50418076908964	2.64629112349363	3.28282651978485	5.12703919585262	4.45440521685252	11.4801856841835	5.18631627858269	7.83848027741515	7.41503492187931	6.30445244554631	3.91208996508778	9.17505520796459	6.55458652364328	5.26828449367459	Low_risk	-0.382478610080661
TCGA-B4-5377-01	1	0	1.31438870908976	3.62472813774656	3.35869859968546	3.95861380202276	4.67395627953441	12.1036131704004	3.62461403621146	8.10615081571782	8.20528297405986	8.38107042891582	4.68985484684832	9.3344538625628	6.53796763168886	5.25955243913872	Low_risk	-0.122611090843461
TCGA-B4-5378-01	0.479452054794521	0	0.334062277486	2.00910726126063	2.71415949307356	2.99930438996899	3.15039397997188	10.5592785101776	4.00308970984426	9.56220181468669	9.51518518844971	6.00558305443335	4.990804011	9.17948851520594	6.05253068507514	5.23191134527362	Low_risk	-0.15433924569216
TCGA-B4-5832-01	0.424657534246575	0	1.07001034983572	0.311720195334347	4.54773235415368	3.5478467508951	2.56992689044899	9.77949142955725	2.1564005258817	5.09302886204	5.97372032195219	10.1655528793708	5.47994861303854	5.86045608797542	4.41126608602637	3.67751641627316	High_risk	1.21476360260032
TCGA-B4-5834-01	0.104109589041096	0	0.601997159077885	1.99874559812542	2.72578738664121	3.86261698048888	3.20705314398145	11.6329374521637	5.36118848004934	8.37628793322209	7.88579075251476	6.72110539113384	4.38312185055828	8.86048032519393	6.15124034843381	5.17960947641528	Low_risk	-0.451456858020583
TCGA-B4-5835-01	0.0438356164383562	0	0.489599793996376	1.46730567092368	2.6169102011363	3.52245578113546	3.41882104928884	11.9696888775118	1.6900408919223	6.98173548102406	7.33407530479253	8.0308075800652	5.44530679880229	6.24609712044745	6.08306056896244	4.99191512429895	High_risk	1.05640936011955
TCGA-B4-5836-01	0.386301369863014	0	0.863924729112896	2.82753198086852	3.53556562607603	4.00116397921469	4.09872265150182	12.1569960783041	4.00235823179943	7.73949351396592	8.34686499576405	9.97224200989559	4.52254262858232	8.82911170551434	6.35452723919716	5.55801386319809	Low_risk	0.110031051412713
TCGA-B4-5838-01	0.454794520547945	0	1.04218308587417	2.14302648372941	2.42329267823848	3.81504196790854	3.69760520891765	11.3543145191478	4.02207411728684	7.65049438083865	6.49537679725886	9.52279587471097	4.51280328874152	9.62961827877384	8.28120194980193	4.95699640593048	High_risk	0.504726563773782
TCGA-B4-5843-01	0.0301369863013699	0	0.216718317220492	2.28411510216777	2.41035128147276	3.06947489307648	3.52504213270087	10.8926669614612	2.89854688471065	7.63730388597792	6.79949512917399	7.48379835618929	4.35274191686455	8.38970987601696	5.59325975438684	4.9924170200637	Low_risk	-0.0959838164963087
TCGA-B4-5844-01	0.0191780821917808	0	0.384409790329512	2.43463999860059	1.42252297042132	4.08620827728896	3.93831833822769	10.7688193912559	4.4527048655075	7.55116774928628	6.77580677401033	7.43977329388596	3.96235431667324	9.16187959246948	6.03602726593281	5.00286718700703	Low_risk	-0.5097137834212
TCGA-B8-4143-01	1.94246575342466	1	2.80796072013932	2.85243957592761	3.56951241694098	4.27132536482538	5.6577580379808	11.9183635938575	2.59795600954062	7.78368952972252	9.82040528026566	8.5036639359917	5.53651503411021	8.90489365875148	8.32105231472744	5.76007884819994	High_risk	1.85872387787085
TCGA-B8-4146-01	1.4	0	1.71919152707922	1.27555782376856	5.06442086575994	4.66157955659777	3.89275232592818	11.229364629737	3.18214614150287	6.82081502726356	6.49625398410649	9.80614834131561	5.59338225130714	6.95617606515799	5.33999512320823	4.71264928857912	High_risk	0.822102808817772
TCGA-B8-4148-01	4.16438356164384	0	3.29701188632865	3.95595835292403	4.0610867723094	5.37853764515573	5.83752943010155	13.1689013045184	2.18984015645559	7.59997022331167	7.65550294648117	7.41871662739699	5.01605144846792	8.9938985494476	6.64687762933457	5.93968076630725	High_risk	0.488954724525852
TCGA-B8-4151-01	3.55890410958904	0	0.411722432296566	2.66829855864911	1.99031054899694	3.04528891834191	3.33864746359311	11.6148586396518	2.86823566825493	8.55191274932493	6.77161874289154	7.6334583410067	3.85464764410858	8.48627287678022	5.92469923667237	4.66138046030562	Low_risk	-0.663212960337275
TCGA-B8-4153-01	2.08767123287671	0	0.424474991941681	1.62957993017432	2.33891322810971	2.64684352804892	3.59176570245316	10.8446960727322	2.27252306322636	7.65110464966134	6.84092534727442	6.51388209230899	3.47844609414384	8.24700053698927	5.71562854318562	3.88660332813149	Low_risk	-0.0548349344251502
TCGA-B8-4154-01	3.78082191780822	0	0.753476122976223	2.84101714291845	4.03308865512427	4.60789195102358	4.29353617670577	11.6561326484986	2.36795901165355	7.23715478396552	7.10982113763034	7.10405701226571	4.36864516856124	8.00506950265959	5.93440623365981	4.90258229484339	Low_risk	-0.0221432849186787
TCGA-B8-4619-01	1.43287671232877	0	0.37465468325119	2.32797064870699	1.63079251195638	1.34728927179963	2.09540122057221	8.71929520902924	2.38048735585126	5.93284114407855	5.50258959585702	6.17489737440767	3.33742373941678	5.85225624448698	5.3384196022394	3.83441837566731	Low_risk	0.200052395673336
TCGA-B8-4620-01	2.12876712328767	0	1.55699124129378	1.41541579207023	4.21258734203963	2.68677090357443	4.06576352801947	11.1490017318127	2.03138560410735	7.84002429914684	11.1794652626754	7.63576877993457	4.65466279984234	8.24017992404101	6.90918003762055	4.57577698384204	High_risk	1.64112437806569
TCGA-B8-4621-01	2.15890410958904	0	1.06764733231331	2.83926268358196	2.04409493456754	4.71691599517259	4.54700965027554	10.8135487064094	2.73340558345279	7.68167100459245	6.05193850046975	7.70414321511319	3.66671252590938	7.15776607818172	5.8955277890294	4.695354453327	Low_risk	-0.368606806103149
TCGA-B8-4622-01	4.17808219178082	0	0.815288019468539	3.04478109032352	3.08572768325403	3.58865941202636	5.11654731159828	11.6542351306115	2.83646367386658	6.48309615878914	7.78448965142894	8.2466787348119	3.82324455556478	8.46701991361946	6.70256978218897	4.94604171890175	High_risk	0.611215934416064
TCGA-B8-5158-01	3.33698630136986	0	1.91466432887606	3.3533076741643	3.02167747319744	4.16135309897397	4.97332295637302	12.1111914106027	2.16709511924556	7.23589132476798	9.25427327604082	9.26632326351537	4.53671649322747	8.94375980039014	7.42519656900818	5.23037933944354	High_risk	0.898255363320299
TCGA-B8-5159-01	1.97808219178082	0	1.05878044676226	3.49377514968486	2.92721098723141	5.64590856844092	4.1380692690591	12.0567945765337	1.94989554690936	7.90694486993521	7.59282708024713	7.62712540457967	4.96085644011829	9.28050969263203	5.92886466128087	5.33011543708326	Low_risk	-0.587647316139597
TCGA-B8-5162-01	0.0986301369863014	0	3.43265147150168	3.62748965250842	3.72432997659764	5.3447994339042	6.2764879959402	12.7726897202428	4.05009143333608	7.94467761091328	8.96489118901479	7.9233739031343	4.65012428678106	7.19108400808807	5.74010142289862	5.1798984236515	Low_risk	0.249240193948758
TCGA-B8-5163-01	2.25205479452055	0	2.20794948415751	3.04821499019668	4.3439825735424	4.67999087806406	5.81477658946231	13.3419744458259	3.02216608062606	7.9067811503908	8.83959386304481	8.23617905972174	5.13141920934235	8.8174435630022	7.19356967617942	6.05055662904545	High_risk	1.02058404900999
TCGA-B8-5164-01	0.0712328767123288	0	3.10072385401685	4.41004931733162	4.83086440227907	5.70170596411213	6.25940575000839	13.5823357282862	3.56639522572961	8.77566583708743	5.93106833572488	10.0148873707246	4.40529031654099	8.55053683719283	6.05668723028824	6.45850166614007	Low_risk	-0.414311931402228
TCGA-B8-5165-01	2.01917808219178	0	1.22401610652672	2.32396804207527	3.80919118031738	4.37512587777621	4.45585194852539	11.0375910639152	5.4717041419176	7.62214532004788	6.92359241585507	6.97283079992449	4.04880116099319	8.60326231928089	5.89870886473902	4.90825813638109	Low_risk	-0.282089967966756
TCGA-B8-5545-01	4.17808219178082	0	1.37531704479485	2.69875807050542	3.11528123515201	4.86988418400301	5.61569527095016	12.0057099913651	5.27363267534591	8.36723772580248	7.84097704183731	7.54059053232104	4.11084209643745	8.68559291980765	6.15338823397108	5.45382016230159	Low_risk	-0.216463175959873
TCGA-B8-5546-01	1.38356164383562	0	0.290328776844552	1.53150504151252	1.96882894132272	2.13155237455073	2.73698423888533	11.372728494496	3.95066588601715	7.7917501250604	6.04567031026969	7.11372954497485	3.57249070752513	6.66020618083877	5.59623055365618	4.87508782289066	Low_risk	-0.0808020665592171
TCGA-B8-5549-01	0.531506849315069	0	1.28824131636375	2.37126551302773	3.54625287446791	3.72975130546546	4.79879289635163	12.0477572418906	4.88455537590136	8.14141550566659	8.70881533380413	7.76609208095637	3.85448511559933	8.38206519061533	6.09996144862781	4.98309338275586	Low_risk	0.0457782916906608
TCGA-B8-5550-01	4.04383561643836	0	0.751270279759275	2.60374797979616	2.64926852265318	4.24108357664623	4.53332152630475	12.6434304410312	3.9384775771318	6.85157893143423	7.74820137928059	9.55426114501495	4.36253101601513	7.98879740381291	7.62374240848049	5.27367553425763	High_risk	0.696679021029067
TCGA-B8-5551-01	0.0438356164383562	0	4.04602602769165	4.26421149611611	4.18691637005991	5.97679332011771	6.67384403962419	13.6167984160256	2.67091243970599	7.04816643311904	7.50760478035862	8.03731703522807	5.99562780163785	8.50279323127468	7.78499401926825	6.45224203637977	High_risk	1.34417223635573
TCGA-B8-5552-01	2.86575342465753	0	1.93508618676341	2.74509794686328	4.5071398945006	5.01620270487767	5.59236572528838	12.120894961369	4.84088730507101	8.26020906600682	7.39036631312631	7.28887741933662	4.37271945569275	8.64537560581917	6.07418308508066	5.51593841514858	Low_risk	-0.0360743824491423
TCGA-B8-5553-01	1.19178082191781	0	2.01853059813	2.92915747775198	3.69213305455682	4.97931975332133	5.23203518220001	12.7186011498338	3.73159091436583	8.81698788231837	9.01850849093825	9.3857921501222	4.93084244689102	9.6734699624596	6.09872214983148	5.68975822620526	Low_risk	-0.0240959172342148
TCGA-B8-A54D-01	2.27397260273973	0	1.96466573800171	2.77192759208971	4.42316607394989	4.33775411634166	5.0891174965641	12.2169053499602	1.85095199384129	7.53325880997959	6.34778736581168	7.15497945539631	3.74073323802866	8.0221594582154	6.30476311420682	5.2442659081906	High_risk	0.379469945847729
TCGA-B8-A54E-01	2.49041095890411	0	0.747689263453166	2.39115865832203	2.82102971716769	2.59539166946947	3.66247136535497	10.3300162735308	1.12291343429598	7.44623699666765	4.25510051542197	7.19789536097425	3.50431747855182	4.33720072536712	5.249864967163	4.12426419197604	Low_risk	0.127538377335926
TCGA-B8-A54F-01	1.42191780821918	0	0.449928079470288	3.17958579916294	3.81339587872875	3.96930877061807	4.93347862405268	11.6670704525591	2.98677562870679	9.3504914471268	11.3613811415339	8.6688512364413	4.2657125744618	8.65816210097656	6.25788141529691	5.74985932868388	Low_risk	0.148479347004394
TCGA-B8-A54G-01	0.145205479452055	0	3.42378862124127	3.69947720153066	4.59751014256272	4.87173773609794	6.63431489277469	13.9927522074472	1.66049412646264	6.6440810221298	7.51435177341598	8.27384086539404	4.93615161024775	8.54824346171094	6.6526758700858	6.29036953463494	High_risk	1.31653613888101
TCGA-B8-A54H-01	0.701369863013699	0	0.884958225741434	3.54089278474177	2.97708397988383	3.37680546113311	4.35785751205127	11.891601930507	3.38863100610275	6.95910315036898	6.49740770259928	8.2137782648141	3.74754844117162	9.18568171192304	6.415801062267	5.61264208361531	Low_risk	-0.0709634720587671
TCGA-B8-A54I-01	0.410958904109589	0	2.81302649887252	2.13669256533291	2.37283829688065	2.34483014507679	4.88136461683573	12.0685410953565	2.30145624748472	5.85552483786635	9.48048899226826	8.46797699138997	3.44098337902193	7.83791662390936	6.60209061147717	4.35291077361306	High_risk	1.63258979550114
TCGA-B8-A54J-01	1.44657534246575	0	0.865434353829728	2.56826192525323	3.35545970665295	2.98205284838803	4.66160393012387	12.0231937648495	3.67877306703561	7.9614593851378	8.08852389140231	7.82022816292234	4.18422584258929	8.49889921400163	6.34303475634098	5.15985678936325	High_risk	0.341308799882726
TCGA-B8-A54K-01	1.28493150684932	0	0.193196382358036	1.93107293473373	1.14963688324852	1.11084278901506	2.3407594609241	9.1040096086402	3.36500415348248	8.06226642148758	8.27075742896976	5.73313761216176	4.42887673393851	9.85134605817015	6.22002758015266	4.93384973753632	Low_risk	0.253104786002272
TCGA-B8-A7U6-01	1.35616438356164	0	1.34732817909591	2.23196333072767	4.27646229115299	3.37306597039786	3.91106349034453	11.1964978334886	3.32526292539015	9.68983458195827	10.6977471292485	8.66842273997302	4.84260404484859	9.25876190618751	6.53766730211914	5.01291538451238	High_risk	0.339214117765741
TCGA-B8-A8YJ-01	1.18082191780822	0	1.93231173466514	2.75187381933146	4.88940245721417	5.03375702357321	5.39805648669931	11.9631386240769	4.08251317126757	9.15399427986825	11.0953233232209	6.41330757916042	4.62832172987924	7.62916472283695	6.23702868921592	4.91916629263959	Low_risk	0.258028750280743
TCGA-BP-4158-01	9.25205479452055	0	0.490792735987855	1.99365272733927	2.06564524266482	3.05215475011819	3.36089526715483	10.9217272371445	2.62222741550126	7.09256901256177	7.30812398570574	7.08243846114332	3.97353200769076	8.04349565938263	5.74462468442636	4.78741833706443	Low_risk	0.183413347970724
TCGA-BP-4159-01	7.12602739726027	1	0.312657726744638	1.05729780028853	2.21724760439374	2.70892027774275	2.98951433888179	10.5312807320386	3.29261750518322	6.83116101660466	7.77205779267646	6.44162917904279	3.70380001073334	6.71528555592192	5.43789363865678	3.75053358317231	High_risk	0.308817841581658
TCGA-BP-4160-01	7.89315068493151	0	2.30046519417353	3.47255688239924	4.8315026178068	5.05828633752833	5.63146209857013	12.5090468951145	3.79630918106299	8.72453275912577	7.81320849940353	7.79526723755946	4.61786533898171	8.86029787254103	6.39466140936658	5.40551330792721	Low_risk	-0.105062863956681
TCGA-BP-4161-01	7.52328767123288	0	2.27246488137357	3.37822907473154	3.86992671627896	5.50383024392515	5.490618199535	12.2950427631864	2.73949784272797	6.26799418050957	7.2297440291344	8.79723677688679	4.7215312228382	7.89684324629502	6.56026974610176	5.44666761464717	High_risk	0.698074040014073
TCGA-BP-4162-01	8.42191780821918	0	2.39613673993902	3.34100433378388	4.45618097524056	5.53933247736289	5.48316692712979	12.858448872355	3.01957805186179	8.22563604389211	8.21862259491387	8.42177684508735	4.64318069272232	8.45008071802313	6.36685122596518	5.61923750744951	Low_risk	0.14421656408729
TCGA-BP-4163-01	7.77808219178082	0	1.38616636488406	2.3095000506872	2.70695124275552	5.04184191431219	4.83297983977273	11.5405840437871	2.82629477195254	6.74527378475907	7.19519779238638	9.99090159642001	4.24246301728777	8.02023798795389	6.53594230770245	5.56585305346996	High_risk	0.689418459590633
TCGA-BP-4164-01	2.71780821917808	1	0.849569653661928	2.75468461769272	3.04394535092417	4.34629281283651	4.04819511476522	11.2787948897227	1.78424072736316	7.61888907114783	7.99753049564809	8.40149333783754	4.44699263617188	8.80515517491738	6.67515237238357	5.05400747446362	High_risk	0.2774601977439
TCGA-BP-4165-01	8.32054794520548	0	0.567174572418281	2.4221201072229	2.16485695348883	2.52352650061291	3.49303638946797	12.0434606558197	2.25391243552333	6.57332617463975	7.00630321489991	5.93554221882148	3.46473689149945	7.78737140507265	5.98285868996514	4.45087770214565	Low_risk	0.15444389814242
TCGA-BP-4166-01	0.0356164383561644	0	0.849921032100637	1.77147867248422	2.60443254796759	3.95076058869734	3.57470748268695	11.0448564796731	2.71424957481785	6.69377286644559	7.68589568342599	6.35791927924862	3.88793616756949	7.65724802219023	6.00873371526483	4.38577126693461	High_risk	0.320378773278782
TCGA-BP-4167-01	7.44657534246575	0	1.54536477691178	1.26879675238365	3.68183303814332	4.29660753067922	4.96092378407834	12.6829304046191	4.2761386589936	6.88451600318234	9.31739646380247	6.66823135521693	3.71794421322687	6.7199742725098	6.28564290743336	4.60429170435548	High_risk	0.940247872772015
TCGA-BP-4169-01	1.92054794520548	1	2.35026046836911	2.63954117791832	5.61110179319321	4.67851559406613	5.35477768328535	12.0925666056285	4.43438138791866	9.46958153756461	10.338858932374	8.65571292075683	4.78221174833481	8.54965828321588	7.27720804298723	5.27369335635921	High_risk	0.64080755083099
TCGA-BP-4170-01	6.41917808219178	1	1.33330941598359	2.8943796645567	4.22205388500644	4.56315512866638	4.92568359248137	12.1308546621522	3.86002372948382	8.13209533736665	7.46332123376155	7.85000796679723	4.25106778778045	7.96843787884256	5.82393968653972	5.06401907475192	Low_risk	-0.210524612841242
TCGA-BP-4173-01	5.18630136986301	0	3.51184217986591	4.4569086876264	5.76147365398434	6.31425925298695	6.88496237604169	14.0238303220211	3.98076313161687	8.12898682964665	8.21043679889074	9.29232232430148	5.38124221241902	8.59527768982984	6.80493725845239	6.40776376319195	High_risk	0.427914765893695
TCGA-BP-4174-01	5.14794520547945	0	1.13066712929508	3.170870422216	3.00803794386304	4.62767841237704	4.68478003977996	12.4419252865292	3.02059646723513	7.68633789014089	7.14397704690331	8.60452731841036	4.4073215237835	8.22559504748327	6.29363352740681	5.82408383514389	Low_risk	0.0280290466563233
TCGA-BP-4176-01	5.35616438356164	0	2.11555821460227	3.00047705388538	4.96947437111361	4.63594042729092	5.28636902745721	12.1109544695139	4.72835105720058	7.52589941141629	8.37703370622423	8.5236339670257	4.77327084520715	8.03269760945596	7.01466737908224	5.18877080300997	High_risk	0.660620438103175
TCGA-BP-4177-01	4.57534246575342	0	0.351326632396309	1.48693364695451	1.93193813462923	3.86063608319747	2.48715559877212	10.7514392543665	4.29013605680506	8.39898036545396	8.84085564547436	5.9043234174956	4.57320716158075	9.30358462295008	6.01187099013914	4.6640754242564	Low_risk	-0.422658180362655
TCGA-BP-4325-01	8.12054794520548	0	1.50904596873599	3.39234921262319	3.29328880044288	4.30142723872692	4.89963656491975	12.0437174526862	1.48907562733809	6.71095568131341	5.89269837828021	6.9231664936956	4.01569728131576	8.6434554244428	6.2649683238124	5.24473770700757	Low_risk	0.176433016805976
TCGA-BP-4326-01	4.45205479452055	1	1.63556996704216	1.29918357351009	3.29465553075223	3.07394941355666	3.57613591731338	10.6801387357718	3.99522847709742	10.0384253464358	10.6434379799673	9.27058792265266	4.33841096503767	9.31688705934365	7.71263139951925	4.35273417355926	High_risk	0.623168519873541
TCGA-BP-4327-01	0.298630136986301	1	0.919663689384692	2.32881328462336	2.02410949689178	3.48623662289709	3.65402971248914	10.887756453412	3.11363554979206	6.73623915064404	8.55500092679278	6.934013388853	3.25650719912448	8.68470691677117	6.55587605426169	4.56266597107624	Low_risk	0.246053765795756
TCGA-BP-4329-01	2.31506849315068	1	0.950130163263138	2.29715615817695	3.19823285742043	4.12594575387547	4.20176207004693	11.4486344236494	2.76606733430555	6.62166341046235	8.5607388831843	7.79151503076507	4.22003816071846	7.56755095292758	5.96404213961037	4.53033718838861	High_risk	0.488863143018555
TCGA-BP-4330-01	5.17260273972603	0	3.49314371892592	3.78711286552259	3.56497551572847	5.49134258375104	5.99477821994898	12.9358519722323	3.29362234027359	6.53831849496056	7.15935556203759	7.32454351685947	4.12580230219532	9.09175088537209	6.39139670603243	5.49888900272494	High_risk	0.298421441149598
TCGA-BP-4331-01	6.72328767123288	1	1.35778963635236	3.04709263442576	2.84223449142122	4.79684611545594	5.47053551926312	12.1090326553875	2.87199806045547	7.98093793588056	7.06193785467871	7.55715146108374	4.36749037431399	9.1075946861947	6.6693280385422	5.8384115677186	Low_risk	0.181036933473482
TCGA-BP-4332-01	3.1041095890411	0	0.5809930277635	1.87581316293641	2.17952988988584	4.45025353241958	3.79829591463806	10.6789596443721	3.27347158602344	6.87436836312582	6.65714587582888	6.88611800880933	4.05545736313723	8.28777732851827	6.06083999030127	4.86293302623494	Low_risk	0.058722002174898
TCGA-BP-4334-01	1.76712328767123	1	0.0530160081617068	0.489541920101949	0.671260475729805	0.878341927322053	2.09892927669492	10.2413661288972	1.38924007761481	6.79377933815581	6.64064202016514	4.12168531709209	3.69394299094139	3.23963151703799	6.3725399358289	3.40349564748178	High_risk	1.30722326648998
TCGA-BP-4335-01	1.3013698630137	1	2.67226710560115	2.11259288389401	4.52386167123104	3.35549817493595	4.4688869194015	11.8922509087764	3.30223663307203	7.61078520277367	8.05898845463069	6.97946537633405	3.65919950842956	7.46398272448598	5.74933627422583	4.53131768161082	High_risk	0.524863834165164
TCGA-BP-4337-01	0.00547945205479452	1	1.07626706060451	2.07658735223994	2.90675090082532	3.6602237330293	4.19349010428786	10.8581164283124	3.50203474538906	6.92764476959856	8.18695259774504	7.41078752732226	3.93368948108302	8.35234399129221	8.02641215038611	4.85548103966833	High_risk	1.0857808201667
TCGA-BP-4338-01	7.83287671232877	0	0.840783732655827	2.65186711882794	1.44125724078701	3.50503561729301	3.70473920003432	10.7702697751304	1.61595046433637	7.6271160996732	10.5631514066402	8.13382164552771	5.85852880440873	9.67518786239915	7.97048654615038	4.81061698481345	High_risk	1.18712714274983
TCGA-BP-4340-01	1.53972602739726	1	0.756337198173583	2.9113527427619	3.05130055639193	3.52940721219327	3.60077253292435	11.8594364816564	2.31187824026955	7.56252678508852	6.03692560054105	7.86367447644236	3.62541993526516	8.27998648656927	6.19753065253086	5.01753764502117	Low_risk	-0.289307547126475
TCGA-BP-4341-01	4.35342465753425	1	0.229536314615286	1.79039490834846	2.40870912839942	2.65811183231929	2.77905688404267	10.5000478856866	2.18458657101973	7.57801679549719	7.47650784810587	6.74245565242797	3.13826175749116	8.00709037805178	6.0097823398901	4.21289985837942	Low_risk	-0.0575398755173508
TCGA-BP-4342-01	6.18082191780822	1	0.989730417629066	3.0544686737034	3.81832705691166	4.0984230613181	4.86796837308286	11.7243541578076	2.98499402527434	7.54957933082552	9.13526503811176	7.68005220251407	3.86590181807963	9.99058501726549	6.61326129820961	4.86750724825807	Low_risk	0.107156836552702
TCGA-BP-4343-01	5.23835616438356	1	1.64363830563806	2.17765422062395	3.83529749554288	5.47735027345882	4.24994544622534	11.9315782787722	4.31014085908314	7.0164256352671	8.75119719273963	8.06238765430694	4.6717106476086	6.89647432596701	7.51436642637689	5.04467926322422	High_risk	0.859249663063611
TCGA-BP-4344-01	4.56438356164384	0	1.30567346291625	2.27001275175324	3.41506699711086	5.05515295011026	4.47969393532096	11.2388708289628	3.86451649021635	8.51118996979657	8.28809309932282	6.25110548569507	4.20880825149688	7.91375038087821	5.95218387187767	5.24975758506377	Low_risk	-0.141908644000978
TCGA-BP-4345-01	4.15342465753425	0	1.08907407798468	2.02896047833771	4.04918144512227	4.45201287629232	4.45714057074129	11.8193022305476	4.30556647886017	7.6562038421369	8.92196504672789	6.74873282309202	4.34359990235106	7.34021461536164	5.60044693461961	5.00730873206221	Low_risk	0.220813387521882
TCGA-BP-4346-01	4.09041095890411	1	3.22524887278776	4.30381839528415	4.28771724320279	5.33982420114669	6.43971632053239	13.3710544174117	3.85243537813628	6.7694553733689	6.75063609489341	7.37423064519609	4.29429988214632	8.30432294324752	6.6065258019126	6.43570075624494	High_risk	0.473208597674429
TCGA-BP-4347-01	3.74520547945205	0	1.03189135495233	2.66403373909631	2.59649999394187	2.89355561114773	4.002661553649	11.4329565512506	2.91197269040524	7.41078809869551	7.14319202686596	7.64941526117811	3.59627492727967	8.32780378735257	6.3285088597443	5.11183824724343	Low_risk	0.224310275616571
TCGA-BP-4349-01	1.01917808219178	0	0.382981855422946	1.60811217297307	3.16351559739882	3.88795074113456	2.96841950862836	11.0025612060698	3.32952990038523	7.42888244746109	8.56484467754135	7.59074821990242	3.7333928405759	8.24548366730138	6.08391797665445	4.1847885699519	Low_risk	-0.0554876133227449
TCGA-BP-4351-01	2.65753424657534	0	1.19087175367641	2.48919003964009	3.81282122072073	5.12717623063258	3.70982271954506	11.5383287475938	1.8930637441516	8.04453926016817	10.146658626786	7.69175861508337	5.0355653874448	7.98891836563668	7.12561499544392	4.85873442079998	High_risk	0.594327919665492
TCGA-BP-4352-01	0.942465753424658	1	1.30537674127041	0.521388453858381	1.11555137122894	1.20375441921169	2.58878005884072	9.06150010356373	0.0325442971151323	8.84393856230748	11.5867156797216	6.09912437307925	6.00730085499451	8.51647955932841	8.04874587206875	4.87591921466235	High_risk	2.55793790540238
TCGA-BP-4353-01	1.02739726027397	1	1.10709595482718	2.6183425558646	4.31363594284067	4.89490131118957	5.1353450655436	12.0828626773529	5.9506137944503	8.07335690771841	9.87215942323286	8.19011348642213	4.99129521476829	8.46266705677045	6.11694384693664	4.99675843058633	Low_risk	0.0366122306409356
TCGA-BP-4354-01	2.83287671232877	1	1.73434773128902	2.50323835888434	4.03281929709068	5.03829361143788	6.08618823021641	12.308928091708	1.10509989094768	7.6927575514545	9.40826619334776	9.48824215656444	6.55316846788662	7.99131204414219	6.7806766750611	6.41326199198158	High_risk	1.90975166791586
TCGA-BP-4355-01	2.61095890410959	1	0.558769836733817	1.74123174212919	1.95742534808054	2.14070659360998	3.78225177948264	10.8872779677481	4.31428944244569	7.98654142913224	8.28351776071989	6.37290628335372	3.63693702792462	8.25345344645964	6.17282586641127	4.69909931062437	Low_risk	0.253001902714773
TCGA-BP-4756-01	1.02465753424658	0	0.852100217926774	2.73749432988281	1.63198050381138	4.78675065396745	3.68974243692108	10.5943359923802	1.14850053587267	6.62396833044278	5.38973909045806	6.88661433171839	3.2605406947365	6.24554409287378	5.27229946319586	4.65494817520518	Low_risk	-0.373718406853683
TCGA-BP-4758-01	6.04931506849315	0	1.42207188659941	1.62049699657387	3.19177246735923	3.3379591412349	4.37390423794353	12.9994684550959	3.55160400398648	7.24035930612947	7.22734240277625	4.86803044161585	3.38366483495423	7.70353992194043	5.55518641961622	4.3029291348177	Low_risk	0.0587266367990082
TCGA-BP-4759-01	6.4986301369863	0	0.232556259276913	1.31155400755637	1.4964176194675	2.06744041366555	2.2662708177455	10.2634334250223	2.89143624225493	6.40167449191321	7.64434495819825	5.93033646498007	3.90133110537183	7.85826812763756	6.38391671924923	3.83759438575668	High_risk	0.528324717617071
TCGA-BP-4760-01	6.46849315068493	0	0.678458634255334	1.99311365585065	2.97171383039669	2.82089851000613	3.26247677996551	10.6380662583767	3.14287600355519	8.72300488897788	8.81258426146793	6.54412630786668	4.51887467296729	9.39588010373418	5.92630000816394	5.07147940529029	Low_risk	0.0452471563638963
TCGA-BP-4761-01	0.498630136986301	0	2.30260293102272	2.09262932080899	1.54787802101403	2.5298710648389	4.28441883775761	11.9931800181323	0.921345647556055	8.82228581403393	9.71951374172997	8.24948475444312	5.2056925876672	8.13528852104858	7.63430481827245	4.85977005197667	High_risk	1.49581124269162
TCGA-BP-4762-01	3.67945205479452	1	1.60474778182845	2.37872292452652	3.76922422367912	5.18730745227997	4.91875920582557	11.649606733085	4.80653667696538	6.09018789937571	7.41873213843234	7.05480230997223	4.18668191061806	7.75959777085216	6.08611723153725	5.30143180011847	High_risk	0.45892512837662
TCGA-BP-4763-01	3.47945205479452	1	0.902478965866843	2.07876470163656	2.99903212825233	3.99182005560263	3.46652763285053	11.2606555679761	4.23359920081274	7.73673993691837	10.477667224395	8.48829716721521	5.07350420026292	8.05165407006556	5.89709995104082	4.77272147569445	High_risk	0.321731346421176
TCGA-BP-4765-01	5.98356164383562	0	0.592206165121625	2.077832524891	2.59202768956942	3.28612365353365	4.28816649638364	10.9270857855088	4.38407242735748	9.1568415874346	9.28598679861947	8.83942465235236	3.87708509199757	8.59277116695499	6.34658988991779	5.05332223489805	Low_risk	0.00894690502436424
TCGA-BP-4766-01	4.00547945205479	0	0.645479486712539	2.61165200878661	1.62799700639797	4.95458643226132	4.19690576379794	10.8816467225174	2.63833408795643	7.9570562304023	6.21203663091976	7.64538258211223	4.16657871515397	8.86177307179376	6.23178072216948	4.84676332081525	Low_risk	-0.522232137177004
TCGA-BP-4768-01	1.0958904109589	0	0.476679783224061	2.71702634928494	2.38144022614276	2.7162674226308	3.71992372209812	10.7339790851734	0.95486086448444	7.39005542095585	7.62231959621845	7.99965593136805	4.29692899392465	9.14780244885848	6.60323787896846	4.66635828136548	High_risk	0.460000300477682
TCGA-BP-4769-01	5.13972602739726	0	0.787337988899261	1.97340993304139	2.44976406829187	3.78895120208593	2.80707343641838	10.6217413622416	4.79565420901283	9.49387219292224	8.35372065502079	6.85283560213058	4.70203140393588	8.86480790191328	6.45842842565271	5.12483199835801	Low_risk	-0.459213071954374
TCGA-BP-4770-01	0.901369863013699	1	0.466939414657538	0.548717421652	3.1427262097449	2.18450799705914	4.30206216710855	11.9285007810367	0.375286545202572	7.18190680525595	9.21826889698863	5.98790090561809	4.98729700739015	5.21169574052541	5.94059678069545	4.71248832941056	High_risk	2.11439183907045
TCGA-BP-4771-01	0.443835616438356	1	2.96247112921346	3.93664152207317	4.2814046562194	4.73467087509395	6.52294748999342	13.0362820220335	3.79070771900896	6.68644031348038	7.06324335618853	8.24210740863468	4.00162608498405	7.17485236019977	6.52217523356325	5.93261164849758	High_risk	0.757822548061767
TCGA-BP-4774-01	5.16438356164384	0	0.66980132023267	2.21388189615647	2.74650912942303	4.05656371087178	3.62287399871341	11.2951678265519	3.21453611012701	9.14205173128713	7.65031362303258	6.87993164256905	4.07369695863501	8.58996210422695	6.36622615477528	4.59223258730966	Low_risk	-0.521070733193943
TCGA-BP-4775-01	5.04931506849315	0	2.01421240989828	2.92890001759158	4.35015241984622	5.23300123868267	4.72690276736412	11.665758508785	2.56897123638848	8.0083344240131	6.32399718968697	7.65692858190137	4.18187684117978	8.74773516615331	7.72064879544382	4.92548756322609	Low_risk	0.245259300786953
TCGA-BP-4776-01	1.12602739726027	0	1.34560427433012	1.31693190509972	3.29295497380317	2.55463657400509	3.33269446668898	11.2831909448972	3.3594730884843	8.53102866334815	8.94320373101221	6.11018010047199	3.39007767369119	7.82587344381647	5.76745532155426	3.98107808067697	Low_risk	0.104962246408157
TCGA-BP-4777-01	4.74246575342466	0	2.41420027194945	2.94169925179665	4.55781636601274	4.7481462696016	5.37107648193616	12.2811246520238	2.33893214320229	7.4080446516367	7.37331504871193	7.22969984499328	4.15923732615586	7.90872081057339	6.12895671418619	5.17741942801949	High_risk	0.471973789564233
TCGA-BP-4781-01	5.6986301369863	0	0.862561231291451	1.81098529203444	2.54392425625322	4.53171734465943	4.52672052057223	11.4793364255727	3.90133018956583	8.75814688884576	8.05128498980301	7.01390769083181	4.61244819967947	8.512710392033	6.55021621709563	4.86155315691641	Low_risk	0.0332479010586693
TCGA-BP-4782-01	0.96986301369863	0	0.977215530356794	2.87795046248995	2.60209714080833	3.8803006354824	4.32188694488693	12.0325747969106	4.05089828042537	8.40838797171529	9.71723319387971	8.32564114809738	4.00822694003601	8.87766293933418	6.15446078925384	5.73192555804433	Low_risk	-0.061696451194527
TCGA-BP-4784-01	5.07945205479452	0	0.529441043880671	1.56765495059303	1.97371103238469	4.15010437882596	2.59354635036263	10.2063768560143	4.86692416487812	8.17019309449662	8.64361896922867	6.30821317114323	4.65690423786239	8.76057648077647	6.02943693123423	4.98973953163932	Low_risk	-0.271524198049862
TCGA-BP-4787-01	1.31506849315068	1	0.956086123452218	1.82231030475273	3.8032599427554	4.53611785215488	5.00982825746393	12.0849535028871	3.70156221988398	7.23985631724731	11.4169300515277	8.50530835435048	4.39306614994834	8.0065052718004	6.98022817174123	5.17655565771863	High_risk	1.24754588033418
TCGA-BP-4789-01	4.07945205479452	0	0.801642544885806	2.27195614134554	2.60206444332985	4.10546666742511	3.76426860917542	10.4192621525146	4.40589541779211	7.46110801645814	6.80910406072656	6.56674174550188	4.33945747716435	8.3352357985578	6.2398087340643	4.94576621568422	Low_risk	-0.0894242037676549
TCGA-BP-4790-01	3.04383561643836	1	2.95607934117727	3.38921542398373	4.09478766901749	5.91806438986306	5.72597499712843	12.1946214482057	4.19198995090646	7.20109765673589	6.36519812325721	8.16390380103024	4.56958239580103	8.46100992629159	6.7785045114484	5.490330466675	Low_risk	0.224407596128198
TCGA-BP-4795-01	1.6986301369863	0	1.85113807620665	2.67129913202576	3.60243361128537	4.99958031657918	4.75063638134714	11.4038543339599	5.74525184223918	7.82097110367522	7.53880463061849	5.73023752067245	4.25587200933967	8.79892120730209	6.02075935678124	5.44046123698766	Low_risk	-0.289513546144214
TCGA-BP-4797-01	3.03287671232877	0	1.2723647301941	2.22302374797611	3.08979684368395	4.97144487584518	4.73960161423099	12.0814953806199	3.487332734821	6.87989148514293	7.45442151414239	9.08898380942019	4.056985086116	8.50737932678117	7.12495771701601	5.18457568025057	High_risk	0.568305070217261
TCGA-BP-4798-01	0.915068493150685	1	2.95004102857281	3.51468123259062	3.77155658097726	4.58912773806146	6.02771510086054	13.7474376884739	2.25235916002289	5.59475560456135	9.27417172564935	8.77444857445032	4.47175402048443	6.88738075552852	6.82670392218991	5.77733242940457	High_risk	1.65661016079757
TCGA-BP-4799-01	3.1041095890411	1	0.71563624277205	0.673897606162928	2.98337968491419	2.31288507591022	2.57765914658067	10.4140549908751	1.52982043792552	7.39403772165242	9.86030301966156	8.16203402274552	4.95268644611847	5.80937978372462	5.12932096822886	2.87016827653752	High_risk	0.922386374499093
TCGA-BP-4801-01	3.07945205479452	0	1.20926778855555	2.73366480335386	2.96080728017104	5.12904650828072	5.23358860284062	12.4365102767285	4.8905760566274	7.50113974276252	7.65639820857027	7.94775322866807	4.46133920831864	8.86859133537757	5.88743426914102	5.48680458615226	Low_risk	-0.20388560932009
TCGA-BP-4803-01	0.558904109589041	0	0.782166413840743	2.48909957526339	2.44153728478058	3.56997122390295	3.69772126904275	11.1152293128842	4.19398677535953	6.76465835457433	9.45032229589451	8.33994051975902	3.76483078084658	8.35301725813428	6.05144764449597	4.44051393038388	Low_risk	0.105617126540663
TCGA-BP-4804-01	3.9972602739726	0	2.13146360146839	2.59420284902044	3.9217244694533	4.90061981487627	5.30713315111719	13.3126793703981	4.12331844501258	6.62246129781473	8.30162397390836	7.2107167853389	4.40522120385396	7.85982806326271	6.55350596372794	5.25066397615756	High_risk	0.688636186724814
TCGA-BP-4807-01	0.578082191780822	0	0.692600316637113	2.42153354334369	3.26010255670327	4.68971555684749	4.7183305118168	11.6583143553908	3.23770042207709	8.21319298872975	7.30482454716628	7.99228359475415	4.12603761236513	9.19036170866452	6.23301406248533	4.96535557167594	Low_risk	-0.260535434728987
TCGA-BP-4959-01	7.28767123287671	0	0.832070071005667	2.41328469913203	2.33981058393076	4.18121490156003	4.83323626060179	11.934630701499	2.84317885169731	7.20118305624654	5.50502707591157	8.62348144374441	4.05401794173136	9.13731188008859	6.48318317590227	5.15316680938921	Low_risk	0.0824235273746656
TCGA-BP-4960-01	5.95068493150685	0	0.816327365169405	1.31751127315425	2.88991999013749	2.31238654316241	4.10962037257337	11.4249660520172	2.951629455919	6.81463153351892	9.0345326400543	7.92772265864662	2.88343145663493	7.27155680710275	6.55192896453532	3.98393771246824	High_risk	0.998821638729736
TCGA-BP-4961-01	5.3013698630137	0	0.463077786961907	2.26588326205674	2.45472900455368	4.29116887765904	4.18897836074015	10.7101210425853	3.78185955547681	8.74979353697077	8.79197431788165	7.82992652469073	4.41408788495407	8.96257420994113	6.21109430336208	4.8851109844733	Low_risk	-0.235271749615237
TCGA-BP-4962-01	4.89041095890411	0	1.37408744455645	2.31844349307842	2.80503930020776	4.12697293807819	4.90749129449304	12.4311884668507	3.0267720485227	7.40663257971569	7.62768557465213	8.20217740278049	4.05167668900272	8.39801543721683	6.8991823952733	5.06071182986588	High_risk	0.556074032053612
TCGA-BP-4963-01	5.02465753424658	0	1.15600269912367	2.99364580849909	2.82124461661628	4.36740651351632	5.58227783596928	11.9316231391383	3.57756666552063	6.91255173480308	7.36879685247546	7.67370318508708	4.11397302183392	8.63107938683035	6.18973237376131	5.25554859439317	Low_risk	0.259126880201401
TCGA-BP-4964-01	5.1013698630137	0	1.15644506714043	2.70121210436338	3.43458834352783	4.60627007073225	3.7845173005975	11.4559737824058	2.44611772223786	8.41531648444704	8.48354916425957	8.19297964175109	4.2323431983703	8.67454030203081	6.24791054686669	5.23952560545283	Low_risk	-0.130826394889989
TCGA-BP-4965-01	5.12602739726027	0	0.782952082415421	2.59579523966632	3.01617203483824	4.09162965233068	4.43058810127146	11.4494922131017	3.9964755443249	8.0436057059606	6.28080696592095	7.68934838980494	4.20238478799008	8.54600385750775	5.96409525966515	5.46559223580145	Low_risk	-0.267636061192478
TCGA-BP-4967-01	0.561643835616438	0	0.950592888254508	2.02899012115458	2.61345987698819	3.42004264296087	3.74964610697472	11.0488927258532	2.84387552349721	7.34881808262019	8.93228189402681	7.86249797292254	3.0416799919407	8.70505828190706	6.8500937342889	4.51927292171029	High_risk	0.382536674573313
TCGA-BP-4968-01	4.78356164383562	0	1.45179655733478	2.42891215532371	3.98519078295406	4.01525804143988	4.51770293770861	12.5762927855128	3.37333944793958	7.04915872638375	7.25871856406239	7.79710576791379	3.71930022041805	8.55359952736847	6.78586383980262	5.17463128092272	High_risk	0.442178970391682
TCGA-BP-4969-01	4.91506849315068	0	0.268246736209866	1.27140752622971	1.5223130604561	2.27770598743169	2.94874575587515	11.246036058481	2.40650394550241	6.55436126464937	6.48059477643294	5.4990098972848	2.67357627359617	8.09221037365412	6.01990570966518	3.91621681458523	Low_risk	0.088935759761239
TCGA-BP-4970-01	1.18630136986301	0	1.61494424062634	2.97235995725546	4.07221059313301	4.33084311724972	5.54105660268063	12.8001021037538	4.71057280263906	8.27583278414945	7.52892168226625	8.78553340550366	4.44428038177089	8.53259615490151	5.99795085616466	5.90001894741333	Low_risk	0.0518420884305368
TCGA-BP-4971-01	4.07397260273973	0	1.29663305209631	2.44824849536535	3.66611114406034	4.20123921599837	4.82371899828316	11.6289779483812	2.90638755616218	7.32717161402981	7.54610654655644	6.57579595318888	3.62138120609511	7.24591241013401	6.33650731854491	4.9157518698135	High_risk	0.413980796317847
TCGA-BP-4972-01	4.11506849315068	0	1.35044179574039	2.2806344050421	3.01976211440815	5.40912005657932	5.05403976414166	12.0126258246507	4.32811945468928	7.50972770456707	6.31139452379246	7.33105441644579	4.09499626164761	8.38306438643626	5.79475021523956	5.04807700384094	Low_risk	-0.333191764064748
TCGA-BP-4973-01	3.79178082191781	0	1.46710245277521	2.7710433155634	4.48172628735703	4.44352971021896	4.75047978550547	11.9285200681881	2.8384877307191	6.35441255883648	6.86878719812335	8.81539189347538	3.74082878330143	9.01938484715422	6.17994514019931	4.94872876953891	High_risk	0.293026101747235
TCGA-BP-4974-01	0.578082191780822	1	1.18119218825866	2.54057729151579	3.22928537082175	4.58165405314993	4.54695019734464	10.6725645824181	3.38302350061655	8.48992426244986	8.18755585075708	6.87039104565464	3.88077982185944	7.89738738278302	6.40774958540343	5.15781097014566	Low_risk	0.0236694103745636
TCGA-BP-4975-01	3.92602739726027	0	0.832640381338558	2.61463497731636	2.40441051938711	3.77041758432306	4.17182958606896	11.251058021658	3.73288699231597	7.34140325969369	7.41327801239895	7.7973320414412	3.89980759065302	8.65901218548924	6.25265009513734	4.71134694229435	Low_risk	-0.0968395831148294
TCGA-BP-4976-01	4.47123287671233	0	0.605086332567272	2.32647995201351	1.44770779985167	4.60645451545254	4.23108834276644	11.4879061083155	2.89123629119214	7.40975650255145	7.04467611055633	7.19109503303811	4.04919330184712	9.64520710668013	5.70737669800787	5.00025702002834	Low_risk	-0.443241282502598
TCGA-BP-4977-01	1.24383561643836	0	1.03089535524373	2.86014604180146	2.8330001372929	4.0593281695269	4.53986944844813	11.7190612969346	3.8764381054168	6.5332361903223	7.24838380045063	8.0605479374919	3.29440749178406	8.81338851909676	6.50512260155462	5.29785644785933	Low_risk	0.127433576578259
TCGA-BP-4981-01	3.00547945205479	1	0.694563751246829	1.12147983103975	2.74161019511316	2.99413175996076	3.55500186597956	12.2181941542062	2.29552766743466	7.0186216774668	8.69095573632423	7.92077386245641	3.40443463953813	7.72682973652588	5.77178463168973	4.06939987393254	High_risk	0.503097604736388
TCGA-BP-4982-01	2.77808219178082	0	1.33876579767756	3.07109753967816	3.29485725491597	4.35316107608519	5.66528181132573	11.9224207817615	3.81912632153171	7.4739955176042	7.07051629299328	8.0282416203342	4.1483398769974	8.76520894706265	5.97876742959629	5.48372766801091	Low_risk	0.0851233087811698
TCGA-BP-4983-01	3.87123287671233	0	4.22479273040062	3.83079579314338	4.07825942317702	4.95999913622667	6.4634308434653	12.3396478377682	2.14546484011173	7.52158154410288	8.95478045642383	6.63758160935735	7.17179118514893	9.34324592893712	7.74161081515848	5.72130987764191	High_risk	1.81294850097287
TCGA-BP-4985-01	2.60821917808219	1	0.982746910217182	1.69625970141012	4.31342913949112	4.87129173075327	3.26810514342233	9.94296976514911	1.38893782873167	7.26617687917135	7.22575223386528	6.48995901297844	5.85160338668461	8.32283661295445	7.42029701980183	4.52944561167133	High_risk	1.03539570304385
TCGA-BP-4986-01	2.15068493150685	0	1.67966179400694	2.45455065330883	3.42651933628957	4.51389276582874	5.04490310740179	12.0155396214289	3.12635581265911	7.18774050840925	8.37834197710029	8.44002074020174	4.59046084612435	8.91711042539825	6.44242903357147	5.24205414243921	High_risk	0.649267563359059
TCGA-BP-4987-01	3.07945205479452	0	1.12643266938963	3.32781578224858	2.3923742856508	4.07627895330079	4.72474068897096	11.4533352625019	2.62447711516466	6.54788653638742	7.49223211682379	6.91547242028105	3.87955115417116	8.50152447580172	6.29596762710818	5.28330893882404	Low_risk	0.238178339912516
TCGA-BP-4989-01	0.323287671232877	0	2.95336348797211	3.38298171387051	4.11469531779179	4.34594068186996	5.583416996484	12.7998146409067	1.37096149201047	5.90048229885713	7.77939961797545	7.26297560913028	3.91772806950982	7.29505884769767	6.11303896522473	5.18067154799053	High_risk	1.05457084470468
TCGA-BP-4991-01	3.87123287671233	0	0.813520852598957	2.88492186942138	2.54888134766174	4.84769425671333	4.22108150005798	10.8256802517871	4.47920156283514	7.89931699315218	6.847742918175	7.7957707463242	4.28326247853215	8.72185236668846	6.14695897308281	5.29870469435635	Low_risk	-0.509861358133168
TCGA-BP-4992-01	1.37260273972603	0	1.128531090852	1.90355035864387	3.63335627824712	3.47757746271382	4.57527674569127	11.2922263350683	1.12771737256317	5.47596840000594	9.17207760034181	7.11005070935648	2.74778434328115	7.83289453890488	6.28290525882588	4.24942556078203	High_risk	1.19925079594454
TCGA-BP-4993-01	0.484931506849315	0	0.71911983373873	2.10290761043287	3.11491323961739	2.7378226542479	3.65445437312872	11.9265125312371	4.25391514236802	8.59006610547101	8.80687636403194	6.69729234253907	4.01781810115228	8.62525503377461	6.0237254271385	4.71316560328881	Low_risk	-0.138516623126952
TCGA-BP-4994-01	3.58356164383562	0	0.864076617547045	2.28290329264714	2.9612181277841	3.23974716327851	3.37530592195748	10.3939835308154	3.20426192719795	7.5612243592454	5.92489070551504	6.6582359694212	3.34475354429685	6.8434385458107	6.19854004933849	4.77403871748099	Low_risk	-0.00363097472285556
TCGA-BP-4995-01	3.75616438356164	0	1.19339002677236	2.48045586276932	3.28729999664942	3.70393687940162	3.87854815316281	10.824747764762	3.20873372648739	7.67228302909082	6.09374079270662	6.82569341158137	3.6714361425018	7.41644821680936	6.11113473671001	4.79060355763965	Low_risk	-0.0683787358521406
TCGA-BP-4998-01	2.55342465753425	0	1.86081225780565	2.86429993530312	4.27903965388708	5.12275564171547	5.58499824041819	12.5008701184853	5.07836938055224	8.69938738710709	7.84327579233843	8.64308776985814	4.24280812841524	7.64452985904593	6.8783145396414	5.48889828962877	Low_risk	0.107566206596716
TCGA-BP-4999-01	3.46849315068493	0	0.641544311412861	1.99009499377886	4.09675675340767	3.09143369294996	3.82533811728818	10.7384920000083	3.70634882657474	8.7526115689824	8.41628174484549	6.78286991072908	4.35538700561693	8.0470470355342	5.56481066732578	5.18812285931601	Low_risk	0.0991613606948167
TCGA-BP-5000-01	1.54246575342466	0	1.00195063217043	1.70942518838419	2.91366271779112	3.29849565985821	3.91152646481472	11.865846980189	3.67613089824389	6.82632324293357	7.46586178899973	6.85602425817114	3.32688381876331	7.71669756511037	5.69739147933151	4.39145680242931	Low_risk	0.162272769931711
TCGA-BP-5001-01	3.22465753424658	0	0.728775928504953	1.93034432153036	2.25986454933722	3.87547123797832	3.44762770643473	11.1093624272245	1.9053150473742	6.22807695915404	6.52076620050478	5.35236675439695	2.56203021824254	7.46301995917171	5.77170438427133	4.12155900890317	Low_risk	-0.0994522870557959
TCGA-BP-5004-01	3.08493150684932	0	1.20001604521946	2.5434597633463	2.36799827388281	3.88224946636422	4.27864578457038	11.6355690143102	2.12278941780386	7.83108458576682	7.07077968492811	8.85672086972176	4.65266493008126	8.91310283381754	5.9233951006376	5.04340302170426	Low_risk	0.090214839532285
TCGA-BP-5006-01	2.3013698630137	0	0.580444094294249	2.09647259000266	2.67176248903777	3.20430077242877	3.72840044634386	11.2377023430588	1.89441943907441	8.27699722267982	7.74464075540797	8.04223023849259	4.51170955615953	8.63787110628656	5.78149653551566	4.61897344065803	Low_risk	0.0584316924409518
TCGA-BP-5007-01	3.12328767123288	0	0.852826614432683	2.46807197386237	2.54538239362979	3.85092781815053	4.07555892689428	11.9258407805468	3.30616089482235	7.97844685400071	8.94972694462373	6.67912137408236	3.84460281169743	9.56864914404488	6.26189219976675	4.94294227629543	Low_risk	-0.164640096838309
TCGA-BP-5008-01	2.93424657534247	0	1.99074648788768	2.78478424436388	5.11616705112421	5.21370821786742	5.10404063043311	11.5597914919206	4.48696331390866	9.55867667498727	8.63887824016005	7.42742840851929	4.45304914850163	8.60884958196021	5.95354429228831	5.2528472620395	Low_risk	-0.369646867347596
TCGA-BP-5009-01	2.99178082191781	1	1.15497514959543	2.25522352073631	2.8159379842373	3.68817039085046	4.22946340044968	11.5142819694159	2.37495111352515	6.61931379874497	8.00825870344925	7.90728273516366	3.48018578618915	7.67705279680039	6.88400531065546	4.7590432148941	High_risk	0.788883890306253
TCGA-BP-5010-01	2.40547945205479	1	0.636936156637782	1.19825457707148	3.24808449529728	2.51805530543478	3.36225514485415	10.4845859785058	4.04390183264899	6.85075704003634	8.00324433210482	6.03723355097146	3.55190584372453	6.38172814819535	5.78648210045611	3.78871133815129	High_risk	0.554957649180725
TCGA-BP-5168-01	4.00821917808219	1	0.719777125074371	1.96260359304966	2.43935704736296	3.68602958224046	3.35072139150924	11.9434398962149	3.33003484991224	7.75666966441336	7.35058758216841	6.56891379034324	4.2139604673382	8.74051158540914	6.39358992647577	4.81849104865932	Low_risk	-0.0735120891578358
TCGA-BP-5169-01	0.528767123287671	0	3.3713876000169	1.64297013712403	2.12409530055807	2.07810104401071	3.68862010172268	11.351684578653	1.15958462994441	5.51797471946439	11.6015273565728	6.45163254665565	3.06652244270238	6.22306157582508	6.23880897850004	3.32415712560156	High_risk	1.89217598844403
TCGA-BP-5170-01	6.60821917808219	0	0.451725493508342	1.70594797243904	3.12028337715604	2.92315695212308	3.71835918653761	11.977110066023	5.31371321369833	8.63541496600534	9.6528124691861	7.59405370198315	4.56243597569187	8.52525991320782	6.03060127161573	4.50282158771181	Low_risk	-0.0253061990950396
TCGA-BP-5173-01	0.16986301369863	1	1.42557298117541	2.53033645058468	2.78374204095372	5.08826073267179	4.8603502325847	13.9218767013201	3.05320350952436	6.83691758946612	6.59655039945849	6.33854759316912	3.90770802578994	8.19925712383435	6.55330305509652	5.47378583644257	Low_risk	0.121479436517566
TCGA-BP-5174-01	6.18356164383562	0	0.416499101541249	1.87560414713187	1.41838258049915	2.59456979201792	2.84155172385353	11.0173146081619	1.37574226425279	7.34593222159405	5.75174131296728	8.23621844411445	3.50275386315198	8.86052181413432	5.59362177597946	4.86822964751206	Low_risk	-0.132054996886441
TCGA-BP-5175-01	2.55342465753425	0	0.389395899013421	1.11256791525535	1.20247244328777	1.52718057346578	2.68651265822648	12.3894672056294	0.970843530933737	5.83648248297178	8.1166465293437	7.85651858924023	2.9307510817475	7.99326816397352	7.43915294524449	3.83287911199604	High_risk	1.24651833497908
TCGA-BP-5176-01	4.35616438356164	1	0.698849450712373	2.45920384901553	2.23578750775119	3.21615468289197	2.85768526475276	11.6156323433382	2.76284146802462	7.58109431471469	7.70907994486763	8.19795747148516	3.5626278389758	8.62447283385481	5.89049283155728	4.62146812680492	Low_risk	-0.383057378124563
TCGA-BP-5177-01	0.802739726027397	0	0.467904410009625	1.61907749672988	2.25735051140845	1.97133735073167	2.88142781999337	11.218456694979	3.24807768285417	7.42425264235523	7.12267483819502	5.46471377575443	3.51504091734055	7.85091406519213	5.74905087622758	4.72084376174347	Low_risk	0.139371160031048
TCGA-BP-5178-01	5.23835616438356	1	1.38198431923811	1.44305949359333	2.51978655505964	3.90126792612971	4.32607895710385	12.0494286338702	3.5077784510529	7.15220624928	11.7146678037956	8.07764847129648	3.77406280610959	7.4284846129887	6.17299458972533	3.85863962374469	High_risk	0.791762915689664
TCGA-BP-5180-01	6.2	0	0.847153107024998	3.31672363590309	3.70448565114484	3.73112493951233	4.35181422863374	12.3813474565496	2.3050098602517	7.7423609262633	9.42469389236359	7.25806909886935	4.34076861961726	9.24326630604276	6.16229427019698	4.76122322475646	Low_risk	-0.0378202834833172
TCGA-BP-5181-01	4.0958904109589	0	0.59099006529989	3.06919075545228	2.37786682002035	3.15943595710523	4.21689037289349	11.7726997698421	3.09405967949883	7.34988698459189	7.47328360203659	6.43680887857635	3.81438273459376	9.38854658941052	6.01017403592422	5.06004599773494	Low_risk	-0.23239829878577
TCGA-BP-5182-01	3.19178082191781	0	1.92107248336939	2.77939180085377	4.06024263078957	5.53734163489749	5.4057298198315	12.6708878813414	4.18917956068413	7.87970372890289	6.90528151345427	7.8208083181062	4.32144477337937	8.74349994925491	5.62368446912141	5.30859195484614	Low_risk	-0.362941901830746
TCGA-BP-5183-01	3.53698630136986	0	1.55681772435113	3.33913385987955	3.00944660964828	4.68171841120932	4.84597333109322	12.7874404927785	3.23941754200939	7.18169480071117	7.21912185167927	7.80515032958763	4.36015748044657	8.81418549025832	6.55200572396	5.50588831003595	Low_risk	0.0525133259602559
TCGA-BP-5184-01	3.1041095890411	0	1.00204443053577	2.60674143908062	3.25364787332887	4.68888216652781	4.7187320784202	11.6800192316844	2.63134552585164	7.47266145053275	7.76325492379118	6.97165177783859	4.06013592939665	8.78377692889477	5.41142511071214	4.91485966837699	Low_risk	-0.217001569490092
TCGA-BP-5185-01	3.1013698630137	0	0.151325286232404	0.716797104836121	1.19977801873351	1.08672456235369	1.82485376706792	11.1439783397625	1.10491694130642	5.36355008266317	7.32038356612962	4.94119332996335	2.24293527481762	6.36582474427834	5.67967198495713	2.8984662699635	High_risk	0.595627183284767
TCGA-BP-5186-01	1.8986301369863	0	1.80382893817766	2.76672272830733	2.4686806211496	3.62210497895071	3.99044854843726	11.4216965835424	2.29236999639372	7.48420539539462	7.05183908586252	7.83378105104106	4.0402411685801	8.76053657673338	6.08004048387521	5.56720330394128	Low_risk	0.244990741595114
TCGA-BP-5187-01	1.11232876712329	0	1.15618170940509	2.51971824177813	3.24460420850119	2.80128269324017	3.66300727175823	11.1909628446651	3.51817247676339	8.22371164362381	10.173564168022	8.86836716971768	4.58981386989892	8.36718654231388	5.62662613652719	4.62059470254065	Low_risk	0.20928487259486
TCGA-BP-5189-01	2.25205479452055	1	1.77756293294637	2.6059675334078	2.84182818731287	4.06090207052944	5.06423555087	12.6913461448752	3.92840301685666	7.84824350200456	9.37408303402045	10.0194807978265	4.42853714801488	8.75723023237001	6.4112658830028	5.10665452945924	High_risk	0.432110678806932
TCGA-BP-5190-01	2.76986301369863	0	0.327424886319876	1.95518489362197	2.06898236006342	1.93979251771753	2.57608668150967	11.1822509434204	1.71058702008274	6.5915670252486	6.8469526443497	7.94894019963669	3.15261486509603	7.97278778682487	5.4073858335053	3.92513948789186	Low_risk	-0.0363031290947395
TCGA-BP-5191-01	2.64931506849315	0	1.50070427464059	1.18029087209029	3.52263730076646	2.58431074854268	3.42213639800995	12.5570116816589	1.60236571245199	6.05120470575855	9.37631856144616	6.69170243815387	3.29574223511151	6.87442201474026	5.3719460085171	3.69749890247675	High_risk	0.943741730027494
TCGA-BP-5192-01	1.95616438356164	0	0.505201618787038	2.72568398467517	2.07301951674094	2.84445506824363	3.18450722231114	10.7064736450634	4.05462031234972	8.10531446031829	6.67110120048905	5.7206719019881	3.81365596098097	9.77350029908976	5.85160744776205	4.99122026540288	Low_risk	-0.751435328285174
TCGA-BP-5194-01	1.11780821917808	0	1.15663366759254	3.02856524748962	3.45103057261119	4.24116172634647	3.9444181577097	11.0386427776341	2.66432545207599	7.6974367131723	6.99699494246597	7.22864086339119	4.30849151940614	8.52321193182452	5.63320848697287	5.34035279048556	Low_risk	-0.241718912215823
TCGA-BP-5195-01	2.05205479452055	0	1.19701933161695	2.334719077485	2.32627919386572	3.58663497988252	4.40505836838631	11.8279129099626	4.63765291198457	7.66394380961125	8.83526440256677	8.64847716786811	4.07466533258233	8.27917750991018	6.25522684573233	4.85674825416107	Low_risk	0.194438362203422
TCGA-BP-5196-01	2.78904109589041	0	1.93698922007763	2.33703155764985	4.0434830877958	3.66631639297706	5.0306113731423	12.2699447790419	4.49765315957174	8.3485446096948	9.96075150701397	7.9436791231973	5.02297217512187	7.90343663927727	6.98811766377517	5.85499995230232	High_risk	1.15337335953787
TCGA-BP-5198-01	1.65205479452055	0	1.55357877046155	1.9826960487107	3.54674990763818	4.35511966793681	4.47710659816031	11.7601908605419	2.73976319476625	7.9725832211939	11.3828896029834	8.9452761366005	4.90688820380571	7.49590109998837	7.0447348741425	4.36507066849229	High_risk	1.11119833546875
TCGA-BP-5199-01	3.71232876712329	0	2.71717383604319	3.34025054212423	4.53641673418521	4.43376454679012	5.61014229011537	12.6314416845253	4.09063941806512	8.79151369129995	8.41962967325559	6.27135812109855	4.37397155575429	8.58846359506488	6.84041180450029	5.57444149448792	Low_risk	0.262887979498723
TCGA-BP-5200-01	2.91232876712329	0	1.95783027673383	2.79977123503806	4.18398569863943	3.69478833969836	4.67344633886844	12.1737635080948	3.42079403433093	9.23861369121491	7.70943297570121	8.10341655888686	3.96827282897767	8.04494326227307	5.92917610841829	5.25453265466763	Low_risk	-0.149237784048184
TCGA-BP-5201-01	2.60547945205479	0	2.13311647835341	3.02363227128249	3.56037133578138	3.66458004876009	4.51910745893573	13.187373560404	1.34510329229129	7.33925915396955	7.37508742738735	7.07281847404753	3.98228840896423	8.43898600204412	6.42870728631151	5.13978241741039	High_risk	0.437994541978617
TCGA-BP-5202-01	0.0794520547945206	0	0.377199602040023	2.51831012533889	2.37665130270705	3.21215471814741	3.65012822783992	12.03429949943	3.08793343633493	8.87758636075372	9.66220955842604	7.91790409489406	4.42739539477739	9.33344557330203	6.08348482010206	4.76497051232935	Low_risk	-0.296643338513445
TCGA-CJ-4634-01	9.58356164383562	0	0.586338506012445	3.02922432604682	2.2322134743267	3.86149567659534	4.62878275525391	11.4327863106349	3.06686102023881	7.57949868155166	7.27665630432994	6.12062542257907	3.9271748642338	8.86171508957564	6.33360789095618	5.22696988328437	Low_risk	-0.124518984873121
TCGA-CJ-4635-01	3.87945205479452	0	1.95144579345775	3.34738121647789	3.01705889340446	4.5563888851375	5.36075275718787	12.1291108092603	4.47026729030054	6.67711896885377	9.09572501267601	8.24879221479715	3.86446371751087	8.16973778292744	6.47972929678814	5.15374003165841	High_risk	0.380423292921814
TCGA-CJ-4636-01	5.27123287671233	0	1.35487591801496	2.27544203370684	2.96447130531013	4.5101955528084	4.95145943695997	12.3700002334619	3.48508770222412	6.99710105477315	7.47362173991376	7.75717355073435	4.24591245382512	7.45793772545508	6.51593063503283	5.07639508174254	High_risk	0.570301073227887
TCGA-CJ-4637-01	6.1013698630137	1	4.13979030228579	4.08978752916914	4.61721130074462	5.56234640225041	6.84647332251486	13.2422703155626	3.07430476820009	7.09055613775809	7.73337471583913	8.14916219385731	6.12876016398233	8.27945337495037	6.84365802412675	6.25564289947398	High_risk	1.28719563257355
TCGA-CJ-4638-01	1.18082191780822	1	0.619761550920803	1.86626454607167	2.03092031210526	2.03381449533731	2.85702957416348	10.8206106962756	1.26944827046071	6.15982825484798	6.47735580838207	6.96698159041392	3.80306136442151	7.32327293841982	6.57302101979558	4.94359351256642	High_risk	1.04940766619615
TCGA-CJ-4639-01	8.84657534246575	0	1.84601683294112	3.21319425390312	4.56839420089558	3.96217159867351	5.38681754230439	12.3942176639779	3.55911185871935	7.76777552746246	5.56454958153737	7.32514261507506	4.15915397921091	8.57509766830785	6.67504183672698	5.36703836081023	Low_risk	0.165508359023931
TCGA-CJ-4640-01	9.53424657534247	0	1.63493274946182	2.80108185011923	4.34967055205065	5.52729496101075	5.47378152226504	13.3104474333832	3.80093442308829	8.21080621283226	6.46159177366045	9.14602622944295	4.18428122010079	7.13455144601974	6.54251476671328	5.36143738701001	Low_risk	-0.0270664615914766
TCGA-CJ-4641-01	4.55068493150685	1	2.45460287437691	3.95664615629781	4.62421316969151	4.90378693538549	6.02829388327581	13.0595532321439	3.21647480402717	7.41143475771226	7.43244904288307	8.85387450418337	5.35812467209466	8.16811264377205	6.64590033093533	5.92059774172831	High_risk	0.654998545279612
TCGA-CJ-4642-01	8.78082191780822	0	1.43558661840257	0	1.16029511259546	2.82743638900999	1.79511861281103	11.2602382790692	3.82309872051547	7.77023744343893	10.456863616896	4.82099884121717	4.28649479333956	6.13629472446087	5.46379934822146	4.46488405804842	High_risk	0.743065355944165
TCGA-CJ-4643-01	4.91232876712329	0	1.42986655248834	2.94067899265816	4.05128972547639	4.69255996279348	5.17354869863326	11.9407434089652	3.21359978208821	8.15269937491401	7.44064420121654	8.07359035831964	3.99325697448798	8.19653193010281	6.17418511677361	5.30073476926299	Low_risk	-0.0158191842442563
TCGA-CJ-4644-01	0.920547945205479	1	1.39308969372148	2.82843449823105	3.08571375466717	4.34658662948551	4.78547257849868	12.5757980670285	3.57397496688318	7.78356267989953	7.10904753009343	8.19646442781449	4.14151746513598	8.49254958162505	6.65761245460094	5.1623319764539	Low_risk	0.0327073298102381
TCGA-CJ-4868-01	1.76986301369863	1	1.71968347823717	2.80283650739518	3.74576975097861	4.57806027200014	5.05516803628714	12.1973118578719	3.73960495602466	8.15712918680428	10.2223101393426	8.22614734698376	4.82968578300617	8.7489915111054	6.67036026940379	5.26282012534343	High_risk	0.526080150449252
TCGA-CJ-4869-01	6.9972602739726	0	1.99782669644028	2.95984487089792	4.95165114730362	3.95712293201608	5.48305124549868	13.5847578180377	3.68631875469106	7.45756606648658	8.16512433950093	8.40887072880163	4.77411816017665	8.65836151098898	7.09229467493724	5.42035839609916	High_risk	0.860957488207827
TCGA-CJ-4870-01	4.1041095890411	0	0.320117701084555	2.0902602000971	2.90772849381781	3.10657770882971	2.84030244159185	10.8009007556954	3.37037645920786	8.09274947193955	8.53394189437495	6.64440339187045	3.62241645722082	8.26080953320252	6.14691402729157	4.36019633840113	Low_risk	-0.257414212616682
TCGA-CJ-4871-01	6.63835616438356	0	0.622193361035894	2.39461146476295	2.70645771672168	4.20200056307965	3.7490772746101	13.0347078685004	2.76145044139829	7.10138445172125	8.911415943768	8.99331929804082	4.63607358221118	8.1618338038792	6.72340988369147	4.95028334853905	High_risk	0.410976953055062
TCGA-CJ-4872-01	3.93150684931507	0	0.794388463391147	2.30862406699728	3.77917820698718	3.28361536611435	4.55965744232306	12.3348024995256	3.91431530775258	6.15669248149383	8.73514866462357	7.61233624592144	4.10173564412071	7.42312824151608	6.7382672952524	4.74981166351118	High_risk	0.9973522007825
TCGA-CJ-4873-01	6.18904109589041	0	1.29025018380319	1.6616750105763	2.69402645308038	3.53840548731813	5.00968080444163	12.905078720431	3.17658070471917	6.82081835172921	8.09936941817282	6.72034609651841	3.57989268452945	7.3574542186188	6.30625834422721	4.53053702647268	High_risk	0.766252776055468
TCGA-CJ-4874-01	6.25479452054795	0	1.27014559441189	2.98169972599894	4.03771328034874	3.75793778227888	4.72433168727934	12.699897967369	3.68626036619602	6.67337078873881	7.39608083937462	8.38420181501221	4.13134782747791	8.23146139716139	6.04613798099412	5.38767258103959	High_risk	0.345721309611173
TCGA-CJ-4875-01	9.73698630136986	1	0.888184165446974	2.07395319774461	2.70329285657086	2.28943191791449	3.62556130911142	11.204966459156	2.0203695912058	6.00517033014311	6.37925762860381	5.96462088201401	3.24294740959767	7.04702889446423	5.89800607755961	3.90698717387426	High_risk	0.512206215927767
TCGA-CJ-4876-01	5.35616438356164	0	1.24475137636924	2.46135410119529	2.72553092542319	3.18527693471251	3.89839465808933	12.4172685598583	2.53060969428985	8.042808765563	7.09875198536082	6.88347588222513	4.03139608097588	7.92626886128437	6.34371906993678	4.95396561913581	Low_risk	0.118343875454072
TCGA-CJ-4878-01	5.98904109589041	0	0.763720587550301	1.66433100584329	3.51403543922663	3.00698212000215	2.97657007462243	10.9643548957456	2.45245591767037	9.08811723525342	10.1694685431207	9.19302825034686	3.61971290193269	8.60740047006317	6.2600056344475	4.91804019551548	Low_risk	0.2433571296864
TCGA-CJ-4881-01	5.51780821917808	0	2.22113025732383	2.24284770790019	3.31588943878672	3.57759427755965	4.98763213748804	11.9877714799298	2.46839810124183	7.33549296418128	8.49234732926273	8.19752632775961	4.73739281671078	7.91907800205365	6.7388342480763	5.00214062574796	High_risk	1.23153127673738
TCGA-CJ-4882-01	5.15890410958904	0	2.75421268638187	2.4763871263073	5.10374541479374	4.17201706679378	5.07864268812841	12.1161713621601	4.59122094224233	8.63524594717882	8.94307264150492	8.01510842347798	4.26732680575373	6.54582902789762	7.28869057616144	4.64630416418012	High_risk	0.805747051403245
TCGA-CJ-4884-01	4.81917808219178	0	1.9055167530913	2.7445835808768	3.80578749417471	4.02623030904749	4.91804692669966	12.0531486301094	3.34790070307034	6.96862687128413	5.59634861049276	8.71882801940928	4.23426061561746	8.32075743609696	5.93788479298637	5.14145343837334	Low_risk	0.232751593525764
TCGA-CJ-4885-01	9.45479452054795	0	0.394024195839716	1.87854110742292	3.60659083397448	2.85706093572463	3.47285218364446	10.9696558258767	2.20209215977774	7.42347670864159	7.03451859095617	8.32881780452733	3.62778928360451	7.68239453182749	5.22528843727391	4.50843021505975	Low_risk	0.0704542656488147
TCGA-CJ-4886-01	5.34794520547945	0	1.59918756549067	2.9088787208124	3.75892661408712	4.66331968541205	5.0115675916197	12.4444342596841	3.9357912497776	7.32314488226473	7.63860935700421	7.62435455014025	4.11071243424125	8.30984103148933	6.34484952337363	5.44027829858646	Low_risk	0.180918469335837
TCGA-CJ-4887-01	2.55342465753425	1	1.56560829415517	2.83257483324688	3.49496705440033	3.98470757777602	5.42954330867177	13.3041064748116	2.90684620211227	6.38367634175612	7.43077500260536	7.5901927107203	3.64756248691295	7.97136461217036	6.20356383325455	4.79094819391051	High_risk	0.463816309677004
TCGA-CJ-4888-01	4.29315068493151	1	2.9012966099941	3.50511069941297	4.26749382058291	3.92876929200492	5.62732812912971	12.6596461280424	2.57814038329899	7.49598183331305	7.67764479360378	9.56423385115282	5.15643625647793	7.220937360274	7.25360497042056	5.53431399673051	High_risk	1.29060219327721
TCGA-CJ-4889-01	5.33150684931507	0	4.81316659761585	3.46197274179811	4.16792382964708	5.34089814583874	5.51509070508409	12.168267741408	4.57256514374935	8.53786055218247	7.36806997522395	7.2243324546624	3.98179248337914	7.62241716520283	5.88900038616567	5.30221417889975	Low_risk	-0.0993588236827287
TCGA-CJ-4890-01	9.64109589041096	0	3.14789122363681	2.89964445597132	4.60171964128296	5.29099877484935	6.16841249818439	13.0338132675397	4.36852688473557	7.08494701778173	9.37146721326294	8.36543607314243	4.63066473572988	7.23837617137784	6.03697248437337	5.40587472644817	High_risk	0.881687530545991
TCGA-CJ-4891-01	2.24383561643836	1	0.625417504417596	1.19945837229049	2.74413956380424	2.71222321378308	4.21158429720618	11.3656152803296	2.08395112493187	8.85678173207078	10.4952483487482	9.34977279966982	5.25970357115396	7.03902073770185	6.62057103250901	3.98976443580855	High_risk	1.20038615775919
TCGA-CJ-4892-01	4.16712328767123	0	1.7062392263834	3.16631876467865	3.96263949184409	3.48726263117827	5.25695945329245	12.8005208701776	2.25719125048919	7.62274785384687	7.44513128753981	6.68398663628022	3.78975875882967	8.67999510162631	6.58361145797807	5.39644042485752	High_risk	0.448591060799255
TCGA-CJ-4893-01	2.05479452054795	0	1.56378699170434	3.35671276493814	3.85202283728379	4.01878997961163	5.29894165002074	12.5697482725301	4.67659819114283	7.93089077717918	6.40866162429593	7.5553514811619	4.36361771622343	8.07306469180362	6.32133806230532	5.53526047614682	Low_risk	-0.072379704311718
TCGA-CJ-4894-01	2.3041095890411	1	3.28174960894564	3.66729395902823	2.86926664408981	5.2985796078787	5.66118477618299	12.763261994747	2.54824406889081	7.0144130582652	6.50329815852306	7.17164496093326	3.97756059364881	8.0548721133735	6.17936253630558	6.21328285457601	High_risk	0.338751272219822
TCGA-CJ-4895-01	3.28767123287671	1	0.837464215402951	2.51041640236283	4.22311238503081	4.04241966622743	5.05345375465199	12.2535317149719	2.00288002416189	7.79987506151084	8.43514302532386	8.58548219034703	4.07897377488073	8.03227030859407	6.70756997389831	5.65386956684164	High_risk	0.811527842355549
TCGA-CJ-4897-01	9.15342465753425	0	1.01249669687125	2.20460461728726	2.12061022169106	4.62430102558368	3.79791292654334	11.8530920553678	3.45554462464408	7.24162840816494	7.15242544921499	7.22948784446135	4.06557228629648	8.72794304109406	6.13840529860327	4.80794084279566	Low_risk	-0.237482499208953
TCGA-CJ-4899-01	4.18630136986301	0	1.08815157566295	2.20879219669181	3.44859528864101	5.0716189640376	4.93094943532132	11.5228083445655	4.22148934712453	7.84849436728247	7.44920261174449	6.79039730710734	4.11191532301916	9.12902738193418	6.17386082296132	5.28395692702103	Low_risk	-0.102529630999617
TCGA-CJ-4900-01	4.6958904109589	1	4.26844580152703	2.66793221243744	3.03104516459951	3.54003732245782	4.92776740651658	12.3349371323515	2.98970236134365	6.85430026880612	9.31312498323982	7.9508500460757	4.64313416021789	7.24999055224904	6.25684071763198	4.68145165501981	High_risk	1.31229095852878
TCGA-CJ-4901-01	3.97260273972603	0	2.4604243789297	3.05010365108813	4.32131605628875	4.21742866233515	5.41179678957807	12.4320970464001	3.42917046953395	7.45618288277676	8.66974526530075	7.33055908817896	4.8335882285608	7.94594886910548	7.12383157798029	5.03286213321709	High_risk	0.95126463907789
TCGA-CJ-4902-01	4.16438356164384	0	1.36064231476949	2.59593965894127	3.32000614704977	4.30414264523072	5.07208957725345	11.8346555484886	3.842297520683	7.72927708931805	8.52448316217226	7.22129415484933	4.15452770874769	8.7424799525403	6.68801084469254	5.03229435505601	High_risk	0.330437454668596
TCGA-CJ-4903-01	4.27397260273973	0	1.35923976525936	3.21578358727342	4.00208945823614	3.45610743904314	4.84513726756246	11.9834238127572	3.02100269501507	7.63428724242716	7.21172818101009	7.21421530289676	3.80365855672921	7.9655745267966	6.14713679871617	5.04640190756009	Low_risk	0.115605383478928
TCGA-CJ-4904-01	9.04657534246575	0	0.811712686233202	2.42652621013676	3.41449929862158	3.74722756660413	3.81722687180484	12.2189295744975	3.14046855474122	8.27199546985418	8.23775543026881	8.03412652118378	4.22289902044274	8.78167661857954	5.78596136514329	5.12344470974996	Low_risk	-0.206824355498767
TCGA-CJ-4905-01	4.0986301369863	0	0.50110025057991	2.48607677514112	2.33068211140488	3.71877917298892	4.21925133820729	11.2465359533854	2.30985572179921	6.92512481258729	7.26393521641655	6.506647994836	3.97510115591699	8.62873989335126	6.19982820544038	5.17242383721646	High_risk	0.27690994394198
TCGA-CJ-4907-01	4.10684931506849	0	1.0349646769974	2.14062169392553	2.26753908495875	4.77160800346501	4.30878078681947	11.9083472593416	3.57245771400374	7.04153388334511	6.90608543764606	8.28508741479463	3.97591632875213	9.23866453250909	6.20694174175343	5.33257341042256	Low_risk	-0.0145541772948583
TCGA-CJ-4908-01	4.19452054794521	0	0.970810920067629	2.472656651827	2.91962263222072	3.46592757061735	4.81319120053388	11.4182367201522	4.00913751370049	8.09889499384783	8.7017291549495	7.78628904010863	4.1803335381953	8.57190918697525	6.24867897794779	5.11755684250327	High_risk	0.27707975463157
TCGA-CJ-4912-01	4.53972602739726	0	0.544796265264463	2.70696848898208	2.20106987140475	1.51570551229567	3.53722097938377	10.2785911677984	1.60187738217122	6.80434488984695	7.68992051267817	7.8213644495031	4.57635865549842	7.94346531410135	6.45654907923273	4.10383530897492	High_risk	0.831836104737406
TCGA-CJ-4916-01	3.76164383561644	0	2.23227472427301	3.24326242091881	4.04341261825885	4.3013357953692	5.95654619447284	13.202067326243	2.96634551812394	6.95184060753263	6.50799858217007	7.91197261712846	3.98100087799908	8.17536997276101	5.83492996786047	5.24738866720234	High_risk	0.288801458513488
TCGA-CJ-4918-01	0.254794520547945	1	1.91911302141053	2.0031862114889	3.23142407437464	4.32769833845252	4.98310431165632	11.5280859214955	4.909737258695	7.43322159743972	8.38968449725405	7.52889915283611	4.18930331776319	7.49122459629265	6.13463014407714	4.98717004504213	High_risk	0.536110280475767
TCGA-CJ-4920-01	0.380821917808219	1	1.03685998037855	2.43028652183188	3.80780551897693	3.47260726360562	4.64629333801714	11.3548620485687	3.43508839876977	8.45082871357573	9.13476702185379	7.83900398703055	4.22328142526125	8.19367197848198	6.60002664221024	5.03939295687297	High_risk	0.490524637902347
TCGA-CJ-5671-01	10.9232876712329	0	1.59805914848534	2.79719879498755	4.01858979516722	5.23507488773455	5.20206937568617	12.4739119938872	5.46370113967234	8.15599317940522	9.47397498492208	7.91862956658128	4.23572005719834	7.92218063392511	7.10389593423087	5.12100573306468	Low_risk	0.17526164015469
TCGA-CJ-5672-01	6	1	2.10351175835316	3.28144601763014	3.36132233653766	4.57611721871709	5.61214064514297	13.4035746579615	4.12316239877585	7.72859934172586	7.3148283944891	7.94941928769624	3.95842329912859	8.20588701385618	6.09081272824316	5.42947743069921	Low_risk	-0.0888801365954595
TCGA-CJ-5675-01	10.7835616438356	0	2.43113887832493	3.5053697158279	3.9733888431755	4.35504855300036	6.42015374611358	14.0660628624125	2.18389295360923	7.28799134135073	6.27653698231216	8.10781206815438	4.68143254832947	8.99362011166694	6.51955223456126	5.87199741580175	High_risk	0.636355519509235
TCGA-CJ-5676-01	11.1424657534247	0	0.621707777688956	1.40035444427277	3.18566508460613	3.25545851596089	4.02407973318819	12.3803623392637	3.4500672952486	7.2439016369012	9.83817465119244	8.64200431077658	3.92513271335674	7.05299207992297	6.50894462845424	4.55171730202506	High_risk	0.930668444587754
TCGA-CJ-5677-01	2.14246575342466	1	0.899989508619512	0.96826314681911	2.42610479583792	3.63453004222791	4.46467791936545	12.3910214491646	2.31818913390345	6.10994265702641	8.0872657051771	9.29129053906058	4.34925428141744	7.72182920865344	6.49305995588148	4.64078879315384	High_risk	1.38193582817455
TCGA-CJ-5678-01	1.57260273972603	1	2.03711497746727	1.83915036718644	4.1520329776508	4.81399299738642	4.57650462283127	13.6623513585949	3.04071150084583	6.81538475696665	7.64205004738799	8.69078306665314	5.02323426209184	7.38619357831402	6.43891702949856	5.56975566996116	High_risk	1.04457090172067
TCGA-CJ-5679-01	1.86027397260274	1	0.157469671824051	1.96964308442383	1.03318173511756	1.00512817986714	2.1418345086453	9.84849290095667	3.04980925247034	7.56192434440389	10.5694062418501	6.33053636938229	3.40625983154134	8.28605363897733	7.1219041393314	4.25011443077713	High_risk	0.677931773470701
TCGA-CJ-5680-01	2.1041095890411	1	0.514184025329513	3.04065405319025	2.29177116698339	3.05979763776677	4.54085142323733	11.5737208829514	2.9742871995184	6.99706768877983	6.68744584167992	7.67927279538071	3.90205410197595	8.92155014802065	6.46930093046555	5.46766699259888	Low_risk	0.244371640271064
TCGA-CJ-5681-01	1.51232876712329	1	1.14472625947549	1.84408578915451	1.20546292347942	3.36152791131854	2.92108788517937	11.1421461103308	0.880159257100511	8.39372285527166	5.14029873763418	9.10547141420483	3.90046785799477	7.70247002290706	6.33679829417292	5.82438468881452	Low_risk	0.222089410539284
TCGA-CJ-5682-01	10.2356164383562	0	0.697126070391663	2.22865609722648	3.03087924072749	2.75298245221841	3.41950326410546	11.6294116178906	3.94180933686895	5.9875842217983	8.15137421469676	7.77495064544862	4.0790516072903	7.21844504153799	6.37452030092915	4.987464085213	High_risk	0.830802496358412
TCGA-CJ-5683-01	5.17534246575342	0	1.43438756084894	3.72060729816788	2.77947988287933	1.9276439232598	3.52138925160089	11.8767142797415	3.05325316554779	7.82886599715335	7.92968836684651	7.85379000041207	4.06306082840045	8.51923894324697	6.00510305034063	4.54407340334434	Low_risk	-0.226267981280301
TCGA-CJ-5684-01	6.11232876712329	0	0.8968321079843	2.47834500362411	2.46339229780877	3.91615387296272	4.12415277818927	12.6362426985615	3.52983452785848	7.12899617855574	6.84860874641844	7.80019955468071	4.00967046454312	9.02262076298291	6.34533903966463	5.3497468870783	Low_risk	-0.00556912392200948
TCGA-CJ-5686-01	5.58356164383562	0	1.49262014568907	2.8083072930811	3.92706651544069	3.94096695980666	5.36559952726949	12.271780386197	3.53025730044175	7.42228650354888	8.36093258230623	10.0130787327161	4.1320984736333	8.36981925942714	5.96819656252212	5.62488752209094	High_risk	0.545571236662257
TCGA-CJ-5689-01	4.43835616438356	1	0.828400663501651	2.47487445532157	3.38145500206474	3.35002223651775	4.42472918589977	11.5622254958129	4.22227952280155	8.22396003308537	7.49991972534671	8.3595458225619	4.07139225728719	7.53557807561194	5.90170636201878	4.64354045129268	Low_risk	-0.0948279125165477
TCGA-CJ-6027-01	9.9041095890411	1	1.98194638859516	3.1799833414075	4.28042585621484	3.8082779036069	4.99287066206788	12.4626860510502	0.920259077515975	7.51262744032892	8.51141058531461	8.30877855202388	5.15922542021545	8.6588263448011	7.24003541406076	6.08644821905249	High_risk	1.39329724029301
TCGA-CJ-6028-01	4.45205479452055	1	4.14749635938411	3.0674281032355	4.34198981141149	4.7326642483916	5.81266764561678	11.9878478063818	3.27791822936405	6.60289153420428	8.37143872806627	8.98877495324344	4.62914813204408	8.18867262449465	6.32443116116521	5.74055982272082	High_risk	1.313348783664
TCGA-CJ-6030-01	6.2986301369863	1	1.76466769462176	2.75643238202029	5.40970298368436	4.94526357616803	6.10358441073988	12.9496555683962	3.94685453393213	7.29331573841487	8.45789381732109	8.91935404449851	4.31411138874153	7.62739186766619	5.99200402890401	5.289136094947	High_risk	0.602810600628943
TCGA-CJ-6031-01	5.22191780821918	0	1.32358398777638	2.22031404649703	3.1291123825387	4.69248774659495	4.7807984028718	12.1313939782658	4.7241949420906	6.86821538297141	7.8293630687447	8.44592087613631	3.94782144973436	8.08332196346718	6.29826378485157	4.81177663011487	Low_risk	0.205698855420106
TCGA-CJ-6032-01	9.96986301369863	0	1.03587374277942	3.097333256237	2.09533819217627	2.92028815339584	3.98994047711973	11.4870859678091	3.81356248687917	7.93491637253526	6.01886982564054	7.77808642849322	4.68239029074005	7.51420737330533	5.93117412345848	4.95955461814475	Low_risk	-0.198126111712091
TCGA-CJ-6033-01	0.613698630136986	1	0.614569738268606	1.77863700952334	2.03109006552031	2.74933890941118	4.15673131283386	11.8833244140669	3.20559146892615	8.5652659569197	9.53958816497469	8.13201929098991	4.350078114485	8.85787077062647	6.9737207832812	4.82112305840598	High_risk	0.617485356941078
TCGA-CW-5580-01	5.38082191780822	1	0.803504668532621	1.78356649965255	2.49601419111989	3.33315480975894	4.39412511519948	11.2963339898448	3.93630936582662	8.56208903622256	9.07796674950331	8.57846237420772	4.68814980235732	8.5415730160896	5.94045103182995	5.08191541644941	High_risk	0.357520418043378
TCGA-CW-5581-01	7.66849315068493	0	1.14593448387593	3.11004691174094	3.1964162351683	3.52656536700892	3.90818778231935	11.345241855679	4.25616155607929	8.43680792459054	7.43774887257016	9.08430915765052	3.89470096246059	8.55546666234409	6.85821519049402	5.06920540928817	Low_risk	-0.231467895858346
TCGA-CW-5583-01	6.81917808219178	0	0.972713920690467	2.75525997830879	3.06986245203548	4.04305703246365	3.95865260973334	11.2987113953868	3.78507341092386	7.66526033824707	6.78014490083278	6.81359662448869	4.01700001920092	9.22187649573346	6.23198770248439	5.33397923832966	Low_risk	-0.278299862130358
TCGA-CW-5584-01	0.449315068493151	1	1.00450413632639	2.93477282558369	2.49787700078638	3.79461651821655	5.02676540648575	11.8173988763121	3.70005541619	7.11982905130542	7.60277526384922	7.5744926269364	4.17805480028726	9.00491681911758	6.30391445439986	5.31151477641288	Low_risk	0.222006950719445
TCGA-CW-5585-01	7.14794520547945	0	0.264385223416729	2.85879933740748	1.27123112425687	3.01020499007433	3.54979648633403	11.4310236336197	1.9906181096824	6.67711231414142	6.58510528986812	5.72461442865892	3.68848756956477	9.14353362199079	6.37781930890724	5.25626430351863	Low_risk	0.00885715672262011
TCGA-CW-5587-01	6.0986301369863	0	2.40382330627166	3.61898621442177	3.6176216454366	5.5529665268478	5.98104492616041	13.6650235011741	3.29342462061179	5.6048328018487	6.50694094092236	8.4648223993494	4.43248852232666	9.06487521005601	6.52877480525942	5.99500719790421	High_risk	0.560479002409251
TCGA-CW-5588-01	5.52602739726027	0	1.19338042006924	2.66423857213095	3.45830022424217	5.00613712297826	5.06218279360503	12.1398641669219	3.61550002866014	6.82175102080368	8.95696025507245	8.66118246428102	4.39141019776608	8.90297847887748	6.95132017022794	5.38094261462817	High_risk	0.65012724298251
TCGA-CW-5589-01	6.51506849315069	0	1.05977324560283	2.72081538125147	2.93586273354028	4.19945231744986	4.71758180899095	12.2866180889961	5.04810637886445	7.78017689243214	7.64168265214605	7.17542403540331	4.1084307019635	9.20342285721441	6.14748798348928	5.19904992903058	Low_risk	-0.327196651434343
TCGA-CW-5590-01	2.94520547945205	1	0.825572752804596	2.65747334238272	3.36801817188151	3.24286968208106	4.14879877986654	12.1299196560644	3.73345122724078	6.86726780957584	8.88104093481479	8.36330100169944	3.94290407956032	8.21263105879561	7.04013714386621	5.11415241422118	High_risk	0.702259152605173
TCGA-CW-5591-01	6.22191780821918	0	0.807167375683112	1.95904380849666	1.55036265213268	4.12333596275253	3.46865943138079	10.8445490447084	3.59761542014916	7.16184366400168	8.69825610463824	9.11543864644895	4.6068683193443	7.23395849523589	6.02517779148925	5.29740465916094	High_risk	0.491490846584051
TCGA-CW-6087-01	0.112328767123288	1	3.93920936613263	4.40658912764448	4.20726439495182	6.08831202896573	6.63326824462862	13.8050064324221	2.55558420115771	8.28748213432406	8.70113861434994	9.95373531849165	5.61425853333629	6.85367540632018	6.81442478975839	7.29363529996658	High_risk	1.09623396215568
TCGA-CW-6088-01	8.82739726027397	0	0.850841015275177	3.06065050173783	2.4908626876963	3.78784884335343	4.24386698390464	11.1020822053711	3.74158935536157	7.72811232121786	6.22813058198693	7.49279096358911	3.58778638498289	8.99846030469832	6.12278557831851	5.41492740254495	Low_risk	-0.43512870811565
TCGA-CW-6090-01	6.99178082191781	0	1.23968679663442	1.7461444409277	3.96705625153792	4.88564224452402	5.51626522114228	12.0088031978998	4.88491966037996	8.2723396149661	10.0431358762503	8.1823159309744	4.74371934883574	8.03257508096495	6.37305408149542	5.17996353323402	High_risk	0.665731634796273
TCGA-CW-6093-01	8.61917808219178	0	0.553184973963109	2.20992918166339	2.5524463673169	3.10581565032744	3.84003417051763	10.3995584142769	3.91495205202861	9.28918838213106	6.61644735082158	7.6145043469778	4.67979174764373	8.27576581537025	5.7703934917803	4.85710293497459	Low_risk	-0.3935846516282
TCGA-CW-6097-01	1.56438356164384	1	2.5073022946499	3.86835776961099	5.03318752027873	5.85078100699025	6.22071970533275	12.5184143554178	5.56473907955839	7.53718591433871	7.67264106211701	9.03899931191674	5.52256346558849	8.33683935089799	6.9922048043991	5.76685053148213	High_risk	0.390566060247214
TCGA-CZ-4853-01	2.12054794520548	0	0.798328433825695	3.3776254608748	2.57104532993521	4.16368124054802	3.67993035124089	12.0994029792758	2.69471864840433	6.25512731716274	6.53622866321399	7.17279410591161	3.83097702242954	8.77975963338915	6.51256882495161	5.3349543460766	Low_risk	-0.118512732178367
TCGA-CZ-4854-01	3.84657534246575	1	1.71992571046394	3.14769268376725	2.85351839549468	3.30900184964107	4.22169530088198	10.8654401558248	3.02539534555649	7.30534166487083	7.47822670138025	8.03065007879024	4.32221677310748	8.08396389909193	7.1731505545227	5.27832843963952	High_risk	0.711615451674548
TCGA-CZ-4856-01	0.0493150684931507	0	1.54727524113838	3.6131800623436	2.89603408337832	3.92935662438406	4.12626949136877	12.211336371642	3.65020884975222	7.83408741286584	7.40237373382517	7.8240164064491	3.80716524966412	8.40584463930627	5.78331316207191	5.45223193785377	Low_risk	-0.523877423241801
TCGA-CZ-4857-01	3.92328767123288	1	1.35769313387124	2.84490684114086	2.72545442529435	4.45203882927837	4.97922719229664	11.2647405634466	2.6141171065208	7.20095739700968	9.88044611698909	8.76111371355818	4.49776364363182	8.53366136085656	7.6917313193834	5.10740958873842	High_risk	1.09404991950528
TCGA-CZ-4858-01	5.76712328767123	1	2.56305727878403	2.53455685744865	2.86345788758906	3.78772035907187	5.28007741497502	13.4583335341523	0.586580073161834	6.62012953728531	7.66771359496802	6.52662222327932	4.98641145687951	8.75843866041885	7.92850460263459	5.49385161252653	High_risk	1.79005136193768
TCGA-CZ-4859-01	4.8958904109589	0	0.264997162865905	2.89816736094471	2.13402937037878	2.38884970137139	3.10576223818401	10.9929538900547	1.64603345593	8.07762521424221	6.08666364366784	5.47709649541275	4.10102881978208	8.74126531691386	6.04869996502029	5.05636402377311	Low_risk	-0.296702040469823
TCGA-CZ-4860-01	0.564383561643836	1	0.645552717475112	1.68545002903816	2.02536994351578	3.7824967922264	3.98247534719224	11.2167763639746	0.719021829772281	5.72635205071203	8.94159479947241	9.10546110677829	6.40144146446007	8.53289931749935	9.55446592256112	4.85258122677207	High_risk	2.73137724617436
TCGA-CZ-4861-01	1.22191780821918	1	1.35238259307403	3.12206458308485	4.16237706028032	5.59130968428631	5.52064243444751	12.3012910765003	2.45757960510936	7.91815398215864	9.70620393876155	9.46690160139637	5.99670998895807	8.57306631312832	6.56873317758205	4.95650531637693	High_risk	0.580168841026725
TCGA-CZ-4862-01	8.96164383561644	0	3.22101598908527	3.80781719758703	4.33920036249384	6.17038893261917	5.97221841668133	12.8203961954632	3.57949775820622	7.75573220497126	7.71336247974333	9.04966833039224	4.06399498463686	8.37201993669536	6.62774371105505	6.06529558136742	Low_risk	0.167227526671635
TCGA-CZ-4863-01	5.28219178082192	0	2.43202448485913	3.61666372861859	3.8625038314495	5.01807244960031	6.04836121700679	13.0456312194817	3.0349916496986	8.07289270692288	6.81172545535276	8.87068185207407	4.44231268179121	8.78014427280711	6.57926157610543	6.39604611790486	High_risk	0.322398265946014
TCGA-CZ-4864-01	7.75342465753425	1	1.81875425310477	3.73457072298803	3.84546967870208	5.07260916296407	5.84821023609112	13.5328259414958	2.10119300104748	7.65910229701271	6.31359744031952	7.34676903323878	4.21656565127135	8.13525333289821	6.30891287255696	6.39691390186421	Low_risk	0.174715225286574
TCGA-CZ-4865-01	0.454794520547945	1	1.78363872453413	2.45375054278005	3.34800829102592	4.6249882693599	4.70015029249329	12.2861462739146	3.80861181843852	7.87983909268379	7.29298124742391	8.56829471881309	4.69272942035011	8.43759432999246	6.33042534292792	5.49939990098458	Low_risk	0.253830682635065
TCGA-CZ-4866-01	8.95068493150685	0	0.585458997820339	2.55184682116408	2.31323103754697	5.02218994754778	4.18119736197792	11.0555098785669	2.60718737824702	7.39259227072352	6.05879810907661	9.39490973660177	4.54267485812839	8.732783046725	6.5209709485017	5.5336149571307	Low_risk	0.0296700805774144
TCGA-CZ-5451-01	5.28493150684931	0	0.789245314174006	2.96276674626876	3.27923751289636	4.57084868817429	4.14691422196793	12.3900931967894	3.42896151511701	7.65101484262616	7.59664327515333	8.05498835223747	4.17274306994158	9.19760682014334	6.07255454311839	5.12201809516448	Low_risk	-0.444526042460058
TCGA-CZ-5452-01	4.9013698630137	0	2.438837723414	3.4997698325598	4.312908393022	4.9155000209985	5.86629635335565	13.1198813868318	2.9385303643464	6.30801778548341	6.96807805262017	7.96739504818448	4.59644688590935	8.83279889518645	6.77958698137062	5.98454369874084	High_risk	0.846097433898782
TCGA-CZ-5453-01	6.62739726027397	1	0.180986480694221	2.04776943321731	1.32520345997336	2.24324200338612	2.76683348385066	10.0536581741166	2.59238600176033	8.89759464856391	7.09767055597603	6.44160338122405	3.41988075923472	8.51387082266536	5.89167736592741	4.36002647332703	Low_risk	-0.557742074395251
TCGA-CZ-5454-01	1.97808219178082	1	0.360715634222971	2.37336013043285	3.86138795910265	4.39757229794022	5.32121363993641	12.1195417068631	1.04130367447666	7.93588474248041	9.90364987907041	8.60039268911388	4.35007584594301	8.77927417432718	5.82305570384153	4.69716077470509	High_risk	0.443129258601334
TCGA-CZ-5455-01	1.53698630136986	1	2.53451140382665	3.33343208168128	3.87127828993974	4.75195356767136	5.3108491020221	12.929281065563	1.88478719675014	8.04273308383045	7.56358002453364	8.99621258732919	5.00821118674973	8.59120477128491	6.07362610905811	6.12308283890634	High_risk	0.480647275184598
TCGA-CZ-5456-01	6.63561643835616	0	1.99864317078135	3.40113832081375	4.49547372442179	4.67674804195293	4.96682729595761	11.7245757915401	3.0618329145069	8.08147352461027	10.7999838409807	8.68613251052041	4.9685223183756	8.73668276604713	7.87250580597485	5.34495921869223	High_risk	0.999029833859463
TCGA-CZ-5457-01	7.54520547945206	0	0.959878647532759	2.19392383003995	2.56750909127306	4.28888931554801	4.42168028187577	12.2645062354622	4.22009693934326	6.85070347671517	8.44256907921798	8.65807014704443	4.0785743638062	7.2662124112961	6.31950209037115	3.83869149526389	Low_risk	0.148849493260672
TCGA-CZ-5458-01	7.64109589041096	0	0.944907653932914	2.41833835131787	3.6487866939015	4.30857522628264	4.51463425650879	11.5689036610167	4.45659380021101	7.4913138392389	8.09006538682225	7.71801583169524	4.04282825380781	9.4707936600753	6.17872534116713	5.31893580473668	Low_risk	0.00262988061371017
TCGA-CZ-5459-01	4.61095890410959	0	0.945085962544959	2.28180390119527	3.30395109783495	4.93909956184582	4.09776373914584	11.8426626839859	2.89617304080393	8.66553540195669	9.50077412715502	8.27874303826849	3.89902848015942	8.64726425242097	6.83589573707887	4.74265016018702	Low_risk	-0.0661879815093886
TCGA-CZ-5460-01	7.87123287671233	0	1.2114531001343	2.93746463500056	3.91733877246474	4.37320326416811	4.47771263884262	11.5802114671008	3.4657846747451	7.30967905414739	7.76331330678577	7.95899264359414	4.07238384885671	7.98474108073354	7.3597485203694	4.60138914905448	High_risk	0.362490392523225
TCGA-CZ-5461-01	0.904109589041096	1	1.30667042774591	2.59532933369775	3.36184931736903	5.03245305413816	4.92864805289809	11.6268344674	3.87052746764244	7.26316048727793	8.31910364542822	8.60948113598587	4.85027790733572	8.63393833527799	6.48064122225428	5.69407017124683	High_risk	0.52311837866268
TCGA-CZ-5462-01	0.852054794520548	1	1.225746186571	3.73598820279956	4.95291910155325	4.67354795033099	4.59770844281396	11.7505737042272	3.71964968116561	6.94720768896014	6.32426376140212	9.64043316402025	5.69151644906806	8.10023828803808	6.13779086814395	6.27724425596836	High_risk	0.371398159176204
TCGA-CZ-5463-01	1.81369863013699	0	1.17761165583179	2.57544503881932	3.21986596520193	3.90608378832078	4.66001944261328	12.0892628104386	2.09826639282126	6.85884158704154	6.48195691095899	8.0012469018282	4.43281624054194	8.4854071929836	5.49500357787799	5.62652232727031	High_risk	0.376450472754183
TCGA-CZ-5464-01	5.83013698630137	0	1.6337229502874	2.6502817257461	3.2190140868725	4.87141727446678	5.21892956750167	12.7764299622338	3.67052597035102	6.6663540324576	7.86327343019281	7.69967845988037	4.35854821522699	8.37865364456124	6.76930617870292	5.61392721613635	High_risk	0.672976818741773
TCGA-CZ-5465-01	7.02465753424658	1	0.657902278168087	2.35667716031265	2.68683248393551	4.73270915471935	3.70114520600576	11.0200841938824	4.46156688997353	7.53415241759074	7.82724857218627	7.74826767469146	4.74777696741828	8.66354019198158	7.02812268613613	5.09464564787453	Low_risk	0.0930146822453741
TCGA-CZ-5466-01	1.87671232876712	0	1.92977241804589	3.01050284963338	3.55788717194602	5.09698431492086	5.24566115635079	12.2427345301516	3.47458485470413	7.65241204847051	8.34205658435924	7.46200127631337	5.27028374790235	8.52533226554404	6.44577210921096	5.10305836225515	High_risk	0.343447215373188
TCGA-CZ-5467-01	0.2	1	0.722275971697037	1.45715654275711	2.43120686529917	3.28938206464152	4.15094015523406	11.2635654504002	3.70588607339863	8.39686876275539	11.2102510476196	8.74365920692287	3.94806290670005	9.1323007071518	6.48770967016953	4.94581501897433	High_risk	0.646347054110962
TCGA-CZ-5468-01	0.161643835616438	1	0.300708773825921	2.12951750949925	2.33289451564461	2.59029727651053	4.55731140971292	11.4978199704389	0.018712494959829	8.0380366446505	10.603234426105	8.02209396062907	5.09820974151206	8.26663823957382	7.80879710486585	5.18758895503547	High_risk	1.83687000509249
TCGA-CZ-5469-01	2.59178082191781	1	0.400468376663454	0.55588875727296	1.56945870182764	1.6788919049548	3.21881647594947	10.7960960216793	3.62400740066594	7.2072278454946	10.2205571049529	6.84858530624003	5.20502696734735	7.6527933927823	7.65148028825112	4.08601097389056	High_risk	1.83292860784666
TCGA-CZ-5470-01	1.05753424657534	0	1.64863001642854	2.31195157628187	3.47190929560644	3.82442193480475	4.41655926965555	12.6218126334932	2.05755129332125	7.74260414861405	6.55967939735745	8.15003690924446	5.19416957700399	7.52593573179171	6.33163790715087	4.88590209842752	High_risk	0.598481721179675
TCGA-CZ-5982-01	6.68219178082192	0	0.724014188172057	2.25539820682812	2.29429054926254	2.49277760371963	3.61833476044986	10.5602079025722	2.57244488489639	8.53039628324127	9.80535424825729	9.01553962410429	4.75151343356845	9.13820279031131	6.09189879174739	4.57202258413431	High_risk	0.361264232760815
TCGA-CZ-5984-01	5.66301369863014	0	1.89424131826637	3.47462646981727	3.50641701992012	4.20194920172169	5.06622685117784	12.7009120081757	3.68195464884297	7.49630270350247	7.82445400766388	8.68417969516715	4.62015733995934	8.42498223808385	6.59202717888512	5.72717362317027	High_risk	0.363718297466237
TCGA-CZ-5985-01	5.47123287671233	0	1.63739405374642	3.19951797864489	3.93009334567587	5.07646311386801	5.17764100200597	12.2903288679472	2.96547902014782	8.17678403264246	8.0447864555918	8.42708399018543	5.00662333218994	9.2540096074991	6.26580114834777	5.66725666721919	Low_risk	0.0901208960574795
TCGA-CZ-5986-01	1.02191780821918	0	0.889994285773259	3.20386733529458	3.17451033590777	3.82006495004029	4.60181633369228	11.8490510375008	2.51752790978532	9.16547277833918	5.98990518233995	8.36471925527426	3.92035812495078	8.43916974971347	5.95948991616092	5.45624555875921	Low_risk	-0.586978588846739
TCGA-CZ-5987-01	1.21917808219178	1	1.36985406899102	3.04458053618122	2.74657152199824	2.25516644228113	4.21707529866109	12.1190671274894	1.98018323063926	7.23020042968854	9.39477192158577	8.36634429913226	4.48256683405053	8.14334690736095	6.04455475268522	5.27675721603193	High_risk	0.855414673188921
TCGA-CZ-5988-01	1.8986301369863	0	1.15513836549688	2.59812600221996	3.21677825697999	3.09698595367425	3.80190585343402	11.1245459366363	4.64825597550326	9.44217143161138	7.95851849721033	8.14065385751463	3.97407493712399	9.05673919554655	6.00092567951961	5.32633876412522	Low_risk	-0.485378289662461
TCGA-CZ-5989-01	5.21917808219178	0	1.935391299471	1.28019147452223	4.95613350570016	4.59013362365804	4.3405445012161	10.3412087673857	2.76820962328898	5.65725217071371	1.56535585677293	8.6274555338528	5.50128994594241	5.72564855451349	3.39071012207564	4.41154386608203	High_risk	0.279739151647529
TCGA-DV-5565-01	3.64109589041096	0	0.448961578949559	0.671704693438951	0.966719856933537	2.53192362845292	3.01187404902393	11.2051591096323	3.13054348730362	6.99534940592404	8.96471352004927	7.1434950479258	4.36601504862514	7.58532996546034	5.63027984158568	4.00931282552249	High_risk	0.651820315350487
TCGA-DV-5566-01	3.83013698630137	0	0.608272205773528	2.02674400877015	2.83414444815053	4.88213101343351	3.77840630338305	11.6570993979216	2.4305779701872	7.8832189556414	9.27634945734697	7.89538994162565	4.76827553446372	8.38746104315488	6.33630590848856	5.09383814075395	Low_risk	0.271954213536124
TCGA-DV-5567-01	5.49041095890411	0	0.280392775352845	1.91052646020437	1.40324059253942	1.70069696498329	2.63422901723054	9.65290720825302	3.07024357684331	8.58437473261497	7.84262699721155	6.32933090477889	4.54728225763891	9.61002819621915	6.17572699892424	4.99820996954274	Low_risk	0.08880371159497
TCGA-DV-5568-01	1.01369863013699	0	1.1271701090447	1.66807424936329	2.54298836558038	3.32496071530362	4.05377579489161	12.0197758665774	3.74786222015887	7.89722342974645	10.4811093275173	8.47934568700334	3.97862943997369	8.64701409224866	7.06244539848464	4.5142778821857	High_risk	0.728768166206272
TCGA-DV-5569-01	0.972602739726027	0	1.23407646350067	1.99219981202645	3.84481568521301	4.52694568166398	4.69155995074659	12.2124498079051	3.9230763587687	8.90560330346448	7.52013743994237	8.16458892515775	4.73642340199491	8.99217492928185	6.0104742409817	4.86417915707458	Low_risk	-0.196533754362538
TCGA-DV-5573-01	3.0958904109589	0	3.0252452313683	3.93524764017317	3.81894640817407	4.42562618317268	5.55139487815122	13.6630848703452	3.16269092927253	7.7670478060786	8.5488860514463	7.12756662746015	4.41840336986158	8.76885543934657	6.27853709403115	5.78076640461065	Low_risk	0.233829093725805
TCGA-DV-5574-01	5.52328767123288	0	2.04232065574405	1.95131372373948	4.21568615190753	4.4279291462191	5.50442469948553	12.7905754942911	5.62529086154039	8.14977457795141	9.04384813945517	8.02957691634915	4.4200060074193	7.40440969797706	5.9079577268289	5.0451275645176	High_risk	0.426485534797687
TCGA-DV-5575-01	4.73698630136986	0	1.12539254554593	2.33042728733719	4.34386926617551	4.24552462743109	4.6756258548911	12.44316680441	3.91350840376119	8.93241864560784	8.6880629006649	7.8891067872543	3.77862831704422	9.10772541433142	6.26793851559767	5.45250433286267	Low_risk	-0.122593374890772
TCGA-DV-5576-01	1.99178082191781	1	0.37361340741488	1.81392295114376	0.798037121062283	1.43293593591696	2.09887866655619	10.2483653432195	3.32794078284954	7.68515544861987	8.8551531313243	6.2224549875035	3.97191767367353	9.21469359454413	5.88718256707107	4.96857868210868	Low_risk	0.145212286192495
TCGA-DV-A4VX-01	4.45479452054794	1	0.871283900280318	2.0018313633322	2.81875209787837	2.29142784054327	3.97180936961359	10.2988519429264	0.91258177515659	6.9105425266765	10.2115012082927	9.73633240111514	3.80725808337492	7.24613896806299	7.6655301021756	4.94241353786917	High_risk	1.98313333910992
TCGA-DV-A4VZ-01	1	0	0.355190110563292	0.805316184383025	0.833374064371739	2.22789265084942	1.53114954254786	9.52201798334074	1.50500010048134	6.97125671922788	8.33589800740662	7.05417455948522	4.95669334284003	9.19625755550442	5.80325949958368	3.93084918946021	High_risk	0.544081661524054
TCGA-DV-A4W0-01	6.76712328767123	0	0.749018063454717	1.56811446650783	2.85633559166942	2.96088642741744	3.36942148164436	10.45343771177	2.71905353335957	8.7715153923484	9.31803665343432	7.82303658907978	3.86235173210431	8.52038480986077	5.86700076978114	4.71743821472742	Low_risk	0.194963562859955
TCGA-EU-5904-01	1.50958904109589	0	1.50031822967429	2.61706817032172	4.50207201536283	4.97128357973529	4.15940417944338	11.8635209052408	4.66766274605037	9.75733686110258	8.25372530768126	7.84835338302453	4.10125642305159	8.82187017815654	5.96255156646667	5.14270019217443	Low_risk	-0.835322891537669
TCGA-EU-5905-01	0.326027397260274	0	0.514267835093783	2.18984733936237	2.5312485169999	4.47615984517028	4.22722910546541	12.7823548098789	5.13355079844664	8.44817332030962	10.1934990866662	8.07176294970375	5.19854215550452	10.231118194931	7.2505796150494	5.19049242927251	Low_risk	0.0871939432920925
TCGA-EU-5906-01	0.564383561643836	0	0.812296357497858	2.66075294072886	4.50937847309346	4.43363815173369	5.29909755600349	12.1569346173051	4.62494319733041	8.75823288857094	7.01468562361664	8.53310676411207	4.31552273252366	8.84153083516614	6.00660142514192	5.42199891038394	Low_risk	-0.313996187448907
TCGA-EU-5907-01	0.347945205479452	0	0.371916140541559	3.33425142890726	2.06733920950316	3.02267282809152	4.17056743560345	12.2880950651833	2.66949199421089	7.87884581868549	9.19759435260386	8.28534064045223	4.57374361607315	9.20995249474728	7.68193548466679	5.66515767197055	High_risk	0.582056450704612
TCGA-G6-A5PC-01	0.663013698630137	1	0.424440202845964	0.578305374333577	2.10112989045716	1.76190455094901	2.90111632632527	12.2922504451188	0.868525915868358	7.38906988413912	7.43448263432303	8.13863090537604	2.91045370613729	7.30771049975866	6.19247620598893	4.23260982719859	High_risk	0.80880946986122
TCGA-G6-A8L6-01	0.857534246575342	1	0.595313028592463	1.28280724153398	2.62738710293856	2.83972530233483	4.40074912249986	11.9645405783056	2.04785830793495	7.29858206454165	9.5682398284481	6.8651185089754	3.96110311797266	7.95415356511958	6.14657876603706	4.55931704733002	High_risk	1.024294766453
TCGA-G6-A8L7-01	5.84383561643836	0	0.363237372017811	0.885891061287718	1.22750635702273	1.80503451980941	1.78656989631915	9.06399474912409	0.164739363278809	6.76402379408445	10.9659529188015	6.79298302126908	2.97907531459109	7.44660630893309	8.16818291474269	3.57856986109561	High_risk	1.70751254258529
TCGA-G6-A8L8-01	2.98904109589041	1	0.620795994402564	2.79197915647429	2.20887067093826	1.48284256849305	3.1586546398394	9.95486874756348	1.64993956265491	7.94855870115607	5.84882168517138	5.79701235311014	3.82247195662432	8.75022577895431	6.75285071468152	5.20025772029393	High_risk	0.322555006823732
TCGA-GK-A6C7-01	0.167123287671233	0	1.06886065836075	2.72117378389142	3.02722877609954	3.43352471056058	4.65292470516211	11.631219808956	3.13113600730303	9.46618716499692	8.19011682500066	7.53819724860361	4.1105890389288	9.5590536727028	6.32519450909275	5.46478419205624	Low_risk	-0.186941645120551
TCGA-MM-A563-01	1.61917808219178	0	1.78073817328705	3.05958296623809	3.7681110454435	4.64692902424753	5.39427791835986	12.3956591976361	3.59762580221405	6.52585924467649	7.63594669175569	6.46402568031852	3.91714985526781	8.64049582750397	6.24912815637043	5.40778182395054	High_risk	0.366637910594095
TCGA-MM-A564-01	1.66301369863014	0	0.137611230269564	0.951654188637111	2.0046146765469	1.4899737975551	2.64646751168055	9.86718169099797	2.72848946477583	5.22776851141288	7.91766058746912	5.51534567107035	3.68887899012832	7.46407456912366	5.87830611814474	4.0749769602103	High_risk	1.19300901468113
TCGA-MM-A84U-01	1.91780821917808	0	0.59719657600276	1.50832554852542	2.18330407029141	3.12174422625365	4.02641769010109	11.4057813612939	3.72135092226298	7.65911813536235	7.6523936432898	7.67911820670248	3.48802796060896	7.83929104157593	6.23324870680177	4.71165168964404	High_risk	0.305072164719942
TCGA-MW-A4EC-01	1.36438356164384	0	0.730138898766932	2.32883944289494	2.76304202301198	3.67769986295193	4.35092819369878	11.362319392399	2.0885055074601	8.53631007074063	8.08217233630407	6.43717727440377	4.10316900197575	9.30065927116767	6.23700984799233	5.264704023696	Low_risk	0.0807777991744887
TCGA-T7-A92I-01	0.975342465753425	0	1.23640987623416	3.37830884859661	3.28049887031718	2.81852574915872	4.37119373832699	10.9263138429287	1.05322480934811	7.30057057695319	4.29175090370438	7.14286108588779	3.8191926280705	7.4469014315763	6.14245235395977	5.54808901495364	High_risk	0.313970259450754
