# Supplementary material for: Comprehensive Multi-Omics Identification of Interferon-γ Response Characteristics Reveals That RBCK1 Regulates the Immunosuppressive Microenvironment of Renal Cell Carcinoma
Source: Front Immunol. 2021 Nov 2;12:734646. doi: 10.3389/fimmu.2021.734646 (PMC8593147; doi:10.3389/fimmu.2021.734646)
Supplement: Supplementary file 7 [file DataSheet_7.zip › Cox regression analysis_PFS_Formula.txt]

Riskscore=(0.1283)*IRF4+(-0.2798)*ITGB7+(0.1279)*CD69+(-0.3224)*IRF8+(0.1351)*CD74+(0.1025)*NOD1+(-0.0399)*SELP+(-0.4566)*CDKN1A+(0.1916)*MT2A+(0.0788)*SOD2+(0.4006)*RIPK2+(0.3484)*RBCK1
