# Supplementary material for: Comprehensive Multi-Omics Identification of Interferon-γ Response Characteristics Reveals That RBCK1 Regulates the Immunosuppressive Microenvironment of Renal Cell Carcinoma
Source: Front Immunol. 2021 Nov 2;12:734646. doi: 10.3389/fimmu.2021.734646 (PMC8593147; doi:10.3389/fimmu.2021.734646)
Supplement: Supplementary file 7 [file DataSheet_7.zip › Cox regression analysis_PFS_RCC_Formula.txt]

Riskscore=(0.1303)*IRF4+(-0.4245)*ITGB7+(0.0326)*CD69+(-0.1614)*IRF8+(0.0579)*PTPN6+(0.0294)*CD74+(-0.0068)*LATS2+(-0.036)*SELP+(-0.3937)*CDKN1A+(0.1195)*MT2A+(0.1066)*SOD2+(0.5374)*RIPK2+(0.0687)*PNP+(0.3654)*RBCK1+(0.0766)*NMI
