# Supplementary material for: Comprehensive Multi-Omics Identification of Interferon-γ Response Characteristics Reveals That RBCK1 Regulates the Immunosuppressive Microenvironment of Renal Cell Carcinoma
Source: Front Immunol. 2021 Nov 2;12:734646. doi: 10.3389/fimmu.2021.734646 (PMC8593147; doi:10.3389/fimmu.2021.734646)
Supplement: Supplementary file 7 [file DataSheet_7.zip › Cox regression analysis_PFS_data.csv]

	times	status	IRF4	ITGB7	CD69	IRF8	CD74	NOD1	SELP	CDKN1A	MT2A	SOD2	RIPK2	RBCK1	Risk	riskScore
TCGA-3Z-A93Z-01	1.05479452054795	0	0.810610363395777	2.56572115586785	2.57036553613737	4.24389165747645	12.4030093169583	3.14813082479518	1.82713574113797	8.5113007568824	9.20965601613319	6.73722141029468	4.05602211522239	6.80069742225081	Low_risk	2.67490573521643
TCGA-6D-AA2E-01	0.991780821917808	0	0.910745321005994	2.60475645067357	3.70869085872251	3.65316027865524	10.6582796166747	2.15866019395129	3.09144525884278	7.43176097823768	7.80616762099306	6.80337412381327	3.35707271721728	6.05712178166029	Low_risk	2.31555675939723
TCGA-A3-3306-01	3.06849315068493	0	0.58705583843604	3.94858642903923	3.52171830074026	3.24848872870061	11.2998280732761	2.08800399968755	1.6770926774075	6.86154178122781	7.99350918114633	8.24017572914664	4.57910890633572	6.89725644959161	High_risk	3.33207700901104
TCGA-A3-3307-01	3.93424657534247	0	1.42227919470494	2.71796808822702	3.28900755729267	4.89196018463259	12.2221007433674	2.98111159480656	3.22053488111633	8.66963808103251	8.55353322127277	7.90059643112128	4.69184773813051	6.22349600941653	Low_risk	2.44387465607815
TCGA-A3-3308-01	0.0438356164383562	0	1.25267943799685	1.65518065769138	2.79361520385139	4.61285148076814	11.2682946024862	3.32194214754722	4.71165045469311	6.81650088054928	7.32213559555997	8.53710629547754	4.48002760583302	7.10855827742931	High_risk	3.47659532499978
TCGA-A3-3311-01	3.26301369863014	0	1.72462597920672	2.67562527399536	3.19035736210511	4.85261982052418	11.7303326256768	2.81763674429369	3.07121079950897	7.26863852665808	7.26524037633129	9.19542834110099	4.50168423369193	6.1666720574978	Low_risk	2.8163102793913
TCGA-A3-3313-01	2.01369863013699	0	1.46462366787457	0.575749814971933	1.34489646709842	2.57649437452674	9.53326360688808	2.18261091730928	1.48643716680505	5.87284451790581	3.78994225658337	5.76915299236948	3.85738661198966	6.09049494345599	High_risk	2.98662652842644
TCGA-A3-3316-01	4.09041095890411	0	1.17063556122948	1.69704786523151	3.0023288258322	4.51046505941498	11.62444765559	3.3790571898568	4.35289338252232	6.83503051929061	8.54799270233185	7.67348591292836	4.1351627587203	6.25731542974634	High_risk	3.30602832962192
TCGA-A3-3317-01	1.53424657534247	1	1.7572576144927	2.47060319924257	2.93262227308375	4.57296393268549	11.5008702083881	3.44161955814068	3.55680229193416	7.8878502479852	5.88904553342309	6.71072511513773	4.46591396537271	6.3576146437257	Low_risk	2.25866820798547
TCGA-A3-3319-01	3.0958904109589	0	1.0693517796838	3.27940907083575	3.39300953689157	3.58282606073716	11.6786673555387	2.08795012952399	1.08889489898083	6.48478391877562	8.47228250744021	9.41521758322675	4.61224170870797	5.8313737323704	High_risk	3.52992102397132
TCGA-A3-3320-01	4.13150684931507	0	1.08241191572181	2.95163427538586	3.20513324310097	5.03262953985597	11.6896001288329	3.45337560192448	2.686284563267	8.07081417491026	7.03744238094528	6.49462810809344	4.24826136258608	5.84368147627653	Low_risk	1.83875913171206
TCGA-A3-3322-01	4.04931506849315	0	1.23210452027596	2.43994718466289	2.38823067470036	3.70953724155384	11.1904874298485	3.45190540716099	3.04887442418726	6.75617804471582	6.6936427363591	6.76544825318156	3.73683103215723	6.04262173225516	Low_risk	2.66141886508901
TCGA-A3-3323-01	3.03013698630137	0	1.29224917882928	3.20513842139705	3.23180094713641	4.48625749062034	12.0344723967996	3.70918938902781	4.52995274456512	7.57909860894392	8.65388993839465	9.09497534303426	4.01655025966331	6.67701222294577	High_risk	2.91016377958028
TCGA-A3-3324-01	3.24931506849315	0	1.25653185928056	2.90555656497884	2.89450626304754	3.90786952935955	11.3286963269531	3.01210647638152	3.27026490131676	6.89726379578645	7.22044142750839	8.20113453866896	4.12453956335928	6.72803110011649	High_risk	3.04353365141691
TCGA-A3-3325-01	3.20547945205479	0	1.56123628413886	2.86633169068916	3.31279588091746	4.47389414935818	11.7192907846135	2.76250998577724	3.87157262087025	7.75647952181002	5.99457822229159	6.86839688055276	4.61736209201072	6.36096876204535	Low_risk	2.30516020805552
TCGA-A3-3326-01	3.11506849315069	0	2.31949081398829	3.35941672028358	3.72321816384886	5.204975543433	12.6238408620519	3.1094610763983	2.18597039187089	7.05562346207559	6.98004626859138	8.10566871486992	4.39471432483243	6.27301250546714	Low_risk	2.79282084315675
TCGA-A3-3328-01	3.79452054794521	0	0.035755655357843	2.75777578299248	1.45294633274981	0.718182220035755	8.77413274238075	1.7761492964189	0.212915461980624	7.2593822668022	3.73389917246167	6.01801584830394	3.69396406176948	6.18283400148965	Low_risk	2.0546471189939
TCGA-A3-3329-01	4.44931506849315	0	1.22414992286578	2.99967470169044	3.75728126462616	5.14019438470454	11.5516395016075	2.72096334807177	2.50809834885952	8.10402441555481	7.97010586873155	8.48839414427989	3.59232576218125	6.50379993326998	Low_risk	2.08066783444812
TCGA-A3-3331-01	4.06849315068493	0	1.21972640519564	2.92476454343819	4.02507993395183	5.11777363338998	12.2419201329772	3.32256331707536	3.50836688544154	7.88643787662114	6.40602939373002	8.11719458945796	4.14897055455306	5.82486966987318	Low_risk	2.01450721937809
TCGA-A3-3335-01	3.00821917808219	1	0.82082076705528	3.10576276728258	3.22225300580025	2.68864193406338	11.4353857638832	1.93769789784933	1.19171149058855	7.92132250602541	9.01743631285414	8.6719694497957	4.11751422131096	7.38408240284485	High_risk	3.49336794152166
TCGA-A3-3343-01	2.58904109589041	0	1.63978270868176	3.08821097717221	3.48054058749915	4.66613047963219	12.1649989048489	2.89004049837487	3.86748594770692	7.34930854546356	7.00907057382082	8.47766114646066	4.27673482034296	5.95767864708468	Low_risk	2.51622573835846
TCGA-A3-3346-01	0.312328767123288	1	0.982947517778893	3.78092026611667	2.7813780742592	3.29912535239313	12.6664055496035	2.56709938726534	2.09937326821862	5.25642554064272	10.7555840195513	8.33668193383548	4.90849634058437	8.93421926628998	High_risk	5.64697811212281
TCGA-A3-3347-01	1.67123287671233	1	2.50516463728924	2.8932561054592	3.54239313083074	5.02191065888256	12.3781961141429	3.85281121978247	4.31013612505112	7.17521408240703	10.0748598674628	8.24891442443275	4.92814341095308	6.60689981200574	High_risk	3.82081475780687
TCGA-A3-3349-01	3.79452054794521	0	0.912902487326121	2.94512198972832	1.93390246444576	4.93405516657657	11.1598665261958	3.91830409477538	3.91471949849282	6.66453365797582	6.61103993652579	7.81346620295099	4.12731167456942	6.53468783605172	Low_risk	2.4716621977111
TCGA-A3-3351-01	2.49315068493151	0	2.43859718129504	3.71267444616292	4.84714064102992	5.86456031503676	13.0510496937975	3.42512038805467	3.24303225358444	6.16041578113578	7.37211269398731	8.71765078421497	4.54728282470158	6.5591031170929	High_risk	3.38116714706799
TCGA-A3-3352-01	1.53698630136986	0	0.92022339303824	3.14296459545249	2.89328284386645	5.55568548342612	12.1830258064265	2.86774929021636	4.14248860687883	6.45382651223129	6.14315529270382	6.91806469059176	4.42493587120192	6.49450346515417	Low_risk	2.4022868626765
TCGA-A3-3357-01	7.36438356164384	0	1.13453203303166	2.45831510622458	3.36645045069835	5.3813325677632	12.0753540434508	2.32154510272427	2.58303692088475	7.65735029070114	6.03476522294739	8.72682777105824	4.01687497907369	6.34954460662391	Low_risk	2.0880424882816
TCGA-A3-3358-01	3.58082191780822	0	1.65424422484142	2.75449191534823	3.89652256054066	4.86948869290497	12.1053574117052	2.59640471505959	3.65276563867135	7.89647730510709	8.90531447413733	8.34235277155868	4.15284501897803	6.88481753603498	High_risk	2.94566443575422
TCGA-A3-3359-01	6.86027397260274	0	2.18039525760523	3.02051138522765	3.4809437369724	5.30468876880325	12.5806033349179	2.94360721571207	3.17259102243789	7.56151455287019	7.73534891881634	7.55485857408411	4.25858730576531	6.35723371787777	Low_risk	2.58955512198135
TCGA-A3-3362-01	4.27123287671233	0	0.710504437504222	2.43544846890023	2.73907724868038	4.20988524363357	11.1624851839058	2.88074438572814	3.52495069118854	7.78228175594902	8.133028275579	7.73022050586247	3.85074425712414	6.23529886562109	Low_risk	2.39392939063984
TCGA-A3-3363-01	0.873972602739726	0	0.332620007629668	2.6542607671363	2.65581660163725	4.6059323058969	11.4809987762379	2.38401002534876	1.94672429774912	8.77832957937454	5.90710212119084	6.33123545203046	3.69862268521862	5.81987305310952	Low_risk	1.00379073427013
TCGA-A3-3365-01	2.39178082191781	0	0.914391111975053	2.25303582399766	3.59166971493453	4.17778686362485	11.4433029251716	3.15641337912154	4.5075165182533	8.88450420004388	7.22150095683577	6.09264234286693	4.09426288864691	5.9641843516178	Low_risk	1.81370691613256
TCGA-A3-3367-01	6.21917808219178	0	1.06598610160259	2.94863793003142	3.34360795405047	4.78233321404347	11.66139789876	2.91248393477507	2.89003209287992	6.62553564013346	7.05042767514891	7.66391546220184	4.36779232011962	6.31294283544756	Low_risk	2.83446027438505
TCGA-A3-3370-01	6.23013698630137	0	1.97712428344761	3.20198556195241	3.6808760099555	4.77643314008524	12.960074595005	3.25145857345601	2.73606383102925	8.24831068057621	7.97666605681674	8.38657393604393	4.37779269501077	6.4986753426467	Low_risk	2.70401986968651
TCGA-A3-3372-01	2.01369863013699	0	1.31432528990292	2.66916065826839	2.63957500244729	4.58197775363698	12.0647360647027	3.4382331570987	3.96856190192118	7.31705063118451	7.7689849758263	7.10567311018944	4.0197507582177	6.352295129118	Low_risk	2.63663120293935
TCGA-A3-3373-01	4.44109589041096	0	0.72403148975576	2.47101581378295	2.08830315849386	4.62807019569702	11.7213261447279	2.52480689273393	2.74028867197606	8.70187060033125	6.73091151155916	8.5446032033118	3.68311009902289	5.96252478282617	Low_risk	1.45140037231484
TCGA-A3-3374-01	3.6	0	0.639345424179611	2.30818260083904	1.12606619042521	3.51890424576076	10.9706149804248	1.80539340109423	2.3837821476438	7.2195134375076	6.38339563916085	5.47849149853248	3.39710974371906	5.32673189818065	Low_risk	1.5923677915609
TCGA-A3-3376-01	4.64657534246575	0	1.45940186666419	2.82096531038729	2.76959587051399	4.16393284104548	11.5201786060649	4.19335680899189	4.75464740216542	7.07899082046054	6.76471182110431	6.4208010597824	4.23028073320131	6.42113139284269	Low_risk	2.70730538203894
TCGA-A3-3378-01	1.72602739726027	0	2.92845994121323	3.27860244700666	3.51312451961023	5.02687019757283	12.8281421160384	3.30734161400875	3.48073643990997	7.97454964796805	6.7692031998265	11.0711613507941	4.25665271560454	6.93319325068641	Low_risk	2.86867185033653
TCGA-A3-3380-01	1.55342465753425	0	0.62001372184579	2.38956780751105	2.36867646380254	4.0641217312618	11.4453941333762	3.05680059486834	4.61229592970083	8.12600115348988	8.49671303951018	6.28317638297459	5.4397226370123	6.3949166494062	Low_risk	2.89847818082946
TCGA-A3-3382-01	1.40821917808219	1	1.17496142384695	2.57309234554069	3.98207290865208	3.67860207145535	11.8232743900106	3.60070221906598	4.50667180413274	7.43004110467877	10.0589037018724	9.2832902543414	4.83749829950463	7.39373304428727	High_risk	4.32028272840172
TCGA-A3-3383-01	2.35890410958904	0	0.948191665223733	2.53065295189274	3.01884244566826	4.21558541833554	12.4413798899065	2.44981246883302	2.02417045000801	7.83312280278407	8.39157795039888	6.51002582165603	3.80030163491052	6.56764800793842	Low_risk	2.6460522187282
TCGA-A3-3385-01	5.46027397260274	0	0.250600995706611	2.7302890792632	1.30301459778856	1.95593955338462	11.0420612305154	2.88374397084529	1.24729906254413	7.7952390598806	5.03866282786327	7.16076172318423	3.85023861241145	6.15837018565218	Low_risk	2.19974542651083
TCGA-A3-3387-01	1.69041095890411	0	1.47614335576915	2.42569733757868	3.01226536075802	4.34393153871238	12.4836533568158	3.6322310005497	3.83666627559592	7.95061085235046	9.77737732819558	9.05531097484542	4.53273141902905	6.65053461074328	High_risk	3.49018489624876
TCGA-A3-A6NI-01	2.78904109589041	0	0.468883320682668	3.1839114248112	2.2132600993727	3.69625663204222	11.9539671026428	2.95624321493511	2.24475013677317	7.89025346494053	8.26042161200154	8.39451782228298	4.41361950827718	6.32298687258938	Low_risk	2.7010545507813
TCGA-A3-A6NJ-01	1.28219178082192	0	2.37458178361885	3.4952269836942	4.04545648157366	4.09744944256501	13.1855393031878	3.16470183680992	3.72502255443183	8.97662287679143	8.29968192470275	7.96779855623499	4.38932806538558	6.54193052309116	Low_risk	2.63666434804386
TCGA-A3-A6NL-01	1.88767123287671	0	1.46515231949017	3.06630822113816	3.00723969701334	4.10792711819685	12.3854311653222	3.83514321009518	3.86769641684966	7.78528809565023	7.8274727789391	7.36393154638763	4.11231124369665	6.72370355523509	Low_risk	2.81699534945553
TCGA-A3-A6NN-01	0.00821917808219178	0	0.872715181802032	3.29181657163507	3.02991807673909	3.8629607599816	12.045751432108	3.989299997483	3.40077160463913	6.62569099986987	8.58611628332038	8.11264993477191	3.65224367761766	6.48488302788389	High_risk	3.21463179201484
TCGA-A3-A8CQ-01	0.00821917808219178	0	0.817326130863753	3.10021407415213	2.42723423858002	4.14652540984202	11.4566114634749	4.22796967659563	2.26890020590761	7.54515597115587	7.56948205829377	5.98485874170726	4.11980877492472	6.3559754181098	Low_risk	2.44273794803385
TCGA-A3-A8OV-01	0.931506849315068	0	0.361481103173102	2.88735820447523	1.96317407601476	3.04086556718725	11.8559931869295	2.97592781970494	2.53905824733582	8.00975179415986	9.1686904080929	6.77705129738154	4.03610934891025	6.61691750336135	Low_risk	2.86980884340155
TCGA-A3-A8OW-01	0.884931506849315	0	0.984277226051195	2.95956216243685	3.23381624039419	3.88744630665447	12.0785828598564	3.90069400158221	2.19305453684165	8.18431985022618	7.80878839116195	6.26469771338824	4.31432320201939	6.37700600085328	Low_risk	2.60506291474634
TCGA-AK-3425-01	9.15890410958904	0	1.55819079988677	3.05358360313049	3.24662277356751	5.12079030571316	12.2414585219226	3.20370655141257	3.98780826568547	8.00147908839675	9.94919934660913	8.64011321594873	4.54599595334987	6.54542326378196	High_risk	2.96748434010826
TCGA-AK-3426-01	0.701369863013699	1	2.53053842844651	2.04673431346436	3.98965384445346	3.94964848670711	13.2828613739158	2.51687690353264	2.78173322534636	5.84028011188124	9.89980486823964	6.44603388259071	3.65449551272504	6.34732972218735	High_risk	4.34362407855316
TCGA-AK-3427-01	9.81643835616438	0	0.109635705203282	2.79513480786586	1.15915475905724	1.10448397327867	7.37229868031978	1.26289878464081	1.04786200610474	6.93750081070532	4.90439859286828	5.3217408379824	3.54930304073785	6.63189212207307	Low_risk	2.03102257288912
TCGA-AK-3428-01	10.213698630137	0	0.553144443943793	2.33893786732185	2.83015607834037	4.42639636033927	11.4238842445362	2.62587520332658	3.22328796309552	10.3933877229819	9.81429973040978	9.46379890746358	4.33661169323503	5.49966220820006	Low_risk	1.56852829865599
TCGA-AK-3429-01	9.11780821917808	0	2.0728548779884	2.79111550542719	3.96664365053051	4.96141481837728	13.2547881668193	2.38620892843421	4.1125154782166	7.77503454180502	7.5748528040281	7.81079625293084	4.31631784024514	6.73170002584321	Low_risk	2.85473081304986
TCGA-AK-3431-01	6.13972602739726	0	0.503838463799614	1.52512781139799	3.31399004230612	3.55099723353812	10.9661022237103	3.24806023435444	4.21994685621068	8.12047492394219	9.53564950898862	7.84721452479591	4.37661306680501	6.28505214954522	High_risk	3.24302904700138
TCGA-AK-3433-01	9.33972602739726	0	0.202726659830077	3.09525987791154	1.17430136067524	1.63180890617348	9.50121055803092	2.09926170970119	1.2956169900094	6.11343673208142	7.55157158714822	5.58919013097332	3.69186553037157	5.53232495561932	Low_risk	2.73299837316387
TCGA-AK-3434-01	4.49315068493151	1	0.731797688097275	2.2051457798167	3.32897899065493	2.45709016577546	12.1214611534548	2.88402897429355	2.00327052050772	7.20306162203405	8.48948674908174	6.83324912892767	4.14374439299154	6.11129938933387	High_risk	3.62870419691246
TCGA-AK-3436-01	3.25753424657534	1	0.326206719313771	1.94502309076261	2.47684547187648	2.18949884743183	12.1518463969645	2.39799974071806	3.11379307457858	7.25495665287554	9.92472116904984	7.02208825620091	5.4044647024005	7.48482140975738	High_risk	4.7863257775099
TCGA-AK-3440-01	7.84931506849315	0	0.63134445711055	1.71551355445866	1.6457246578546	0.540266675839598	9.67239475784199	1.55719300508589	2.08474263416176	7.76886172677616	9.46617929929175	7.19988220048133	2.77125762944845	6.10155443642604	High_risk	3.08978166955004
TCGA-AK-3443-01	3.8986301369863	0	0.0165094479973469	1.51767333308098	0.0675544136293797	0.243794188250645	9.59221496478944	1.92669968921324	1.20361784457289	7.53642775119614	4.84671234725026	6.20836560903629	2.36724601219533	5.52588891868185	Low_risk	1.80274663987564
TCGA-AK-3445-01	6.55342465753425	0	0.952778707037461	2.62644963662632	3.64180401592408	4.24171751865623	12.4315408173862	2.89980848669013	2.89115558986816	8.13961380616454	10.4297459364671	8.4349941959284	5.44952608491014	8.10277815636767	High_risk	4.29892327289927
TCGA-AK-3447-01	3.33424657534247	0	0.0189488361207471	3.10510252777952	0.801926184181722	0.688667095887654	8.71879931211907	0.520525244697279	1.10478437238086	6.53320340483194	5.6657275713486	4.40862796855666	2.35127487144395	5.30464089461487	Low_risk	1.44086682158395
TCGA-AK-3450-01	4.87397260273973	0	0.57869332448838	2.32169661955089	3.26681511912139	4.4721275150971	11.4871777121581	2.25522077148016	3.23848989651732	7.84992125783	7.50788606692672	8.59404384028321	4.23383779111391	5.92922926428577	Low_risk	2.34723125348427
TCGA-AK-3451-01	7.85753424657534	0	0.233289021571039	1.46680884909825	3.59082271942263	3.17627238379135	10.8143484421193	0.627647410796727	2.06877319066642	7.20575026370567	6.29890817616121	8.6748208778596	3.59817377659165	6.22306995090841	Low_risk	2.70698191705787
TCGA-AK-3453-01	6.93424657534247	0	1.57569588329452	2.30672135198294	3.48348612008145	2.97569670725597	12.5719505733985	2.36509518726791	1.19284964535866	6.32678464895606	7.60053279577312	6.98940022651376	3.87363573726391	6.12160489921298	High_risk	3.73868201452551
TCGA-AK-3454-01	2.39452054794521	0	0.56311369113539	1.35628896874021	2.00625035819968	2.28544516647604	11.2521874824041	3.04888278893007	3.69335586770925	7.35229128205573	8.39122074969761	6.15537017689998	3.32239833665812	8.31392655409593	High_risk	3.86064078568063
TCGA-AK-3455-01	1.87123287671233	0	2.1894714268064	3.57301399711627	5.14341640227812	3.77576223826519	12.5593664957642	2.14506907796868	1.35230448759978	7.28526812084029	6.68384195413165	8.47571725541134	4.36346588945886	5.79350439643329	High_risk	2.97258411757195
TCGA-AK-3456-01	3.13150684931507	0	0.389001468425134	2.02825665686422	2.12281452996597	4.26386786577117	10.7327720814122	1.93287982931647	1.26294885329064	7.56593867669123	5.29690976789264	7.94436960160067	3.46035952333927	5.54396501774769	Low_risk	1.48049143739478
TCGA-AK-3458-01	3.2	0	0.740307190981519	3.12978339611843	3.9543613907227	4.37617316772408	11.0151793954461	2.10163164043151	2.12009859050115	7.6842005569584	8.72822896794145	8.11850798189413	3.68133188136434	6.24410279980678	Low_risk	2.38622567527008
TCGA-AK-3460-01	6.87123287671233	0	0.500679029413835	2.32169443485168	2.88335505422243	3.11108084581473	11.7830795603557	2.93113290693826	3.48641693887196	8.00932067986315	9.6853736511743	7.43265544053813	4.09340436177136	5.93590518200143	High_risk	3.02535251991193
TCGA-AK-3461-01	6.07397260273973	0	1.12197345673249	2.46596371508558	3.28372556924686	2.58217342420411	11.5791612158698	3.35713538432365	3.41027614914433	8.78812111767861	10.4168102293771	8.60729474285104	5.02396693398516	6.28434901441242	High_risk	3.6768269622615
TCGA-AK-3465-01	1.01095890410959	0	0.125895293114491	1.91900732683727	0.869191992179337	1.52065673155153	7.89770360603833	2.00043944247162	2.30542605373771	6.54482428077169	5.85950234454791	5.04536930468119	3.39925279512677	5.75057662371532	Low_risk	2.17680253701108
TCGA-AS-3777-01	3.39178082191781	0	0.0914452805035131	1.6511961112601	1.36021248580211	1.99083129866661	8.74783047220902	0.96041550283344	1.60684628811076	6.54495352492285	8.6341759833297	5.68846051955642	2.48517793236225	5.38436716756959	Low_risk	2.28315428238005
TCGA-AS-3778-01	0.117808219178082	0	1.04649203889343	2.71321457361065	2.85722315529734	4.55110879444864	11.6050764172284	3.31346822179356	3.8584785181622	8.60691616374952	8.96413801338739	7.49317613992083	4.27848044303339	6.72629308352022	Low_risk	2.46164867537898
TCGA-B0-4688-01	0.276712328767123	1	0.962658959472896	1.19572248715117	3.26744805715572	2.78718745761059	10.9215995568059	3.07884423619891	0.321293913164893	5.55133717874432	10.6349263437925	6.85860643216892	5.96316145410574	6.046354005249	High_risk	5.62490330536594
TCGA-B0-4690-01	0.117808219178082	1	2.55873545359021	2.76082288439576	4.5832469758777	4.78368401084064	12.5627116734345	3.85357514654312	3.24119848397914	6.5128275594039	10.699027471056	8.98864082323176	5.05787191654447	7.31029431233584	High_risk	4.91974331119508
TCGA-B0-4691-01	0.380821917808219	1	1.84951739103276	2.37685547674539	4.16408843433874	3.31347455839963	11.4677688566439	2.40383508505249	3.30357845924351	7.52653359893842	8.95998605708597	8.75581336715447	4.51977691291934	7.48449716418903	High_risk	4.08827128450534
TCGA-B0-4693-01	0.210958904109589	0	1.99190077859527	3.41210613312384	3.68360884079573	4.69573853072361	11.5779853580154	2.81761530195949	3.47268980533953	8.52328190828242	8.07887828948759	7.59550950496184	4.13656412515661	6.45239866988978	Low_risk	2.13179194110208
TCGA-B0-4694-01	0.29041095890411	0	1.98562922910089	3.54447967596907	3.86265220224475	5.04940924411315	12.918976094843	2.40514451133615	3.39121955399711	6.84021191294717	8.92904361187181	8.45779219350217	4.27305797018647	7.08274658159875	High_risk	3.4186327372271
TCGA-B0-4696-01	2.17534246575342	1	0.0623469959054678	0.696026620503748	0.545845545345141	1.88408619869159	9.82506603463616	3.06981136080182	0.457511660464509	5.1579065794804	7.41480103884598	4.11531094726783	5.0385372791787	6.82271360054533	High_risk	4.68432111476455
TCGA-B0-4697-01	1.58356164383562	1	5.65782984545698	2.50182742202481	4.1768137196181	3.66078592095595	12.8879308056866	2.60221440212745	1.89295501559531	6.64147431914541	9.45796527679705	7.65773686861795	4.68589231470098	7.03310022269038	High_risk	5.02257510993018
TCGA-B0-4698-01	0.115068493150685	1	2.46041583507584	3.2284626310581	5.02512374182723	3.58449059066381	12.4216834467239	2.97429052229415	0.748946151162395	6.54976929395168	12.0067291608747	6.1619206346524	6.14268955232991	7.18693554800917	High_risk	5.61227423830426
TCGA-B0-4699-01	0.301369863013699	0	2.68781573410194	3.24153755137357	3.51470195985792	4.03439707806315	11.884899810556	2.43255188583777	1.03371327887375	6.78895660483042	8.64126340433923	6.69336304436994	5.43554232310602	6.88813374242241	High_risk	4.06056855256896
TCGA-B0-4700-01	5.42465753424658	1	2.2155777870326	2.65288362094606	4.2121204085157	4.37531024201138	13.0608245167145	2.82445891665069	2.99338831507651	7.79847080157363	9.65409332731134	7.67669160737222	4.56870226715364	7.64887508460783	High_risk	3.99319329096782
TCGA-B0-4701-01	0.652054794520548	1	1.59778652987015	2.42172970184689	4.70808606569688	3.90777858329878	12.0566201294137	3.02986306347509	2.67247182185843	8.29935519137198	10.8900414405194	9.34388490724587	4.792477730548	6.94082868211856	High_risk	4.07334781877694
TCGA-B0-4703-01	0.498630136986301	1	1.58824121519755	2.50670041382293	4.49232264724315	4.49609255333604	11.9361135534852	3.6866794467132	5.50639433157573	7.80184514689052	9.03360986650886	6.87645242112045	5.58510400996156	7.44849411033777	High_risk	3.94047654350832
TCGA-B0-4706-01	0.178082191780822	0	0.755425921631078	2.45952643426084	2.99485518294612	3.23688289747307	9.92686500365682	2.72466523349644	3.46970867200024	7.49655078487827	8.1612016637729	6.39609218399297	4.0134862594598	6.57159506561125	Low_risk	2.77175863392232
TCGA-B0-4707-01	1.64383561643836	1	1.42176576562704	1.48442638114395	1.89781329798166	2.22815307656522	10.3538075391934	1.81838799793083	1.20075652436794	6.14273563712851	9.13626761206701	7.26415744018189	3.6507878565125	8.00662511504584	High_risk	4.59842772333701
TCGA-B0-4710-01	4.80821917808219	0	1.70795567841759	3.45180196268149	3.42493396557051	4.94324412003608	10.7687375686691	3.74475613902215	3.00908834711386	8.44455672988019	7.06315724216056	7.05133839474373	4.26466440086293	6.77870944179576	Low_risk	1.93899044944046
TCGA-B0-4712-01	3.66301369863014	1	1.32702833736875	1.9905335074042	3.37096354433753	4.05589003875499	11.731995171201	2.48651702478186	2.22433083395343	7.15164712089165	11.3774066870282	8.47893532050823	5.13938417454856	7.87108263658307	High_risk	4.87109900916456
TCGA-B0-4713-01	0.553424657534247	1	1.05472905705625	2.23901558954372	2.92174179900221	2.65832695977398	11.3639089621856	1.76083060113199	2.05079787547346	5.90110557683388	6.36895529793808	8.3661337862443	4.30994538151486	6.55005168173952	High_risk	3.85272978891067
TCGA-B0-4714-01	0.271232876712329	1	1.72465012793926	3.08713307168662	3.57336122405523	4.21783669744414	12.7023823531887	3.20407736537424	1.98161950779724	5.47182063124344	6.62558842795442	6.59985945174228	3.9102318025347	6.233456081379	High_risk	3.44909368650887
TCGA-B0-4718-01	2.1041095890411	1	0.918405787025394	2.06551559946725	3.21309019418872	2.40689918377811	11.7475892948772	2.82043507508016	2.91266372549161	8.04217639452974	8.32990190255807	7.83476993782999	3.39356179402718	6.58387072599062	High_risk	3.12903759356036
TCGA-B0-4810-01	0.561643835616438	1	1.65412106028558	2.67386462899473	3.97142635451315	4.23735913483354	12.5358391376154	3.38419840356764	4.18248843538846	7.71788694862247	9.45397077653929	7.18155216597581	4.32422178813318	7.68229391825335	High_risk	3.74108665237693
TCGA-B0-4811-01	1.25479452054795	1	0.80798999406535	2.40765690295831	2.14984274005852	2.02622148077803	10.7271046853733	2.61985644365703	1.69004516431913	5.14573260543454	6.74678992788288	5.98697223757552	3.30742660687872	6.40410880640023	High_risk	3.6727762452279
TCGA-B0-4813-01	0.0493150684931507	0	0.296066607499016	1.14638190496532	2.92104009225846	2.18022762235035	11.7454307910787	2.19938955419889	1.39588981244221	7.23499478491887	7.41963687859507	5.76094494138925	3.7283076885967	8.30234936515478	High_risk	4.10225012253564
TCGA-B0-4814-01	0.46027397260274	1	1.94773724093227	2.86873653375094	3.20722230971219	5.30180277129087	11.45842507416	3.19573189253463	3.17956846207163	7.33078219987565	7.36845996976466	7.87905358881561	4.1173025227817	6.94180352618967	Low_risk	2.64966163497014
TCGA-B0-4815-01	4.35068493150685	1	5.21618566543563	3.94393851203319	3.8268279359252	4.87035811438263	12.4410263009702	3.05932020690055	3.02290773595571	8.03415314664324	6.82310803914039	8.5069716441213	4.7728037275222	7.6825172829019	High_risk	3.25611805738415
TCGA-B0-4816-01	3.75616438356164	1	0.988014899122134	2.03290734500785	3.66903488858573	3.37784188761935	12.629472452042	3.0209524661264	2.66535196508634	6.8320171856883	8.94803824688973	9.97163425076491	3.90769904961105	6.19560209542018	High_risk	3.95202289899949
TCGA-B0-4817-01	2.79178082191781	0	0.678200225775278	1.53609372538015	2.884497252567	1.84209996673263	11.1426797226196	1.48671602994892	0.468593926412132	5.859726495828	7.45838214175475	9.51302396985769	4.04298978778755	6.39955397787705	High_risk	4.4232858003666
TCGA-B0-4818-01	0.347945205479452	1	2.24141415905303	2.87592145693293	3.86221995670248	3.72353856355981	11.9758103342284	3.06433611330501	3.84511027419359	7.27179305649838	7.20364688438303	8.06406753738427	3.83999644424007	6.05299434394238	Low_risk	2.89715433431488
TCGA-B0-4819-01	0.501369863013699	0	2.58218587362482	2.92114146113365	5.37335237826452	4.39566761694144	11.7421384383322	2.94966503482771	5.19772989299926	7.56930207286295	8.81405947106395	6.92870250882345	3.97863533767556	6.66943002727457	High_risk	3.16104959251896
TCGA-B0-4821-01	3.36986301369863	1	0.800216536626217	2.09057199595039	2.51717077120562	1.4433649995712	11.6546431275814	3.47886857758373	0.859470970737744	7.976864007074	11.0563781017715	7.21922556041743	3.80632528859927	7.72954449007169	High_risk	4.53351216852622
TCGA-B0-4822-01	3.04383561643836	1	0.651062417964901	1.47861802606427	2.34537443669013	2.31709323404386	11.3368781226192	3.32836449779069	3.88146815525636	7.60166912986727	8.68510364295577	6.3281708629153	3.32604063065551	8.46278643380003	High_risk	3.91282501600425
TCGA-B0-4823-01	1.24383561643836	0	1.01171675469584	2.71495924984827	3.50540644212935	3.94496490784569	12.196854100586	2.6402146649896	4.64382491645853	8.701398921191	8.83334188833804	7.82058776936435	4.25140820423892	6.02354875898128	Low_risk	2.41662504194098
TCGA-B0-4824-01	4.53972602739726	0	1.75402368937145	3.25581689855162	4.46198272286401	4.3389565065677	12.6984857386375	3.17517329013729	2.98072755267587	6.83336323808941	6.27703519011782	6.37445968682849	4.07780875740692	6.30393769657106	Low_risk	2.82235281315049
TCGA-B0-4827-01	1.83013698630137	1	1.75399236991089	2.7933502685239	2.62320992220661	4.46363700744735	12.3797214604454	1.920957767033	3.90688209205997	7.98505946148784	7.37216684479397	10.0879358286226	3.96094257513058	6.47605307049587	Low_risk	2.45731868352086
TCGA-B0-4828-01	0.841095890410959	1	0.897585081446027	2.49407400931667	3.11411568720148	3.41085028685518	11.0146652558305	2.52969969912135	1.86194643087411	7.52082225668463	8.19995811501797	7.38531978343638	3.79659217494186	6.65872615228569	High_risk	2.94842553294855
TCGA-B0-4833-01	6.53698630136986	1	1.39958041816299	2.19969955538636	3.28930645329636	4.02509346088149	12.4721922044948	2.63520969526765	2.61336308657809	7.28164486456397	7.73924535255677	6.87712127524685	3.6950125252128	6.03773841172199	Low_risk	2.82126967022157
TCGA-B0-4834-01	5.72602739726027	0	0.110039847055532	1.98882862779649	0.806646545811501	0.593135608402815	7.14733933760541	2.01516182736319	2.14091469317214	5.24015548166273	5.41204263280633	6.55862900451435	2.39421467920957	5.09807987753087	Low_risk	2.35232280982849
TCGA-B0-4836-01	3.39178082191781	1	1.95343979767597	3.10049053542805	3.15913574095312	3.64897342569106	12.2798783518952	2.78653175508414	3.50653942953941	7.80263326274301	9.69532442894358	8.33776716499879	4.60122141445304	7.20178437733604	High_risk	3.71922437063094
TCGA-B0-4837-01	3.30958904109589	1	0.260705129614114	1.6807274995836	2.42301720981097	2.64953001190649	11.5763520145846	2.48671548656948	1.48663868944642	7.55400463613276	8.99552737147059	7.84031640191353	3.53000015604401	6.62886607381084	High_risk	3.39375431453284
TCGA-B0-4838-01	2.28493150684932	0	2.90571496179224	3.44444327422222	3.72249778652826	4.34795625291001	12.7907823484462	2.91660369863848	3.08058655544998	7.20897924695619	8.35634804186306	8.04998004871985	4.66403443391204	6.20432023694877	High_risk	3.36081483958097
TCGA-B0-4839-01	4.49041095890411	0	0.478127521098086	1.06415690403169	1.9453793593518	2.49849047675508	11.8496007819202	1.97680398924267	3.84229690960654	6.60592949964385	8.17306836505063	7.08369113179559	3.22899292235534	5.44030731410043	High_risk	3.153553508425
TCGA-B0-4841-01	0.295890410958904	1	0.064164014956122	0.137198533048014	1.37539029074286	0.652231251987865	10.1299070334004	1.89035247492426	3.23707021484543	6.54899598484106	7.92344209862219	4.6840625825391	2.61697916996666	4.61781340582252	High_risk	2.92254434733498
TCGA-B0-4842-01	0.684931506849315	1	2.09524675734217	1.40925334271741	1.97930240346394	4.08394921688314	12.691803899172	1.63099318618749	1.74731654168705	8.21607872487595	7.60193781192843	9.38068733402033	3.83626750507766	7.06061082576403	High_risk	3.06363170935967
TCGA-B0-4843-01	0.876712328767123	1	0.49681890305865	1.34822918255555	2.26575551579995	2.96636329396476	10.3986590430209	2.84433136080745	2.5341420130526	7.23722222223859	6.03826225154782	6.93160463243428	3.30134427443987	6.82332148262634	Low_risk	2.71317672932812
TCGA-B0-4844-01	0.16986301369863	1	0.99722674839477	2.50361289244101	2.5192261732008	2.94239767754912	11.9233241052781	2.59319101789664	2.06750046199231	7.13565539976887	11.2393250099113	8.63056758883994	3.8916623505187	7.25681423851171	High_risk	4.25729884642251
TCGA-B0-4845-01	2.04931506849315	1	0.516050641455427	2.31810515803251	2.84626102509424	1.80272816392	10.499906172891	3.01907818532389	2.8338927909016	6.64665441781472	7.59931253186914	6.43132157146921	3.62514562493531	6.36442473559805	High_risk	3.41251458232078
TCGA-B0-4846-01	0.446575342465753	1	2.02771328555364	3.06162113745157	4.60501790649115	6.22413576552083	12.4773354162656	2.91820317267631	2.37029803785363	8.46868930192427	7.59403528025637	8.97154251312639	5.07411223929859	6.16600486203441	Low_risk	2.35161141827666
TCGA-B0-4847-01	2.17260273972603	0	1.45153173267981	2.29506370462942	3.75723985969812	2.89912736455809	12.5225061403362	2.33772242180627	1.18679337794907	6.29167504401795	7.61323262616052	7.05247597962236	3.73914407314353	6.0947633080542	High_risk	3.73668736614938
TCGA-B0-4848-01	1.35342465753425	1	1.9944080768947	2.58742575823785	2.92303122254891	4.22612135531547	12.5021447114068	2.74137001918706	3.62125758684807	7.07826679421595	8.66526244377381	8.80906407942658	4.79705955565091	7.29288763183439	High_risk	3.95332859428588
TCGA-B0-4849-01	0.010958904109589	1	0.938801339585565	1.96343443816598	2.76169925687334	3.22755990846995	12.0881398411533	3.27808675398263	2.61912895066456	6.93848832776844	8.32249547054666	8.29390566212429	4.07107891863049	6.39501693747436	High_risk	3.68684197852539
TCGA-B0-4852-01	2.35616438356164	1	1.27680720351551	2.44520916990322	3.33919093489101	3.98362115447182	11.089167938406	3.1621333381028	3.47947333319756	7.68067854644471	7.87473188973872	7.91418953675787	4.46281169539308	5.91993965128816	Low_risk	2.78108712859423
TCGA-B0-4945-01	5.87671232876712	0	0.905216319812938	2.06736493687918	2.81030918269025	2.94904165466278	10.9406104632916	3.09720521016731	4.40320042278905	8.47779837647892	7.7277029541848	7.60694445390837	4.11876733013536	5.74950672480002	Low_risk	2.42790907225497
TCGA-B0-5075-01	1.74520547945205	0	1.17726490748204	2.81796460697474	2.86619908504915	4.60335662065716	12.4538328675308	2.19051471679656	1.47329289244627	7.29200314276981	6.3498534753378	9.08181045559459	4.61613557374387	6.61442770825058	Low_risk	2.84922153667066
TCGA-B0-5077-01	3.60821917808219	0	0.87823651558301	2.52976075888654	3.00396164402063	4.58526256372826	12.1590125204349	3.0869850959566	2.04430790676894	6.83438423928993	6.84971980503375	7.3733633285279	3.57967233823921	6.73960759631026	Low_risk	2.74278200975227
TCGA-B0-5080-01	0.282191780821918	1	2.41029103385499	2.41536107802958	4.29290962049404	3.99781060997915	11.2716437900909	3.72104004983088	4.35995512498202	8.31277854265883	8.8535013684285	8.04324426758021	4.4110183587259	6.65054921677395	High_risk	3.24199141482716
TCGA-B0-5081-01	0.583561643835616	1	2.86097453684615	3.24008532090428	4.94374577291649	4.49362677701902	12.8536294746402	2.75401382510909	3.68680248000371	6.98446894582965	8.86992749701438	7.76546792407414	3.61287216276802	6.40932483379906	High_risk	3.31802224832152
TCGA-B0-5083-01	2.86301369863014	1	0.624518460285657	2.07988696160897	2.83977726704229	3.54192278468363	11.4796046532343	1.67373068966896	3.82528411271016	6.35777412212072	6.78027211080257	6.05735161276161	3.22959788115489	5.35788653752036	Low_risk	2.32284256115964
TCGA-B0-5084-01	0.178082191780822	1	0.282352567411506	1.89347585084824	1.1434905507481	4.79533227411883	10.5811091483424	2.50431166719183	0.825717474053935	6.30975713940289	7.60965961099251	7.20860143371478	5.43732189895513	7.61896240868788	High_risk	3.73691017297356
TCGA-B0-5085-01	2.10958904109589	0	0.233742049989256	1.29944166771862	1.87912881970145	2.16724492453223	11.3424165222662	2.3671140551792	1.59689005223073	6.06111605464984	7.08171983730318	5.55522690944818	2.78811106277602	5.74603521397178	High_risk	3.06493329792948
TCGA-B0-5088-01	1.54246575342466	0	0.931999751472278	1.87011219066626	4.08887639404351	3.91415209429853	12.0050876702713	2.59197525287106	2.94842861186482	7.79568950590783	8.49559872535744	6.88814860375571	3.71197640259927	6.11230284604954	Low_risk	2.85445257897909
TCGA-B0-5092-01	1.25753424657534	1	2.5032012546021	3.08416025370338	4.19819595902817	4.41237776831085	13.5168129765234	2.66928449037587	2.80369636484101	7.21949416245012	8.65396109305352	7.96844601377154	4.41709063778404	6.81593335745607	High_risk	3.69382176582421
TCGA-B0-5094-01	0.205479452054795	1	0.878971334415549	3.3973808280235	2.3899033717076	3.01976244262978	11.3952913802872	2.91855890437759	3.70303445877444	7.85257678304179	8.82451925674834	10.2471754187635	4.51811233789785	8.14655269678204	High_risk	3.74549447010423
TCGA-B0-5095-01	0.671232876712329	0	1.75823617692506	2.56659053179585	3.69043673570819	4.02084784792626	11.4870676605792	3.9051470280348	3.95016052628398	7.7490500128954	9.2562597904051	7.79535309500457	4.24031700667552	7.02156141565009	High_risk	3.47173448267835
TCGA-B0-5096-01	0.186301369863014	0	2.30311975372484	2.38633918830952	2.47450770942189	3.33076971664562	11.2971611359052	1.96336008895571	1.50195579002837	7.84313874609778	8.19493053265306	8.53972347056586	6.29430899105369	5.72389318544714	High_risk	3.71509522354906
TCGA-B0-5097-01	0.983561643835616	1	2.75792821002555	1.96631479235699	4.18114190809882	3.63493789367777	11.3857788267626	3.397054486998	3.4889783408695	8.75072291240513	9.72422418563014	9.18959072991819	6.68041568521449	7.37213786609183	High_risk	4.74953947462113
TCGA-B0-5098-01	4.33972602739726	0	0.670220789342642	0.687796750192252	0.92913438709692	2.97432611656217	8.90847142417323	3.06237354756503	0.751096236554382	5.75075923649325	7.04749944286566	7.51426893039113	5.25789067662178	6.68582764370619	High_risk	4.29267185727528
TCGA-B0-5099-01	1.32876712328767	0	0.341045008231666	1.77528196223902	1.58810487738195	1.60149896851925	9.96986049451627	3.04239120723741	3.0246827199526	9.59273731127619	6.96274504500187	6.21504045892368	3.97703959923079	6.09417458553133	Low_risk	1.931548371197
TCGA-B0-5100-01	3.90684931506849	1	0.0648694818065926	0.534010045150636	1.32960264723765	2.02831831533435	10.5284039807343	2.7753895727038	3.72781532681531	6.03214674091985	8.90305999441665	5.29999926879328	3.95886614262574	6.52759114900438	High_risk	4.16206368482486
TCGA-B0-5102-01	7.49041095890411	1	0.812265251257612	2.72355456381649	2.94793927286605	2.87567533381216	11.3659797421342	2.52213311924832	3.13464431351412	7.7960482971578	7.64283781963668	6.05543068752431	3.60189913388066	6.54272729713893	Low_risk	2.56488245519854
TCGA-B0-5104-01	7.53972602739726	0	0.726624608058881	1.83871447668663	2.79785454900106	3.97025636295857	11.1187506564774	2.56754911510227	2.18922953606791	7.10336376878639	7.50704258183813	9.53862471450678	4.24197527283524	5.63674489655329	High_risk	2.94382923117946
TCGA-B0-5106-01	4.37808219178082	0	1.38758655868419	2.28557862723311	4.20274278898995	3.41732731556944	12.2261669210846	3.29875614069918	4.09548264896543	7.70612100677522	8.64418586660595	8.32574597126403	3.87668089739149	6.65296616263807	High_risk	3.46492810178043
TCGA-B0-5107-01	1.5041095890411	1	1.66619454043332	2.70641537908883	2.51322573226411	4.34560651513369	12.3741801941332	2.59351911907934	0.389370210305292	7.84856476718246	6.91155705798416	9.16105908549767	4.94486211720412	6.99040516948619	High_risk	3.17730828749203
TCGA-B0-5108-01	4.88219178082192	0	1.98873586463628	2.99725027352723	4.17981627183076	4.87410129824793	12.6462900953265	3.74327426617603	2.80296801058838	7.69607812768314	10.5392343405087	8.90325310234949	4.87236441221724	6.49306896910569	High_risk	3.78046916811743
TCGA-B0-5109-01	0.191780821917808	1	3.71609499253475	2.78259330187904	3.35791702047672	3.21076901769104	11.2748864636546	2.63632105605108	3.0912499120173	7.2969488213821	8.35212789162725	7.04027410061752	5.6454241592865	6.46924318123614	High_risk	4.10094147347834
TCGA-B0-5110-01	5.5041095890411	0	1.10793490871734	2.63213547629527	3.05886883796964	4.08785871383668	11.6707196511409	3.67159607652973	3.67899826653282	7.35447958861853	6.259089468714	6.88555214747762	4.47491056016429	5.98675292575546	Low_risk	2.54698230560905
TCGA-B0-5113-01	3.21917808219178	0	2.21713017607803	3.15249867467775	4.27682990716907	4.78616560859118	12.0851657751696	3.42400037162551	3.60837339237228	8.06800301842453	8.07383513253747	7.5520025365349	4.49948289028055	6.1559466590797	Low_risk	2.65097369675811
TCGA-B0-5115-01	0.205479452054795	1	1.1933419347028	3.11511406927195	3.96481227674546	3.71275118314842	12.1097894075406	3.71647595927291	3.29629706777795	7.44656173979229	6.25724860453613	7.68143049272801	4.36471312419931	6.32630779414013	Low_risk	2.83330329515365
TCGA-B0-5116-01	3.09315068493151	1	0.542661248344921	2.02826137515526	1.94603424251277	2.08421739955276	9.83213185031398	2.4819782221397	3.60202967033238	7.64151162781354	7.99400548524234	7.71826755373053	4.05434728780448	7.14525172585698	High_risk	3.28181293046508
TCGA-B0-5117-01	4.40547945205479	0	0.0456758319359796	1.49958266731064	0.680701551059941	0.689342552787894	9.2552655318884	1.40375649998681	1.69099134282825	5.13372237371916	7.4983425135589	4.54758263202496	3.26491209231484	5.88183415466943	High_risk	3.58565900590929
TCGA-B0-5119-01	4.25205479452055	0	0.943493288108325	3.06223578823846	2.99005454572585	4.09245205682027	11.7356088515344	3.2524109071874	2.09206260899887	8.09491972058727	6.66916733712848	6.427660431874	4.18028813263617	6.08173113619592	Low_risk	2.04380849289154
TCGA-B0-5120-01	3.2027397260274	0	1.04620495432645	2.48611979307317	4.01209521307593	4.20106239574542	11.8449945673966	3.14164139478857	4.62843230005921	8.97181400001438	9.34325522345133	7.54903817903876	4.25165396620061	6.08987689782892	Low_risk	2.44782634183265
TCGA-B0-5121-01	4.06849315068493	0	0.245617691919882	1.22872853132502	2.05320513139666	1.70888321140686	10.7807059789863	2.10785365057751	3.39177196123677	6.76277066919619	7.27733643617826	6.21313277079937	3.21266414973125	5.47634483837746	High_risk	2.92722405312412
TCGA-B0-5399-01	3.86575342465753	0	1.51538987592487	3.51797108159309	4.51341988655694	4.63764300173663	12.2858949123805	3.18435101112912	2.86736711092522	6.48278720401959	7.01995428777311	7.74357003996214	4.42330276147304	6.29161963349868	High_risk	3.122730585506
TCGA-B0-5400-01	4.74794520547945	0	0.973024751620469	1.98581751376591	3.18651157835045	3.66127375112662	13.2683704559962	2.25954963795605	2.0195726008692	8.72018964885051	8.93041572780237	9.53907754047129	4.13815957707929	7.28465241137621	High_risk	3.41625915020721
TCGA-B0-5402-01	1.21643835616438	1	0.843869367112442	2.69781225914324	3.61483393188044	3.88751065217985	12.0804698953544	2.77214992898073	3.97654697757924	7.51805792854077	8.1256167676927	7.60720056397529	4.48382280477427	6.27661760135612	High_risk	3.02605080391561
TCGA-B0-5690-01	9.29315068493151	0	1.14297948331892	2.40899439685488	3.01545284897927	3.62620786777925	11.3666919433372	4.08322182032334	3.73985950653223	7.84328320695556	6.29079418116995	6.39451005802295	4.2426621140063	6.47516762139264	Low_risk	2.57720482275862
TCGA-B0-5691-01	8.9041095890411	1	2.09147861820529	2.73039206010895	3.49974950179814	5.39152810616009	11.9527873278808	3.33615932596798	4.31145424538774	7.15401834480247	8.29735283588239	7.44777374260159	4.19483351049976	6.44631303862244	Low_risk	2.83449258792442
TCGA-B0-5692-01	10.8054794520548	0	2.25123669524184	3.63611870806263	3.84635612521013	4.37990255260932	13.3279738902549	2.35131296414855	2.18806233531403	7.19677285378649	7.47785776940035	7.37964242435856	4.13478445081596	6.05892631015771	Low_risk	2.80079446419347
TCGA-B0-5693-01	11.1616438356164	0	0.511665437180899	2.4352967109813	2.46627286908561	4.82413059964607	11.4679253582089	3.43611663528126	4.50796969980872	8.8487383794417	8.04699077500536	7.33195055325906	4.39157292597951	6.30515085040469	Low_risk	1.90059857338864
TCGA-B0-5694-01	0.789041095890411	1	0.617553234217164	2.09669079859301	2.21815269601766	2.73449879073387	11.236249422206	2.72557803370779	3.78952373196447	6.48947112579852	7.59146995788631	7.25466921804776	3.91427707131803	5.47327455655581	High_risk	3.07849029527014
TCGA-B0-5695-01	5.89041095890411	0	0.446054293778282	2.80914497236793	2.67790542143404	2.57492759083123	11.6527032290607	3.22794926679348	3.60697988922734	8.70642895928781	6.87971700937312	7.86349274114688	4.06369687308667	6.25162629473432	Low_risk	2.3127091304766
TCGA-B0-5696-01	4.7041095890411	1	0.497577583419016	2.71974027923958	1.87660540038334	2.9390954758338	12.2412515521369	2.11851305112904	3.76072754045392	7.16455262150368	6.90246702979866	8.51807542420347	3.76749134890694	7.40540524770676	High_risk	3.12736857490371
TCGA-B0-5697-01	7.20547945205479	0	1.99403298479647	3.40266035750235	3.86843160866004	4.49364628554257	13.028608831181	2.40836507659401	2.81465558394379	9.18882176451485	7.41076287551292	8.61273339280794	4.07242547704589	6.70923572276009	Low_risk	2.1158745164163
TCGA-B0-5698-01	9.94794520547945	0	1.52874229829507	2.34234541060885	3.43511657224784	4.85566702252168	12.504415337947	2.86768517071142	2.1489645771117	8.23857852513644	9.18012447866296	9.28423514653054	4.86125125062275	5.82442475715647	High_risk	3.01706180623829
TCGA-B0-5699-01	0.257534246575342	1	1.21316338882337	2.70673598872429	2.59936718394127	4.9516754182028	11.8702832696621	3.09726951328388	1.05813942045148	6.47095715907576	6.9868800369562	8.16615571531987	4.78032896114973	6.547473416085	High_risk	3.23642968281685
TCGA-B0-5700-01	4.9041095890411	0	0.555966319888515	2.15972857997191	2.43157078084625	3.881861221611	12.5344917238736	2.53220633266723	3.3137177840383	9.45925484764556	8.92384429044452	6.71329279641671	3.92136502356558	6.56996003841302	Low_risk	2.12628842614945
TCGA-B0-5701-01	0.613698630136986	1	1.34634881773903	2.45873054285592	2.69371333696408	4.05070708499588	11.7934288603012	2.66368388381031	3.37170110243568	8.00430473955487	8.31625910132785	8.55178092698464	4.99999786829478	6.58614670320813	High_risk	3.16470299522406
TCGA-B0-5702-01	5.95068493150685	0	0.361992515248523	0.0753637648868629	0.466584695130883	2.14455784487298	10.8452929563774	2.90365468792824	3.42530711456222	5.98908626480311	10.1348722663933	5.7070065115608	1.6592961517219	6.56613999148921	High_risk	3.62869510979442
TCGA-B0-5703-01	6.15342465753425	0	0.524152075577938	2.86100669693478	3.40803522399962	3.90374161157475	10.5647399641632	2.14546097204444	3.66227531843279	8.06829408707558	8.23201739706217	7.23992609379838	3.76486579522677	6.16078857230443	Low_risk	2.06297372120464
TCGA-B0-5705-01	2.30684931506849	1	1.29453107463837	3.47170612969394	2.76406815424794	3.76903414113566	13.2236674998782	2.43329725335376	2.56978895915718	7.40277604533576	5.92927855864956	8.37568501650059	4.16131400597913	6.13495232833259	Low_risk	2.48642765331639
TCGA-B0-5706-01	8.78082191780822	0	3.94572175708668	3.36134636620688	3.72529404661147	3.16494951780836	11.8798984608579	2.08089246578438	3.0107191748685	8.96555569960268	7.62342769717594	7.96337890313327	3.94310095888752	5.98060226188782	Low_risk	2.37730503246977
TCGA-B0-5707-01	10.2575342465753	0	0.993713041762965	2.22003568110133	3.07130389320734	3.32541757347059	11.0928722116719	2.09763110295891	2.79416591057475	9.88479939323974	7.91005938828469	7.41782250694725	3.78488421443801	7.16427713101143	Low_risk	2.02757013490505
TCGA-B0-5709-01	10.8876712328767	0	2.5057531206644	3.68745520287374	4.6540876834804	5.83822863848767	13.3963679423618	3.41537526890215	5.5587543683164	7.70082976575124	7.7157770745116	8.95145531264741	4.97188311675246	6.55094242169098	Low_risk	2.88198000982154
TCGA-B0-5710-01	3.94794520547945	1	0.899314197833624	2.53314476693571	3.69859169108784	2.76305018661382	12.0313674295245	4.08983947433472	4.93936571595509	8.06296005168308	7.61744849716978	7.33195919141065	4.50188480126407	6.04325721580471	High_risk	3.10062628116924
TCGA-B0-5711-01	10.3178082191781	1	1.57894745302213	3.14930486448762	3.11205475781007	3.81867037577229	11.6771792695555	3.26931247446787	3.44903882773193	7.14082055719469	6.5010111728422	7.89945289838554	4.3102507513724	5.82080555477491	Low_risk	2.62514472716786
TCGA-B0-5712-01	1.98630136986301	1	0.633222856795893	2.76599914770265	3.41803716977607	2.45630358654946	11.5827584301784	2.5627392148299	0.735657172936522	8.09937245143458	7.77280883899323	7.04787230547901	3.98779937528405	5.5357257176869	Low_risk	2.6229405913194
TCGA-B0-5713-01	7.62191780821918	0	0.676726038762329	3.26590771249978	3.30600815638973	3.30743192666531	11.8868355070262	2.99362054583275	4.72439281678564	8.4230160687449	6.30099640838721	7.53899805569776	3.73417892673643	5.85238039881641	Low_risk	1.74358547886744
TCGA-B0-5812-01	10.5041095890411	0	1.57705804666587	2.4552666072205	2.5764614999124	4.04254050516862	11.6219518616414	3.04913764280502	5.07255711611534	6.96144072554765	7.37031922812221	7.29294351719892	4.56509931786022	5.91084415980571	High_risk	2.91771725430655
TCGA-B2-3923-01	2.71780821917808	0	0.228031502157339	2.81717721426449	1.94596789248826	2.51808772132389	10.8268897614476	2.20785757974276	2.14547258103791	5.92439187052168	5.84433032540794	5.95246286166445	3.97989660766476	6.20715417415557	High_risk	2.92171862675524
TCGA-B2-3924-01	2.99178082191781	0	2.78324182510191	2.0065851385012	3.76811452809672	4.65944216847276	11.0989049858643	4.08775659174682	2.53022171055856	6.31499620754519	6.64550582478656	7.68096844203374	4.85223146810247	5.39357017872405	High_risk	3.41057855185834
TCGA-B2-4098-01	0.13972602739726	0	2.861888065261	2.33302218129054	1.81218694443061	3.57686510372616	10.6644280977586	2.03233073233662	1.5451225677178	7.23987010916292	7.6753593074816	9.48660637792801	3.80782056465079	5.91896208313413	Low_risk	2.87994408731885
TCGA-B2-4099-01	2.66301369863014	0	0.955363747232108	2.7622626374275	4.30417847872491	5.89814378504707	12.4423973453835	2.64299362890053	3.19989434122881	7.43543614749905	7.66363766481557	7.40902200376222	4.63906989339048	6.39391640867101	Low_risk	2.56552842152071
TCGA-B2-4101-01	1.77534246575342	0	2.51778501262216	3.3691494427322	3.6032507561933	4.39682725022769	11.9565444486866	3.39406536641536	2.66888931967134	7.56538447364613	7.88956083446373	8.64732441917578	4.58172482814435	6.53619138377787	High_risk	3.13124744119445
TCGA-B2-4102-01	2.60821917808219	0	2.31288268054874	3.17259407537341	3.32220901413598	4.99194861255123	12.1674322427658	3.01681779125944	3.66723055781303	7.55315414744233	5.9985427436909	8.61670719601041	4.17207982181808	6.00439534907923	Low_risk	2.17362150175012
TCGA-B2-5633-01	2.63835616438356	0	1.78830617996346	3.06611695771875	3.39002600935776	5.13147259686581	12.321165898829	3.18144940224209	4.86039227356964	7.97223541874317	7.84611383283864	8.70303101248426	4.27898938268676	6.3994542707194	Low_risk	2.43966748408418
TCGA-B2-5635-01	2.06849315068493	0	1.83913826950363	3.57189966478923	3.62435134303551	4.59115839999568	13.2937500463547	2.93145106280559	4.34026833780968	7.80023947632642	8.38645655214163	9.51450271566839	3.95973487284762	6.62087740742524	Low_risk	2.83065800047709
TCGA-B2-5636-01	2.51780821917808	0	1.69218407677321	2.30091829216925	3.32870583469376	4.026596749674	11.321633290489	3.43108052645244	5.45574954320565	8.12889879189336	8.1773431438938	6.53870802007049	4.33721353941905	6.65262834898773	Low_risk	2.7895646972077
TCGA-B2-5639-01	0.446575342465753	1	2.22034660002927	2.49618523017728	3.33683008923303	4.50280247101149	12.3482225097466	2.11070603964269	2.46141559583192	6.93320982180599	6.69209508882185	7.39215787373175	4.63581050080415	5.97196832133686	High_risk	2.98424565634876
TCGA-B2-5641-01	1.7972602739726	0	2.2395131353081	3.93061761093025	3.15718141634866	5.40323043554731	13.3738082658046	2.50614004769695	3.99839612761004	7.13295605075689	7.8016980565661	8.51087081476887	4.13372113393223	6.89466411691852	Low_risk	2.7195831357357
TCGA-B2-A4SR-01	0.728767123287671	1	1.50418076908964	2.64629112349363	3.28282651978485	5.12703919585262	11.4801856841835	3.89098521848899	5.18631627858269	7.83848027741515	7.41503492187931	6.30445244554631	3.91208996508778	6.55458652364328	Low_risk	2.15107241929679
TCGA-B4-5377-01	1	0	1.31438870908976	3.62472813774656	3.35869859968546	3.95861380202276	12.1036131704004	2.66555399428337	3.62461403621146	8.10615081571782	8.20528297405986	8.38107042891582	4.68985484684832	6.53796763168886	Low_risk	2.75885911295284
TCGA-B4-5378-01	0.479452054794521	0	0.334062277486	2.00910726126063	2.71415949307356	2.99930438996899	10.5592785101776	3.5734350869288	4.00308970984426	9.56220181468669	9.51518518844971	6.00558305443335	4.990804011	6.05253068507514	Low_risk	2.53164548294851
TCGA-B4-5832-01	0.424657534246575	0	1.07001034983572	0.311720195334347	4.54773235415368	3.5478467508951	9.77949142955725	1.12995335858265	2.1564005258817	5.09302886204	5.97372032195219	10.1655528793708	5.47994861303854	4.41126608602637	High_risk	4.1908766742932
TCGA-B4-5834-01	0.104109589041096	0	0.601997159077885	1.99874559812542	2.72578738664121	3.86261698048888	11.6329374521637	3.85066442980059	5.36118848004934	8.37628793322209	7.88579075251476	6.72110539113384	4.38312185055828	6.15124034843381	Low_risk	2.48806425897869
TCGA-B4-5835-01	0.0438356164383562	0	0.489599793996376	1.46730567092368	2.6169102011363	3.52245578113546	11.9696888775118	2.13021642749259	1.6900408919223	6.98173548102406	7.33407530479253	8.0308075800652	5.44530679880229	6.08306056896244	High_risk	3.76978709259139
TCGA-B4-5836-01	0.386301369863014	0	0.863924729112896	2.82753198086852	3.53556562607603	4.00116397921469	12.1569960783041	2.97777342661618	4.00235823179943	7.73949351396592	8.34686499576405	9.97224200989559	4.52254262858232	6.35452723919716	High_risk	3.14617564654038
TCGA-B4-5838-01	0.454794520547945	0	1.04218308587417	2.14302648372941	2.42329267823848	3.81504196790854	11.3543145191478	2.16779753438876	4.02207411728684	7.65049438083865	6.49537679725886	9.52279587471097	4.51280328874152	8.28120194980193	High_risk	3.40384071810101
TCGA-B4-5843-01	0.0301369863013699	0	0.216718317220492	2.28411510216777	2.41035128147276	3.06947489307648	10.8926669614612	2.97242186485556	2.89854688471065	7.63730388597792	6.79949512917399	7.48379835618929	4.35274191686455	5.59325975438684	Low_risk	2.46522306860678
TCGA-B4-5844-01	0.0191780821917808	0	0.384409790329512	2.43463999860059	1.42252297042132	4.08620827728896	10.7688193912559	3.7371282998561	4.4527048655075	7.55116774928628	6.77580677401033	7.43977329388596	3.96235431667324	6.03602726593281	Low_risk	2.01921938460929
TCGA-B8-4143-01	1.94246575342466	1	2.80796072013932	2.85243957592761	3.56951241694098	4.27132536482538	11.9183635938575	3.26486063657057	2.59795600954062	7.78368952972252	9.82040528026566	8.5036639359917	5.53651503411021	8.32105231472744	High_risk	4.59683641260912
TCGA-B8-4146-01	1.4	0	1.71919152707922	1.27555782376856	5.06442086575994	4.66157955659777	11.229364629737	2.07378939306642	3.18214614150287	6.82081502726356	6.49625398410649	9.80614834131561	5.59338225130714	5.33999512320823	High_risk	3.61500976654791
TCGA-B8-4148-01	4.16438356164384	0	3.29701188632865	3.95595835292403	4.0610867723094	5.37853764515573	13.1689013045184	3.43913787779739	2.18984015645559	7.59997022331167	7.65550294648117	7.41871662739699	5.01605144846792	6.64687762933457	High_risk	3.0517515574848
TCGA-B8-4151-01	3.55890410958904	0	0.411722432296566	2.66829855864911	1.99031054899694	3.04528891834191	11.6148586396518	2.03089182752442	2.86823566825493	8.55191274932493	6.77161874289154	7.6334583410067	3.85464764410858	5.92469923667237	Low_risk	1.8438347723107
TCGA-B8-4153-01	0.610958904109589	1	0.424474991941681	1.62957993017432	2.33891322810971	2.64684352804892	10.8446960727322	2.39847171885473	2.27252306322636	7.65110464966134	6.84092534727442	6.51388209230899	3.47844609414384	5.71562854318562	Low_risk	2.37948601120399
TCGA-B8-4154-01	3.78082191780822	0	0.753476122976223	2.84101714291845	4.03308865512427	4.60789195102358	11.6561326484986	2.28556847376878	2.36795901165355	7.23715478396552	7.10982113763034	7.10405701226571	4.36864516856124	5.93440623365981	Low_risk	2.48124562934241
TCGA-B8-4619-01	1.43287671232877	0	0.37465468325119	2.32797064870699	1.63079251195638	1.34728927179963	8.71929520902924	2.18536892842725	2.38048735585126	5.93284114407855	5.50258959585702	6.17489737440767	3.33742373941678	5.3384196022394	Low_risk	2.50632674693264
TCGA-B8-4620-01	1.65479452054795	1	1.55699124129378	1.41541579207023	4.21258734203963	2.68677090357443	11.1490017318127	2.99244778929478	2.03138560410735	7.84002429914684	11.1794652626754	7.63576877993457	4.65466279984234	6.90918003762055	High_risk	4.64352127700456
TCGA-B8-4621-01	2.15890410958904	0	1.06764733231331	2.83926268358196	2.04409493456754	4.71691599517259	10.8135487064094	2.03802001179932	2.73340558345279	7.68167100459245	6.05193850046975	7.70414321511319	3.66671252590938	5.8955277890294	Low_risk	1.42550428794236
TCGA-B8-4622-01	3.36164383561644	1	0.815288019468539	3.04478109032352	3.08572768325403	3.58865941202636	11.6542351306115	2.98679333009253	2.83646367386658	6.48309615878914	7.78448965142894	8.2466787348119	3.82324455556478	6.70256978218897	High_risk	3.30525823468657
TCGA-B8-5158-01	3.33698630136986	0	1.91466432887606	3.3533076741643	3.02167747319744	4.16135309897397	12.1111914106027	2.65646652724556	2.16709511924556	7.23589132476798	9.25427327604082	9.26632326351537	4.53671649322747	7.42519656900818	High_risk	3.77746687325003
TCGA-B8-5159-01	1.97808219178082	0	1.05878044676226	3.49377514968486	2.92721098723141	5.64590856844092	12.0567945765337	2.5585363258867	1.94989554690936	7.90694486993521	7.59282708024713	7.62712540457967	4.96085644011829	5.92886466128087	Low_risk	2.0235650833431
TCGA-B8-5162-01	0.0986301369863014	0	3.43265147150168	3.62748965250842	3.72432997659764	5.3447994339042	12.7726897202428	2.5708680649626	4.05009143333608	7.94467761091328	8.96489118901479	7.9233739031343	4.65012428678106	5.74010142289862	Low_risk	2.58282572024323
TCGA-B8-5163-01	2.25205479452055	0	2.20794948415751	3.04821499019668	4.3439825735424	4.67999087806406	13.3419744458259	3.16498327009872	3.02216608062606	7.9067811503908	8.83959386304481	8.23617905972174	5.13141920934235	7.19356967617942	High_risk	3.77733326024845
TCGA-B8-5164-01	0.0712328767123288	0	3.10072385401685	4.41004931733162	4.83086440227907	5.70170596411213	13.5823357282862	2.81160503512434	3.56639522572961	8.77566583708743	5.93106833572488	10.0148873707246	4.40529031654099	6.05668723028824	Low_risk	1.71741880839408
TCGA-B8-5165-01	2.01917808219178	0	1.22401610652672	2.32396804207527	3.80919118031738	4.37512587777621	11.0375910639152	3.18498839026924	5.4717041419176	7.62214532004788	6.92359241585507	6.97283079992449	4.04880116099319	5.89870886473902	Low_risk	2.25510812821908
TCGA-B8-5545-01	4.17808219178082	0	1.37531704479485	2.69875807050542	3.11528123515201	4.86988418400301	12.0057099913651	3.4204245158838	5.27363267534591	8.36723772580248	7.84097704183731	7.54059053232104	4.11084209643745	6.15338823397108	Low_risk	2.07802214512013
TCGA-B8-5546-01	1.38356164383562	0	0.290328776844552	1.53150504151252	1.96882894132272	2.13155237455073	11.372728494496	2.90296696466632	3.95066588601715	7.7917501250604	6.04567031026969	7.11372954497485	3.57249070752513	5.59623055365618	Low_risk	2.391372126188
TCGA-B8-5549-01	0.531506849315069	0	1.28824131636375	2.37126551302773	3.54625287446791	3.72975130546546	12.0477572418906	2.80333201634085	4.88455537590136	8.14141550566659	8.70881533380413	7.76609208095637	3.85448511559933	6.09996144862781	Low_risk	2.7050609771785
TCGA-B8-5550-01	1.9013698630137	1	0.751270279759275	2.60374797979616	2.64926852265318	4.24108357664623	12.6434304410312	3.11990600634724	3.9384775771318	6.85157893143423	7.74820137928059	9.55426114501495	4.36253101601513	7.62374240848049	High_risk	3.72232989342439
TCGA-B8-5551-01	0.0438356164383562	0	4.04602602769165	4.26421149611611	4.18691637005991	5.97679332011771	13.6167984160256	2.83272326369543	2.67091243970599	7.04816643311904	7.50760478035862	8.03731703522807	5.99562780163785	7.78499401926825	High_risk	3.92523635443691
TCGA-B8-5552-01	2.86575342465753	0	1.93508618676341	2.74509794686328	4.5071398945006	5.01620270487767	12.120894961369	3.83053232720373	4.84088730507101	8.26020906600682	7.39036631312631	7.28887741933662	4.37271945569275	6.07418308508066	Low_risk	2.36268935950992
TCGA-B8-5553-01	1.19178082191781	0	2.01853059813	2.92915747775198	3.69213305455682	4.97931975332133	12.7186011498338	3.12046995594256	3.73159091436583	8.81698788231837	9.01850849093825	9.3857921501222	4.93084244689102	6.09872214983148	Low_risk	2.73676635876324
TCGA-B8-A54D-01	2.27397260273973	0	1.96466573800171	2.77192759208971	4.42316607394989	4.33775411634166	12.2169053499602	2.49785373268771	1.85095199384129	7.53325880997959	6.34778736581168	7.15497945539631	3.74073323802866	6.30476311420682	Low_risk	2.51151276687297
TCGA-B8-A54E-01	2.49041095890411	0	0.747689263453166	2.39115865832203	2.82102971716769	2.59539166946947	10.3300162735308	1.94250900630261	1.12291343429598	7.44623699666765	4.25510051542197	7.19789536097425	3.50431747855182	5.249864967163	Low_risk	1.71584796203098
TCGA-B8-A54F-01	1.42191780821918	0	0.449928079470288	3.17958579916294	3.81339587872875	3.96930877061807	11.6670704525591	3.63155386701434	2.98677562870679	9.3504914471268	11.3613811415339	8.6688512364413	4.2657125744618	6.25788141529691	Low_risk	2.68433630810884
TCGA-B8-A54G-01	0.145205479452055	0	3.42378862124127	3.69947720153066	4.59751014256272	4.87173773609794	13.9927522074472	2.82968712877782	1.66049412646264	6.6440810221298	7.51435177341598	8.27384086539404	4.93615161024775	6.6526758700858	High_risk	3.8886631682538
TCGA-B8-A54H-01	0.701369863013699	0	0.884958225741434	3.54089278474177	2.97708397988383	3.37680546113311	11.891601930507	3.50415419749735	3.38863100610275	6.95910315036898	6.49740770259928	8.2137782648141	3.74754844117162	6.415801062267	Low_risk	2.69608907902461
TCGA-B8-A54I-01	0.410958904109589	0	2.81302649887252	2.13669256533291	2.37283829688065	2.34483014507679	12.0685410953565	2.26312601357949	2.30145624748472	5.85552483786635	9.48048899226826	8.46797699138997	3.44098337902193	6.60209061147717	High_risk	4.56958935254296
TCGA-B8-A54J-01	1.44657534246575	0	0.865434353829728	2.56826192525323	3.35545970665295	2.98205284838803	12.0231937648495	3.56602050510864	3.67877306703561	7.9614593851378	8.08852389140231	7.82022816292234	4.18422584258929	6.34303475634098	High_risk	3.119695667934
TCGA-B8-A54K-01	1.28493150684932	0	0.193196382358036	1.93107293473373	1.14963688324852	1.11084278901506	9.1040096086402	3.46436483985856	3.36500415348248	8.06226642148758	8.27075742896976	5.73313761216176	4.42887673393851	6.22002758015266	High_risk	3.0200854933669
TCGA-B8-A7U6-01	1.35616438356164	0	1.34732817909591	2.23196333072767	4.27646229115299	3.37306597039786	11.1964978334886	3.22213962028268	3.32526292539015	9.68983458195827	10.6977471292485	8.66842273997302	4.84260404484859	6.53766730211914	High_risk	3.24355481715463
TCGA-B8-A8YJ-01	1.18082191780822	0	1.93231173466514	2.75187381933146	4.88940245721417	5.03375702357321	11.9631386240769	4.04338801789139	4.08251317126757	9.15399427986825	11.0953233232209	6.41330757916042	4.62832172987924	6.23702868921592	Low_risk	2.82626107442722
TCGA-BP-4158-01	9.25205479452055	0	0.490792735987855	1.99365272733927	2.06564524266482	3.05215475011819	10.9217272371445	3.35312477543764	2.62222741550126	7.09256901256177	7.30812398570574	7.08243846114332	3.97353200769076	5.74462468442636	Low_risk	2.81254121163255
TCGA-BP-4159-01	6.44383561643836	1	0.312657726744638	1.05729780028853	2.21724760439374	2.70892027774275	10.5312807320386	2.39029415503408	3.29261750518322	6.83116101660466	7.77205779267646	6.44162917904279	3.70380001073334	5.43789363865678	High_risk	2.94643094883564
TCGA-BP-4160-01	7.89315068493151	0	2.30046519417353	3.47255688239924	4.8315026178068	5.05828633752833	12.5090468951145	2.23784443801877	3.79630918106299	8.72453275912577	7.81320849940353	7.79526723755946	4.61786533898171	6.39466140936658	Low_risk	2.28354096772135
TCGA-BP-4161-01	7.35616438356164	1	2.27246488137357	3.37822907473154	3.86992671627896	5.50383024392515	12.2950427631864	3.04563196795179	2.73949784272797	6.26799418050957	7.2297440291344	8.79723677688679	4.7215312228382	6.56026974610176	High_risk	3.32383211201765
TCGA-BP-4162-01	8.42191780821918	0	2.39613673993902	3.34100433378388	4.45618097524056	5.53933247736289	12.858448872355	3.18846428168105	3.01957805186179	8.22563604389211	8.21862259491387	8.42177684508735	4.64318069272232	6.36685122596518	Low_risk	2.66045760228405
TCGA-BP-4163-01	7.77808219178082	0	1.38616636488406	2.3095000506872	2.70695124275552	5.04184191431219	11.5405840437871	2.70627667198355	2.82629477195254	6.74527378475907	7.19519779238638	9.99090159642001	4.24246301728777	6.53594230770245	High_risk	3.03822948260467
TCGA-BP-4164-01	2.71780821917808	0	0.849569653661928	2.75468461769272	3.04394535092417	4.34629281283651	11.2787948897227	3.48766772026688	1.78424072736316	7.61888907114783	7.99753049564809	8.40149333783754	4.44699263617188	6.67515237238357	High_risk	2.95847150920941
TCGA-BP-4165-01	2.87397260273973	1	0.567174572418281	2.4221201072229	2.16485695348883	2.52352650061291	12.0434606558197	2.72187401177256	2.25391243552333	6.57332617463975	7.00630321489991	5.93554221882148	3.46473689149945	5.98285868996514	High_risk	2.9552722766187
TCGA-BP-4166-01	0.0356164383561644	0	0.849921032100637	1.77147867248422	2.60443254796759	3.95076058869734	11.0448564796731	2.70711778188128	2.71424957481785	6.69377286644559	7.68589568342599	6.35791927924862	3.88793616756949	6.00873371526483	Low_risk	2.90185762934809
TCGA-BP-4167-01	7.44657534246575	0	1.54536477691178	1.26879675238365	3.68183303814332	4.29660753067922	12.6829304046191	2.17572835530535	4.2761386589936	6.88451600318234	9.31739646380247	6.66823135521693	3.71794421322687	6.28564290743336	High_risk	3.54096558521939
TCGA-BP-4169-01	0.213698630136986	1	2.35026046836911	2.63954117791832	5.61110179319321	4.67851559406613	12.0925666056285	3.62365927280323	4.43438138791866	9.46958153756461	10.338858932374	8.65571292075683	4.78221174833481	7.27720804298723	High_risk	3.39028640735807
TCGA-BP-4170-01	6.41917808219178	0	1.33330941598359	2.8943796645567	4.22205388500644	4.56315512866638	12.1308546621522	3.25353469849272	3.86002372948382	8.13209533736665	7.46332123376155	7.85000796679723	4.25106778778045	5.82393968653972	Low_risk	2.31541098841884
TCGA-BP-4173-01	5.18630136986301	0	3.51184217986591	4.4569086876264	5.76147365398434	6.31425925298695	14.0238303220211	3.10410938296247	3.98076313161687	8.12898682964665	8.21043679889074	9.29232232430148	5.38124221241902	6.80493725845239	High_risk	3.07839928744272
TCGA-BP-4174-01	5.14794520547945	0	1.13066712929508	3.170870422216	3.00803794386304	4.62767841237704	12.4419252865292	2.4849593565215	3.02059646723513	7.68633789014089	7.14397704690331	8.60452731841036	4.4073215237835	6.29363352740681	Low_risk	2.46068310040336
TCGA-BP-4176-01	5.35616438356164	0	2.11555821460227	3.00047705388538	4.96947437111361	4.63594042729092	12.1109544695139	2.52818293682398	4.72835105720058	7.52589941141629	8.37703370622423	8.5236339670257	4.77327084520715	7.01466737908224	High_risk	3.47550968337654
TCGA-BP-4177-01	4.57534246575342	0	0.351326632396309	1.48693364695451	1.93193813462923	3.86063608319747	10.7514392543665	2.34174310403936	4.29013605680506	8.39898036545396	8.84085564547436	5.9043234174956	4.57320716158075	6.01187099013914	Low_risk	2.40299259610651
TCGA-BP-4325-01	8.12054794520548	0	1.50904596873599	3.39234921262319	3.29328880044288	4.30142723872692	12.0437174526862	3.515949536874	1.48907562733809	6.71095568131341	5.89269837828021	6.9231664936956	4.01569728131576	6.2649683238124	Low_risk	2.60829108252735
TCGA-BP-4326-01	2.62465753424658	1	1.63556996704216	1.29918357351009	3.29465553075223	3.07394941355666	10.6801387357718	2.77908540287617	3.99522847709742	10.0384253464358	10.6434379799673	9.27058792265266	4.33841096503767	7.71263139951925	High_risk	3.45569590313791
TCGA-BP-4327-01	0.298630136986301	0	0.919663689384692	2.32881328462336	2.02410949689178	3.48623662289709	10.887756453412	3.13424287419455	3.11363554979206	6.73623915064404	8.55500092679278	6.934013388853	3.25650719912448	6.55587605426169	High_risk	2.96716692079751
TCGA-BP-4329-01	0.367123287671233	1	0.950130163263138	2.29715615817695	3.19823285742043	4.12594575387547	11.4486344236494	2.43866085447944	2.76606733430555	6.62166341046235	8.5607388831843	7.79151503076507	4.22003816071846	5.96404213961037	High_risk	3.24301615841504
TCGA-BP-4330-01	5.17260273972603	0	3.49314371892592	3.78711286552259	3.56497551572847	5.49134258375104	12.9358519722323	3.26428807037041	3.29362234027359	6.53831849496056	7.15935556203759	7.32454351685947	4.12580230219532	6.39139670603243	Low_risk	2.86756369026447
TCGA-BP-4331-01	6.72328767123288	0	1.35778963635236	3.04709263442576	2.84223449142122	4.79684611545594	12.1090326553875	3.34436058515561	2.87199806045547	7.98093793588056	7.06193785467871	7.55715146108374	4.36749037431399	6.6693280385422	Low_risk	2.3799141207535
TCGA-BP-4332-01	3.1041095890411	0	0.5809930277635	1.87581316293641	2.17952988988584	4.45025353241958	10.6789596443721	3.93176745628783	3.27347158602344	6.87436836312582	6.65714587582888	6.88611800880933	4.05545736313723	6.06083999030127	Low_risk	2.52380758311207
TCGA-BP-4334-01	1.21095890410959	1	0.0530160081617068	0.489541920101949	0.671260475729805	0.878341927322053	10.2413661288972	1.72739520053317	1.38924007761481	6.79377933815581	6.64064202016514	4.12168531709209	3.69394299094139	6.3725399358289	High_risk	3.37246818247181
TCGA-BP-4335-01	0.438356164383562	1	2.67226710560115	2.11259288389401	4.52386167123104	3.35549817493595	11.8922509087764	2.81599946943995	3.30223663307203	7.61078520277367	8.05898845463069	6.97946537633405	3.65919950842956	5.74933627422583	High_risk	3.09971946050437
TCGA-BP-4337-01	0.00547945205479452	0	1.07626706060451	2.07658735223994	2.90675090082532	3.6602237330293	10.8581164283124	3.01411483480858	3.50203474538906	6.92764476959856	8.18695259774504	7.41078752732226	3.93368948108302	8.02641215038611	High_risk	3.74605877332237
TCGA-BP-4338-01	4.81369863013699	1	0.840783732655827	2.65186711882794	1.44125724078701	3.50503561729301	10.7702697751304	2.28909200614259	1.61595046433637	7.6271160996732	10.5631514066402	8.13382164552771	5.85852880440873	7.97048654615038	High_risk	4.35082456984626
TCGA-BP-4340-01	1.53972602739726	0	0.756337198173583	2.9113527427619	3.05130055639193	3.52940721219327	11.8594364816564	2.60952658756948	2.31187824026955	7.56252678508852	6.03692560054105	7.86367447644236	3.62541993526516	6.19753065253086	Low_risk	2.2466540113653
TCGA-BP-4341-01	4.35342465753425	1	0.229536314615286	1.79039490834846	2.40870912839942	2.65811183231929	10.5000478856866	3.03056725607051	2.18458657101973	7.57801679549719	7.47650784810587	6.74245565242797	3.13826175749116	6.0097823398901	Low_risk	2.475844292555
TCGA-BP-4342-01	0.657534246575342	1	0.989730417629066	3.0544686737034	3.81832705691166	4.0984230613181	11.7243541578076	3.14237054250099	2.98499402527434	7.54957933082552	9.13526503811176	7.68005220251407	3.86590181807963	6.61326129820961	High_risk	2.98691761783688
TCGA-BP-4343-01	0.904109589041096	1	1.64363830563806	2.17765422062395	3.83529749554288	5.47735027345882	11.9315782787722	2.46298906216403	4.31014085908314	7.0164256352671	8.75119719273963	8.06238765430694	4.6717106476086	7.51436642637689	High_risk	3.61594084952321
TCGA-BP-4344-01	4.56438356164384	0	1.30567346291625	2.27001275175324	3.41506699711086	5.05515295011026	11.2388708289628	3.53179692044355	3.86451649021635	8.51118996979657	8.28809309932282	6.25110548569507	4.20880825149688	5.95218387187767	Low_risk	2.01918834412905
TCGA-BP-4345-01	4.15342465753425	0	1.08907407798468	2.02896047833771	4.04918144512227	4.45201287629232	11.8193022305476	3.57214628955527	4.30556647886017	7.6562038421369	8.92196504672789	6.74873282309202	4.34359990235106	5.60044693461961	Low_risk	2.88194989256699
TCGA-BP-4346-01	4.09041095890411	0	3.22524887278776	4.30381839528415	4.28771724320279	5.33982420114669	13.3710544174117	3.30282056993473	3.85243537813628	6.7694553733689	6.75063609489341	7.37423064519609	4.29429988214632	6.6065258019126	Low_risk	2.83287805189171
TCGA-BP-4347-01	3.74520547945205	0	1.03189135495233	2.66403373909631	2.59649999394187	2.89355561114773	11.4329565512506	2.99896655647845	2.91197269040524	7.41078809869551	7.14319202686596	7.64941526117811	3.59627492727967	6.3285088597443	Low_risk	2.75471169947978
TCGA-BP-4349-01	1.01917808219178	0	0.382981855422946	1.60811217297307	3.16351559739882	3.88795074113456	11.0025612060698	3.31229037700677	3.32952990038523	7.42888244746109	8.56484467754135	7.59074821990242	3.7333928405759	6.08391797665445	High_risk	2.90532299558629
TCGA-BP-4351-01	2.39178082191781	1	1.19087175367641	2.48919003964009	3.81282122072073	5.12717623063258	11.5383287475938	3.25096894380388	1.8930637441516	8.04453926016817	10.146658626786	7.69175861508337	5.0355653874448	7.12561499544392	High_risk	3.48376977509047
TCGA-BP-4352-01	0.0356164383561644	1	1.30537674127041	0.521388453858381	1.11555137122894	1.20375441921169	9.06150010356373	2.57997594688302	0.0325442971151323	8.84393856230748	11.5867156797216	6.09912437307925	6.00730085499451	8.04874587206875	High_risk	5.13610914256925
TCGA-BP-4353-01	1.02739726027397	0	1.10709595482718	2.6183425558646	4.31363594284067	4.89490131118957	12.0828626773529	3.79463919410234	5.9506137944503	8.07335690771841	9.87215942323286	8.19011348642213	4.99129521476829	6.11694384693664	High_risk	3.14762711141606
TCGA-BP-4354-01	1.87671232876712	1	1.73434773128902	2.50323835888434	4.03281929709068	5.03829361143788	12.308928091708	3.61659305365859	1.10509989094768	7.6927575514545	9.40826619334776	9.48824215656444	6.55316846788662	6.7806766750611	High_risk	4.42790838754654
TCGA-BP-4355-01	2.61095890410959	0	0.558769836733817	1.74123174212919	1.95742534808054	2.14070659360998	10.8872779677481	3.95103324669767	4.31428944244569	7.98654142913224	8.28351776071989	6.37290628335372	3.63693702792462	6.17282586641127	Low_risk	2.89814774349029
TCGA-BP-4756-01	1.02465753424658	0	0.852100217926774	2.73749432988281	1.63198050381138	4.78675065396745	10.5943359923802	2.2034969851049	1.14850053587267	6.62396833044278	5.38973909045806	6.88661433171839	3.2605406947365	5.27229946319586	Low_risk	1.31355583597944
TCGA-BP-4758-01	6.04931506849315	0	1.42207188659941	1.62049699657387	3.19177246735923	3.3379591412349	12.9994684550959	2.23565673867771	3.55160400398648	7.24035930612947	7.22734240277625	4.86803044161585	3.38366483495423	5.55518641961622	Low_risk	2.65785130502901
TCGA-BP-4759-01	6.4986301369863	0	0.232556259276913	1.31155400755637	1.4964176194675	2.06744041366555	10.2634334250223	2.3660127421593	2.89143624225493	6.40167449191321	7.64434495819825	5.93033646498007	3.90133110537183	6.38391671924923	High_risk	3.49700176888037
TCGA-BP-4760-01	3.99178082191781	1	0.678458634255334	1.99311365585065	2.97171383039669	2.82089851000613	10.6380662583767	3.00752710247748	3.14287600355519	8.72300488897788	8.81258426146793	6.54412630786668	4.51887467296729	5.92630000816394	Low_risk	2.71577781694191
TCGA-BP-4761-01	0.498630136986301	0	2.30260293102272	2.09262932080899	1.54787802101403	2.5298710648389	11.9931800181323	1.06711900058899	0.921345647556055	8.82228581403393	9.71951374172997	8.24948475444312	5.2056925876672	7.63430481827245	High_risk	4.01383310760489
TCGA-BP-4762-01	3.67945205479452	0	1.60474778182845	2.37872292452652	3.76922422367912	5.18730745227997	11.649606733085	2.92239678505146	4.80653667696538	6.09018789937571	7.41873213843234	7.05480230997223	4.18668191061806	6.08611723153725	High_risk	3.02537090716418
TCGA-BP-4763-01	3.47945205479452	0	0.902478965866843	2.07876470163656	2.99903212825233	3.99182005560263	11.2606555679761	2.60678506651409	4.23359920081274	7.73673993691837	10.477667224395	8.48829716721521	5.07350420026292	5.89709995104082	High_risk	3.4805631800478
TCGA-BP-4765-01	5.98356164383562	0	0.592206165121625	2.077832524891	2.59202768956942	3.28612365353365	10.9270857855088	3.27177417127053	4.38407242735748	9.1568415874346	9.28598679861947	8.83942465235236	3.87708509199757	6.34658988991779	Low_risk	2.46178109805994
TCGA-BP-4766-01	4.00547945205479	0	0.645479486712539	2.61165200878661	1.62799700639797	4.95458643226132	10.8816467225174	3.72931211559363	2.63833408795643	7.9570562304023	6.21203663091976	7.64538258211223	4.16657871515397	6.23178072216948	Low_risk	1.70917558160541
TCGA-BP-4768-01	1.0958904109589	0	0.476679783224061	2.71702634928494	2.38144022614276	2.7162674226308	10.7339790851734	2.82176522158494	0.95486086448444	7.39005542095585	7.62231959621845	7.99965593136805	4.29692899392465	6.60323787896846	High_risk	3.16898203096121
TCGA-BP-4769-01	5.13972602739726	0	0.787337988899261	1.97340993304139	2.44976406829187	3.78895120208593	10.6217413622416	3.2478649586118	4.79565420901283	9.49387219292224	8.35372065502079	6.85283560213058	4.70203140393588	6.45842842565271	Low_risk	2.15596683537215
TCGA-BP-4770-01	0.463013698630137	1	0.466939414657538	0.548717421652	3.1427262097449	2.18450799705914	11.9285007810367	2.70036199097183	0.375286545202572	7.18190680525595	9.21826889698863	5.98790090561809	4.98729700739015	5.94059678069545	High_risk	4.50350020723834
TCGA-BP-4771-01	0.063013698630137	1	2.96247112921346	3.93664152207317	4.2814046562194	4.73467087509395	13.0362820220335	3.22034888389572	3.79070771900896	6.68644031348038	7.06324335618853	8.24210740863468	4.00162608498405	6.52217523356325	High_risk	3.06454489350394
TCGA-BP-4774-01	5.16438356164384	0	0.66980132023267	2.21388189615647	2.74650912942303	4.05656371087178	11.2951678265519	2.80208736827388	3.21453611012701	9.14205173128713	7.65031362303258	6.87993164256905	4.07369695863501	6.36622615477528	Low_risk	1.87788348085198
TCGA-BP-4775-01	5.04931506849315	0	2.01421240989828	2.92890001759158	4.35015241984622	5.23300123868267	11.665758508785	3.09330127635197	2.56897123638848	8.0083344240131	6.32399718968697	7.65692858190137	4.18187684117978	7.72064879544382	Low_risk	2.62185414667804
TCGA-BP-4776-01	1.12602739726027	0	1.34560427433012	1.31693190509972	3.29295497380317	2.55463657400509	11.2831909448972	2.42484920284005	3.3594730884843	8.53102866334815	8.94320373101221	6.11018010047199	3.39007767369119	5.76745532155426	Low_risk	2.70738365660672
TCGA-BP-4777-01	4.74246575342466	0	2.41420027194945	2.94169925179665	4.55781636601274	4.7481462696016	12.2811246520238	2.25684533815848	2.33893214320229	7.4080446516367	7.37331504871193	7.22969984499328	4.15923732615586	6.12895671418619	Low_risk	2.73703084559592
TCGA-BP-4781-01	5.6986301369863	0	0.862561231291451	1.81098529203444	2.54392425625322	4.53171734465943	11.4793364255727	3.02261107278781	3.90133018956583	8.75814688884576	8.05128498980301	7.01390769083181	4.61244819967947	6.55021621709563	Low_risk	2.39891220618466
TCGA-BP-4782-01	0.96986301369863	0	0.977215530356794	2.87795046248995	2.60209714080833	3.8803006354824	12.0325747969106	2.65541257235652	4.05089828042537	8.40838797171529	9.71723319387971	8.32564114809738	4.00822694003601	6.15446078925384	Low_risk	2.5660054857895
TCGA-BP-4784-01	5.07945205479452	0	0.529441043880671	1.56765495059303	1.97371103238469	4.15010437882596	10.2063768560143	3.05865208001768	4.86692416487812	8.17019309449662	8.64361896922867	6.30821317114323	4.65690423786239	6.02943693123423	Low_risk	2.4302333971571
TCGA-BP-4787-01	0.70958904109589	1	0.956086123452218	1.82231030475273	3.8032599427554	4.53611785215488	12.0849535028871	2.70666197214517	3.70156221988398	7.23985631724731	11.4169300515277	8.50530835435048	4.39306614994834	6.98022817174123	High_risk	4.14240990938191
TCGA-BP-4789-01	4.07945205479452	0	0.801642544885806	2.27195614134554	2.60206444332985	4.10546666742511	10.4192621525146	3.38592486332201	4.40589541779211	7.46110801645814	6.80910406072656	6.56674174550188	4.33945747716435	6.2398087340643	Low_risk	2.38239981167086
TCGA-BP-4790-01	3.04383561643836	0	2.95607934117727	3.38921542398373	4.09478766901749	5.91806438986306	12.1946214482057	3.41059982904468	4.19198995090646	7.20109765673589	6.36519812325721	8.16390380103024	4.56958239580103	6.7785045114484	Low_risk	2.64311332112996
TCGA-BP-4795-01	1.6986301369863	0	1.85113807620665	2.67129913202576	3.60243361128537	4.99958031657918	11.4038543339599	3.25307495686801	5.74525184223918	7.82097110367522	7.53880463061849	5.73023752067245	4.25587200933967	6.02075935678124	Low_risk	2.11079180126018
TCGA-BP-4797-01	3.03287671232877	0	1.2723647301941	2.22302374797611	3.08979684368395	4.97144487584518	12.0814953806199	2.13630356674197	3.487332734821	6.87989148514293	7.45442151414239	9.08898380942019	4.056985086116	7.12495771701601	High_risk	3.15582991115945
TCGA-BP-4798-01	0.915068493150685	1	2.95004102857281	3.51468123259062	3.77155658097726	4.58912773806146	13.7474376884739	3.25786516458989	2.25235916002289	5.59475560456135	9.27417172564935	8.77444857445032	4.47175402048443	6.82670392218991	High_risk	4.58250007224661
TCGA-BP-4799-01	0.964383561643836	1	0.71563624277205	0.673897606162928	2.98337968491419	2.31288507591022	10.4140549908751	1.89864948553209	1.52982043792552	7.39403772165242	9.86030301966156	8.16203402274552	4.95268644611847	5.12932096822886	High_risk	4.00663049920641
TCGA-BP-4801-01	3.07945205479452	0	1.20926778855555	2.73366480335386	2.96080728017104	5.12904650828072	12.4365102767285	3.04823902167946	4.8905760566274	7.50113974276252	7.65639820857027	7.94775322866807	4.46133920831864	5.88743426914102	Low_risk	2.41892306859862
TCGA-BP-4803-01	0.558904109589041	0	0.782166413840743	2.48909957526339	2.44153728478058	3.56997122390295	11.1152293128842	3.08787359442085	4.19398677535953	6.76465835457433	9.45032229589451	8.33994051975902	3.76483078084658	6.05144764449597	High_risk	3.21115611515596
TCGA-BP-4804-01	0.808219178082192	1	2.13146360146839	2.59420284902044	3.9217244694533	4.90061981487627	13.3126793703981	2.85498823186302	4.12331844501258	6.62246129781473	8.30162397390836	7.2107167853389	4.40522120385396	6.55350596372794	High_risk	3.57845984287617
TCGA-BP-4807-01	0.578082191780822	0	0.692600316637113	2.42153354334369	3.26010255670327	4.68971555684749	11.6583143553908	2.46852906914684	3.23770042207709	8.21319298872975	7.30482454716628	7.99228359475415	4.12603761236513	6.23301406248533	Low_risk	2.11836859829157
TCGA-BP-4959-01	7.28767123287671	0	0.832070071005667	2.41328469913203	2.33981058393076	4.18121490156003	11.934630701499	1.9698714395848	2.84317885169731	7.20118305624654	5.50502707591157	8.62348144374441	4.05401794173136	6.48318317590227	Low_risk	2.41210291219156
TCGA-BP-4960-01	5.95068493150685	0	0.816327365169405	1.31751127315425	2.88991999013749	2.31238654316241	11.4249660520172	2.77667479801535	2.951629455919	6.81463153351892	9.0345326400543	7.92772265864662	2.88343145663493	6.55192896453532	High_risk	3.75213715627036
TCGA-BP-4961-01	5.3013698630137	0	0.463077786961907	2.26588326205674	2.45472900455368	4.29116887765904	10.7101210425853	3.54509828876647	3.78185955547681	8.74979353697077	8.79197431788165	7.82992652469073	4.41408788495407	6.21109430336208	Low_risk	2.25327958415215
TCGA-BP-4962-01	4.89041095890411	0	1.37408744455645	2.31844349307842	2.80503930020776	4.12697293807819	12.4311884668507	1.83696902904818	3.0267720485227	7.40663257971569	7.62768557465213	8.20217740278049	4.05167668900272	6.8991823952733	High_risk	3.05501544761198
TCGA-BP-4963-01	5.02465753424658	0	1.15600269912367	2.99364580849909	2.82124461661628	4.36740651351632	11.9316231391383	3.31638621249525	3.57756666552063	6.91255173480308	7.36879685247546	7.67370318508708	4.11397302183392	6.18973237376131	Low_risk	2.73696454551591
TCGA-BP-4964-01	5.1013698630137	0	1.15644506714043	2.70121210436338	3.43458834352783	4.60627007073225	11.4559737824058	2.78293431532667	2.44611772223786	8.41531648444704	8.48354916425957	8.19297964175109	4.2323431983703	6.24791054686669	Low_risk	2.38244943862799
TCGA-BP-4965-01	5.12602739726027	0	0.782952082415421	2.59579523966632	3.01617203483824	4.09162965233068	11.4494922131017	3.28091963300215	3.9964755443249	8.0436057059606	6.28080696592095	7.68934838980494	4.20238478799008	5.96409525966515	Low_risk	2.06190005613102
TCGA-BP-4967-01	0.561643835616438	0	0.950592888254508	2.02899012115458	2.61345987698819	3.42004264296087	11.0488927258532	2.81584790679784	2.84387552349721	7.34881808262019	8.93228189402681	7.86249797292254	3.0416799919407	6.8500937342889	High_risk	3.03383825670589
TCGA-BP-4968-01	4.78356164383562	0	1.45179655733478	2.42891215532371	3.98519078295406	4.01525804143988	12.5762927855128	2.47107633608242	3.37333944793958	7.04915872638375	7.25871856406239	7.79710576791379	3.71930022041805	6.78586383980262	High_risk	3.17988261883795
TCGA-BP-4969-01	4.91506849315068	0	0.268246736209866	1.27140752622971	1.5223130604561	2.27770598743169	11.246036058481	2.83279730709161	2.40650394550241	6.55436126464937	6.48059477643294	5.4990098972848	2.67357627359617	6.01990570966518	Low_risk	2.70303912104584
TCGA-BP-4970-01	1.18630136986301	0	1.61494424062634	2.97235995725546	4.07221059313301	4.33084311724972	12.8001021037538	3.24190844213241	4.71057280263906	8.27583278414945	7.52892168226625	8.78553340550366	4.44428038177089	5.99795085616466	Low_risk	2.59942853258078
TCGA-BP-4971-01	4.07397260273973	0	1.29663305209631	2.44824849536535	3.66611114406034	4.20123921599837	11.6289779483812	2.9897900143212	2.90638755616218	7.32717161402981	7.54610654655644	6.57579595318888	3.62138120609511	6.33650731854491	Low_risk	2.63367557070727
TCGA-BP-4972-01	4.11506849315068	0	1.35044179574039	2.2806344050421	3.01976211440815	5.40912005657932	12.0126258246507	2.93728213637832	4.32811945468928	7.50972770456707	6.31139452379246	7.33105441644579	4.09499626164761	5.79475021523956	Low_risk	1.94561940419758
TCGA-BP-4973-01	3.79178082191781	0	1.46710245277521	2.7710433155634	4.48172628735703	4.44352971021896	11.9285200681881	3.34073609103627	2.8384877307191	6.35441255883648	6.86878719812335	8.81539189347538	3.74082878330143	6.17994514019931	High_risk	3.15479642667376
TCGA-BP-4974-01	0.0958904109589041	1	1.18119218825866	2.54057729151579	3.22928537082175	4.58165405314993	10.6725645824181	4.29382502232618	3.38302350061655	8.48992426244986	8.18755585075708	6.87039104565464	3.88077982185944	6.40774958540343	Low_risk	2.14374748883556
TCGA-BP-4975-01	3.92602739726027	0	0.832640381338558	2.61463497731636	2.40441051938711	3.77041758432306	11.251058021658	2.72823156842668	3.73288699231597	7.34140325969369	7.41327801239895	7.7973320414412	3.89980759065302	6.25265009513734	Low_risk	2.54079746754906
TCGA-BP-4976-01	4.47123287671233	0	0.605086332567272	2.32647995201351	1.44770779985167	4.60645451545254	11.4879061083155	2.39592909212704	2.89123629119214	7.40975650255145	7.04467611055633	7.19109503303811	4.04919330184712	5.70737669800787	Low_risk	1.95207468465221
TCGA-BP-4977-01	1.24383561643836	0	1.03089535524373	2.86014604180146	2.8330001372929	4.0593281695269	11.7190612969346	2.5789655893631	3.8764381054168	6.5332361903223	7.24838380045063	8.0605479374919	3.29440749178406	6.50512260155462	Low_risk	2.70506073851276
TCGA-BP-4981-01	3.00547945205479	0	0.694563751246829	1.12147983103975	2.74161019511316	2.99413175996076	12.2181941542062	2.11356907761107	2.29552766743466	7.0186216774668	8.69095573632423	7.92077386245641	3.40443463953813	5.77178463168973	High_risk	3.39537393107634
TCGA-BP-4982-01	2.77808219178082	0	1.33876579767756	3.07109753967816	3.29485725491597	4.35316107608519	11.9224207817615	3.57387546447637	3.81912632153171	7.4739955176042	7.07051629299328	8.0282416203342	4.1483398769974	5.97876742959629	Low_risk	2.47412886587248
TCGA-BP-4983-01	3.87123287671233	0	4.22479273040062	3.83079579314338	4.07825942317702	4.95999913622667	12.3396478377682	3.48557306307554	2.14546484011173	7.52158154410288	8.95478045642383	6.63758160935735	7.17179118514893	7.74161081515848	High_risk	4.70555171324509
TCGA-BP-4985-01	0.561643835616438	1	0.982746910217182	1.69625970141012	4.31342913949112	4.87129173075327	9.94296976514911	1.95053085096068	1.38893782873167	7.26617687917135	7.22575223386528	6.48995901297844	5.85160338668461	7.42029701980183	High_risk	3.62742817023616
TCGA-BP-4986-01	2.15068493150685	0	1.67966179400694	2.45455065330883	3.42651933628957	4.51389276582874	12.0155396214289	3.36409235430521	3.12635581265911	7.18774050840925	8.37834197710029	8.44002074020174	4.59046084612435	6.44242903357147	High_risk	3.42650339406181
TCGA-BP-4987-01	3.07945205479452	0	1.12643266938963	3.32781578224858	2.3923742856508	4.07627895330079	11.4533352625019	3.86965921132176	2.62447711516466	6.54788653638742	7.49223211682379	6.91547242028105	3.87955115417116	6.29596762710818	Low_risk	2.78230624487912
TCGA-BP-4989-01	0.323287671232877	0	2.95336348797211	3.38298171387051	4.11469531779179	4.34594068186996	12.7998146409067	3.06497226931091	1.37096149201047	5.90048229885713	7.77939961797545	7.26297560913028	3.91772806950982	6.11303896522473	High_risk	3.61383206151983
TCGA-BP-4991-01	3.87123287671233	0	0.813520852598957	2.88492186942138	2.54888134766174	4.84769425671333	10.8256802517871	3.94366249196381	4.47920156283514	7.89931699315218	6.847742918175	7.7957707463242	4.28326247853215	6.14695897308281	Low_risk	1.92469896983065
TCGA-BP-4992-01	1.37260273972603	0	1.128531090852	1.90355035864387	3.63335627824712	3.47757746271382	11.2922263350683	2.75684012685372	1.12771737256317	5.47596840000594	9.17207760034181	7.11005070935648	2.74778434328115	6.28290525882588	High_risk	3.82558835944497
TCGA-BP-4993-01	0.484931506849315	0	0.71911983373873	2.10290761043287	3.11491323961739	2.7378226542479	11.9265125312371	3.36104748453811	4.25391514236802	8.59006610547101	8.80687636403194	6.69729234253907	4.01781810115228	6.0237254271385	Low_risk	2.80630340910857
TCGA-BP-4994-01	3.58356164383562	0	0.864076617547045	2.28290329264714	2.9612181277841	3.23974716327851	10.3939835308154	2.31410948194652	3.20426192719795	7.5612243592454	5.92489070551504	6.6582359694212	3.34475354429685	6.19854004933849	Low_risk	2.026377241895
TCGA-BP-4995-01	3.75616438356164	0	1.19339002677236	2.48045586276932	3.28729999664942	3.70393687940162	10.824747764762	2.49703134401981	3.20873372648739	7.67228302909082	6.09374079270662	6.82569341158137	3.6714361425018	6.11113473671001	Low_risk	2.07742652152476
TCGA-BP-4998-01	2.55342465753425	0	1.86081225780565	2.86429993530312	4.27903965388708	5.12275564171547	12.5008701184853	3.67881362177092	5.07836938055224	8.69938738710709	7.84327579233843	8.64308776985814	4.24280812841524	6.8783145396414	Low_risk	2.50358995517378
TCGA-BP-4999-01	3.46849315068493	0	0.641544311412861	1.99009499377886	4.09675675340767	3.09143369294996	10.7384920000083	3.32795816615502	3.70634882657474	8.7526115689824	8.41628174484549	6.78286991072908	4.35538700561693	5.56481066732578	Low_risk	2.53046838453531
TCGA-BP-5000-01	1.54246575342466	0	1.00195063217043	1.70942518838419	2.91366271779112	3.29849565985821	11.865846980189	1.92737833552417	3.67613089824389	6.82632324293357	7.46586178899973	6.85602425817114	3.32688381876331	5.69739147933151	Low_risk	2.78460416694009
TCGA-BP-5001-01	3.22465753424658	0	0.728775928504953	1.93034432153036	2.25986454933722	3.87547123797832	11.1093624272245	2.54900063653777	1.9053150473742	6.22807695915404	6.52076620050478	5.35236675439695	2.56203021824254	5.77170438427133	Low_risk	2.14334884922489
TCGA-BP-5004-01	3.08493150684932	0	1.20001604521946	2.5434597633463	2.36799827388281	3.88224946636422	11.6355690143102	2.94875111066739	2.12278941780386	7.83108458576682	7.07077968492811	8.85672086972176	4.65266493008126	5.9233951006376	Low_risk	2.68707850481437
TCGA-BP-5006-01	2.3013698630137	0	0.580444094294249	2.09647259000266	2.67176248903777	3.20430077242877	11.2377023430588	2.53210486035685	1.89441943907441	8.27699722267982	7.74464075540797	8.04223023849259	4.51170955615953	5.78149653551566	Low_risk	2.65816742394056
TCGA-BP-5007-01	3.12328767123288	0	0.852826614432683	2.46807197386237	2.54538239362979	3.85092781815053	11.9258407805468	3.01971758085511	3.30616089482235	7.97844685400071	8.94972694462373	6.67912137408236	3.84460281169743	6.26189219976675	Low_risk	2.61104503306015
TCGA-BP-5008-01	2.93424657534247	0	1.99074648788768	2.78478424436388	5.11616705112421	5.21370821786742	11.5597914919206	3.12586617230934	4.48696331390866	9.55867667498727	8.63887824016005	7.42742840851929	4.45304914850163	5.95354429228831	Low_risk	1.88636365351576
TCGA-BP-5009-01	0.887671232876712	1	1.15497514959543	2.25522352073631	2.8159379842373	3.68817039085046	11.5142819694159	2.48584434385186	2.37495111352515	6.61931379874497	8.00825870344925	7.90728273516366	3.48018578618915	6.88400531065546	High_risk	3.33107237311616
TCGA-BP-5010-01	1.59452054794521	1	0.636936156637782	1.19825457707148	3.24808449529728	2.51805530543478	10.4845859785058	2.54506593007968	4.04390183264899	6.85075704003634	8.00324433210482	6.03723355097146	3.55190584372453	5.78648210045611	High_risk	3.18568491974792
TCGA-BP-5168-01	4.00821917808219	0	0.719777125074371	1.96260359304966	2.43935704736296	3.68602958224046	11.9434398962149	2.63666584577479	3.33003484991224	7.75666966441336	7.35058758216841	6.56891379034324	4.2139604673382	6.39358992647577	Low_risk	2.71724187553717
TCGA-BP-5169-01	0.528767123287671	0	3.3713876000169	1.64297013712403	2.12409530055807	2.07810104401071	11.351684578653	2.14582662752679	1.15958462994441	5.51797471946439	11.6015273565728	6.45163254665565	3.06652244270238	6.23880897850004	High_risk	4.89534733027619
TCGA-BP-5170-01	6.60821917808219	0	0.451725493508342	1.70594797243904	3.12028337715604	2.92315695212308	11.977110066023	2.91346571976031	5.31371321369833	8.63541496600534	9.6528124691861	7.59405370198315	4.56243597569187	6.03060127161573	High_risk	3.17523013540386
TCGA-BP-5173-01	0.16986301369863	0	1.42557298117541	2.53033645058468	2.78374204095372	5.08826073267179	13.9218767013201	2.61300561386513	3.05320350952436	6.83691758946612	6.59655039945849	6.33854759316912	3.90770802578994	6.55330305509652	Low_risk	2.70719450575492
TCGA-BP-5174-01	6.18356164383562	0	0.416499101541249	1.87560414713187	1.41838258049915	2.59456979201792	11.0173146081619	1.88883336336212	1.37574226425279	7.34593222159405	5.75174131296728	8.23621844411445	3.50275386315198	5.59362177597946	Low_risk	2.24917715693051
TCGA-BP-5175-01	2.55342465753425	0	0.389395899013421	1.11256791525535	1.20247244328777	1.52718057346578	12.3894672056294	1.39510117314291	0.970843530933737	5.83648248297178	8.1166465293437	7.85651858924023	2.9307510817475	7.43915294524449	High_risk	4.45298513518567
TCGA-BP-5176-01	4.35616438356164	0	0.698849450712373	2.45920384901553	2.23578750775119	3.21615468289197	11.6156323433382	2.61034281049899	2.76284146802462	7.58109431471469	7.70907994486763	8.19795747148516	3.5626278389758	5.89049283155728	Low_risk	2.51771312840785
TCGA-BP-5177-01	0.802739726027397	0	0.467904410009625	1.61907749672988	2.25735051140845	1.97133735073167	11.218456694979	2.71215628461521	3.24807768285417	7.42425264235523	7.12267483819502	5.46471377575443	3.51504091734055	5.74905087622758	Low_risk	2.74031940162107
TCGA-BP-5178-01	1.08493150684932	1	1.38198431923811	1.44305949359333	2.51978655505964	3.90126792612971	12.0494286338702	2.06567767906904	3.5077784510529	7.15220624928	11.7146678037956	8.07764847129648	3.77406280610959	6.17299458972533	High_risk	3.81511964035377
TCGA-BP-5180-01	6.2	0	0.847153107024998	3.31672363590309	3.70448565114484	3.73112493951233	12.3813474565496	2.2343265629773	2.3050098602517	7.7423609262633	9.42469389236359	7.25806909886935	4.34076861961726	6.16229427019698	High_risk	2.98922546785848
TCGA-BP-5181-01	4.0958904109589	0	0.59099006529989	3.06919075545228	2.37786682002035	3.15943595710523	11.7726997698421	3.09741914328887	3.09405967949883	7.34988698459189	7.47328360203659	6.43680887857635	3.81438273459376	6.01017403592422	Low_risk	2.49176405367839
TCGA-BP-5182-01	3.19178082191781	0	1.92107248336939	2.77939180085377	4.06024263078957	5.53734163489749	12.6708878813414	2.64340651862249	4.18917956068413	7.87970372890289	6.90528151345427	7.8208083181062	4.32144477337937	5.62368446912141	Low_risk	2.04996940677616
TCGA-BP-5183-01	1.32876712328767	1	1.55681772435113	3.33913385987955	3.00944660964828	4.68171841120932	12.7874404927785	3.17275858357507	3.23941754200939	7.18169480071117	7.21912185167927	7.80515032958763	4.36015748044657	6.55200572396	Low_risk	2.81247901381105
TCGA-BP-5184-01	3.1041095890411	0	1.00204443053577	2.60674143908062	3.25364787332887	4.68888216652781	11.6800192316844	2.66162818956169	2.63134552585164	7.47266145053275	7.76325492379118	6.97165177783859	4.06013592939665	5.41142511071214	Low_risk	2.18557632523183
TCGA-BP-5185-01	2.01643835616438	1	0.151325286232404	0.716797104836121	1.19977801873351	1.08672456235369	11.1439783397625	1.26566321865814	1.10491694130642	5.36355008266317	7.32038356612962	4.94119332996335	2.24293527481762	5.67967198495713	High_risk	3.43318468652177
TCGA-BP-5186-01	1.8986301369863	0	1.80382893817766	2.76672272830733	2.4686806211496	3.62210497895071	11.4216965835424	3.03388040608626	2.29236999639372	7.48420539539462	7.05183908586252	7.83378105104106	4.0402411685801	6.08004048387521	Low_risk	2.6553406239371
TCGA-BP-5187-01	1.11232876712329	0	1.15618170940509	2.51971824177813	3.24460420850119	2.80128269324017	11.1909628446651	2.57084198106821	3.51817247676339	8.22371164362381	10.173564168022	8.86836716971768	4.58981386989892	5.62662613652719	High_risk	3.28180803568552
TCGA-BP-5189-01	1.73698630136986	1	1.77756293294637	2.6059675334078	2.84182818731287	4.06090207052944	12.6913461448752	2.97425253811174	3.92840301685666	7.84824350200456	9.37408303402045	10.0194807978265	4.42853714801488	6.4112658830028	High_risk	3.42518572203412
TCGA-BP-5190-01	2.76986301369863	0	0.327424886319876	1.95518489362197	2.06898236006342	1.93979251771753	11.1822509434204	1.72050622148887	1.71058702008274	6.5915670252486	6.8469526443497	7.94894019963669	3.15261486509603	5.4073858335053	Low_risk	2.82804160476287
TCGA-BP-5191-01	2.64931506849315	0	1.50070427464059	1.18029087209029	3.52263730076646	2.58431074854268	12.5570116816589	1.24889307475182	1.60236571245199	6.05120470575855	9.37631856144616	6.69170243815387	3.29574223511151	5.3719460085171	High_risk	3.99266110115833
TCGA-BP-5192-01	1.95616438356164	0	0.505201618787038	2.72568398467517	2.07301951674094	2.84445506824363	10.7064736450634	2.84232327486467	4.05462031234972	8.10531446031829	6.67110120048905	5.7206719019881	3.81365596098097	5.85160744776205	Low_risk	1.82028280984097
TCGA-BP-5194-01	1.11780821917808	0	1.15663366759254	3.02856524748962	3.45103057261119	4.24116172634647	11.0386427776341	2.80826507046592	2.66432545207599	7.6974367131723	6.99699494246597	7.22864086339119	4.30849151940614	5.63320848697287	Low_risk	2.13158288683611
TCGA-BP-5195-01	2.05205479452055	0	1.19701933161695	2.334719077485	2.32627919386572	3.58663497988252	11.8279129099626	2.98633694610222	4.63765291198457	7.66394380961125	8.83526440256677	8.64847716786811	4.07466533258233	6.25522684573233	High_risk	3.04660643103382
TCGA-BP-5196-01	2.78904109589041	0	1.93698922007763	2.33703155764985	4.0434830877958	3.66631639297706	12.2699447790419	2.96736653661612	4.49765315957174	8.3485446096948	9.96075150701397	7.9436791231973	5.02297217512187	6.98811766377517	High_risk	3.8809860813932
TCGA-BP-5198-01	1.65205479452055	0	1.55357877046155	1.9826960487107	3.54674990763818	4.35511966793681	11.7601908605419	2.93418816713645	2.73976319476625	7.9725832211939	11.3828896029834	8.9452761366005	4.90688820380571	7.0447348741425	High_risk	4.13941782784461
TCGA-BP-5199-01	3.71232876712329	0	2.71717383604319	3.34025054212423	4.53641673418521	4.43376454679012	12.6314416845253	3.25743356046342	4.09063941806512	8.79151369129995	8.41962967325559	6.27135812109855	4.37397155575429	6.84041180450029	Low_risk	2.67009615311579
TCGA-BP-5200-01	2.91232876712329	0	1.95783027673383	2.79977123503806	4.18398569863943	3.69478833969836	12.1737635080948	3.02926805641211	3.42079403433093	9.23861369121491	7.70943297570121	8.10341655888686	3.96827282897767	5.92917610841829	Low_risk	2.18272477469876
TCGA-BP-5202-01	0.0794520547945206	0	0.377199602040023	2.51831012533889	2.37665130270705	3.21215471814741	12.03429949943	2.63350896533788	3.08793343633493	8.87758636075372	9.66220955842604	7.91790409489406	4.42739539477739	6.08348482010206	Low_risk	2.69891792031634
TCGA-CJ-4634-01	9.58356164383562	0	0.586338506012445	3.02922432604682	2.2322134743267	3.86149567659534	11.4327863106349	3.5972994249165	3.06686102023881	7.57949868155166	7.27665630432994	6.12062542257907	3.9271748642338	6.33360789095618	Low_risk	2.25415949619126
TCGA-CJ-4635-01	3.87945205479452	0	1.95144579345775	3.34738121647789	3.01705889340446	4.5563888851375	12.1291108092603	3.9687456146097	4.47026729030054	6.67711896885377	9.09572501267601	8.24879221479715	3.86446371751087	6.47972929678814	High_risk	3.24685782423953
TCGA-CJ-4636-01	5.27123287671233	0	1.35487591801496	2.27544203370684	2.96447130531013	4.5101955528084	12.3700002334619	2.75045470621422	3.48508770222412	6.99710105477315	7.47362173991376	7.75717355073435	4.24591245382512	6.51593063503283	High_risk	3.09521637351612
TCGA-CJ-4637-01	4.98904109589041	1	4.13979030228579	4.08978752916914	4.61721130074462	5.56234640225041	13.2422703155626	3.23693487492976	3.07430476820009	7.09055613775809	7.73337471583913	8.14916219385731	6.12876016398233	6.84365802412675	High_risk	3.9075980455168
TCGA-CJ-4638-01	0.191780821917808	1	0.619761550920803	1.86626454607167	2.03092031210526	2.03381449533731	10.8206106962756	1.98326706104696	1.26944827046071	6.15982825484798	6.47735580838207	6.96698159041392	3.80306136442151	6.57302101979558	High_risk	3.56652720550932
TCGA-CJ-4639-01	8.84657534246575	0	1.84601683294112	3.21319425390312	4.56839420089558	3.96217159867351	12.3942176639779	3.68820949330084	3.55911185871935	7.76777552746246	5.56454958153737	7.32514261507506	4.15915397921091	6.67504183672698	Low_risk	2.64316172980748
TCGA-CJ-4640-01	9.53424657534247	0	1.63493274946182	2.80108185011923	4.34967055205065	5.52729496101075	13.3104474333832	2.7069772335105	3.80093442308829	8.21080621283226	6.46159177366045	9.14602622944295	4.18428122010079	6.54251476671328	Low_risk	2.28924258466502
TCGA-CJ-4642-01	8.78082191780822	0	1.43558661840257	0	1.16029511259546	2.82743638900999	11.2602382790692	2.21847957331912	3.82309872051547	7.77023744343893	10.456863616896	4.82099884121717	4.28649479333956	5.46379934822146	High_risk	3.47301403120415
TCGA-CJ-4643-01	4.91232876712329	0	1.42986655248834	2.94067899265816	4.05128972547639	4.69255996279348	11.9407434089652	3.5059306115654	3.21359978208821	8.15269937491401	7.44064420121654	8.07359035831964	3.99325697448798	6.17418511677361	Low_risk	2.29985509535885
TCGA-CJ-4644-01	0.254794520547945	1	1.39308969372148	2.82843449823105	3.08571375466717	4.34658662948551	12.5757980670285	2.83270521069003	3.57397496688318	7.78356267989953	7.10904753009343	8.19646442781449	4.14151746513598	6.65761245460094	Low_risk	2.65950672777833
TCGA-CJ-4868-01	0.101369863013699	1	1.71968347823717	2.80283650739518	3.74576975097861	4.57806027200014	12.1973118578719	3.19536358983717	3.73960495602466	8.15712918680428	10.2223101393426	8.22614734698376	4.82968578300617	6.67036026940379	High_risk	3.40612385558448
TCGA-CJ-4869-01	4.80547945205479	1	1.99782669644028	2.95984487089792	4.95165114730362	3.95712293201608	13.5847578180377	2.07545325754691	3.68631875469106	7.45756606648658	8.16512433950093	8.40887072880163	4.77411816017665	7.09229467493724	High_risk	3.89165770901773
TCGA-CJ-4870-01	4.1041095890411	0	0.320117701084555	2.0902602000971	2.90772849381781	3.10657770882971	10.8009007556954	3.04055157251243	3.37037645920786	8.09274947193955	8.53394189437495	6.64440339187045	3.62241645722082	6.14691402729157	Low_risk	2.51868335918476
TCGA-CJ-4871-01	0.463013698630137	1	0.622193361035894	2.39461146476295	2.70645771672168	4.20200056307965	13.0347078685004	2.2486543841721	2.76145044139829	7.10138445172125	8.911415943768	8.99331929804082	4.63607358221118	6.72340988369147	High_risk	3.6552613982381
TCGA-CJ-4872-01	3.93150684931507	0	0.794388463391147	2.30862406699728	3.77917820698718	3.28361536611435	12.3348024995256	3.09162684624014	3.91431530775258	6.15669248149383	8.73514866462357	7.61233624592144	4.10173564412071	6.7382672952524	High_risk	4.16056272455191
TCGA-CJ-4873-01	6.18904109589041	0	1.29025018380319	1.6616750105763	2.69402645308038	3.53840548731813	12.905078720431	2.23289600643807	3.17658070471917	6.82081835172921	8.09936941817282	6.72034609651841	3.57989268452945	6.30625834422721	High_risk	3.34785409454912
TCGA-CJ-4874-01	6.25479452054795	0	1.27014559441189	2.98169972599894	4.03771328034874	3.75793778227888	12.699897967369	2.55857796685192	3.68626036619602	6.67337078873881	7.39608083937462	8.38420181501221	4.13134782747791	6.04613798099412	High_risk	3.25627735081108
TCGA-CJ-4875-01	1.45479452054795	1	0.888184165446974	2.07395319774461	2.70329285657086	2.28943191791449	11.204966459156	2.40165797903286	2.0203695912058	6.00517033014311	6.37925762860381	5.96462088201401	3.24294740959767	5.89800607755961	High_risk	3.12465596105744
TCGA-CJ-4876-01	5.35616438356164	0	1.24475137636924	2.46135410119529	2.72553092542319	3.18527693471251	12.4172685598583	1.96374848483196	2.53060969428985	8.042808765563	7.09875198536082	6.88347588222513	4.03139608097588	6.34371906993678	Low_risk	2.62544932620393
TCGA-CJ-4878-01	5.98904109589041	0	0.763720587550301	1.66433100584329	3.51403543922663	3.00698212000215	10.9643548957456	3.59228321933098	2.45245591767037	9.08811723525342	10.1694685431207	9.19302825034686	3.61971290193269	6.2600056344475	High_risk	3.01769686801113
TCGA-CJ-4881-01	5.15342465753425	1	2.22113025732383	2.24284770790019	3.31588943878672	3.57759427755965	11.9877714799298	2.47116299686679	2.46839810124183	7.33549296418128	8.49234732926273	8.19752632775961	4.73739281671078	6.7388342480763	High_risk	3.87134649687021
TCGA-CJ-4882-01	5.15890410958904	0	2.75421268638187	2.4763871263073	5.10374541479374	4.17201706679378	12.1161713621601	2.95394197097896	4.59122094224233	8.63524594717882	8.94307264150492	8.01510842347798	4.26732680575373	7.28869057616144	High_risk	3.37533177292033
TCGA-CJ-4884-01	4.81917808219178	0	1.9055167530913	2.7445835808768	3.80578749417471	4.02623030904749	12.0531486301094	2.42560233424429	3.34790070307034	6.96862687128413	5.59634861049276	8.71882801940928	4.23426061561746	5.93788479298637	Low_risk	2.75071829329686
TCGA-CJ-4885-01	5.59178082191781	1	0.394024195839716	1.87854110742292	3.60659083397448	2.85706093572463	10.9696558258767	2.16734371000197	2.20209215977774	7.42347670864159	7.03451859095617	8.32881780452733	3.62778928360451	5.22528843727391	Low_risk	2.56934453778908
TCGA-CJ-4886-01	5.34794520547945	0	1.59918756549067	2.9088787208124	3.75892661408712	4.66331968541205	12.4444342596841	3.26907753286395	3.9357912497776	7.32314488226473	7.63860935700421	7.62435455014025	4.11071243424125	6.34484952337363	Low_risk	2.80531819985656
TCGA-CJ-4887-01	0.882191780821918	1	1.56560829415517	2.83257483324688	3.49496705440033	3.98470757777602	13.3041064748116	2.78070812258684	2.90684620211227	6.38367634175612	7.43077500260536	7.5901927107203	3.64756248691295	6.20356383325455	High_risk	3.26631854887555
TCGA-CJ-4888-01	1.66575342465753	1	2.9012966099941	3.50511069941297	4.26749382058291	3.92876929200492	12.6596461280424	2.65868962010291	2.57814038329899	7.49598183331305	7.67764479360378	9.56423385115282	5.15643625647793	7.25360497042056	High_risk	3.94505426201089
TCGA-CJ-4889-01	5.33150684931507	0	4.81316659761585	3.46197274179811	4.16792382964708	5.34089814583874	12.168267741408	3.16118267136339	4.57256514374935	8.53786055218247	7.36806997522395	7.2243324546624	3.98179248337914	5.88900038616567	Low_risk	1.97460258158132
TCGA-CJ-4890-01	0.191780821917808	1	3.14789122363681	2.89964445597132	4.60171964128296	5.29099877484935	13.0338132675397	3.02622930649867	4.36852688473557	7.08494701778173	9.37146721326294	8.36543607314243	4.63066473572988	6.03697248437337	High_risk	3.54975357389396
TCGA-CJ-4891-01	2.24383561643836	0	0.625417504417596	1.19945837229049	2.74413956380424	2.71222321378308	11.3656152803296	2.58104006693795	2.08395112493187	8.85678173207078	10.4952483487482	9.34977279966982	5.25970357115396	6.62057103250901	High_risk	4.0547993683656
TCGA-CJ-4892-01	4.16712328767123	0	1.7062392263834	3.16631876467865	3.96263949184409	3.48726263117827	12.8005208701776	2.85277045774857	2.25719125048919	7.62274785384687	7.44513128753981	6.68398663628022	3.78975875882967	6.58361145797807	High_risk	2.93137272525699
TCGA-CJ-4893-01	2.05479452054795	0	1.56378699170434	3.35671276493814	3.85202283728379	4.01878997961163	12.5697482725301	2.59062432107727	4.67659819114283	7.93089077717918	6.40866162429593	7.5553514811619	4.36361771622343	6.32133806230532	Low_risk	2.38753661821539
TCGA-CJ-4894-01	0.432876712328767	1	3.28174960894564	3.66729395902823	2.86926664408981	5.2985796078787	12.763261994747	3.26767988797575	2.54824406889081	7.0144130582652	6.50329815852306	7.17164496093326	3.97756059364881	6.17936253630558	Low_risk	2.36549150129037
TCGA-CJ-4895-01	0.167123287671233	1	0.837464215402951	2.51041640236283	4.22311238503081	4.04241966622743	12.2535317149719	2.93111748888768	2.00288002416189	7.79987506151084	8.43514302532386	8.58548219034703	4.07897377488073	6.70756997389831	High_risk	3.21963526057955
TCGA-CJ-4897-01	3.8986301369863	1	1.01249669687125	2.20460461728726	2.12061022169106	4.62430102558368	11.8530920553678	2.58155697586852	3.45554462464408	7.24162840816494	7.15242544921499	7.22948784446135	4.06557228629648	6.13840529860327	Low_risk	2.42182480973645
TCGA-CJ-4899-01	4.18630136986301	0	1.08815157566295	2.20879219669181	3.44859528864101	5.0716189640376	11.5228083445655	3.63714766385254	4.22148934712453	7.84849436728247	7.44920261174449	6.79039730710734	4.11191532301916	6.17386082296132	Low_risk	2.26510143652408
TCGA-CJ-4900-01	4.6958904109589	1	4.26844580152703	2.66793221243744	3.03104516459951	3.54003732245782	12.3349371323515	2.26297729513632	2.98970236134365	6.85430026880612	9.31312498323982	7.9508500460757	4.64313416021789	6.25684071763198	High_risk	4.14745338297285
TCGA-CJ-4901-01	3.97260273972603	0	2.4604243789297	3.05010365108813	4.32131605628875	4.21742866233515	12.4320970464001	2.80466193732881	3.42917046953395	7.45618288277676	8.66974526530075	7.33055908817896	4.8335882285608	7.12383157798029	High_risk	3.73759543072948
TCGA-CJ-4902-01	4.16438356164384	0	1.36064231476949	2.59593965894127	3.32000614704977	4.30414264523072	11.8346555484886	3.47743035549942	3.842297520683	7.72927708931805	8.52448316217226	7.22129415484933	4.15452770874769	6.68801084469254	High_risk	2.95422763139485
TCGA-CJ-4903-01	4.27397260273973	0	1.35923976525936	3.21578358727342	4.00208945823614	3.45610743904314	11.9834238127572	3.01480859751061	3.02100269501507	7.63428724242716	7.21172818101009	7.21421530289676	3.80365855672921	6.14713679871617	Low_risk	2.60909939889836
TCGA-CJ-4904-01	0.761643835616438	1	0.811712686233202	2.42652621013676	3.41449929862158	3.74722756660413	12.2189295744975	3.20799165246617	3.14046855474122	8.27199546985418	8.23775543026881	8.03412652118378	4.22289902044274	5.78596136514329	Low_risk	2.649589559065
TCGA-CJ-4905-01	4.0986301369863	0	0.50110025057991	2.48607677514112	2.33068211140488	3.71877917298892	11.2465359533854	3.62549503790404	2.30985572179921	6.92512481258729	7.26393521641655	6.506647994836	3.97510115591699	6.19982820544038	Low_risk	2.76114247268083
TCGA-CJ-4907-01	4.10684931506849	0	1.0349646769974	2.14062169392553	2.26753908495875	4.77160800346501	11.9083472593416	3.33333472985178	3.57245771400374	7.04153388334511	6.90608543764606	8.28508741479463	3.97591632875213	6.20694174175343	Low_risk	2.6090791974048
TCGA-CJ-4908-01	4.19452054794521	0	0.970810920067629	2.472656651827	2.91962263222072	3.46592757061735	11.4182367201522	4.00337672572222	4.00913751370049	8.09889499384783	8.7017291549495	7.78628904010863	4.1803335381953	6.24867897794779	High_risk	2.91570380133702
TCGA-CJ-4912-01	4.53972602739726	0	0.544796265264463	2.70696848898208	2.20106987140475	1.51570551229567	10.2785911677984	2.94057647940982	1.60187738217122	6.80434488984695	7.68992051267817	7.8213644495031	4.57635865549842	6.45654907923273	High_risk	3.79658536070623
TCGA-CJ-4916-01	3.76164383561644	0	2.23227472427301	3.24326242091881	4.04341261825885	4.3013357953692	13.202067326243	2.6418635079592	2.96634551812394	6.95184060753263	6.50799858217007	7.91197261712846	3.98100087799908	5.83492996786047	Low_risk	2.76889356519272
TCGA-CJ-4918-01	0.0904109589041096	1	1.91911302141053	2.0031862114889	3.23142407437464	4.32769833845252	11.5280859214955	3.13867994882635	4.909737258695	7.43322159743972	8.38968449725405	7.52889915283611	4.18930331776319	6.13463014407714	High_risk	3.00884811666532
TCGA-CJ-4920-01	0.380821917808219	0	1.03685998037855	2.43028652183188	3.80780551897693	3.47260726360562	11.3548620485687	3.01871871702888	3.43508839876977	8.45082871357573	9.13476702185379	7.83900398703055	4.22328142526125	6.60002664221024	High_risk	3.02694575818038
TCGA-CJ-5671-01	10.9232876712329	0	1.59805914848534	2.79719879498755	4.01858979516722	5.23507488773455	12.4739119938872	3.71856280724264	5.46370113967234	8.15599317940522	9.47397498492208	7.91862956658128	4.23572005719834	7.10389593423087	High_risk	2.98338018144871
TCGA-CJ-5672-01	6	0	2.10351175835316	3.28144601763014	3.36132233653766	4.57611721871709	13.4035746579615	2.28695317015157	4.12316239877585	7.72859934172586	7.3148283944891	7.94941928769624	3.95842329912859	6.09081272824316	Low_risk	2.39342577032729
TCGA-CJ-5675-01	2.46575342465753	1	2.43113887832493	3.5053697158279	3.9733888431755	4.35504855300036	14.0660628624125	2.33530084654099	2.18389295360923	7.28799134135073	6.27653698231216	8.10781206815438	4.68143254832947	6.51955223456126	High_risk	3.14801026886191
TCGA-CJ-5676-01	6.07945205479452	1	0.621707777688956	1.40035444427277	3.18566508460613	3.25545851596089	12.3803623392637	2.27602574620394	3.4500672952486	7.2439016369012	9.83817465119244	8.64200431077658	3.92513271335674	6.50894462845424	High_risk	3.91214917172478
TCGA-CJ-5677-01	0.789041095890411	1	0.899989508619512	0.96826314681911	2.42610479583792	3.63453004222791	12.3910214491646	2.14891216101018	2.31818913390345	6.10994265702641	8.0872657051771	9.29129053906058	4.34925428141744	6.49305995588148	High_risk	4.28082560403683
TCGA-CJ-5678-01	1.09315068493151	1	2.03711497746727	1.83915036718644	4.1520329776508	4.81399299738642	13.6623513585949	1.8010884371629	3.04071150084583	6.81538475696665	7.64205004738799	8.69078306665314	5.02323426209184	6.43891702949856	High_risk	3.92725971001676
TCGA-CJ-5679-01	1.63013698630137	1	0.157469671824051	1.96964308442383	1.03318173511756	1.00512817986714	9.84849290095667	2.78931779387089	3.04980925247034	7.56192434440389	10.5694062418501	6.33053636938229	3.40625983154134	7.1219041393314	High_risk	3.68836006664081
TCGA-CJ-5680-01	0.419178082191781	1	0.514184025329513	3.04065405319025	2.29177116698339	3.05979763776677	11.5737208829514	2.4445591342692	2.9742871995184	6.99706768877983	6.68744584167992	7.67927279538071	3.90205410197595	6.46930093046555	Low_risk	2.72548205171266
TCGA-CJ-5681-01	0.0465753424657534	1	1.14472625947549	1.84408578915451	1.20546292347942	3.36152791131854	11.1421461103308	3.54583573159419	0.880159257100511	8.39372285527166	5.14029873763418	9.10547141420483	3.90046785799477	6.33679829417292	Low_risk	2.17451151761105
TCGA-CJ-5682-01	0.150684931506849	1	0.697126070391663	2.22865609722648	3.03087924072749	2.75298245221841	11.6294116178906	2.80436493506807	3.94180933686895	5.9875842217983	8.15137421469676	7.77495064544862	4.0790516072903	6.37452030092915	High_risk	3.9623359627743
TCGA-CJ-5683-01	5.17534246575342	0	1.43438756084894	3.72060729816788	2.77947988287933	1.9276439232598	11.8767142797415	2.53246353567046	3.05325316554779	7.82886599715335	7.92968836684651	7.85379000041207	4.06306082840045	6.00510305034063	Low_risk	2.90225591419604
TCGA-CJ-5684-01	6.11232876712329	0	0.8968321079843	2.47834500362411	2.46339229780877	3.91615387296272	12.6362426985615	2.47391173791516	3.52983452785848	7.12899617855574	6.84860874641844	7.80019955468071	4.00967046454312	6.34533903966463	Low_risk	2.78228873109906
TCGA-CJ-5686-01	5.58356164383562	0	1.49262014568907	2.8083072930811	3.92706651544069	3.94096695980666	12.271780386197	2.79102982238425	3.53025730044175	7.42228650354888	8.36093258230623	10.0130787327161	4.1320984736333	5.96819656252212	High_risk	3.17672432691723
TCGA-CJ-5689-01	4.43835616438356	0	0.828400663501651	2.47487445532157	3.38145500206474	3.35002223651775	11.5622254958129	2.58051495773275	4.22227952280155	8.22396003308537	7.49991972534671	8.3595458225619	4.07139225728719	5.90170636201878	Low_risk	2.45166170552062
TCGA-CJ-6027-01	9.9041095890411	0	1.98194638859516	3.1799833414075	4.28042585621484	3.8082779036069	12.4626860510502	2.46739078454203	0.920259077515975	7.51262744032892	8.51141058531461	8.30877855202388	5.15922542021545	7.24003541406076	High_risk	4.02810510479811
TCGA-CJ-6028-01	0.375342465753425	1	4.14749635938411	3.0674281032355	4.34198981141149	4.7326642483916	11.9878478063818	2.88244670756235	3.27791822936405	6.60289153420428	8.37143872806627	8.98877495324344	4.62914813204408	6.32443116116521	High_risk	3.84250612780156
TCGA-CJ-6030-01	6.2986301369863	0	1.76466769462176	2.75643238202029	5.40970298368436	4.94526357616803	12.9496555683962	2.84199795024773	3.94685453393213	7.29331573841487	8.45789381732109	8.91935404449851	4.31411138874153	5.99200402890401	High_risk	3.24472965890173
TCGA-CJ-6031-01	5.22191780821918	0	1.32358398777638	2.22031404649703	3.1291123825387	4.69248774659495	12.1313939782658	2.49216964314993	4.7241949420906	6.86821538297141	7.8293630687447	8.44592087613631	3.94782144973436	6.29826378485157	High_risk	2.94677870881923
TCGA-CJ-6032-01	9.96986301369863	0	1.03587374277942	3.097333256237	2.09533819217627	2.92028815339584	11.4870859678091	2.36844847145594	3.81356248687917	7.93491637253526	6.01886982564054	7.77808642849322	4.68239029074005	5.93117412345848	Low_risk	2.31998032397623
TCGA-CJ-6033-01	0.394520547945205	1	0.614569738268606	1.77863700952334	2.03109006552031	2.74933890941118	11.8833244140669	2.35033777289338	3.20559146892615	8.5652659569197	9.53958816497469	8.13201929098991	4.350078114485	6.9737207832812	High_risk	3.40242466129728
TCGA-CW-5580-01	5.38082191780822	0	0.803504668532621	1.78356649965255	2.49601419111989	3.33315480975894	11.2963339898448	3.11072990635384	3.93630936582662	8.56208903622256	9.07796674950331	8.57846237420772	4.68814980235732	5.94045103182995	High_risk	2.98963557648157
TCGA-CW-5581-01	7.66849315068493	0	1.14593448387593	3.11004691174094	3.1964162351683	3.52656536700892	11.345241855679	2.54850562313991	4.25616155607929	8.43680792459054	7.43774887257016	9.08430915765052	3.89470096246059	6.85821519049402	Low_risk	2.4105470569473
TCGA-CW-5583-01	6.81917808219178	0	0.972713920690467	2.75525997830879	3.06986245203548	4.04305703246365	11.2987113953868	3.42032490974197	3.78507341092386	7.66526033824707	6.78014490083278	6.81359662448869	4.01700001920092	6.23198770248439	Low_risk	2.28501177765416
TCGA-CW-5584-01	0.279452054794521	1	1.00450413632639	2.93477282558369	2.49787700078638	3.79461651821655	11.8173988763121	2.9435023404904	3.70005541619	7.11982905130542	7.60277526384922	7.5744926269364	4.17805480028726	6.30391445439986	Low_risk	2.82657646368296
TCGA-CW-5585-01	7.14794520547945	0	0.264385223416729	2.85879933740748	1.27123112425687	3.01020499007433	11.4310236336197	3.07898097363176	1.9906181096824	6.67711231414142	6.58510528986812	5.72461442865892	3.68848756956477	6.37781930890724	Low_risk	2.56981754334059
TCGA-CW-5587-01	5.48767123287671	1	2.40382330627166	3.61898621442177	3.6176216454366	5.5529665268478	13.6650235011741	2.79669974451408	3.29342462061179	5.6048328018487	6.50694094092236	8.4648223993494	4.43248852232666	6.52877480525942	High_risk	3.37410600941943
TCGA-CW-5588-01	5.52602739726027	0	1.19338042006924	2.66423857213095	3.45830022424217	5.00613712297826	12.1398641669219	2.90676911518887	3.61550002866014	6.82175102080368	8.95696025507245	8.66118246428102	4.39141019776608	6.95132017022794	High_risk	3.49411192718027
TCGA-CW-5589-01	6.51506849315069	0	1.05977324560283	2.72081538125147	2.93586273354028	4.19945231744986	12.2866180889961	3.00858097662245	5.04810637886445	7.78017689243214	7.64168265214605	7.17542403540331	4.1084307019635	6.14748798348928	Low_risk	2.42741896745652
TCGA-CW-5590-01	1.84109589041096	1	0.825572752804596	2.65747334238272	3.36801817188151	3.24286968208106	12.1299196560644	2.75590955229609	3.73345122724078	6.86726780957584	8.88104093481479	8.36330100169944	3.94290407956032	7.04013714386621	High_risk	3.77677176070995
TCGA-CW-5591-01	6.22191780821918	0	0.807167375683112	1.95904380849666	1.55036265213268	4.12333596275253	10.8445490447084	2.72396086561019	3.59761542014916	7.16184366400168	8.69825610463824	9.11543864644895	4.6068683193443	6.02517779148925	High_risk	3.08395756476393
TCGA-CW-6087-01	0.112328767123288	0	3.93920936613263	4.40658912764448	4.20726439495182	6.08831202896573	13.8050064324221	3.08904693706401	2.55558420115771	8.28748213432406	8.70113861434994	9.95373531849165	5.61425853333629	6.81442478975839	High_risk	3.2174835322555
TCGA-CW-6088-01	8.82739726027397	0	0.850841015275177	3.06065050173783	2.4908626876963	3.78784884335343	11.1020822053711	3.64085981752555	3.74158935536157	7.72811232121786	6.22813058198693	7.49279096358911	3.58778638498289	6.12278557831851	Low_risk	1.89896727465898
TCGA-CW-6090-01	7.61643835616438	1	1.23968679663442	1.7461444409277	3.96705625153792	4.88564224452402	12.0088031978998	2.81088203860251	4.88491966037996	8.2723396149661	10.0431358762503	8.1823159309744	4.74371934883574	6.37305408149542	High_risk	3.23037356630037
TCGA-CW-6093-01	8.61917808219178	0	0.553184973963109	2.20992918166339	2.5524463673169	3.10581565032744	10.3995584142769	3.71786812391481	3.91495205202861	9.28918838213106	6.61644735082158	7.6145043469778	4.67979174764373	5.7703934917803	Low_risk	1.91847645573012
TCGA-CW-6097-01	1.25205479452055	1	2.5073022946499	3.86835776961099	5.03318752027873	5.85078100699025	12.5184143554178	3.52574342646865	5.56473907955839	7.53718591433871	7.67264106211701	9.03899931191674	5.52256346558849	6.9922048043991	High_risk	3.21611152996568
TCGA-CZ-4853-01	2.12054794520548	0	0.798328433825695	3.3776254608748	2.57104532993521	4.16368124054802	12.0994029792758	2.91197927002717	2.69471864840433	6.25512731716274	6.53622866321399	7.17279410591161	3.83097702242954	6.51256882495161	Low_risk	2.73407514211487
TCGA-CZ-4854-01	3.84657534246575	0	1.71992571046394	3.14769268376725	2.85351839549468	3.30900184964107	10.8654401558248	3.03545826049598	3.02539534555649	7.30534166487083	7.47822670138025	8.03065007879024	4.32221677310748	7.1731505545227	High_risk	3.25652934800568
TCGA-CZ-4856-01	0.0493150684931507	0	1.54727524113838	3.6131800623436	2.89603408337832	3.92935662438406	12.211336371642	2.67085420928737	3.65020884975222	7.83408741286584	7.40237373382517	7.8240164064491	3.80716524966412	5.78331316207191	Low_risk	2.06633776448737
TCGA-CZ-4857-01	0.515068493150685	1	1.35769313387124	2.84490684114086	2.72545442529435	4.45203882927837	11.2647405634466	3.58087479326347	2.6141171065208	7.20095739700968	9.88044611698909	8.76111371355818	4.49776364363182	7.6917313193834	High_risk	3.85252288728078
TCGA-CZ-4858-01	1.63561643835616	1	2.56305727878403	2.53455685744865	2.86345788758906	3.78772035907187	13.4583335341523	3.93151094330603	0.586580073161834	6.62012953728531	7.66771359496802	6.52662222327932	4.98641145687951	7.92850460263459	High_risk	4.68270524669822
TCGA-CZ-4859-01	4.8958904109589	0	0.264997162865905	2.89816736094471	2.13402937037878	2.38884970137139	10.9929538900547	2.23815028291997	1.64603345593	8.07762521424221	6.08666364366784	5.47709649541275	4.10102881978208	6.04869996502029	Low_risk	2.03406187739201
TCGA-CZ-4860-01	0.564383561643836	1	0.645552717475112	1.68545002903816	2.02536994351578	3.7824967922264	11.2167763639746	3.06215023882835	0.719021829772281	5.72635205071203	8.94159479947241	9.10546110677829	6.40144146446007	9.55446592256112	High_risk	6.15999027881381
TCGA-CZ-4861-01	1.22191780821918	1	1.35238259307403	3.12206458308485	4.16237706028032	5.59130968428631	12.3012910765003	2.39043127292128	2.45757960510936	7.91815398215864	9.70620393876155	9.46690160139637	5.99670998895807	6.56873317758205	High_risk	3.5190152258833
TCGA-CZ-4862-01	8.96164383561644	0	3.22101598908527	3.80781719758703	4.33920036249384	6.17038893261917	12.8203961954632	3.43234821296305	3.57949775820622	7.75573220497126	7.71336247974333	9.04966833039224	4.06399498463686	6.62774371105505	Low_risk	2.44087824100145
TCGA-CZ-4863-01	5.28219178082192	0	2.43202448485913	3.61666372861859	3.8625038314495	5.01807244960031	13.0456312194817	3.00389475918694	3.0349916496986	8.07289270692288	6.81172545535276	8.87068185207407	4.44231268179121	6.57926157610543	Low_risk	2.51491379647256
TCGA-CZ-4864-01	7.75342465753425	0	1.81875425310477	3.73457072298803	3.84546967870208	5.07260916296407	13.5328259414958	3.33530724374811	2.10119300104748	7.65910229701271	6.31359744031952	7.34676903323878	4.21656565127135	6.30891287255696	Low_risk	2.30936860731253
TCGA-CZ-4865-01	0.454794520547945	0	1.78363872453413	2.45375054278005	3.34800829102592	4.6249882693599	12.2861462739146	2.86130969678045	3.80861181843852	7.87983909268379	7.29298124742391	8.56829471881309	4.69272942035011	6.33042534292792	Low_risk	2.84008763623655
TCGA-CZ-4866-01	8.95068493150685	0	0.585458997820339	2.55184682116408	2.31323103754697	5.02218994754778	11.0555098785669	2.38984783292931	2.60718737824702	7.39259227072352	6.05879810907661	9.39490973660177	4.54267485812839	6.5209709485017	Low_risk	2.28914910915318
TCGA-CZ-5451-01	5.28493150684931	0	0.789245314174006	2.96276674626876	3.27923751289636	4.57084868817429	12.3900931967894	3.23795284930987	3.42896151511701	7.65101484262616	7.59664327515333	8.05498835223747	4.17274306994158	6.07255454311839	Low_risk	2.47058333486861
TCGA-CZ-5452-01	4.9013698630137	0	2.438837723414	3.4997698325598	4.312908393022	4.9155000209985	13.1198813868318	2.14343109076335	2.9385303643464	6.30801778548341	6.96807805262017	7.96739504818448	4.59644688590935	6.77958698137062	High_risk	3.46110673058732
TCGA-CZ-5453-01	6.62739726027397	0	0.180986480694221	2.04776943321731	1.32520345997336	2.24324200338612	10.0536581741166	2.74203849389302	2.59238600176033	8.89759464856391	7.09767055597603	6.44160338122405	3.41988075923472	5.89167736592741	Low_risk	1.65937694118311
TCGA-CZ-5454-01	1.15890410958904	1	0.360715634222971	2.37336013043285	3.86138795910265	4.39757229794022	12.1195417068631	3.05565624900996	1.04130367447666	7.93588474248041	9.90364987907041	8.60039268911388	4.35007584594301	5.82305570384153	High_risk	3.08990611617592
TCGA-CZ-5455-01	1.53698630136986	1	2.53451140382665	3.33343208168128	3.87127828993974	4.75195356767136	12.929281065563	3.05477450718713	1.88478719675014	8.04273308383045	7.56358002453364	8.99621258732919	5.00821118674973	6.07362610905811	High_risk	2.94789231805159
TCGA-CZ-5456-01	2.60547945205479	1	1.99864317078135	3.40113832081375	4.49547372442179	4.67674804195293	11.7245757915401	3.202677582539	3.0618329145069	8.08147352461027	10.7999838409807	8.68613251052041	4.9685223183756	7.87250580597485	High_risk	3.95837345943516
TCGA-CZ-5457-01	0.476712328767123	1	0.959878647532759	2.19392383003995	2.56750909127306	4.28888931554801	12.2645062354622	3.23564996853436	4.22009693934326	6.85070347671517	8.44256907921798	8.65807014704443	4.0785743638062	6.31950209037115	High_risk	3.28205187707294
TCGA-CZ-5458-01	7.64109589041096	0	0.944907653932914	2.41833835131787	3.6487866939015	4.30857522628264	11.5689036610167	2.73298861717273	4.45659380021101	7.4913138392389	8.09006538682225	7.71801583169524	4.04282825380781	6.17872534116713	Low_risk	2.69687683386141
TCGA-CZ-5459-01	4.61095890410959	0	0.945085962544959	2.28180390119527	3.30395109783495	4.93909956184582	11.8426626839859	2.62031284095735	2.89617304080393	8.66553540195669	9.50077412715502	8.27874303826849	3.89902848015942	6.83589573707887	Low_risk	2.52498618048434
TCGA-CZ-5460-01	7.87123287671233	0	1.2114531001343	2.93746463500056	3.91733877246474	4.37320326416811	11.5802114671008	2.73710263094467	3.4657846747451	7.30967905414739	7.76331330678577	7.95899264359414	4.07238384885671	7.3597485203694	High_risk	3.10342101466704
TCGA-CZ-5461-01	0.131506849315068	1	1.30667042774591	2.59532933369775	3.36184931736903	5.03245305413816	11.6268344674	3.06900137074901	3.87052746764244	7.26316048727793	8.31910364542822	8.60948113598587	4.85027790733572	6.48064122225428	High_risk	3.13623330914817
TCGA-CZ-5462-01	0.852054794520548	1	1.225746186571	3.73598820279956	4.95291910155325	4.67354795033099	11.7505737042272	2.08138167478615	3.71964968116561	6.94720768896014	6.32426376140212	9.64043316402025	5.69151644906806	6.13779086814395	High_risk	3.10830041337548
TCGA-CZ-5463-01	1.81369863013699	0	1.17761165583179	2.57544503881932	3.21986596520193	3.90608378832078	12.0892628104386	2.72607010306383	2.09826639282126	6.85884158704154	6.48195691095899	8.0012469018282	4.43281624054194	5.49500357787799	Low_risk	2.84247059644973
TCGA-CZ-5464-01	5.83013698630137	0	1.6337229502874	2.6502817257461	3.2190140868725	4.87141727446678	12.7764299622338	2.78204033433164	3.67052597035102	6.6663540324576	7.86327343019281	7.69967845988037	4.35854821522699	6.76930617870292	High_risk	3.34750169794157
TCGA-CZ-5465-01	7.02465753424658	0	0.657902278168087	2.35667716031265	2.68683248393551	4.73270915471935	11.0200841938824	2.76579610371936	4.46156688997353	7.53415241759074	7.82724857218627	7.74826767469146	4.74777696741828	7.02812268613613	Low_risk	2.85722230148428
TCGA-CZ-5466-01	1.87671232876712	0	1.92977241804589	3.01050284963338	3.55788717194602	5.09698431492086	12.2427345301516	2.69515164969923	3.47458485470413	7.65241204847051	8.34205658435924	7.46200127631337	5.27028374790235	6.44577210921096	High_risk	3.05734661049171
TCGA-CZ-5467-01	0.16986301369863	1	0.722275971697037	1.45715654275711	2.43120686529917	3.28938206464152	11.2635654504002	3.33720825974093	3.70588607339863	8.39686876275539	11.2102510476196	8.74365920692287	3.94806290670005	6.48770967016953	High_risk	3.49551976127374
TCGA-CZ-5468-01	0.161643835616438	1	0.300708773825921	2.12951750949925	2.33289451564461	2.59029727651053	11.4978199704389	2.88100781022592	0.018712494959829	8.0380366446505	10.603234426105	8.02209396062907	5.09820974151206	7.80879710486585	High_risk	4.50979436462609
TCGA-CZ-5469-01	0.301369863013699	1	0.400468376663454	0.55588875727296	1.56945870182764	1.6788919049548	10.7960960216793	2.10031670916966	3.62400740066594	7.2072278454946	10.2205571049529	6.84858530624003	5.20502696734735	7.65148028825112	High_risk	5.04203020065387
TCGA-CZ-5470-01	1.05753424657534	0	1.64863001642854	2.31195157628187	3.47190929560644	3.82442193480475	12.6218126334932	2.25327720059626	2.05755129332125	7.74260414861405	6.55967939735745	8.15003690924446	5.19416957700399	6.33163790715087	High_risk	3.27985704341917
TCGA-CZ-5982-01	6.68219178082192	0	0.724014188172057	2.25539820682812	2.29429054926254	2.49277760371963	10.5602079025722	3.32834041962524	2.57244488489639	8.53039628324127	9.80535424825729	9.01553962410429	4.75151343356845	6.09189879174739	High_risk	3.33622027397347
TCGA-CZ-5984-01	5.66301369863014	0	1.89424131826637	3.47462646981727	3.50641701992012	4.20194920172169	12.7009120081757	2.53116935341175	3.68195464884297	7.49630270350247	7.82445400766388	8.68417969516715	4.62015733995934	6.59202717888512	High_risk	3.10068580779408
TCGA-CZ-5985-01	5.47123287671233	0	1.63739405374642	3.19951797864489	3.93009334567587	5.07646311386801	12.2903288679472	2.53554730538123	2.96547902014782	8.17678403264246	8.0447864555918	8.42708399018543	5.00662333218994	6.26580114834777	Low_risk	2.64287611282401
TCGA-CZ-5986-01	1.02191780821918	0	0.889994285773259	3.20386733529458	3.17451033590777	3.82006495004029	11.8490510375008	3.13107272425455	2.51752790978532	9.16547277833918	5.98990518233995	8.36471925527426	3.92035812495078	5.95948991616092	Low_risk	1.4815648000978
TCGA-CZ-5987-01	1.03287671232877	1	1.36985406899102	3.04458053618122	2.74657152199824	2.25516644228113	12.1190671274894	2.07546386381674	1.98018323063926	7.23020042968854	9.39477192158577	8.36634429913226	4.48256683405053	6.04455475268522	High_risk	3.77829270503687
TCGA-CZ-5988-01	1.8986301369863	0	1.15513836549688	2.59812600221996	3.21677825697999	3.09698595367425	11.1245459366363	3.53921886853892	4.64825597550326	9.44217143161138	7.95851849721033	8.14065385751463	3.97407493712399	6.00092567951961	Low_risk	2.05166913532243
TCGA-CZ-5989-01	5.21917808219178	0	1.935391299471	1.28019147452223	4.95613350570016	4.59013362365804	10.3412087673857	1.94064586789619	2.76820962328898	5.65725217071371	1.56535585677293	8.6274555338528	5.50128994594241	3.39071012207564	Low_risk	2.31131061760485
TCGA-DV-5565-01	3.64109589041096	0	0.448961578949559	0.671704693438951	0.966719856933537	2.53192362845292	11.2051591096323	2.92783092071878	3.13054348730362	6.99534940592404	8.96471352004927	7.1434950479258	4.36601504862514	5.63027984158568	High_risk	3.66264157282183
TCGA-DV-5566-01	3.83013698630137	0	0.608272205773528	2.02674400877015	2.83414444815053	4.88213101343351	11.6570993979216	2.22962430018815	2.4305779701872	7.8832189556414	9.27634945734697	7.89538994162565	4.76827553446372	6.33630590848856	High_risk	2.92304428516929
TCGA-DV-5567-01	5.49041095890411	1	0.280392775352845	1.91052646020437	1.40324059253942	1.70069696498329	9.65290720825302	3.06819181919745	3.07024357684331	8.58437473261497	7.84262699721155	6.32933090477889	4.54728225763891	6.17572699892424	Low_risk	2.68313900497211
TCGA-DV-5568-01	1.01369863013699	0	1.1271701090447	1.66807424936329	2.54298836558038	3.32496071530362	12.0197758665774	2.40603483080042	3.74786222015887	7.89722342974645	10.4811093275173	8.47934568700334	3.97862943997369	7.06244539848464	High_risk	3.77646196377882
TCGA-DV-5569-01	0.972602739726027	0	1.23407646350067	1.99219981202645	3.84481568521301	4.52694568166398	12.2124498079051	2.49343527103991	3.9230763587687	8.90560330346448	7.52013743994237	8.16458892515775	4.73642340199491	6.0104742409817	Low_risk	2.3910122750369
TCGA-DV-5573-01	3.0958904109589	0	3.0252452313683	3.93524764017317	3.81894640817407	4.42562618317268	13.6630848703452	2.75665540343364	3.16269092927253	7.7670478060786	8.5488860514463	7.12756662746015	4.41840336986158	6.27853709403115	High_risk	2.96115316701855
TCGA-DV-5574-01	0.978082191780822	1	2.04232065574405	1.95131372373948	4.21568615190753	4.4279291462191	12.7905754942911	3.36332038911992	5.62529086154039	8.14977457795141	9.04384813945517	8.02957691634915	4.4200060074193	5.9079577268289	High_risk	3.14888344758429
TCGA-DV-5575-01	4.73698630136986	0	1.12539254554593	2.33042728733719	4.34386926617551	4.24552462743109	12.44316680441	3.05824201662386	3.91350840376119	8.93241864560784	8.6880629006649	7.8891067872543	3.77862831704422	6.26793851559767	Low_risk	2.42229351231719
TCGA-DV-5576-01	1.99178082191781	1	0.37361340741488	1.81392295114376	0.798037121062283	1.43293593591696	10.2483653432195	3.31304372498123	3.32794078284954	7.68515544861987	8.8551531313243	6.2224549875035	3.97191767367353	5.88718256707107	High_risk	3.09150824860311
TCGA-DV-A4VX-01	4.45479452054794	1	0.871283900280318	2.0018313633322	2.81875209787837	2.29142784054327	10.2988519429264	1.91167737030334	0.91258177515659	6.9105425266765	10.2115012082927	9.73633240111514	3.80725808337492	7.6655301021756	High_risk	4.48805563177465
TCGA-DV-A4VZ-01	1	0	0.355190110563292	0.805316184383025	0.833374064371739	2.22789265084942	9.52201798334074	2.69916846562828	1.50500010048134	6.97125671922788	8.33589800740662	7.05417455948522	4.95669334284003	5.80325949958368	High_risk	3.68853175416298
TCGA-DV-A4W0-01	5.5013698630137	1	0.749018063454717	1.56811446650783	2.85633559166942	2.96088642741744	10.45343771177	3.3558215654366	2.71905353335957	8.7715153923484	9.31803665343432	7.82303658907978	3.86235173210431	5.86700076978114	Low_risk	2.70333039982165
TCGA-EU-5904-01	1.50958904109589	0	1.50031822967429	2.61706817032172	4.50207201536283	4.97128357973529	11.8635209052408	3.48184076771909	4.66766274605037	9.75733686110258	8.25372530768126	7.84835338302453	4.10125642305159	5.96255156646667	Low_risk	1.6711544988254
TCGA-EU-5905-01	0.326027397260274	0	0.514267835093783	2.18984733936237	2.5312485169999	4.47615984517028	12.7823548098789	2.6797432785507	5.13355079844664	8.44817332030962	10.1934990866662	8.07176294970375	5.19854215550452	7.2505796150494	High_risk	3.47030896944593
TCGA-EU-5906-01	0.564383561643836	0	0.812296357497858	2.66075294072886	4.50937847309346	4.43363815173369	12.1569346173051	3.32516106490144	4.62494319733041	8.75823288857094	7.01468562361664	8.53310676411207	4.31552273252366	6.00660142514192	Low_risk	2.14418900138197
TCGA-EU-5907-01	0.347945205479452	0	0.371916140541559	3.33425142890726	2.06733920950316	3.02267282809152	12.2880950651833	2.87403002765111	2.66949199421089	7.87884581868549	9.19759435260386	8.28534064045223	4.57374361607315	7.68193548466679	High_risk	3.57855105171086
TCGA-G6-A5PC-01	0.663013698630137	1	0.424440202845964	0.578305374333577	2.10112989045716	1.76190455094901	12.2922504451188	1.49782104604598	0.868525915868358	7.38906988413912	7.43448263432303	8.13863090537604	2.91045370613729	6.19247620598893	High_risk	3.38788987712522
TCGA-G6-A8L6-01	0.832876712328767	1	0.595313028592463	1.28280724153398	2.62738710293856	2.83972530233483	11.9645405783056	3.07921418911626	2.04785830793495	7.29858206454165	9.5682398284481	6.8651185089754	3.96110311797266	6.14657876603706	High_risk	3.75787139493097
TCGA-G6-A8L7-01	5.84383561643836	0	0.363237372017811	0.885891061287718	1.22750635702273	1.80503451980941	9.06399474912409	1.8927073336376	0.164739363278809	6.76402379408445	10.9659529188015	6.79298302126908	2.97907531459109	8.16818291474269	High_risk	4.37232904139559
TCGA-G6-A8L8-01	2.98904109589041	0	0.620795994402564	2.79197915647429	2.20887067093826	1.48284256849305	9.95486874756348	3.05691553481055	1.64993956265491	7.94855870115607	5.84882168517138	5.79701235311014	3.82247195662432	6.75285071468152	Low_risk	2.5269388549793
TCGA-GK-A6C7-01	0.167123287671233	0	1.06886065836075	2.72117378389142	3.02722877609954	3.43352471056058	11.631219808956	4.13328398044087	3.13113600730303	9.46618716499692	8.19011682500066	7.53819724860361	4.1105890389288	6.32519450909275	Low_risk	2.21689394273678
TCGA-MM-A563-01	1.61917808219178	0	1.78073817328705	3.05958296623809	3.7681110454435	4.64692902424753	12.3956591976361	3.06159080252063	3.59762580221405	6.52585924467649	7.63594669175569	6.46402568031852	3.91714985526781	6.24912815637043	High_risk	2.93980130496605
TCGA-MM-A564-01	1.66301369863014	0	0.137611230269564	0.951654188637111	2.0046146765469	1.4899737975551	9.86718169099797	2.58976677993744	2.72848946477583	5.22776851141288	7.91766058746912	5.51534567107035	3.68887899012832	5.87830611814474	High_risk	4.10711647498081
TCGA-MM-A84U-01	1.91780821917808	0	0.59719657600276	1.50832554852542	2.18330407029141	3.12174422625365	11.4057813612939	2.03968373762428	3.72135092226298	7.65911813536235	7.6523936432898	7.67911820670248	3.48802796060896	6.23324870680177	Low_risk	2.67154412175062
TCGA-MW-A4EC-01	1.36438356164384	0	0.730138898766932	2.32883944289494	2.76304202301198	3.67769986295193	11.362319392399	2.83101646594876	2.0885055074601	8.53631007074063	8.08217233630407	6.43717727440377	4.10316900197575	6.23700984799233	Low_risk	2.32595990394356
TCGA-T7-A92I-01	0.975342465753425	0	1.23640987623416	3.37830884859661	3.28049887031718	2.81852574915872	10.9263138429287	2.36405951177834	1.05322480934811	7.30057057695319	4.29175090370438	7.14286108588779	3.8191926280705	6.14245235395977	Low_risk	2.12201969520914
