# Supplementary material for: Comprehensive Multi-Omics Identification of Interferon-γ Response Characteristics Reveals That RBCK1 Regulates the Immunosuppressive Microenvironment of Renal Cell Carcinoma
Source: Front Immunol. 2021 Nov 2;12:734646. doi: 10.3389/fimmu.2021.734646 (PMC8593147; doi:10.3389/fimmu.2021.734646)
Supplement: Supplementary file 7 [file DataSheet_7.zip › Nomogram_PFS.csv]

	time	status	MT2A	RBCK1	PNP	LATS2	PFKP	Age	pT_stage	pN_stage	pM_stage	Grade
TCGA-3Z-A93Z-01	385	0	9.20965601613319	6.80069742225081	6.1881562160082	4.49342767249859	8.6667389300761	69	T1	N0	M0	G2
TCGA-A3-3306-01	1120	0	7.99350918114633	6.89725644959161	5.79620003503742	4.40353333213471	9.08837577494445	67	T1	N0	M0	G3
TCGA-A3-3307-01	1436	0	8.55353322127277	6.22349600941653	6.15086041893495	5.48135759221282	8.91836262435977	66	T3	N0	M0	G3
TCGA-A3-3308-01	16	0	7.32213559555997	7.10855827742931	5.8135859701108	5.31233141445426	8.52807742207591	77	T3	N0	M0	G2
TCGA-A3-3313-01	735	0	3.78994225658337	6.09049494345599	5.12383921710507	4.93937345453679	5.49200178307432	59	T1	N0	M0	G3
TCGA-A3-3317-01	560	1	5.88904553342309	6.3576146437257	5.21055861131554	4.81627381465655	8.50046881073554	67	T2	N0	M0	G2
TCGA-A3-3328-01	1385	0	3.73389917246167	6.18283400148965	4.23665706322483	3.29897833679321	3.30716355780699	79	T1	N0	M0	G2
TCGA-A3-3329-01	1624	0	7.97010586873155	6.50379993326998	5.87307723322842	4.91499916375296	8.55516009288949	75	T1	N0	M0	G2
TCGA-A3-3331-01	1485	0	6.40602939373002	5.82486966987318	5.87584916637572	4.92454159276819	8.14580751464349	86	T1	N0	M0	G2
TCGA-A3-3335-01	1098	1	9.01743631285414	7.38408240284485	4.99186340678352	3.90056597758534	9.04337109590555	41	T2	N0	M0	G4
TCGA-A3-3343-01	945	0	7.00907057382082	5.95767864708468	5.74643543621671	4.95911027955186	9.16489206805674	79	T2	N0	M0	G3
TCGA-A3-3347-01	610	1	10.0748598674628	6.60689981200574	5.34339885687971	4.94755584641614	8.11125844950826	76	T1	N1	M0	G2
TCGA-A3-3349-01	1385	0	6.61103993652579	6.53468783605172	5.50766346750986	5.26362660347729	8.72378660426858	34	T1	N0	M0	G2
TCGA-A3-3351-01	910	0	7.37211269398731	6.5591031170929	5.54105714306982	5.14250924019005	9.1875753221845	42	T2	N0	M0	G2
TCGA-A3-3352-01	561	0	6.14315529270382	6.49450346515417	6.15152766278473	4.88945709966626	8.62671068398523	74	T3	N0	M0	G3
TCGA-A3-3357-01	2688	0	6.03476522294739	6.34954460662391	5.73643247755688	4.40176310865794	8.77686821734128	62	T2	N0	M0	G3
TCGA-A3-3358-01	1307	0	8.90531447413733	6.88481753603498	5.53364788006145	4.34081999629827	7.97830796046368	57	T1	N0	M0	G2
TCGA-A3-3359-01	2504	0	7.73534891881634	6.35723371787777	5.86314042729693	5.27564957228457	9.03392138031486	82	T1	N0	M0	G2
TCGA-A3-3362-01	1559	0	8.133028275579	6.23529886562109	6.41158490349423	4.88647815943046	8.59498210142321	60	T1	N0	M0	G2
TCGA-A3-3363-01	319	0	5.90710212119084	5.81987305310952	7.00371828000968	4.08196245481266	6.90461359750018	50	T2	N0	M0	G2
TCGA-A3-3367-01	2270	0	7.05042767514891	6.31294283544756	5.75722411721388	4.74462587615308	8.85610279445319	72	T1	N0	M0	G3
TCGA-A3-3370-01	2274	0	7.97666605681674	6.4986753426467	5.80369511079828	4.62921700141652	8.94899115548494	48	T1	N0	M0	G2
TCGA-A3-3373-01	1621	0	6.73091151155916	5.96252478282617	6.52490806587123	5.23272925371849	8.05891606968045	54	T1	N0	M0	G3
TCGA-A3-3374-01	1314	0	6.38339563916085	5.32673189818065	3.4090784374398	3.69236847484308	5.05504040082438	51	T1	N0	M0	G2
TCGA-A3-3376-01	1696	0	6.76471182110431	6.42113139284269	6.05085773705558	5.83397925294695	8.10521658500562	51	T1	N0	M0	G2
TCGA-A3-3378-01	630	0	6.7692031998265	6.93319325068641	5.20940277469463	4.34849138962416	7.72800214680322	60	T1	N0	M0	G3
TCGA-A3-3380-01	567	0	8.49671303951018	6.3949166494062	5.11438313172342	5.45390653280514	8.35716586385277	54	T1	N0	M0	G2
TCGA-A3-3385-01	1993	0	5.03866282786327	6.15837018565218	5.90614467192784	4.63880713657553	8.44579009807485	46	T1	N0	M0	G2
TCGA-A3-3387-01	617	0	9.77737732819558	6.65053461074328	5.13953760156686	5.12937081965284	8.8404071524852	49	T1	N0	M0	G2
TCGA-AK-3425-01	3343	0	9.94919934660913	6.54542326378196	5.87024878341908	4.23410173707369	8.00765405234358	68	T1	N0	M0	G2
TCGA-AK-3426-01	256	1	9.89980486823964	6.34732972218735	3.83110908608492	2.94141414160913	6.97284393018764	37	T3	N1	M0	G3
TCGA-AK-3428-01	3728	0	9.81429973040978	5.49966220820006	5.94845140082231	5.00218244943888	8.90458718405481	62	T3	N0	M0	G2
TCGA-AK-3429-01	3328	0	7.5748528040281	6.73170002584321	4.92245071649551	3.85621615375209	8.46177580929498	54	T2	N0	M0	G2
TCGA-AK-3436-01	1189	1	9.92472116904984	7.48482140975738	4.75030521795088	4.93389986589121	8.23532406757312	40	T2	N0	M1	G2
TCGA-AK-3450-01	1779	0	7.50788606692672	5.92922926428577	5.33952172288904	4.47512457483551	8.14960945460809	85	T1	N0	M0	G2
TCGA-AK-3451-01	2868	0	6.29890817616121	6.22306995090841	4.87708059734094	2.64118398493389	7.70744564677633	48	T2	N0	M0	G3
TCGA-AK-3456-01	1143	0	5.29690976789264	5.54396501774769	5.58087264304775	3.98123518690574	6.67683551413642	48	T2	N0	M0	G3
TCGA-B0-4688-01	101	1	10.6349263437925	6.046354005249	6.2121219041617	4.0244074849973	6.32384703045669	46	T4	N0	M1	G4
TCGA-B0-4690-01	43	1	10.699027471056	7.31029431233584	5.42306771000391	4.90403676937178	8.64364206682555	65	T4	N0	M1	G3
TCGA-B0-4691-01	139	1	8.95998605708597	7.48449716418903	4.72406664212365	3.25527725715193	8.08585883487024	55	T2	N0	M1	G3
TCGA-B0-4693-01	77	0	8.07887828948759	6.45239866988978	5.99498711647913	5.00441300032561	8.66959846794309	72	T3	N0	M0	G4
TCGA-B0-4696-01	794	1	7.41480103884598	6.82271360054533	3.90205644083142	4.80687212143076	5.09426361202067	58	T3	N0	M0	G3
TCGA-B0-4699-01	110	0	8.64126340433923	6.88813374242241	5.59596948864489	3.84329077404776	6.89415186997941	74	T4	N0	M1	G4
TCGA-B0-4701-01	238	1	10.8900414405194	6.94082868211856	5.78292108653813	4.70194308334802	8.92288961902062	66	T3	N0	M1	G3
TCGA-B0-4703-01	182	1	9.03360986650886	7.44849411033777	6.39113212868461	5.26618779745179	8.90127769305802	51	T3	N0	M1	G4
TCGA-B0-4710-01	1755	0	7.06315724216056	6.77870944179576	6.10599441647853	5.09532294003727	8.37846324119176	75	T3	N0	M0	G3
TCGA-B0-4810-01	205	1	9.45397077653929	7.68229391825335	5.812191586059	4.28406114492087	8.8685458420528	47	T3	N1	M0	G3
TCGA-B0-4811-01	458	1	6.74678992788288	6.40410880640023	4.69153392227954	3.2920950586986	6.39765393579622	48	T3	N0	M0	G3
TCGA-B0-4814-01	168	1	7.36845996976466	6.94180352618967	5.51978574219307	5.10557120790596	8.64937639506735	58	T4	N0	M1	G3
TCGA-B0-4816-01	1371	1	8.94803824688973	6.19560209542018	5.818723986668	5.13484825093917	7.93496558284561	49	T2	N0	M0	G3
TCGA-B0-4817-01	1019	0	7.45838214175475	6.39955397787705	3.23114455089333	3.03166290737038	7.3000743158118	81	T3	N0	M0	G3
TCGA-B0-4821-01	1230	1	11.0563781017715	7.72954449007169	4.24483208116825	4.47480363203595	8.04288538714093	68	T3	N0	M0	G3
TCGA-B0-4823-01	454	0	8.83334188833804	6.02354875898128	5.68451457680993	5.17957255126917	8.64897874851482	88	T1	N0	M0	G2
TCGA-B0-4824-01	1657	0	6.27703519011782	6.30393769657106	6.0253587840179	4.65780092848136	8.44100705587657	49	T1	N0	M0	G3
TCGA-B0-4827-01	668	1	7.37216684479397	6.47605307049587	5.10866518124048	4.213800569406	8.97298488112217	77	T3	N0	M0	G4
TCGA-B0-4833-01	2386	1	7.73924535255677	6.03773841172199	4.99443157092538	4.07760526210127	7.76571571224121	82	T1	N0	M0	G2
TCGA-B0-4834-01	2090	0	5.41204263280633	5.09807987753087	3.79715506777904	3.98666703010276	6.19113313350618	49	T1	N0	M0	G3
TCGA-B0-4837-01	1208	1	8.99552737147059	6.62886607381084	5.6843381350631	4.09810428031132	8.0587560738065	63	T1	N0	M0	G3
TCGA-B0-4838-01	834	0	8.35634804186306	6.20432023694877	5.3883420127975	4.69068523687798	8.15307935583742	69	T1	N0	M0	G3
TCGA-B0-4839-01	1639	0	8.17306836505063	5.44030731410043	4.61775877019633	3.97365416060383	6.98116302434707	80	T1	N0	M0	G2
TCGA-B0-4842-01	250	1	7.60193781192843	7.06061082576403	3.79437366484936	2.81051649857531	6.91471360742884	73	T3	N0	M0	G4
TCGA-B0-4843-01	320	1	6.03826225154782	6.82332148262634	5.76944518224974	4.14312816815046	6.73960801089766	57	T3	N0	M0	G3
TCGA-B0-4846-01	163	1	7.59403528025637	6.16600486203441	6.3549694225337	5.17796096450585	9.04994526049397	52	T3	N0	M1	G2
TCGA-B0-4852-01	860	1	7.87473188973872	5.91993965128816	5.8290704265879	4.83899486099542	7.96930707035747	78	T2	N0	M0	G2
TCGA-B0-4945-01	2145	0	7.7277029541848	5.74950672480002	5.93526767267579	5.61006699247533	8.97002779670481	75	T1	N0	M0	G2
TCGA-B0-5075-01	637	0	6.3498534753378	6.61442770825058	4.8091402447977	3.98940265558212	8.62887655531395	77	T3	N0	M0	G2
TCGA-B0-5077-01	1317	0	6.84971980503375	6.73960759631026	5.61579960655982	4.73584382590996	9.10418213180221	77	T1	N0	M0	G3
TCGA-B0-5080-01	103	1	8.8535013684285	6.65054921677395	6.77328878659599	5.38997181145282	7.96149578384128	63	T3	N0	M1	G3
TCGA-B0-5081-01	213	1	8.86992749701438	6.40932483379906	4.90417160829051	4.40662178582419	7.22671764064965	79	T3	N0	M0	G2
TCGA-B0-5083-01	1045	1	6.78027211080257	5.35788653752036	3.48430074455576	3.02302343131719	4.10541092174872	63	T1	N0	M0	G3
TCGA-B0-5084-01	65	1	7.60965961099251	7.61896240868788	4.18569640751195	4.49516116351937	6.68579268148838	33	T3	N1	M1	G3
TCGA-B0-5085-01	770	0	7.08171983730318	5.74603521397178	4.10865899940529	3.42651336779664	7.62379764143243	76	T3	N0	M0	G3
TCGA-B0-5088-01	563	0	8.49559872535744	6.11230284604954	5.23774948435972	4.45866632606042	8.25311518447361	53	T1	N0	M0	G3
TCGA-B0-5092-01	459	1	8.65396109305352	6.81593335745607	4.84579191069657	3.75773026287147	7.84642734438596	53	T1	N0	M1	G3
TCGA-B0-5094-01	75	1	8.82451925674834	8.14655269678204	4.19177239956116	4.00658023133841	9.36583193222723	62	T3	N0	M1	G2
TCGA-B0-5095-01	245	0	9.2562597904051	7.02156141565009	6.2570510167328	5.28007009917264	8.67330712098688	81	T3	N0	M0	G3
TCGA-B0-5097-01	359	1	9.72422418563014	7.37213786609183	6.48371673383654	5.41387717680509	8.01768981184972	59	T3	N0	M0	G2
TCGA-B0-5104-01	2752	0	7.50704258183813	5.63674489655329	6.29862616560317	5.21109240592561	8.60248550885491	90	T1	N0	M0	G2
TCGA-B0-5106-01	1598	0	8.64418586660595	6.65296616263807	4.80762373907971	4.93329905793574	8.20853173839554	64	T1	N0	M0	G2
TCGA-B0-5107-01	549	1	6.91155705798416	6.99040516948619	4.2898757585679	4.10279129712191	7.57588126700756	65	T2	N0	M1	G4
TCGA-B0-5108-01	1782	0	10.5392343405087	6.49306896910569	6.05305072146216	5.29335805274498	8.46664184829791	54	T3	N0	M0	G2
TCGA-B0-5109-01	70	1	8.35212789162725	6.46924318123614	5.86099853053169	4.54200532679183	8.15270595657021	69	T3	N1	M0	G4
TCGA-B0-5110-01	2009	0	6.259089468714	5.98675292575546	6.72503440963561	5.70803317902951	8.77458662240866	71	T1	N0	M0	G2
TCGA-B0-5113-01	1175	0	8.07383513253747	6.1559466590797	5.34412826098922	4.96336095012103	8.45098146536738	69	T3	N0	M0	G2
TCGA-B0-5115-01	75	1	6.25724860453613	6.32630779414013	5.58188426371145	5.25503213107139	8.88647778259288	43	T2	N0	M1	G3
TCGA-B0-5116-01	1129	1	7.99400548524234	7.14525172585698	5.74186851861396	4.68332345434043	8.66819105873474	52	T3	N0	M0	G3
TCGA-B0-5119-01	1552	0	6.66916733712848	6.08173113619592	6.11029122196862	4.89994454253617	8.81961854909276	61	T1	N0	M0	G2
TCGA-B0-5120-01	1169	0	9.34325522345133	6.08987689782892	5.14064062118804	5.17756037275167	8.61629906469249	72	T1	N0	M0	G2
TCGA-B0-5121-01	1485	0	7.27733643617826	5.47634483837746	4.72947912266299	4.00690300329598	7.08018399321548	56	T1	N0	M0	G2
TCGA-B0-5399-01	1411	0	7.01995428777311	6.29161963349868	5.82107878218862	4.73667943641283	8.57365801996434	46	T1	N0	M0	G2
TCGA-B0-5400-01	1733	0	8.93041572780237	7.28465241137621	3.85767647806442	3.57689378974505	7.84078546838267	59	T3	N0	M0	G4
TCGA-B0-5691-01	3250	1	8.29735283588239	6.44631303862244	6.12793211805562	5.5089346174182	8.8085437833914	66	T1	N0	M0	G3
TCGA-B0-5692-01	3944	0	7.47785776940035	6.05892631015771	5.21815883351673	3.9796302733696	8.50729446981354	66	T3	N0	M0	G3
TCGA-B0-5694-01	288	1	7.59146995788631	5.47327455655581	5.20206768926437	4.70371237350558	8.46998496036186	71	T3	N0	M0	G3
TCGA-B0-5695-01	2150	0	6.87971700937312	6.25162629473432	6.28870461237108	5.21054063031493	8.65089383807934	61	T1	N0	M0	G2
TCGA-B0-5696-01	1717	1	6.90246702979866	7.40540524770676	6.3211350487851	4.20899095470884	8.6973923849788	69	T3	N0	M0	G4
TCGA-B0-5697-01	2630	0	7.41076287551292	6.70923572276009	6.55823737664677	4.34125773056176	7.74150601651786	50	T1	N0	M0	G2
TCGA-B0-5698-01	3631	0	9.18012447866296	5.82442475715647	6.42370578329396	5.25399298522992	8.44965960949939	77	T1	N0	M0	G3
TCGA-B0-5699-01	94	1	6.9868800369562	6.547473416085	5.94871553542673	5.40105566655121	9.07739471087777	53	T1	N0	M0	G2
TCGA-B0-5700-01	1790	0	8.92384429044452	6.56996003841302	6.68962567921351	4.30814368146714	9.03483806311816	77	T1	N0	M0	G2
TCGA-B0-5701-01	224	1	8.31625910132785	6.58614670320813	4.88909631970021	4.66677237093473	9.2642044303118	65	T3	N0	M0	G4
TCGA-B0-5702-01	2172	0	10.1348722663933	6.56613999148921	3.9392517998423	2.07363907817786	5.77517269253359	71	T1	N0	M0	G2
TCGA-B0-5703-01	2246	0	8.23201739706217	6.16078857230443	5.10275480524811	4.52653911796117	7.93189604166422	73	T1	N0	M0	G3
TCGA-B0-5705-01	842	1	5.92927855864956	6.13495232833259	6.67787584017145	4.75326634304517	8.73345119775836	65	T1	N0	M0	G2
TCGA-B0-5706-01	3205	0	7.62342769717594	5.98060226188782	4.77232026308009	4.60353996452608	8.97519067247355	45	T2	N0	M0	G2
TCGA-B0-5707-01	3744	0	7.91005938828469	7.16427713101143	7.00011506170226	3.70389801734343	7.31975923630798	39	T1	N0	M0	G3
TCGA-B0-5710-01	1441	1	7.61744849716978	6.04325721580471	5.92462118865641	5.80420213461621	8.1405629045327	57	T1	N0	M0	G2
TCGA-B0-5712-01	725	1	7.77280883899323	5.5357257176869	5.39881057320337	4.32868275444471	8.40344047981019	68	T2	N0	M1	G3
TCGA-B0-5713-01	2782	0	6.30099640838721	5.85238039881641	6.25745337469113	5.47780116732355	8.4708045733511	75	T3	N0	M0	G3
TCGA-B2-5633-01	963	0	7.84611383283864	6.3994542707194	5.89578659178631	5.58339254347706	9.03075153726667	56	T1	N0	M0	G2
TCGA-B2-5641-01	656	0	7.8016980565661	6.89466411691852	5.37770550036274	4.5888122335608	9.03073518846758	79	T1	N0	M0	G3
TCGA-B4-5377-01	365	0	8.20528297405986	6.53796763168886	7.35484109308931	5.72991683183504	9.3344538625628	68	T3	N0	M1	G3
TCGA-B4-5378-01	175	0	9.51518518844971	6.05253068507514	5.62489871549181	5.85651498757866	9.17948851520594	62	T1	N0	M0	G2
TCGA-B4-5832-01	155	0	5.97372032195219	4.41126608602637	3.81977678918982	4.85463486429822	5.86045608797542	65	T3	N0	M0	G2
TCGA-B4-5834-01	38	0	7.88579075251476	6.15124034843381	5.8323080581891	5.59011970180983	8.86048032519393	59	T1	N0	M0	G1
TCGA-B4-5835-01	16	0	7.33407530479253	6.08306056896244	6.05736864364709	4.10051070035443	6.24609712044745	64	T1	N0	M0	G2
TCGA-B4-5836-01	141	0	8.34686499576405	6.35452723919716	5.72417961933484	5.32175395155146	8.82911170551434	61	T1	N0	M0	G2
TCGA-B4-5838-01	166	0	6.49537679725886	8.28120194980193	5.18650799734961	4.64186487192768	9.62961827877384	52	T3	N1	M0	G2
TCGA-B4-5843-01	11	0	6.79949512917399	5.59325975438684	5.11089904616009	5.39770326954247	8.38970987601696	45	T1	N0	M0	G2
TCGA-B4-5844-01	7	0	6.77580677401033	6.03602726593281	6.2976025227801	5.61198075749335	9.16187959246948	61	T2	N0	M0	G1
TCGA-B8-4143-01	709	1	9.82040528026566	8.32105231472744	5.88263625234979	4.75979557468857	8.90489365875148	66	T3	N0	M1	G3
TCGA-B8-4148-01	1520	0	7.65550294648117	6.64687762933457	5.82393268917274	5.53181537148853	8.9938985494476	63	T1	N0	M0	G3
TCGA-B8-4151-01	1299	0	6.77161874289154	5.92469923667237	6.21906549969994	5.05439921543534	8.48627287678022	51	T3	N0	M0	G2
TCGA-B8-4154-01	1380	0	7.10982113763034	5.93440623365981	6.90127505588418	3.93214941706387	8.00506950265959	73	T1	N0	M0	G2
TCGA-B8-4619-01	523	0	5.50258959585702	5.3384196022394	3.46504745677895	4.07047390926539	5.85225624448698	58	T1	N0	M0	G2
TCGA-B8-4620-01	604	1	11.1794652626754	6.90918003762055	5.77043935901391	4.66319938452042	8.24017992404101	70	T3	N0	M0	G2
TCGA-B8-4621-01	788	0	6.05193850046975	5.8955277890294	5.17868807954503	4.45137978272693	7.15776607818172	63	T1	N0	M0	G3
TCGA-B8-4622-01	1227	1	7.78448965142894	6.70256978218897	5.56669948700927	4.89104148319052	8.46701991361946	57	T3	N0	M1	G3
TCGA-B8-5158-01	1218	0	9.25427327604082	7.42519656900818	5.57812606241556	4.60484567684865	8.94375980039014	56	T3	N1	M0	G4
TCGA-B8-5159-01	722	0	7.59282708024713	5.92886466128087	5.63381600151284	5.14100982165048	9.28050969263203	61	T1	N0	M0	G3
TCGA-B8-5163-01	822	0	8.83959386304481	7.19356967617942	6.00363727741938	5.10431215803581	8.8174435630022	63	T3	N0	M0	G3
TCGA-B8-5164-01	26	0	5.93106833572488	6.05668723028824	5.30091470716564	4.7998044854666	8.55053683719283	65	T3	N0	M0	G3
TCGA-B8-5165-01	737	0	6.92359241585507	5.89870886473902	5.72698887916899	5.49994109645471	8.60326231928089	43	T1	N0	M0	G2
TCGA-B8-5545-01	1525	0	7.84097704183731	6.15338823397108	6.61740472003036	5.19078570250613	8.68559291980765	42	T1	N0	M0	G2
TCGA-B8-5546-01	505	0	6.04567031026969	5.59623055365618	7.51513473942444	4.41169276283984	6.66020618083877	38	T1	N0	M0	G2
TCGA-B8-5549-01	194	0	8.70881533380413	6.09996144862781	5.16366107140916	5.26829651524361	8.38206519061533	53	T1	N0	M0	G3
TCGA-B8-5550-01	694	1	7.74820137928059	7.62374240848049	5.48650514999495	4.83986465896192	7.98879740381291	71	T3	N0	M0	G3
TCGA-B8-5551-01	16	0	7.50760478035862	7.78499401926825	5.33364876954732	4.24976209551751	8.50279323127468	65	T1	N0	M0	G3
TCGA-B8-5553-01	435	0	9.01850849093825	6.09872214983148	5.37385629880593	5.89833569579306	9.6734699624596	67	T1	N0	M0	G2
TCGA-B8-A54H-01	256	0	6.49740770259928	6.415801062267	6.48709437602157	4.93244536723364	9.18568171192304	69	T2	N0	M0	G3
TCGA-BP-4158-01	3377	0	7.30812398570574	5.74462468442636	5.59083513073137	4.5539720605549	8.04349565938263	69	T1	N0	M0	G2
TCGA-BP-4159-01	2352	1	7.77205779267646	5.43789363865678	4.93563367576343	4.40537764528707	6.71528555592192	70	T1	N0	M0	G2
TCGA-BP-4160-01	2881	0	7.81320849940353	6.39466140936658	6.33493810992737	4.93594040408228	8.86029787254103	67	T3	N0	M0	G2
TCGA-BP-4162-01	3074	0	8.21862259491387	6.36685122596518	5.60331100076354	5.13629601557536	8.45008071802313	65	T1	N0	M0	G2
TCGA-BP-4163-01	2839	0	7.19519779238638	6.53594230770245	5.10204404571626	4.93029723866875	8.02023798795389	60	T3	N0	M0	G3
TCGA-BP-4165-01	1049	1	7.00630321489991	5.98285868996514	5.52942538752853	4.00727705408458	7.78737140507265	64	T1	N0	M0	G1
TCGA-BP-4166-01	13	0	7.68589568342599	6.00873371526483	5.98475887679795	4.35426841419655	7.65724802219023	69	T3	N0	M0	G3
TCGA-BP-4169-01	78	1	10.338858932374	7.27720804298723	6.58238445717447	5.57968293739936	8.54965828321588	76	T2	N0	M0	G2
TCGA-BP-4170-01	2343	0	7.46332123376155	5.82393968653972	6.14218692433164	4.95606010705402	7.96843787884256	72	T1	N0	M0	G2
TCGA-BP-4173-01	1893	0	8.21043679889074	6.80493725845239	5.4778563010858	4.9824536616042	8.59527768982984	47	T2	N0	M0	G3
TCGA-BP-4174-01	1879	0	7.14397704690331	6.29363352740681	5.71918913405777	4.15117850204832	8.22559504748327	49	T2	N0	M0	G3
TCGA-BP-4325-01	2964	0	5.89269837828021	6.2649683238124	6.07700208762221	4.6463876009307	8.6434554244428	64	T1	N0	M0	G2
TCGA-BP-4326-01	958	1	10.6434379799673	7.71263139951925	6.08212318196234	5.35506911482346	9.31688705934365	53	T1	N0	M0	G2
TCGA-BP-4327-01	109	0	8.55500092679278	6.55587605426169	4.92303984342596	4.62182974607831	8.68470691677117	75	T2	N0	M0	G2
TCGA-BP-4329-01	134	1	8.5607388831843	5.96404213961037	5.62642014729161	4.40472305273277	7.56755095292758	75	T3	N0	M0	G2
TCGA-BP-4330-01	1888	0	7.15935556203759	6.39139670603243	5.60737756071178	4.94863258047854	9.09175088537209	60	T3	N0	M0	G2
TCGA-BP-4331-01	2454	0	7.06193785467871	6.6693280385422	5.85295757452301	5.08681841886682	9.1075946861947	52	T1	N0	M0	G2
TCGA-BP-4332-01	1133	0	6.65714587582888	6.06083999030127	6.21968753231882	5.35659187543688	8.28777732851827	36	T3	N0	M0	G2
TCGA-BP-4334-01	442	1	6.64064202016514	6.3725399358289	2.7014600581955	2.54901945541535	3.23963151703799	56	T3	N0	M0	G3
TCGA-BP-4335-01	160	1	8.05898845463069	5.74933627422583	5.55727334999323	4.20431780986856	7.46398272448598	65	T3	N0	M1	G3
TCGA-BP-4337-01	2	0	8.18695259774504	8.02641215038611	4.85914390432314	4.10042822818148	8.35234399129221	76	T3	N0	M0	G4
TCGA-BP-4338-01	1757	1	10.5631514066402	7.97048654615038	5.11715325755574	3.37241871766643	9.67518786239915	43	T1	N0	M0	G3
TCGA-BP-4340-01	562	0	6.03692560054105	6.19753065253086	6.9282086672795	4.97767346703872	8.27998648656927	70	T1	N0	M0	G2
TCGA-BP-4342-01	240	1	9.13526503811176	6.61326129820961	5.41404389516031	5.29311485236612	9.99058501726549	79	T2	N0	M0	G3
TCGA-BP-4343-01	330	1	8.75119719273963	7.51436642637689	5.71672900677172	4.64460495835261	6.89647432596701	64	T3	N0	M0	G3
TCGA-BP-4345-01	1516	0	8.92196504672789	5.60044693461961	6.33747944094054	4.93206464275803	7.34021461536164	62	T3	N0	M0	G3
TCGA-BP-4346-01	1493	0	6.75063609489341	6.6065258019126	5.5162554940624	4.19219353494859	8.30432294324752	57	T3	N0	M0	G3
TCGA-BP-4351-01	873	1	10.146658626786	7.12561499544392	5.44318370143636	4.59231992299001	7.98891836563668	51	T3	N0	M0	G2
TCGA-BP-4352-01	13	1	11.5867156797216	8.04874587206875	4.06487325480345	3.25770181823728	8.51647955932841	74	T3	N0	M1	G4
TCGA-BP-4353-01	375	0	9.87215942323286	6.11694384693664	5.91603721205757	5.76524951228143	8.46266705677045	61	T1	N0	M0	G2
TCGA-BP-4354-01	685	1	9.40826619334776	6.7806766750611	6.1584969764967	4.904939116948	7.99131204414219	40	T4	N1	M1	G4
TCGA-BP-4756-01	374	0	5.38973909045806	5.27229946319586	6.32654392915375	3.85072476409519	6.24554409287378	62	T1	N0	M0	G2
TCGA-BP-4761-01	182	0	9.71951374172997	7.63430481827245	4.4161927708082	2.53730897572901	8.13528852104858	57	T3	N1	M0	G4
TCGA-BP-4768-01	400	0	7.62231959621845	6.60323787896846	5.36924117132415	4.36885239271338	9.14780244885848	72	T1	N0	M0	G2
TCGA-BP-4770-01	169	1	9.21826889698863	5.94059678069545	5.00970416191867	4.66443031560955	5.21169574052541	73	T4	N0	M0	G4
TCGA-BP-4771-01	23	1	7.06324335618853	6.52217523356325	4.89160022013866	4.17419821218505	7.17485236019977	62	T3	N0	M1	G4
TCGA-BP-4787-01	259	1	11.4169300515277	6.98022817174123	5.38088240048196	4.33297741486608	8.0065052718004	59	T3	N0	M1	G4
TCGA-BP-4795-01	620	0	7.53880463061849	6.02075935678124	6.02157135117565	5.52064582606336	8.79892120730209	74	T1	N0	M0	G2
TCGA-BP-4797-01	1107	0	7.45442151414239	7.12495771701601	4.90855681467148	4.3924017869059	8.50737932678117	34	T3	N0	M0	G3
TCGA-BP-4798-01	334	1	9.27417172564935	6.82670392218991	4.23017666346314	4.30482301179736	6.88738075552852	74	T3	N0	M1	G4
TCGA-BP-4799-01	352	1	9.86030301966156	5.12932096822886	4.93633182859899	3.67515305549416	5.80937978372462	70	T3	N0	M0	G3
TCGA-BP-4960-01	2172	0	9.0345326400543	6.55192896453532	4.67084072110805	4.0546040339395	7.27155680710275	46	T2	N0	M0	G3
TCGA-BP-4964-01	1862	0	8.48354916425957	6.24791054686669	5.54375117456602	4.53810922540907	8.67454030203081	54	T1	N0	M0	G2
TCGA-BP-4967-01	205	0	8.93228189402681	6.8500937342889	5.30338454447531	4.79716784521311	8.70505828190706	76	T3	N0	M0	G2
TCGA-BP-4968-01	1746	0	7.25871856406239	6.78586383980262	5.50688704467294	4.48902448157748	8.55359952736847	40	T1	N0	M0	G3
TCGA-BP-4970-01	433	0	7.52892168226625	5.99795085616466	5.38783471318538	5.70065822860234	8.53259615490151	44	T1	N1	M0	G3
TCGA-BP-4971-01	1487	0	7.54610654655644	6.33650731854491	4.2538838814031	4.22015827893988	7.24591241013401	40	T3	N0	M0	G3
TCGA-BP-4974-01	35	1	8.18755585075708	6.40774958540343	5.9772120806544	5.84944137766886	7.89738738278302	58	T3	N0	M1	G4
TCGA-BP-4985-01	205	1	7.22575223386528	7.42029701980183	5.55784959579361	4.16002806344531	8.32283661295445	72	T3	N0	M0	G4
TCGA-BP-4986-01	785	0	8.37834197710029	6.44242903357147	6.15275547512251	5.70290156255832	8.91711042539825	75	T1	N0	M0	G3
TCGA-BP-4989-01	118	0	7.77939961797545	6.11303896522473	4.25816941127232	3.7205206306934	7.29505884769767	58	T3	N0	M0	G3
TCGA-BP-4995-01	1371	0	6.09374079270662	6.11113473671001	4.93939916701413	4.8250015179967	7.41644821680936	68	T1	N0	M0	G3
TCGA-BP-5006-01	840	0	7.74464075540797	5.78149653551566	5.97730331729046	5.06366309347762	8.63787110628656	61	T1	N0	M0	G2
TCGA-BP-5007-01	1140	0	8.94972694462373	6.26189219976675	5.0541137401434	5.39823810091995	9.56864914404488	45	T2	N0	M0	G2
TCGA-BP-5010-01	582	1	8.00324433210482	5.78648210045611	4.45837069110273	4.12613909294434	6.38172814819535	63	T3	N0	M0	G4
TCGA-BP-5169-01	193	0	11.6015273565728	6.23880897850004	3.34096551397591	3.19126818698054	6.22306157582508	70	T1	N0	M0	G4
TCGA-BP-5182-01	1165	0	6.90528151345427	5.62368446912141	5.22799044401747	5.03773732355726	8.74349994925491	56	T1	N0	M0	G3
TCGA-BP-5186-01	693	0	7.05183908586252	6.08004048387521	6.2377135905367	5.15571138950314	8.76053657673338	50	T1	N0	M0	G2
TCGA-BP-5191-01	967	0	9.37631856144616	5.3719460085171	3.14346902694016	2.25397089473233	6.87442201474026	79	T3	N0	M0	G2
TCGA-BP-5198-01	603	0	11.3828896029834	7.0447348741425	5.18095920589172	5.9093396725727	7.49590109998837	72	T3	N0	M0	G3
TCGA-BP-5199-01	1355	0	8.41962967325559	6.84041180450029	5.68262486527647	4.87667577727357	8.58846359506488	58	T2	N0	M0	G4
TCGA-CJ-4636-01	1924	0	7.47362173991376	6.51593063503283	4.53352597420458	4.30465583942162	7.45793772545508	51	T3	N0	M0	G3
TCGA-CJ-4638-01	70	1	6.47735580838207	6.57302101979558	3.93529165725201	2.75790362699826	7.32327293841982	46	T3	N1	M1	G4
TCGA-CJ-4639-01	3229	0	5.56454958153737	6.67504183672698	5.5363197409432	5.00082992930459	8.57509766830785	49	T2	N0	M0	G2
TCGA-CJ-4640-01	3480	0	6.46159177366045	6.54251476671328	5.96397723140051	4.65966871117788	7.13455144601974	49	T3	N0	M0	G4
TCGA-CJ-4643-01	1793	0	7.44064420121654	6.17418511677361	5.69903753128077	5.34608376004608	8.19653193010281	67	T2	N0	M0	G3
TCGA-CJ-4644-01	93	1	7.10904753009343	6.65761245460094	5.72346221423105	4.53713237317288	8.49254958162505	48	T3	N0	M1	G3
TCGA-CJ-4868-01	37	1	10.2223101393426	6.67036026940379	5.99501225074745	4.95657529989741	8.7489915111054	42	T3	N0	M1	G3
TCGA-CJ-4869-01	1754	1	8.16512433950093	7.09229467493724	5.02615585102442	4.26625422172533	8.65836151098898	49	T2	N1	M0	G2
TCGA-CJ-4872-01	1435	0	8.73514866462357	6.7382672952524	5.74348493811942	4.63977582087043	7.42312824151608	51	T1	N0	M0	G4
TCGA-CJ-4873-01	2259	0	8.09936941817282	6.30625834422721	4.25590565845242	3.20061765277762	7.3574542186188	85	T3	N0	M0	G3
TCGA-CJ-4874-01	2283	0	7.39608083937462	6.04613798099412	6.19160465180415	4.58285315689402	8.23146139716139	73	T1	N0	M0	G3
TCGA-CJ-4876-01	1955	0	7.09875198536082	6.34371906993678	4.64737291104944	4.69801486320761	7.92626886128437	57	T2	N0	M0	G3
TCGA-CJ-4890-01	70	1	9.37146721326294	6.03697248437337	5.21242879982887	4.740676574812	7.23837617137784	72	T3	N0	M1	G4
TCGA-CJ-4891-01	819	0	10.4952483487482	6.62057103250901	4.15464496220936	3.53637786428909	7.03902073770185	57	T3	N0	M0	G4
TCGA-CJ-4892-01	1521	0	7.44513128753981	6.58361145797807	5.85883568133416	4.62590344086064	8.67999510162631	65	T1	N0	M0	G2
TCGA-CJ-4894-01	158	1	6.50329815852306	6.17936253630558	5.47648121053872	4.8551464534874	8.0548721133735	58	T3	N0	M0	G3
TCGA-CJ-4900-01	1714	1	9.31312498323982	6.25684071763198	5.0877992133508	3.57360252162988	7.24999055224904	69	T4	N1	M1	G4
TCGA-CJ-4904-01	278	1	8.23775543026881	5.78596136514329	6.39080554614608	5.21315076851041	8.78167661857954	60	T3	N0	M1	G3
TCGA-CJ-4918-01	33	1	8.38968449725405	6.13463014407714	5.60166454163128	5.4246253516974	7.49122459629265	64	T3	N0	M1	G4
TCGA-CJ-5678-01	399	1	7.64205004738799	6.43891702949856	5.75496317215476	3.95754395026001	7.38619357831402	62	T2	N0	M1	G3
TCGA-CJ-6030-01	2299	0	8.45789381732109	5.99200402890401	5.61616850170823	5.17260433029545	7.62739186766619	65	T1	N0	M0	G3
TCGA-CJ-6033-01	144	1	9.53958816497469	6.9737207832812	6.16820479168842	4.63200443258476	8.85787077062647	54	T3	N0	M1	G4
TCGA-CW-5584-01	102	1	7.60277526384922	6.30391445439986	5.71682888546665	5.52436881594141	9.00491681911758	74	T3	N1	M0	G3
TCGA-CW-5585-01	2609	0	6.58510528986812	6.37781930890724	6.70287018800408	5.45542664997202	9.14353362199079	51	T3	N0	M1	G2
TCGA-CW-5587-01	2003	1	6.50694094092236	6.52877480525942	5.21804129287267	4.70990779426513	9.06487521005601	62	T3	N0	M0	G2
TCGA-CW-5591-01	2271	0	8.69825610463824	6.02517779148925	5.94008959148157	5.1680209910494	7.23395849523589	56	T3	N0	M1	G2
TCGA-CW-6087-01	41	0	8.70113861434994	6.81442478975839	5.08060771938404	4.51610912490619	6.85367540632018	61	T3	N1	M1	G4
TCGA-CW-6088-01	3222	0	6.22813058198693	6.12278557831851	6.24150217886532	5.67853019347522	8.99846030469832	60	T1	N0	M0	G2
TCGA-CZ-4854-01	1404	0	7.47822670138025	7.1731505545227	5.28298450705988	4.14038497257034	8.08396389909193	68	T1	N0	M0	G2
TCGA-CZ-4856-01	18	0	7.40237373382517	5.78331316207191	6.29515526109877	4.79378876157015	8.40584463930627	62	T1	N0	M0	G2
TCGA-CZ-4857-01	188	1	9.88044611698909	7.6917313193834	5.67011056095751	4.49420359667213	8.53366136085656	56	T3	N0	M1	G3
TCGA-CZ-4859-01	1787	0	6.08666364366784	6.04869996502029	6.90865982694902	5.03215689194463	8.74126531691386	59	T1	N0	M0	G2
TCGA-CZ-4863-01	1928	0	6.81172545535276	6.57926157610543	5.87017152084951	4.85625828055708	8.78014427280711	51	T3	N0	M0	G3
TCGA-CZ-4864-01	2830	0	6.31359744031952	6.30891287255696	5.7364704500189	4.85837976537908	8.13525333289821	86	T2	N0	M0	G3
TCGA-CZ-5451-01	1929	0	7.59664327515333	6.07255454311839	5.66022082501816	5.20081295297487	9.19760682014334	74	T2	N0	M0	G3
TCGA-CZ-5452-01	1789	0	6.96807805262017	6.77958698137062	4.60674637276709	4.28204391850033	8.83279889518645	69	T2	N0	M0	G2
TCGA-CZ-5454-01	423	1	9.90364987907041	5.82305570384153	6.06618832504765	4.6079269585008	8.77927417432718	63	T2	N0	M1	G2
TCGA-CZ-5456-01	951	1	10.7999838409807	7.87250580597485	5.42734714842609	5.21709763299893	8.73668276604713	57	T2	N0	M0	G3
TCGA-CZ-5467-01	62	1	11.2102510476196	6.48770967016953	6.39651535376727	6.0596926645847	9.1323007071518	86	T3	N0	M0	G4
TCGA-CZ-5469-01	110	1	10.2205571049529	7.65148028825112	4.94551265313717	3.88513561108422	7.6527933927823	41	T2	N0	M0	G2
TCGA-CZ-5470-01	386	0	6.55967939735745	6.33163790715087	4.9015692166104	3.91634714354176	7.52593573179171	72	T2	N0	M0	G3
TCGA-CZ-5984-01	2067	0	7.82445400766388	6.59202717888512	5.95680133993098	4.15011800024884	8.42498223808385	51	T1	N0	M0	G3
TCGA-CZ-5985-01	1997	0	8.0447864555918	6.26580114834777	5.36675727348494	4.46502249743009	9.2540096074991	58	T2	N0	M0	G2
TCGA-CZ-5986-01	373	0	5.98990518233995	5.95948991616092	6.51437134864221	5.16316085241464	8.43916974971347	61	T1	N0	M0	G3
TCGA-CZ-5988-01	693	0	7.95851849721033	6.00092567951961	5.79499960782806	5.98477601304055	9.05673919554655	38	T1	N0	M0	G2
TCGA-CZ-5989-01	1905	0	1.56535585677293	3.39071012207564	4.39716421053483	5.62194348454025	5.72564855451349	60	T2	N0	M0	G2
TCGA-DV-A4VX-01	1626	1	10.2115012082927	7.6655301021756	3.56911887277403	2.89972089363722	7.24613896806299	59	T3	N0	M1	G4
TCGA-G6-A5PC-01	242	1	7.43448263432303	6.19247620598893	3.0162757324567	2.88885162998001	7.30771049975866	54	T1	N0	M1	G4
