# Supplementary material for: Comprehensive Multi-Omics Identification of Interferon-γ Response Characteristics Reveals That RBCK1 Regulates the Immunosuppressive Microenvironment of Renal Cell Carcinoma
Source: Front Immunol. 2021 Nov 2;12:734646. doi: 10.3389/fimmu.2021.734646 (PMC8593147; doi:10.3389/fimmu.2021.734646)
Supplement: Supplementary file 7 [file DataSheet_7.zip › TCGA.KICH_clinicalMatrix]

sampleID	_INTEGRATION	_PATIENT	_cohort	_primary_disease	_primary_site	additional_pharmaceutical_therapy	additional_radiation_therapy	additional_surgery_locoregional_procedure	additional_surgery_metastatic_procedure	age_at_initial_pathologic_diagnosis	bcr_followup_barcode	bcr_patient_barcode	bcr_sample_barcode	clinical_M	days_to_additional_surgery_metastatic_procedure	days_to_birth	days_to_death	days_to_initial_pathologic_diagnosis	days_to_last_followup	days_to_new_tumor_event_after_initial_treatment	eastern_cancer_oncology_group	followup_case_report_form_submission_reason	followup_treatment_success	form_completion_date	gender	hemoglobin_result	histological_type	history_of_neoadjuvant_treatment	icd_10	icd_o_3_histology	icd_o_3_site	informed_consent_verified	intermediate_dimension	is_ffpe	karnofsky_performance_score	lactate_dehydrogenase_result	laterality	longest_dimension	lost_follow_up	lymph_node_examined_count	new_tumor_event_after_initial_treatment	number_of_lymphnodes_positive	number_pack_years_smoked	other_dx	pathologic_M	pathologic_N	pathologic_T	pathologic_stage	pathology_report_file_name
TCGA-KL-8323-01	TCGA-KL-8323-01	TCGA-KL-8323	TCGA Kidney Chromophobe (KICH)	kidney chromophobe	Kidney	YES	NO		NO	57	TCGA-KL-8323-F33909	TCGA-KL-8323				-20849	1158	0		911		Additional New Tumor Event		2012-7-24	FEMALE	Normal	Kidney Chromophobe	No	C64.9	8317/3	C64.9	YES					Right				YES			No	M0	NX	T3b	Stage III
TCGA-KL-8324-01	TCGA-KL-8324-01	TCGA-KL-8324	TCGA Kidney Chromophobe (KICH)	kidney chromophobe	Kidney					67	TCGA-KL-8324-F33914	TCGA-KL-8324	TCGA-KL-8324-01A			-24650		0	4676			Scheduled Follow-up Submission		2012-7-24	FEMALE	Normal	Kidney Chromophobe	No	C64.9	8317/3	C64.9	YES	1	NO			Right	1.4			NO		1	No	M0	NX	T2	Stage II	TCGA-KL-8324.c32c31e3-4491-42f8-9560-715fe982434b.pdf
TCGA-KL-8324-11	TCGA-KL-8324-11	TCGA-KL-8324	TCGA Kidney Chromophobe (KICH)	kidney chromophobe	Kidney					67	TCGA-KL-8324-F33914	TCGA-KL-8324	TCGA-KL-8324-11A			-24650		0	4676			Scheduled Follow-up Submission		2012-7-24	FEMALE	Normal	Kidney Chromophobe	No	C64.9	8317/3	C64.9	YES	1	NO			Right	1.5			NO		1	No	M0	NX	T2	Stage II
TCGA-KL-8325-01	TCGA-KL-8325-01	TCGA-KL-8325	TCGA Kidney Chromophobe (KICH)	kidney chromophobe	Kidney					56	TCGA-KL-8325-F33916	TCGA-KL-8325	TCGA-KL-8325-01A			-20768	725	0				Scheduled Follow-up Submission		2012-7-24	FEMALE	Normal	Kidney Chromophobe	No	C64.9	8317/3	C64.9	YES	1.2	NO			Left	2.3			NO			No	M0	NX	T2	Stage II	TCGA-KL-8325.e148eb96-a6c1-4748-88ae-b4f95743f3c7.pdf
TCGA-KL-8326-01	TCGA-KL-8326-01	TCGA-KL-8326	TCGA Kidney Chromophobe (KICH)	kidney chromophobe	Kidney					69	TCGA-KL-8326-F33952	TCGA-KL-8326	TCGA-KL-8326-01A			-25267		0	3322			Scheduled Follow-up Submission		2012-7-24	MALE	Low	Kidney Chromophobe	No	C64.9	8317/3	C64.9	YES	1.3	NO			Right	2.4	YES	14	NO	0		No	M0	N0	T3a	Stage III	TCGA-KL-8326.24e2925b-4f7b-40c0-87d4-68568f3fdf17.pdf
TCGA-KL-8326-11	TCGA-KL-8326-11	TCGA-KL-8326	TCGA Kidney Chromophobe (KICH)	kidney chromophobe	Kidney					69	TCGA-KL-8326-F33952	TCGA-KL-8326	TCGA-KL-8326-11A			-25267		0	3322			Scheduled Follow-up Submission		2012-7-24	MALE	Low	Kidney Chromophobe	No	C64.9	8317/3	C64.9	YES	1.4	NO			Right	2.3	YES	14	NO	0		No	M0	N0	T3a	Stage III
TCGA-KL-8327-01	TCGA-KL-8327-01	TCGA-KL-8327	TCGA Kidney Chromophobe (KICH)	kidney chromophobe	Kidney					46	TCGA-KL-8327-F33954	TCGA-KL-8327	TCGA-KL-8327-01A			-17121		0	4169			Scheduled Follow-up Submission		2012-7-24	FEMALE	Low	Kidney Chromophobe	No	C64.9	8317/3	C64.9	YES	1.1	NO			Right	1.7		3	NO	0		No	M0	N0	T1b	Stage I	TCGA-KL-8327.527b9836-1e08-48d7-bf13-cd58a0ac6318.pdf
TCGA-KL-8328-01	TCGA-KL-8328-01	TCGA-KL-8328	TCGA Kidney Chromophobe (KICH)	kidney chromophobe	Kidney					60	TCGA-KL-8328-F32696	TCGA-KL-8328	TCGA-KL-8328-01A			-21976		0	3127			Scheduled Follow-up Submission		2012-6-7	MALE	Low	Kidney Chromophobe	No	C64.9	8317/3	C64.9	YES	2.2	NO			Left	2.2	NO	4	NO	0		Yes, History of Prior Malignancy	M0	N0	T2b	Stage II	TCGA-KL-8328.aed25fd2-56a8-4b87-8351-82ec4a7ac271.pdf
TCGA-KL-8329-01	TCGA-KL-8329-01	TCGA-KL-8329	TCGA Kidney Chromophobe (KICH)	kidney chromophobe	Kidney					57	TCGA-KL-8329-F33944	TCGA-KL-8329	TCGA-KL-8329-01A			-20972		0	2752			Scheduled Follow-up Submission		2012-7-24	FEMALE	Low	Kidney Chromophobe	No	C64.9	8317/3	C64.9	YES	2	NO			Left	2.5		1	NO	0		No	M0	N0	T1b	Stage I	TCGA-KL-8329.86e6cf70-83ee-4701-8f54-52a56ba8c83e.pdf
TCGA-KL-8329-11	TCGA-KL-8329-11	TCGA-KL-8329	TCGA Kidney Chromophobe (KICH)	kidney chromophobe	Kidney					57	TCGA-KL-8329-F33944	TCGA-KL-8329	TCGA-KL-8329-11A			-20972		0	2752			Scheduled Follow-up Submission		2012-7-24	FEMALE	Low	Kidney Chromophobe	No	C64.9	8317/3	C64.9	YES	1.1	NO			Left	1.6		1	NO	0		No	M0	N0	T1b	Stage I
TCGA-KL-8330-01	TCGA-KL-8330-01	TCGA-KL-8330	TCGA Kidney Chromophobe (KICH)	kidney chromophobe	Kidney					44	TCGA-KL-8330-F33988	TCGA-KL-8330	TCGA-KL-8330-01A			-16250		0	3304			Scheduled Follow-up Submission		2012-7-24	FEMALE	Low	Kidney Chromophobe	No	C64.9	8317/3	C64.9	YES	1	NO			Right	1.6		8	NO	0	35	No	M0	N0	T2b	Stage II	TCGA-KL-8330.1e3df59f-dd7c-4718-be8b-ce7c0adce23c.pdf
TCGA-KL-8331-01	TCGA-KL-8331-01	TCGA-KL-8331	TCGA Kidney Chromophobe (KICH)	kidney chromophobe	Kidney					48	TCGA-KL-8331-F33956	TCGA-KL-8331	TCGA-KL-8331-01A			-17710		0	3010			Scheduled Follow-up Submission		2012-7-24	FEMALE	Low	Kidney Chromophobe	No	C64.9	8317/3	C64.9	YES	1	NO			Right	1.8		15	NO	0		No	M0	N0	T2	Stage II	TCGA-KL-8331.13b03f3f-1ca6-49c2-b6a6-d935e98446bc.pdf
TCGA-KL-8332-01	TCGA-KL-8332-01	TCGA-KL-8332	TCGA Kidney Chromophobe (KICH)	kidney chromophobe	Kidney					55	TCGA-KL-8332-F33961	TCGA-KL-8332	TCGA-KL-8332-01A			-20128		0	2582			Scheduled Follow-up Submission		2012-7-24	MALE	Normal	Kidney Chromophobe	No	C64.9	8317/3	C64.9	YES	1	NO			Right	1.7		1	NO	0		No	M0	N0	T1b	Stage I	TCGA-KL-8332.4151b14a-435f-450d-b1df-c27c050ce39c.pdf
TCGA-KL-8332-11	TCGA-KL-8332-11	TCGA-KL-8332	TCGA Kidney Chromophobe (KICH)	kidney chromophobe	Kidney					55	TCGA-KL-8332-F33961	TCGA-KL-8332	TCGA-KL-8332-11A			-20128		0	2582			Scheduled Follow-up Submission		2012-7-24	MALE	Normal	Kidney Chromophobe	No	C64.9	8317/3	C64.9	YES	0.6	NO			Right	1.3		1	NO	0		No	M0	N0	T1b	Stage I
TCGA-KL-8333-01	TCGA-KL-8333-01	TCGA-KL-8333	TCGA Kidney Chromophobe (KICH)	kidney chromophobe	Kidney	NO	NO			69	TCGA-KL-8333-F33965	TCGA-KL-8333	TCGA-KL-8333-01A			-25229		0	2991			Scheduled Follow-up Submission		2012-7-24	MALE	Normal	Kidney Chromophobe	No	C64.9	8317/3	C64.9	YES	1.2	NO			Left	1.6	NO	5	NO	0		No	M0	N0	T2	Stage II	TCGA-KL-8333.46b555ed-5abe-4a4d-99ad-f5bb5d46a473.pdf
TCGA-KL-8334-01	TCGA-KL-8334-01	TCGA-KL-8334	TCGA Kidney Chromophobe (KICH)	kidney chromophobe	Kidney					37	TCGA-KL-8334-F33950	TCGA-KL-8334	TCGA-KL-8334-01A			-13602		0	2949			Scheduled Follow-up Submission		2012-7-24	FEMALE	Low	Kidney Chromophobe	No	C64.9	8317/3	C64.9	YES	1	NO			Left	2	NO	6	NO	0		No	M0	N0	T3a	Stage III	TCGA-KL-8334.50ac65a3-8395-4da3-b4e5-f4a2df9414b7.pdf
TCGA-KL-8335-01	TCGA-KL-8335-01	TCGA-KL-8335	TCGA Kidney Chromophobe (KICH)	kidney chromophobe	Kidney					67	TCGA-KL-8335-F33959	TCGA-KL-8335	TCGA-KL-8335-01A			-24832		0	2815			Scheduled Follow-up Submission		2012-7-24	MALE	Low	Kidney Chromophobe	No	C64.9	8317/3	C64.9	YES	1.2	NO			Left	2	NO	8	NO	0	27	No	M0	N0	T3a	Stage III	TCGA-KL-8335.c0288dc5-8075-4d1c-a0d4-25c8a72eeaf4.pdf
TCGA-KL-8336-01	TCGA-KL-8336-01	TCGA-KL-8336	TCGA Kidney Chromophobe (KICH)	kidney chromophobe	Kidney	YES	NO		NO	51	TCGA-KL-8336-F33937	TCGA-KL-8336	TCGA-KL-8336-01A			-18821	920	0		817		Additional New Tumor Event		2012-7-24	FEMALE	Low	Kidney Chromophobe	No	C64.9	8317/3	C64.9	YES	1	NO			Right	2		26	YES	4		No	M0	N2	T3b	Stage IV	TCGA-KL-8336.3ed070a2-cc04-451c-b4a1-546ce3207427.pdf
TCGA-KL-8336-11	TCGA-KL-8336-11	TCGA-KL-8336	TCGA Kidney Chromophobe (KICH)	kidney chromophobe	Kidney	YES	NO		NO	51	TCGA-KL-8336-F33937	TCGA-KL-8336				-18821	920	0		817		Additional New Tumor Event		2012-7-24	FEMALE	Low	Kidney Chromophobe	No	C64.9	8317/3	C64.9	YES					Right			26	YES	4		No	M0	N2	T3b	Stage IV
TCGA-KL-8337-01	TCGA-KL-8337-01	TCGA-KL-8337	TCGA Kidney Chromophobe (KICH)	kidney chromophobe	Kidney					26	TCGA-KL-8337-F33991	TCGA-KL-8337	TCGA-KL-8337-01A			-9819		0	1364			Scheduled Follow-up Submission		2012-7-24	MALE	Low	Kidney Chromophobe	No	C64.9	8317/3	C64.9	YES	1.7	NO			Right	2.4	YES	1	NO	0		No	M0	N0	T2	Stage II	TCGA-KL-8337.83b8b92e-2989-47c1-9ced-6614f63b8caa.pdf
TCGA-KL-8338-01	TCGA-KL-8338-01	TCGA-KL-8338	TCGA Kidney Chromophobe (KICH)	kidney chromophobe	Kidney					51	TCGA-KL-8338-F33993	TCGA-KL-8338	TCGA-KL-8338-01A			-18667		0	2633			Scheduled Follow-up Submission		2012-7-24	MALE	Low	Kidney Chromophobe	No	C64.9	8317/3	C64.9	YES	1	NO			Left	1.5		6	NO	0		No	M0	N0	T3a	Stage III	TCGA-KL-8338.c7322e2d-4068-49aa-b8e0-d4fd1b2cdba0.pdf
TCGA-KL-8339-01	TCGA-KL-8339-01	TCGA-KL-8339	TCGA Kidney Chromophobe (KICH)	kidney chromophobe	Kidney	NO	NO	NO		67	TCGA-KL-8339-F32703	TCGA-KL-8339	TCGA-KL-8339-01A			-24545	855	0		363		Additional New Tumor Event		2012-6-7	MALE	Low	Kidney Chromophobe	No	C64.9	8317/3	C64.9	YES	1.5	NO			Left	2	NO	33	YES	1		Yes, History of Prior Malignancy	M1	N1	T3a	Stage IV	TCGA-KL-8339.73432cd8-3edc-42d2-acd6-09c1e72e81f7.pdf
TCGA-KL-8339-11	TCGA-KL-8339-11	TCGA-KL-8339	TCGA Kidney Chromophobe (KICH)	kidney chromophobe	Kidney	NO	NO	NO		67	TCGA-KL-8339-F32703	TCGA-KL-8339				-24545	855	0		363		Additional New Tumor Event		2012-6-7	MALE	Low	Kidney Chromophobe	No	C64.9	8317/3	C64.9	YES					Left		NO	33	YES	1		Yes, History of Prior Malignancy	M1	N1	T3a	Stage IV
TCGA-KL-8340-01	TCGA-KL-8340-01	TCGA-KL-8340	TCGA Kidney Chromophobe (KICH)	kidney chromophobe	Kidney					34	TCGA-KL-8340-F33995	TCGA-KL-8340	TCGA-KL-8340-01A			-12696		0	2024			Scheduled Follow-up Submission		2012-7-24	MALE	Normal	Kidney Chromophobe	No	C64.9	8317/3	C64.9	YES	1.2	NO			Right	1.5		13	NO	0		No	M0	N0	T2	Stage II	TCGA-KL-8340.30d105d6-26a7-4e14-a7fe-d2c3660d3d13.pdf
TCGA-KL-8341-01	TCGA-KL-8341-01	TCGA-KL-8341	TCGA Kidney Chromophobe (KICH)	kidney chromophobe	Kidney	YES	NO		NO	41	TCGA-KL-8341-F33921	TCGA-KL-8341	TCGA-KL-8341-01A			-15045	754	0		616		Additional New Tumor Event		2012-7-24	MALE	Low	Kidney Chromophobe	No	C64.9	8317/3	C64.9	YES	1.5	NO			Left	2		30	YES	2	10	No	M0	N2	T3b	Stage IV	TCGA-KL-8341.1db5a796-25f1-4a8c-b88c-08b5391ffe1e.pdf
TCGA-KL-8342-01	TCGA-KL-8342-01	TCGA-KL-8342	TCGA Kidney Chromophobe (KICH)	kidney chromophobe	Kidney					45	TCGA-KL-8342-F33974	TCGA-KL-8342	TCGA-KL-8342-01A			-16550		0	2248			Scheduled Follow-up Submission		2012-7-24	FEMALE	Low	Kidney Chromophobe	No	C64.9	8317/3	C64.9	YES	1	NO			Left	1.5		9	NO	0		No	M0	N0	T2b	Stage II	TCGA-KL-8342.ac7b5dcd-a2ba-4bb7-8bd8-d5eb0b9e01e8.pdf
TCGA-KL-8343-01	TCGA-KL-8343-01	TCGA-KL-8343	TCGA Kidney Chromophobe (KICH)	kidney chromophobe	Kidney					72	TCGA-KL-8343-F33978	TCGA-KL-8343	TCGA-KL-8343-01A			-26562	2172	0	1815			Scheduled Follow-up Submission		2012-7-24	MALE	Low	Kidney Chromophobe	No	C64.9	8317/3	C64.9	YES	1.2	NO			Right	1.5		6	NO	0		No	M0	N0	T3	Stage III	TCGA-KL-8343.3a3ecff1-7ee1-475b-8482-aa576affe1ac.pdf
TCGA-KL-8344-01	TCGA-KL-8344-01	TCGA-KL-8344	TCGA Kidney Chromophobe (KICH)	kidney chromophobe	Kidney					51	TCGA-KL-8344-F33982	TCGA-KL-8344	TCGA-KL-8344-01A			-18742		0	876			Scheduled Follow-up Submission		2012-7-24	MALE	Low	Kidney Chromophobe	No	C64.9	8317/3	C64.9	YES	1.6	NO			Right	2.1		15	NO	0		No	M0	N0	T3a	Stage III	TCGA-KL-8344.c4304ef6-2f5a-4aab-88ad-8d5cc721a04e.pdf
TCGA-KL-8345-01	TCGA-KL-8345-01	TCGA-KL-8345	TCGA Kidney Chromophobe (KICH)	kidney chromophobe	Kidney					75	TCGA-KL-8345-F33984	TCGA-KL-8345	TCGA-KL-8345-01A			-27412		0	1665			Scheduled Follow-up Submission		2012-7-24	MALE	Low	Kidney Chromophobe	No	C64.9	8317/3	C64.9	YES	1.2	NO			Right	2		13	NO	0	6	No	M0	N0	T3a	Stage III	TCGA-KL-8345.5f84d5ac-c1d1-4009-95ff-b0ae508a1b2a.pdf
TCGA-KL-8346-01	TCGA-KL-8346-01	TCGA-KL-8346	TCGA Kidney Chromophobe (KICH)	kidney chromophobe	Kidney					62	TCGA-KL-8346-F33986	TCGA-KL-8346	TCGA-KL-8346-01A			-22651		0	1897			Scheduled Follow-up Submission		2012-7-24	MALE	Normal	Kidney Chromophobe	No	C64.9	8317/3	C64.9	YES	0.8	NO			Right	1		1	NO	0		No	M0	N0	T2b	Stage II	TCGA-KL-8346.36d69d54-a29d-43ef-ab2f-4d24f62a9e2e.pdf
TCGA-KM-8438-01	TCGA-KM-8438-01	TCGA-KM-8438	TCGA Kidney Chromophobe (KICH)	kidney chromophobe	Kidney	YES	NO	NO	NO	45	TCGA-KM-8438-F39554	TCGA-KM-8438	TCGA-KM-8438-01A	MX		-16683		0	4622	4622	1	Scheduled Follow-up Submission	Stable Disease	2013-1-30	FEMALE		Kidney Chromophobe	No	C64.9	8317/3	C64.9	YES	0.8	NO	80		Left	1.8	YES	5	YES	0		No	MX	N0	T2	Stage II	TCGA-KM-8438.e26cb4d8-057e-43ce-9733-6c2b31e02c58.pdf
TCGA-KM-8439-01	TCGA-KM-8439-01	TCGA-KM-8439	TCGA Kidney Chromophobe (KICH)	kidney chromophobe	Kidney					30	TCGA-KM-8439-F52741	TCGA-KM-8439	TCGA-KM-8439-01A	MX		-11266		0	708		0	Scheduled Follow-up Submission	Partial Remission/Response	2013-12-5	MALE	Normal	Kidney Chromophobe	No	C64.9	8317/3	C64.9	YES	1.2	NO	100	Normal	Left	2	NO		NO			Yes, History of Synchronous/Bilateral Malignancy	MX	NX	T1b	Stage I	TCGA-KM-8439.174672ef-6475-44c2-9934-8726b8e5e98e.pdf
TCGA-KM-8440-01	TCGA-KM-8440-01	TCGA-KM-8440	TCGA Kidney Chromophobe (KICH)	kidney chromophobe	Kidney					37	TCGA-KM-8440-F52739	TCGA-KM-8440	TCGA-KM-8440-01A	MX		-13860		0	1366		0	Scheduled Follow-up Submission	Complete Remission/Response	2013-12-5	MALE	Normal	Kidney Chromophobe	No	C64.9	8317/3	C64.9	YES	1	NO	100	Normal	Left	1.5	NO		NO			No	MX	NX	T3a	Stage III	TCGA-KM-8440.e300318d-e9e2-44f3-86dd-75b42c91b5c5.pdf
TCGA-KM-8441-01	TCGA-KM-8441-01	TCGA-KM-8441	TCGA Kidney Chromophobe (KICH)	kidney chromophobe	Kidney	NO	NO	NO	NO	61	TCGA-KM-8441-F64824	TCGA-KM-8441	TCGA-KM-8441-01A	MX		-22303		0	876	876	1	Scheduled Follow-up Submission	Partial Remission/Response	2014-9-17	FEMALE	Normal	Kidney Chromophobe	No	C64.9	8317/3	C64.9	YES	0.8	NO	90		Right	1.2	NO		YES			Yes, History of Prior Malignancy	MX	NX	T1b	Stage I	TCGA-KM-8441.bf0ad8a6-436d-4a8f-b89e-93f2d78fe9af.pdf
TCGA-KM-8442-01	TCGA-KM-8442-01	TCGA-KM-8442	TCGA Kidney Chromophobe (KICH)	kidney chromophobe	Kidney					38	TCGA-KM-8442-F52737	TCGA-KM-8442	TCGA-KM-8442-01A	MX		-14212		0	1437		0	Scheduled Follow-up Submission	Complete Remission/Response	2013-12-5	MALE	Normal	Kidney Chromophobe	No	C64.9	8317/3	C64.9	YES	1.5	NO	90	Normal	Right	1.5	NO		NO			Yes, History of Synchronous/Bilateral Malignancy	MX	NX	T2	Stage II	TCGA-KM-8442.7b12ca00-9cce-46bd-8da0-203fc698d64d.pdf
TCGA-KM-8443-01	TCGA-KM-8443-01	TCGA-KM-8443	TCGA Kidney Chromophobe (KICH)	kidney chromophobe	Kidney					57	TCGA-KM-8443-F52728	TCGA-KM-8443	TCGA-KM-8443-01A	MX		-21183		0	1520		0	Scheduled Follow-up Submission	Complete Remission/Response	2013-12-5	MALE	Normal	Kidney Chromophobe	No	C64.9	8317/3	C64.9	YES	1.2	NO	100	Low	Right	1.2	NO	2	NO	0		No	MX	N0	T2	Stage II	TCGA-KM-8443.1bea0219-8760-4808-b36b-08616599a76d.pdf
TCGA-KM-8476-01	TCGA-KM-8476-01	TCGA-KM-8476	TCGA Kidney Chromophobe (KICH)	kidney chromophobe	Kidney					47	TCGA-KM-8476-F52733	TCGA-KM-8476	TCGA-KM-8476-01A	MX		-17240		0	3745		1			2013-12-5	MALE	Normal	Kidney Chromophobe	No	C64.9	8317/3	C64.9	YES	0.7	NO	90		Right	1.1	YES		NO			No	MX	NX	T1	Stage I	TCGA-KM-8476.4721ab86-f4fa-43d9-a4ae-0be5814335de.pdf
TCGA-KM-8477-01	TCGA-KM-8477-01	TCGA-KM-8477	TCGA Kidney Chromophobe (KICH)	kidney chromophobe	Kidney					56	TCGA-KM-8477-F39548	TCGA-KM-8477		MX		-20491		0	1553		1	Scheduled Follow-up Submission		2013-1-24	MALE	Normal	Kidney Chromophobe	No	C64.9	8317/3	C64.9	YES			90	Normal	Right		YES		NO			No	MX	NX	T1a	Stage I
TCGA-KM-8639-01	TCGA-KM-8639-01	TCGA-KM-8639	TCGA Kidney Chromophobe (KICH)	kidney chromophobe	Kidney					67	TCGA-KM-8639-F39706	TCGA-KM-8639	TCGA-KM-8639-01A	MX		-24640		0	953		2	Scheduled Follow-up Submission		2013-1-30	MALE	Normal	Kidney Chromophobe	No	C64.9	8317/3	C64.9	YES	0.8	NO	70		Right	1.2	YES		NO		20	No	MX	NX	T1a	Stage I	TCGA-KM-8639.22db1914-7524-48cd-8059-af661c35c5a5.pdf
TCGA-KN-8418-01	TCGA-KN-8418-01	TCGA-KN-8418	TCGA Kidney Chromophobe (KICH)	kidney chromophobe	Kidney					41	TCGA-KN-8418-F63065	TCGA-KN-8418	TCGA-KN-8418-01A	M0		-15086		0	3935			Scheduled Follow-up Submission		2014-7-31	FEMALE	Normal	Kidney Chromophobe	No	C64.9	8317/3	C64.9	YES	0.5	NO			Right	1.5	YES	3	NO	0		No		N0	T2	Stage II	TCGA-KN-8418.5cf28de7-02eb-4cf2-82cf-6b0f6f0b6fd4.pdf
TCGA-KN-8419-01	TCGA-KN-8419-01	TCGA-KN-8419	TCGA Kidney Chromophobe (KICH)	kidney chromophobe	Kidney					43	TCGA-KN-8419-F63068	TCGA-KN-8419	TCGA-KN-8419-01A	M0		-15769		0	714			Scheduled Follow-up Submission		2014-7-31	MALE	Low	Kidney Chromophobe	No	C64.9	8317/3	C64.9	YES	1.5	NO			Left	2.5	YES		NO			No		N0	T2	Stage II	TCGA-KN-8419.7c6ce9a3-898a-4080-ae98-dbc9b529adb7.pdf
TCGA-KN-8419-11	TCGA-KN-8419-11	TCGA-KN-8419	TCGA Kidney Chromophobe (KICH)	kidney chromophobe	Kidney					43	TCGA-KN-8419-F63068	TCGA-KN-8419	TCGA-KN-8419-11A	M0		-15769		0	714			Scheduled Follow-up Submission		2014-7-31	MALE	Low	Kidney Chromophobe	No	C64.9	8317/3	C64.9	YES	1	NO			Left	1.6	YES		NO			No		N0	T2	Stage II
TCGA-KN-8421-01	TCGA-KN-8421-01	TCGA-KN-8421	TCGA Kidney Chromophobe (KICH)	kidney chromophobe	Kidney					47	TCGA-KN-8421-F63132	TCGA-KN-8421	TCGA-KN-8421-01A	M0		-17524		0	2674			Scheduled Follow-up Submission		2014-7-31	FEMALE	Low	Kidney Chromophobe	No	C64.9	8317/3	C64.9	YES	1	NO			Left	1	YES	2	NO	0		No		N0	T2	Stage II	TCGA-KN-8421.9e8f8afd-e0a0-4ae2-ab6b-30f344e372de.pdf
TCGA-KN-8422-01	TCGA-KN-8422-01	TCGA-KN-8422	TCGA Kidney Chromophobe (KICH)	kidney chromophobe	Kidney					28	TCGA-KN-8422-F63136	TCGA-KN-8422		M0		-10303		0	775			Scheduled Follow-up Submission		2014-7-31	FEMALE	Normal	Kidney Chromophobe	No	C64.9	8317/3	C64.9	YES					Right		YES	1	NO	0		No		N0	T1a	Stage I
TCGA-KN-8422-11	TCGA-KN-8422-11	TCGA-KN-8422	TCGA Kidney Chromophobe (KICH)	kidney chromophobe	Kidney					28	TCGA-KN-8422-F63136	TCGA-KN-8422	TCGA-KN-8422-11A	M0		-10303		0	775			Scheduled Follow-up Submission		2014-7-31	FEMALE	Normal	Kidney Chromophobe	No	C64.9	8317/3	C64.9	YES	1.2	NO			Right	1.5	YES	1	NO	0		No		N0	T1a	Stage I
TCGA-KN-8423-01	TCGA-KN-8423-01	TCGA-KN-8423	TCGA Kidney Chromophobe (KICH)	kidney chromophobe	Kidney					44	TCGA-KN-8423-F63137	TCGA-KN-8423	TCGA-KN-8423-01A	M0		-16335		0	788			Scheduled Follow-up Submission		2014-7-31	MALE	Low	Kidney Chromophobe	No	C64.9	8317/3	C64.9	YES	1.6	NO			Left	1.8	YES	6	NO	0		No		N0	T1b	Stage I	TCGA-KN-8423.d3379505-cda9-4d23-bc41-9dca06be301e.pdf
TCGA-KN-8423-11	TCGA-KN-8423-11	TCGA-KN-8423	TCGA Kidney Chromophobe (KICH)	kidney chromophobe	Kidney					44	TCGA-KN-8423-F63137	TCGA-KN-8423		M0		-16335		0	788			Scheduled Follow-up Submission		2014-7-31	MALE	Low	Kidney Chromophobe	No	C64.9	8317/3	C64.9	YES					Left		YES	6	NO	0		No		N0	T1b	Stage I
TCGA-KN-8424-01	TCGA-KN-8424-01	TCGA-KN-8424	TCGA Kidney Chromophobe (KICH)	kidney chromophobe	Kidney					42	TCGA-KN-8424-F63138	TCGA-KN-8424	TCGA-KN-8424-01A	M0		-15384		0	1983			Scheduled Follow-up Submission		2014-7-31	FEMALE	Normal	Kidney Chromophobe	No	C64.9	8317/3	C64.9	YES	0.9	NO			Right	1.4	YES		NO			No		N0	T1b	Stage I	TCGA-KN-8424.60b044b4-9f1a-43db-b421-325471a068f8.pdf
TCGA-KN-8424-11	TCGA-KN-8424-11	TCGA-KN-8424	TCGA Kidney Chromophobe (KICH)	kidney chromophobe	Kidney					42	TCGA-KN-8424-F63138	TCGA-KN-8424	TCGA-KN-8424-11A	M0		-15384		0	1983			Scheduled Follow-up Submission		2014-7-31	FEMALE	Normal	Kidney Chromophobe	No	C64.9	8317/3	C64.9	YES	1.2	NO			Right	1.3	YES		NO			No		N0	T1b	Stage I
TCGA-KN-8425-01	TCGA-KN-8425-01	TCGA-KN-8425	TCGA Kidney Chromophobe (KICH)	kidney chromophobe	Kidney					53	TCGA-KN-8425-F63139	TCGA-KN-8425	TCGA-KN-8425-01A	M0		-19692		0	3179			Scheduled Follow-up Submission		2014-9-18	MALE	Low	Kidney Chromophobe	No	C64.9	8317/3	C64.9	YES	1.2	NO			Left	2	NO		NO			No		N0	T1b	Stage I	TCGA-KN-8425.6c97d5a0-8519-4d0c-ae9d-065019d53621.pdf
TCGA-KN-8425-11	TCGA-KN-8425-11	TCGA-KN-8425	TCGA Kidney Chromophobe (KICH)	kidney chromophobe	Kidney					53	TCGA-KN-8425-F63139	TCGA-KN-8425		M0		-19692		0	3179			Scheduled Follow-up Submission		2014-9-18	MALE	Low	Kidney Chromophobe	No	C64.9	8317/3	C64.9	YES					Left		NO		NO			No		N0	T1b	Stage I
TCGA-KN-8426-01	TCGA-KN-8426-01	TCGA-KN-8426	TCGA Kidney Chromophobe (KICH)	kidney chromophobe	Kidney					50	TCGA-KN-8426-F64767	TCGA-KN-8426	TCGA-KN-8426-01A			-18345		0	108			Scheduled Follow-up Submission		2014-9-11	MALE	Low	Kidney Chromophobe	No	C64.9	8317/3	C64.9	YES	1.1	NO			Left	1.8	YES		NO			No	M1	NX	T3a	Stage IV	TCGA-KN-8426.0467a5c3-3959-45bb-8d3a-d4fc8e7d2ebc.pdf
TCGA-KN-8426-11	TCGA-KN-8426-11	TCGA-KN-8426	TCGA Kidney Chromophobe (KICH)	kidney chromophobe	Kidney					50	TCGA-KN-8426-F64767	TCGA-KN-8426	TCGA-KN-8426-11A			-18345		0	108			Scheduled Follow-up Submission		2014-9-11	MALE	Low	Kidney Chromophobe	No	C64.9	8317/3	C64.9	YES	1.5	NO			Left	1.6	YES		NO			No	M1	NX	T3a	Stage IV
TCGA-KN-8427-01	TCGA-KN-8427-01	TCGA-KN-8427	TCGA Kidney Chromophobe (KICH)	kidney chromophobe	Kidney					54	TCGA-KN-8427-F64769	TCGA-KN-8427	TCGA-KN-8427-01A	M0		-19854		0	30			Scheduled Follow-up Submission		2014-9-11	MALE	Low	Kidney Chromophobe	No	C64.9	8317/3	C64.9	YES	1.2	NO			Left	2	YES	4	NO	1		No		N1	T4	Stage IV	TCGA-KN-8427.f2a42c36-a475-43c7-bcd1-48b83c3ab5a6.pdf
TCGA-KN-8427-11	TCGA-KN-8427-11	TCGA-KN-8427	TCGA Kidney Chromophobe (KICH)	kidney chromophobe	Kidney					54	TCGA-KN-8427-F64769	TCGA-KN-8427	TCGA-KN-8427-11A	M0		-19854		0	30			Scheduled Follow-up Submission		2014-9-11	MALE	Low	Kidney Chromophobe	No	C64.9	8317/3	C64.9	YES	0.5	NO			Left	1.1	YES	4	NO	1		No		N1	T4	Stage IV
TCGA-KN-8428-01	TCGA-KN-8428-01	TCGA-KN-8428	TCGA Kidney Chromophobe (KICH)	kidney chromophobe	Kidney					71		TCGA-KN-8428	TCGA-KN-8428-01A	M0		-26252	1590	0						2012-8-13	MALE	Low	Kidney Chromophobe	No	C64.9	8317/3	C64.9	YES	1.4	NO			Left	1.8		1	YES	0	48	No		N0	T2	Stage II	TCGA-KN-8428.206325f6-9479-4588-bc44-b0e1bccdbec3.pdf
TCGA-KN-8428-11	TCGA-KN-8428-11	TCGA-KN-8428	TCGA Kidney Chromophobe (KICH)	kidney chromophobe	Kidney					71		TCGA-KN-8428		M0		-26252	1590	0						2012-8-13	MALE	Low	Kidney Chromophobe	No	C64.9	8317/3	C64.9	YES					Left			1	YES	0	48	No		N0	T2	Stage II
TCGA-KN-8429-01	TCGA-KN-8429-01	TCGA-KN-8429	TCGA Kidney Chromophobe (KICH)	kidney chromophobe	Kidney	NO	NO		YES	38	TCGA-KN-8429-F63146	TCGA-KN-8429	TCGA-KN-8429-01A	M0	2023	-13903		0	2650	2023	0	Scheduled Follow-up Submission	Complete Remission/Response	2014-7-31	FEMALE	Low	Kidney Chromophobe	No	C64.9	8317/3	C64.9	YES	1.5	NO	100		Right	1.8	NO		YES			No		N0	T3a	Stage III	TCGA-KN-8429.44b1f6e7-9fab-4055-946a-e05c02873261.pdf
TCGA-KN-8429-11	TCGA-KN-8429-11	TCGA-KN-8429	TCGA Kidney Chromophobe (KICH)	kidney chromophobe	Kidney	NO	NO		YES	38	TCGA-KN-8429-F63146	TCGA-KN-8429		M0	2023	-13903		0	2650	2023	0	Scheduled Follow-up Submission	Complete Remission/Response	2014-7-31	FEMALE	Low	Kidney Chromophobe	No	C64.9	8317/3	C64.9	YES			100		Right		NO		YES			No		N0	T3a	Stage III
TCGA-KN-8430-01	TCGA-KN-8430-01	TCGA-KN-8430	TCGA Kidney Chromophobe (KICH)	kidney chromophobe	Kidney					75		TCGA-KN-8430	TCGA-KN-8430-01A	M0		-27467		0						2012-8-13	MALE	Low	Kidney Chromophobe	No	C64.9	8317/3	C64.9	YES	1.2	NO			Left	1.7						Yes, History of Prior Malignancy		N0	T1b	Stage I	TCGA-KN-8430.48d9a36d-d5eb-4cc1-aa5c-bd4476db8cde.pdf
TCGA-KN-8430-11	TCGA-KN-8430-11	TCGA-KN-8430	TCGA Kidney Chromophobe (KICH)	kidney chromophobe	Kidney					75		TCGA-KN-8430	TCGA-KN-8430-11A	M0		-27467		0						2012-8-13	MALE	Low	Kidney Chromophobe	No	C64.9	8317/3	C64.9	YES	0.4	NO			Left	1.2						Yes, History of Prior Malignancy		N0	T1b	Stage I
TCGA-KN-8431-01	TCGA-KN-8431-01	TCGA-KN-8431	TCGA Kidney Chromophobe (KICH)	kidney chromophobe	Kidney					35	TCGA-KN-8431-F63147	TCGA-KN-8431	TCGA-KN-8431-01A	MX		-13043		0	588			Scheduled Follow-up Submission		2014-7-31	FEMALE	Normal	Kidney Chromophobe	No	C64.9	8317/3	C64.9	YES	1.6	NO			Right	1.8	YES					No		NX	T2	Stage II	TCGA-KN-8431.4f6f403c-d6a8-4a5f-aa4f-16dee40f5068.pdf
TCGA-KN-8431-11	TCGA-KN-8431-11	TCGA-KN-8431	TCGA Kidney Chromophobe (KICH)	kidney chromophobe	Kidney					35	TCGA-KN-8431-F63147	TCGA-KN-8431		MX		-13043		0	588			Scheduled Follow-up Submission		2014-7-31	FEMALE	Normal	Kidney Chromophobe	No	C64.9	8317/3	C64.9	YES					Right		YES					No		NX	T2	Stage II
TCGA-KN-8432-01	TCGA-KN-8432-01	TCGA-KN-8432	TCGA Kidney Chromophobe (KICH)	kidney chromophobe	Kidney					86	TCGA-KN-8432-F61620	TCGA-KN-8432	TCGA-KN-8432-01A	MX		-31591		0	76		0	Scheduled Follow-up Submission		2014-7-31	FEMALE	Normal	Kidney Chromophobe	No	C64.9	8317/3	C64.9	YES	1	NO			Right	1.3	YES		NO			No		NX	T2b	Stage II	TCGA-KN-8432.6478555f-281d-458d-8e6f-82d22180512b.pdf
TCGA-KN-8432-11	TCGA-KN-8432-11	TCGA-KN-8432	TCGA Kidney Chromophobe (KICH)	kidney chromophobe	Kidney					86	TCGA-KN-8432-F61620	TCGA-KN-8432	TCGA-KN-8432-11A	MX		-31591		0	76		0	Scheduled Follow-up Submission		2014-7-31	FEMALE	Normal	Kidney Chromophobe	No	C64.9	8317/3	C64.9	YES	0.5	NO			Right	1.4	YES		NO			No		NX	T2b	Stage II
TCGA-KN-8433-01	TCGA-KN-8433-01	TCGA-KN-8433	TCGA Kidney Chromophobe (KICH)	kidney chromophobe	Kidney					46	TCGA-KN-8433-F63056	TCGA-KN-8433	TCGA-KN-8433-01A	MX		-17108		0	341			Scheduled Follow-up Submission		2014-7-31	FEMALE	Normal	Kidney Chromophobe	No	C64.9	8317/3	C64.9	YES	0.8	NO			Left	1.2	YES		NO		24	No		NX	T3a	Stage III	TCGA-KN-8433.3a55068f-37b4-4113-8fd8-241d70d0658e.pdf
TCGA-KN-8433-11	TCGA-KN-8433-11	TCGA-KN-8433	TCGA Kidney Chromophobe (KICH)	kidney chromophobe	Kidney					46	TCGA-KN-8433-F63056	TCGA-KN-8433	TCGA-KN-8433-11A	MX		-17108		0	341			Scheduled Follow-up Submission		2014-7-31	FEMALE	Normal	Kidney Chromophobe	No	C64.9	8317/3	C64.9	YES	1	NO			Left	1.1	YES		NO		24	No		NX	T3a	Stage III
TCGA-KN-8434-01	TCGA-KN-8434-01	TCGA-KN-8434	TCGA Kidney Chromophobe (KICH)	kidney chromophobe	Kidney					65	TCGA-KN-8434-F63058	TCGA-KN-8434	TCGA-KN-8434-01A	M0		-23934		0	1797		0	Scheduled Follow-up Submission	Complete Remission/Response	2014-8-20	FEMALE	Normal	Kidney Chromophobe	No	C64.9	8317/3	C64.9	YES	1.2	NO	100		Right	1.7	NO		NO			No		NX	T2	Stage II	TCGA-KN-8434.70619a71-e4f2-4bdf-bfa5-15787eaed4ed.pdf
TCGA-KN-8434-11	TCGA-KN-8434-11	TCGA-KN-8434	TCGA Kidney Chromophobe (KICH)	kidney chromophobe	Kidney					65	TCGA-KN-8434-F63058	TCGA-KN-8434	TCGA-KN-8434-11A	M0		-23934		0	1797		0	Scheduled Follow-up Submission	Complete Remission/Response	2014-8-20	FEMALE	Normal	Kidney Chromophobe	No	C64.9	8317/3	C64.9	YES	0.6	NO	100		Right	1.5	NO		NO			No		NX	T2	Stage II
TCGA-KN-8435-01	TCGA-KN-8435-01	TCGA-KN-8435	TCGA Kidney Chromophobe (KICH)	kidney chromophobe	Kidney					59	TCGA-KN-8435-F63060	TCGA-KN-8435	TCGA-KN-8435-01A	MX		-21891		0	3498		0	Scheduled Follow-up Submission	Complete Remission/Response	2014-8-20	MALE	Low	Kidney Chromophobe	No	C64.9	8317/3	C64.9	YES	1	NO			Right	1.5	NO		NO			No		NX	T2	Stage II	TCGA-KN-8435.5dc00796-fb11-462c-a869-c0eb786cd295.pdf
TCGA-KN-8435-11	TCGA-KN-8435-11	TCGA-KN-8435	TCGA Kidney Chromophobe (KICH)	kidney chromophobe	Kidney					59	TCGA-KN-8435-F63060	TCGA-KN-8435	TCGA-KN-8435-11A	MX		-21891		0	3498		0	Scheduled Follow-up Submission	Complete Remission/Response	2014-8-20	MALE	Low	Kidney Chromophobe	No	C64.9	8317/3	C64.9	YES	1.1	NO			Right	1.2	NO		NO			No		NX	T2	Stage II
TCGA-KN-8436-01	TCGA-KN-8436-01	TCGA-KN-8436	TCGA Kidney Chromophobe (KICH)	kidney chromophobe	Kidney					62	TCGA-KN-8436-F63062	TCGA-KN-8436	TCGA-KN-8436-01A	M0		-22997		0	1288		0	Scheduled Follow-up Submission	Complete Remission/Response	2014-8-20	MALE	Low	Kidney Chromophobe	No	C64.9	8317/3	C64.9	YES	1.3	NO			Right	1.8	NO		NO			No		NX	T2	Stage II	TCGA-KN-8436.fae13077-3ab2-448e-a45c-66c090c32c92.pdf
TCGA-KN-8436-11	TCGA-KN-8436-11	TCGA-KN-8436	TCGA Kidney Chromophobe (KICH)	kidney chromophobe	Kidney					62	TCGA-KN-8436-F63062	TCGA-KN-8436	TCGA-KN-8436-11A	M0		-22997		0	1288		0	Scheduled Follow-up Submission	Complete Remission/Response	2014-8-20	MALE	Low	Kidney Chromophobe	No	C64.9	8317/3	C64.9	YES	0.5	NO			Right	1	NO		NO			No		NX	T2	Stage II
TCGA-KN-8437-01	TCGA-KN-8437-01	TCGA-KN-8437	TCGA Kidney Chromophobe (KICH)	kidney chromophobe	Kidney					42	TCGA-KN-8437-F63064	TCGA-KN-8437	TCGA-KN-8437-01A	M0		-15475		0	3068			Scheduled Follow-up Submission	Complete Remission/Response	2014-8-20	FEMALE	Low	Kidney Chromophobe	No	C64.9	8317/3	C64.9	YES	0.9	NO		Normal	Right	1.7	NO		NO			No		NX	T1a	Stage I	TCGA-KN-8437.9f926dde-901c-4611-aee6-3ecde5a7c165.pdf
TCGA-KN-8437-11	TCGA-KN-8437-11	TCGA-KN-8437	TCGA Kidney Chromophobe (KICH)	kidney chromophobe	Kidney					42	TCGA-KN-8437-F63064	TCGA-KN-8437	TCGA-KN-8437-11A	M0		-15475		0	3068			Scheduled Follow-up Submission	Complete Remission/Response	2014-8-20	FEMALE	Low	Kidney Chromophobe	No	C64.9	8317/3	C64.9	YES	0.8	NO		Normal	Right	1	NO		NO			No		NX	T1a	Stage I
TCGA-KO-8403-01	TCGA-KO-8403-01	TCGA-KO-8403	TCGA Kidney Chromophobe (KICH)	kidney chromophobe	Kidney					49	TCGA-KO-8403-F71894	TCGA-KO-8403	TCGA-KO-8403-01A	M0		-18171		0	3208			Scheduled Follow-up Submission	Complete Remission/Response	2015-3-31	MALE	Normal	Kidney Chromophobe	No	C64.9	8317/3	C64.9	YES	0.8	NO			Left	2	NO		NO			No		NX	T1a	Stage I	TCGA-KO-8403.a1dc9294-01ce-466b-99ad-e065fee12d5a.pdf
TCGA-KO-8403-11	TCGA-KO-8403-11	TCGA-KO-8403	TCGA Kidney Chromophobe (KICH)	kidney chromophobe	Kidney					49	TCGA-KO-8403-F71894	TCGA-KO-8403		M0		-18171		0	3208			Scheduled Follow-up Submission	Complete Remission/Response	2015-3-31	MALE	Normal	Kidney Chromophobe	No	C64.9	8317/3	C64.9	YES					Left		NO		NO			No		NX	T1a	Stage I
TCGA-KO-8404-01	TCGA-KO-8404-01	TCGA-KO-8404	TCGA Kidney Chromophobe (KICH)	kidney chromophobe	Kidney					78		TCGA-KO-8404	TCGA-KO-8404-01A	M0		-28705	325	0						2013-1-28	MALE		Kidney Chromophobe	No	C64.9	8317/3	C64.9	YES	0.9	NO			Right	2.1			YES			No		NX	T4	Stage IV	TCGA-KO-8404.06e8aa74-45f1-46e8-adf8-84c69958ee5e.pdf
TCGA-KO-8405-01	TCGA-KO-8405-01	TCGA-KO-8405	TCGA Kidney Chromophobe (KICH)	kidney chromophobe	Kidney					29	TCGA-KO-8405-F71896	TCGA-KO-8405	TCGA-KO-8405-01A	M0		-10671		0	3056			Scheduled Follow-up Submission	Complete Remission/Response	2015-3-31	MALE		Kidney Chromophobe	No	C64.9	8317/3	C64.9	YES	0.8	NO			Left	1.2	NO	7	NO	0		No	M0	N0	T3a	Stage III	TCGA-KO-8405.742b536b-b13b-43ef-8e04-3e019f06cd73.pdf
TCGA-KO-8406-01	TCGA-KO-8406-01	TCGA-KO-8406	TCGA Kidney Chromophobe (KICH)	kidney chromophobe	Kidney					17	TCGA-KO-8406-F71901	TCGA-KO-8406	TCGA-KO-8406-01A	M0		-6556		0	3145			Scheduled Follow-up Submission	Complete Remission/Response	2015-3-31	FEMALE		Kidney Chromophobe	No	C64.9	8317/3	C64.9	YES	0.8	NO			Right	1	NO		NO			No	M0	N0	T1	Stage I	TCGA-KO-8406.0ec526a4-0f75-46a9-b247-48378a938ec1.pdf
TCGA-KO-8407-01	TCGA-KO-8407-01	TCGA-KO-8407	TCGA Kidney Chromophobe (KICH)	kidney chromophobe	Kidney					42	TCGA-KO-8407-F71904	TCGA-KO-8407	TCGA-KO-8407-01A	M0		-15407		0	2820			Scheduled Follow-up Submission		2015-5-1	MALE		Kidney Chromophobe	No	C64.9	8317/3	C64.9	YES	0.9	NO			Left	3.2	YES	10	NO	0		No	M0	N0	T2	Stage II	TCGA-KO-8407.b93a7dcb-4c2c-4ae3-b3d1-1a052d437e1e.pdf
TCGA-KO-8408-01	TCGA-KO-8408-01	TCGA-KO-8408	TCGA Kidney Chromophobe (KICH)	kidney chromophobe	Kidney					47		TCGA-KO-8408	TCGA-KO-8408-01A	M0		-17299	507	0						2013-4-23	MALE		Kidney Chromophobe	No	C64.9	8317/3	C64.9	YES	1	NO			Left	3.1		3	YES	3	75	No		N1	T3a	Stage III	TCGA-KO-8408.cc6473fc-ffbd-4572-943e-dee1e9e51628.pdf
TCGA-KO-8409-01	TCGA-KO-8409-01	TCGA-KO-8409	TCGA Kidney Chromophobe (KICH)	kidney chromophobe	Kidney					69	TCGA-KO-8409-F71906	TCGA-KO-8409	TCGA-KO-8409-01A	M0		-25419		0	3180			Scheduled Follow-up Submission	Complete Remission/Response	2015-3-31	MALE		Kidney Chromophobe	No	C64.9	8317/3	C64.9	YES	0.5	NO			Left	2.8	NO	1	NO	0	3	No	M0	N0	T2b	Stage II	TCGA-KO-8409.dbafac56-9724-4ec3-9cba-005ec26a645a.pdf
TCGA-KO-8410-01	TCGA-KO-8410-01	TCGA-KO-8410	TCGA Kidney Chromophobe (KICH)	kidney chromophobe	Kidney					74	TCGA-KO-8410-F71939	TCGA-KO-8410	TCGA-KO-8410-01A	M0		-27084		0	3136			Scheduled Follow-up Submission	Complete Remission/Response	2015-3-31	FEMALE		Kidney Chromophobe	No	C64.9	8317/3	C64.9	YES	0.8	NO			Left	2	NO	1	NO	0		No	M0	N0	T1b	Stage I	TCGA-KO-8410.7ef2010a-ce34-4c99-87a9-d42c23e6f0bb.pdf
TCGA-KO-8411-01	TCGA-KO-8411-01	TCGA-KO-8411	TCGA Kidney Chromophobe (KICH)	kidney chromophobe	Kidney					58	TCGA-KO-8411-F71940	TCGA-KO-8411	TCGA-KO-8411-01A	M0		-21371		0	3958		0	Scheduled Follow-up Submission	Complete Remission/Response	2015-3-31	MALE		Kidney Chromophobe	No	C64.9	8317/3	C64.9	YES	0.8	NO	100		Left	1.4	NO		NO			Yes, History of Prior Malignancy	M0	NX	T1b	Stage I	TCGA-KO-8411.c494ba8d-1e0e-420a-b513-dbbac8f72994.pdf
TCGA-KO-8413-01	TCGA-KO-8413-01	TCGA-KO-8413	TCGA Kidney Chromophobe (KICH)	kidney chromophobe	Kidney					46	TCGA-KO-8413-F71941	TCGA-KO-8413	TCGA-KO-8413-01A	M0		-17067		0	3038		0	Scheduled Follow-up Submission	Complete Remission/Response	2015-3-31	MALE		Kidney Chromophobe	No	C64.9	8317/3	C64.9	YES	0.8	NO	100		Right	3	NO		NO			No	M0	N0	T1	Stage I	TCGA-KO-8413.80abaee2-d3cf-4090-93a6-80ee50ebebfa.pdf
TCGA-KO-8414-01	TCGA-KO-8414-01	TCGA-KO-8414	TCGA Kidney Chromophobe (KICH)	kidney chromophobe	Kidney					50	TCGA-KO-8414-F71943	TCGA-KO-8414	TCGA-KO-8414-01A	M0		-18502		0	3212			Scheduled Follow-up Submission	Complete Remission/Response	2015-5-1	FEMALE		Kidney Chromophobe	No	C64.9	8317/3	C64.9	YES	1.3	NO			Left	3.1	NO	9	NO	0		No	M0	N0	T2	Stage II	TCGA-KO-8414.1f2924e6-1aef-4775-82b5-16e2282243da.pdf
TCGA-KO-8415-01	TCGA-KO-8415-01	TCGA-KO-8415	TCGA Kidney Chromophobe (KICH)	kidney chromophobe	Kidney					44	TCGA-KO-8415-F71945	TCGA-KO-8415	TCGA-KO-8415-01A	M0		-16395		0	2939			Scheduled Follow-up Submission	Complete Remission/Response	2015-5-1	FEMALE		Kidney Chromophobe	No	C64.9	8317/3	C64.9	YES	0.9	NO			Right	2.7	NO		NO			No	M0	N0	T1	Stage I	TCGA-KO-8415.7d23e227-9d0e-47c3-af54-dd60de59bd46.pdf
TCGA-KO-8415-11	TCGA-KO-8415-11	TCGA-KO-8415	TCGA Kidney Chromophobe (KICH)	kidney chromophobe	Kidney					44	TCGA-KO-8415-F71945	TCGA-KO-8415		M0		-16395		0	2939			Scheduled Follow-up Submission	Complete Remission/Response	2015-5-1	FEMALE		Kidney Chromophobe	No	C64.9	8317/3	C64.9	YES					Right		NO		NO			No	M0	N0	T1	Stage I
TCGA-KO-8416-01	TCGA-KO-8416-01	TCGA-KO-8416	TCGA Kidney Chromophobe (KICH)	kidney chromophobe	Kidney					41	TCGA-KO-8416-F71946	TCGA-KO-8416	TCGA-KO-8416-01A	M0		-15261		0	2752			Scheduled Follow-up Submission	Complete Remission/Response	2015-3-31	MALE		Kidney Chromophobe	No	C64.9	8317/3	C64.9	YES	0.8	NO			Right	2.5	NO		NO		27	No	M0	N0	T3a	Stage III	TCGA-KO-8416.a1c0eb6f-5aba-4b11-8303-434e976e89d6.pdf
TCGA-KO-8417-01	TCGA-KO-8417-01	TCGA-KO-8417	TCGA Kidney Chromophobe (KICH)	kidney chromophobe	Kidney					30	TCGA-KO-8417-F71947	TCGA-KO-8417	TCGA-KO-8417-01A	M0		-11139		0	2815			Scheduled Follow-up Submission	Complete Remission/Response	2015-3-31	FEMALE		Kidney Chromophobe	No	C64.9	8317/3	C64.9	YES	0.9	NO			Right	3.2	NO		NO			No	M0	N0	T1	Stage I	TCGA-KO-8417.6cd3d366-b7cc-4e94-874e-a8ea2ba07701.pdf
[truncated: 41 more columns]
