# Supplementary material for: Comprehensive Multi-Omics Identification of Interferon-γ Response Characteristics Reveals That RBCK1 Regulates the Immunosuppressive Microenvironment of Renal Cell Carcinoma
Source: Front Immunol. 2021 Nov 2;12:734646. doi: 10.3389/fimmu.2021.734646 (PMC8593147; doi:10.3389/fimmu.2021.734646)
Supplement: Supplementary file 7 [file DataSheet_7.zip › TCGA.KIRP_clinicalMatrix]

sampleID	_INTEGRATION	_PATIENT	_cohort	_primary_disease	_primary_site	additional_pharmaceutical_therapy	additional_radiation_therapy	additional_surgery_locoregional_procedure	additional_surgery_metastatic_procedure	age_at_initial_pathologic_diagnosis	bcr_followup_barcode	bcr_patient_barcode	bcr_sample_barcode	clinical_M	clinical_N	clinical_T	clinical_stage	days_to_additional_surgery_locoregional_procedure	days_to_additional_surgery_metastatic_procedure	days_to_birth	days_to_collection	days_to_death	days_to_initial_pathologic_diagnosis	days_to_last_followup	days_to_new_tumor_event_after_initial_treatment	eastern_cancer_oncology_group	erythrocyte_sedimentation_rate_result	followup_case_report_form_submission_reason	followup_treatment_success	form_completion_date	gender	height	hemoglobin_result	histological_type	history_of_neoadjuvant_treatment	icd_10	icd_o_3_histology	icd_o_3_site	informed_consent_verified	initial_weight	intermediate_dimension	is_ffpe	karnofsky_performance_score	lactate_dehydrogenase_result	laterality	longest_dimension	lost_follow_up	lymph_node_examined_count	new_tumor_event_after_initial_treatment
TCGA-2K-A9WE-01	TCGA-2K-A9WE-01	TCGA-2K-A9WE	TCGA Kidney Papillary Cell Carcinoma (KIRP)	kidney papillary cell carcinoma	Kidney					53	TCGA-2K-A9WE-F67095	TCGA-2K-A9WE	TCGA-2K-A9WE-01A	M0	NX	T2b				-19603	105		0	214				Scheduled Follow-up Submission	Complete Remission/Response	2014-11-4	MALE	187.96	Normal	Kidney Papillary Renal Cell Carcinoma	No	C64.1	8260/3	C64.9	YES	370		NO			Left		NO		NO
TCGA-2Z-A9J1-01	TCGA-2Z-A9J1-01	TCGA-2Z-A9J1	TCGA Kidney Papillary Cell Carcinoma (KIRP)	kidney papillary cell carcinoma	Kidney					71	TCGA-2Z-A9J1-F69179	TCGA-2Z-A9J1	TCGA-2Z-A9J1-01A	M0	N0	T1a	Stage I			-26244	2116		0	2298		0		Scheduled Follow-up Submission	Complete Remission/Response	2014-12-30	MALE	180.3	Normal	Kidney Papillary Renal Cell Carcinoma	No	C64.1	8260/3	C64.9	YES	80		NO			Left		NO		NO
TCGA-2Z-A9J2-01	TCGA-2Z-A9J2-01	TCGA-2Z-A9J2	TCGA Kidney Papillary Cell Carcinoma (KIRP)	kidney papillary cell carcinoma	Kidney					71	TCGA-2Z-A9J2-F69112	TCGA-2Z-A9J2	TCGA-2Z-A9J2-01A	M0	N0	T1a	Stage I			-26134	2047		0	1795				Scheduled Follow-up Submission		2014-12-29	FEMALE	162.6	Normal	Kidney Papillary Renal Cell Carcinoma	No	C64.1	8260/3	C64.9	YES	80		NO			Left		YES		NO
TCGA-2Z-A9J3-01	TCGA-2Z-A9J3-01	TCGA-2Z-A9J3	TCGA Kidney Papillary Cell Carcinoma (KIRP)	kidney papillary cell carcinoma	Kidney					67		TCGA-2Z-A9J3	TCGA-2Z-A9J3-01A	M0	N0	T2	Stage II			-24626	1996	1771	0							2014-10-24	MALE	180.3	Normal	Kidney Papillary Renal Cell Carcinoma	No	C64.1	8260/3	C64.9	YES	120		NO			Right				YES
TCGA-2Z-A9J5-01	TCGA-2Z-A9J5-01	TCGA-2Z-A9J5	TCGA Kidney Papillary Cell Carcinoma (KIRP)	kidney papillary cell carcinoma	Kidney					80	TCGA-2Z-A9J5-F69180	TCGA-2Z-A9J5	TCGA-2Z-A9J5-01A	M0	N0	T2	Stage II			-29275	2716		0	3050				Scheduled Follow-up Submission		2014-12-30	MALE	171.5	Normal	Kidney Papillary Renal Cell Carcinoma	No	C64.1	8260/3	C64.9	YES	90		NO			Right		NO		NO
TCGA-2Z-A9J6-01	TCGA-2Z-A9J6-01	TCGA-2Z-A9J6	TCGA Kidney Papillary Cell Carcinoma (KIRP)	kidney papillary cell carcinoma	Kidney					60	TCGA-2Z-A9J6-F69114	TCGA-2Z-A9J6	TCGA-2Z-A9J6-01A	M0	N0	T1a	Stage I			-22265	1703		0	1731				Scheduled Follow-up Submission		2014-12-29	MALE	170.2	Normal	Kidney Papillary Renal Cell Carcinoma	No	C64.1	8260/3	C64.9	YES	110		NO			Left		NO		NO
TCGA-2Z-A9J7-01	TCGA-2Z-A9J7-01	TCGA-2Z-A9J7	TCGA Kidney Papillary Cell Carcinoma (KIRP)	kidney papillary cell carcinoma	Kidney					63		TCGA-2Z-A9J7	TCGA-2Z-A9J7-01A	M1	N0	T2	Stage IV			-23230	2524	139	0			3				2014-10-22	MALE	167.6	Low	Kidney Papillary Renal Cell Carcinoma	No	C64.1	8260/3	C64.9	YES	90		NO			Right				YES
TCGA-2Z-A9J8-01	TCGA-2Z-A9J8-01	TCGA-2Z-A9J8	TCGA Kidney Papillary Cell Carcinoma (KIRP)	kidney papillary cell carcinoma	Kidney	NO	NO	NO	NO	50	TCGA-2Z-A9J8-F69105	TCGA-2Z-A9J8	TCGA-2Z-A9J8-01A	M0	N0	T1b	Stage I			-18498	2427		0	2790	2788			Scheduled Follow-up Submission	Progressive Disease	2014-12-29	MALE	175.3	Low	Kidney Papillary Renal Cell Carcinoma	No	C64.1	8260/3	C64.9	YES	150		NO			Left		NO		YES
TCGA-2Z-A9J9-01	TCGA-2Z-A9J9-01	TCGA-2Z-A9J9	TCGA Kidney Papillary Cell Carcinoma (KIRP)	kidney papillary cell carcinoma	Kidney					77	TCGA-2Z-A9J9-F69117	TCGA-2Z-A9J9	TCGA-2Z-A9J9-01A	M0	N0	T1a	Stage I			-28346	2618		0	2294				Scheduled Follow-up Submission		2014-12-29	MALE	188	Low	Kidney Papillary Renal Cell Carcinoma	No	C64.1	8260/3	C64.9	YES	190		NO			Left		YES		NO
TCGA-2Z-A9JD-01	TCGA-2Z-A9JD-01	TCGA-2Z-A9JD	TCGA Kidney Papillary Cell Carcinoma (KIRP)	kidney papillary cell carcinoma	Kidney					66	TCGA-2Z-A9JD-F69119	TCGA-2Z-A9JD	TCGA-2Z-A9JD-01A	M0	NX	T1a	Stage I			-24370	1563		0	1060				Scheduled Follow-up Submission		2014-12-29	MALE	175.3	Normal	Kidney Papillary Renal Cell Carcinoma	No	C64.1	8260/3	C64.9	YES	100		NO			Right		YES		NO
TCGA-2Z-A9JE-01	TCGA-2Z-A9JE-01	TCGA-2Z-A9JE	TCGA Kidney Papillary Cell Carcinoma (KIRP)	kidney papillary cell carcinoma	Kidney					59	TCGA-2Z-A9JE-F69204	TCGA-2Z-A9JE	TCGA-2Z-A9JE-01A	M0	N0	T1a	Stage I			-21557	1373		0	1728				Scheduled Follow-up Submission	Complete Remission/Response	2014-12-30	MALE	170.2	Normal	Kidney Papillary Renal Cell Carcinoma	No	C64.1	8260/3	C64.9	YES	70		NO	100		Right		NO		NO
TCGA-2Z-A9JG-01	TCGA-2Z-A9JG-01	TCGA-2Z-A9JG	TCGA Kidney Papillary Cell Carcinoma (KIRP)	kidney papillary cell carcinoma	Kidney					64	TCGA-2Z-A9JG-F69205	TCGA-2Z-A9JG	TCGA-2Z-A9JG-01A	M0	N0	TX	Stage I			-23458	1295		0	1662		0		Scheduled Follow-up Submission	Complete Remission/Response	2014-12-30	MALE	172.7	Normal	Kidney Papillary Renal Cell Carcinoma	No	C64.1	8260/3	C64.9	YES	90		NO			Left		NO		NO
TCGA-2Z-A9JI-01	TCGA-2Z-A9JI-01	TCGA-2Z-A9JI	TCGA Kidney Papillary Cell Carcinoma (KIRP)	kidney papillary cell carcinoma	Kidney					38	TCGA-2Z-A9JI-F69120	TCGA-2Z-A9JI	TCGA-2Z-A9JI-01A	M0	N0	T1b	Stage I			-14196	1227		0	1567		0		Scheduled Follow-up Submission	Complete Remission/Response	2014-12-29	MALE	175.3	Normal	Kidney Papillary Renal Cell Carcinoma	No	C64.1	8260/3	C64.9	YES	40		NO			Left		NO		NO
TCGA-2Z-A9JJ-01	TCGA-2Z-A9JJ-01	TCGA-2Z-A9JJ	TCGA Kidney Papillary Cell Carcinoma (KIRP)	kidney papillary cell carcinoma	Kidney					69	TCGA-2Z-A9JJ-F69207	TCGA-2Z-A9JJ	TCGA-2Z-A9JJ-01A	M0	N0	T1a	Stage I			-25240	918		0	1213				Scheduled Follow-up Submission		2014-12-30	FEMALE	165.9	Normal	Kidney Papillary Renal Cell Carcinoma	No	C64.1	8260/3	C64.9	YES	100		NO			Right		NO		NO
TCGA-2Z-A9JK-01	TCGA-2Z-A9JK-01	TCGA-2Z-A9JK	TCGA Kidney Papillary Cell Carcinoma (KIRP)	kidney papillary cell carcinoma	Kidney	NO	NO	YES	NO	50	TCGA-2Z-A9JK-F69208	TCGA-2Z-A9JK	TCGA-2Z-A9JK-01A	M0	N0	T3a	Stage III	343		-18540	829		0	1186	324	0		Scheduled Follow-up Submission	Stable Disease	2014-12-30	MALE	185.5	Low	Kidney Papillary Renal Cell Carcinoma	No	C64.1	8260/3	C64.9	YES	80		NO	100		Left		NO		YES
TCGA-2Z-A9JL-01	TCGA-2Z-A9JL-01	TCGA-2Z-A9JL	TCGA Kidney Papillary Cell Carcinoma (KIRP)	kidney papillary cell carcinoma	Kidney					47	TCGA-2Z-A9JL-F69209	TCGA-2Z-A9JL	TCGA-2Z-A9JL-01A	M0	N0	T1a	Stage I			-17367	678		0	1006		0		Scheduled Follow-up Submission		2014-12-30	MALE	162	Normal	Kidney Papillary Renal Cell Carcinoma	No	C64.1	8260/3	C64.9	YES	70		NO	100		Right		NO		NO
TCGA-2Z-A9JM-01	TCGA-2Z-A9JM-01	TCGA-2Z-A9JM	TCGA Kidney Papillary Cell Carcinoma (KIRP)	kidney papillary cell carcinoma	Kidney					28	TCGA-2Z-A9JM-F69123	TCGA-2Z-A9JM	TCGA-2Z-A9JM-01A	M0	N0	T1a	Stage I			-10323	626		0	934		1		Scheduled Follow-up Submission		2014-12-29	MALE	170	Normal	Kidney Papillary Renal Cell Carcinoma	No	C64.1	8260/3	C64.9	YES	70		NO			Left		NO		NO
TCGA-2Z-A9JN-01	TCGA-2Z-A9JN-01	TCGA-2Z-A9JN	TCGA Kidney Papillary Cell Carcinoma (KIRP)	kidney papillary cell carcinoma	Kidney					50	TCGA-2Z-A9JN-F69210	TCGA-2Z-A9JN		M0	N0	T1a	Stage I			-18264			0	740		0		Scheduled Follow-up Submission	Complete Remission/Response	2014-12-30	FEMALE	154.5	Normal	Kidney Papillary Renal Cell Carcinoma	No	C64.1	8260/3	C64.9	YES				100		Right		NO		NO
TCGA-2Z-A9JO-01	TCGA-2Z-A9JO-01	TCGA-2Z-A9JO	TCGA Kidney Papillary Cell Carcinoma (KIRP)	kidney papillary cell carcinoma	Kidney					56	TCGA-2Z-A9JO-F69124	TCGA-2Z-A9JO	TCGA-2Z-A9JO-01A	MX	N0	T1b	Stage I			-20466	623		0	949		0		Scheduled Follow-up Submission	Complete Remission/Response	2014-12-29	FEMALE	175.5	Normal	Kidney Papillary Renal Cell Carcinoma	No	C64.1	8260/3	C64.9	YES	100		NO			Right		NO		NO
TCGA-2Z-A9JP-01	TCGA-2Z-A9JP-01	TCGA-2Z-A9JP	TCGA Kidney Papillary Cell Carcinoma (KIRP)	kidney papillary cell carcinoma	Kidney					63	TCGA-2Z-A9JP-F69211	TCGA-2Z-A9JP	TCGA-2Z-A9JP-01A	M0	N0	T1a	Stage I			-23207	762		0	893		0		Scheduled Follow-up Submission	Complete Remission/Response	2014-12-30	MALE	174	Normal	Kidney Papillary Renal Cell Carcinoma	No	C64.1	8260/3	C64.9	YES	170		NO			Left		NO		NO
TCGA-2Z-A9JQ-01	TCGA-2Z-A9JQ-01	TCGA-2Z-A9JQ	TCGA Kidney Papillary Cell Carcinoma (KIRP)	kidney papillary cell carcinoma	Kidney	NO	NO	NO	NO	66	TCGA-2Z-A9JQ-F69127	TCGA-2Z-A9JQ	TCGA-2Z-A9JQ-01A	M0	N0	T1a	Stage I			-24244	414		0	778	600	0		Scheduled Follow-up Submission	Complete Remission/Response	2014-12-29	MALE	174	Normal	Kidney Papillary Renal Cell Carcinoma	No	C64.1	8260/3	C64.9	YES	100		NO			Right		NO		YES
TCGA-2Z-A9JR-01	TCGA-2Z-A9JR-01	TCGA-2Z-A9JR	TCGA Kidney Papillary Cell Carcinoma (KIRP)	kidney papillary cell carcinoma	Kidney					57	TCGA-2Z-A9JR-F69128	TCGA-2Z-A9JR	TCGA-2Z-A9JR-01A	M0	N0	T1a	Stage I			-20932	434		0	161				Scheduled Follow-up Submission		2014-12-29	MALE	178	Normal	Kidney Papillary Renal Cell Carcinoma	No	C64.1	8260/3	C64.9	YES	90		NO			Right		YES		NO
TCGA-2Z-A9JS-01	TCGA-2Z-A9JS-01	TCGA-2Z-A9JS	TCGA Kidney Papillary Cell Carcinoma (KIRP)	kidney papillary cell carcinoma	Kidney					74		TCGA-2Z-A9JS	TCGA-2Z-A9JS-01A	M0	N0	T1a	Stage I			-27053	412	492	0			0				2014-10-23	MALE	175.3	Low	Kidney Papillary Renal Cell Carcinoma	No	C64.1	8260/3	C64.9	YES	100		NO		Normal	Left				NO
TCGA-2Z-A9JT-01	TCGA-2Z-A9JT-01	TCGA-2Z-A9JT	TCGA Kidney Papillary Cell Carcinoma (KIRP)	kidney papillary cell carcinoma	Kidney					71	TCGA-2Z-A9JT-F69213	TCGA-2Z-A9JT	TCGA-2Z-A9JT-01A	M0	N0	T1a	Stage I			-26128	358		0	684		0		Scheduled Follow-up Submission	Complete Remission/Response	2014-12-30	MALE	180.4	Normal	Kidney Papillary Renal Cell Carcinoma	No	C64.1	8260/3	C64.9	YES	70		NO	90		Right		NO		NO
TCGA-4A-A93W-01	TCGA-4A-A93W-01	TCGA-4A-A93W	TCGA Kidney Papillary Cell Carcinoma (KIRP)	kidney papillary cell carcinoma	Kidney					66	TCGA-4A-A93W-F67785	TCGA-4A-A93W	TCGA-4A-A93W-01A	M0	N0	T1a	Stage I			-24117	70		0	4		0		Scheduled Follow-up Submission	Complete Remission/Response	2014-11-11	FEMALE	167.6	Low	Kidney Papillary Renal Cell Carcinoma	No	C64.1	8260/3	C64.9	YES	860		NO	100		Right		NO		NO
TCGA-4A-A93X-01	TCGA-4A-A93X-01	TCGA-4A-A93X	TCGA Kidney Papillary Cell Carcinoma (KIRP)	kidney papillary cell carcinoma	Kidney					58	TCGA-4A-A93X-F67792	TCGA-4A-A93X	TCGA-4A-A93X-01A	M1	N1	T3a	Stage IV			-21348	62		0	390		1		Scheduled Follow-up Submission	Stable Disease	2014-11-11	MALE	178	Low	Kidney Papillary Renal Cell Carcinoma	No	C64.1	8260/3	C64.9	YES	710		NO	90		Right		NO	2	NO
TCGA-4A-A93Y-01	TCGA-4A-A93Y-01	TCGA-4A-A93Y	TCGA Kidney Papillary Cell Carcinoma (KIRP)	kidney papillary cell carcinoma	Kidney					63	TCGA-4A-A93Y-F67797	TCGA-4A-A93Y	TCGA-4A-A93Y-01A	M0	N0	T2b	Stage II			-23226	41		0	352		0		Scheduled Follow-up Submission	Complete Remission/Response	2014-11-11	FEMALE	170	Low	Kidney Papillary Renal Cell Carcinoma	No	C64.1	8260/3	C64.9	YES	910		NO	100		Left		NO	1	NO
TCGA-5P-A9JU-01	TCGA-5P-A9JU-01	TCGA-5P-A9JU	TCGA Kidney Papillary Cell Carcinoma (KIRP)	kidney papillary cell carcinoma	Kidney					81	TCGA-5P-A9JU-F68877	TCGA-5P-A9JU	TCGA-5P-A9JU-01A	M0	NX	T3				-29594	711		0	373		0		Scheduled Follow-up Submission		2014-12-23	MALE	173	Low	Kidney Papillary Renal Cell Carcinoma	No	C64.1	8260/3	C64.9	YES	200		NO	10	Elevated	Left		NO		NO
TCGA-5P-A9JV-01	TCGA-5P-A9JV-01	TCGA-5P-A9JV	TCGA Kidney Papillary Cell Carcinoma (KIRP)	kidney papillary cell carcinoma	Kidney					49	TCGA-5P-A9JV-F72362	TCGA-5P-A9JV	TCGA-5P-A9JV-01A	MX						-17973	2950		0	2043			Normal	Scheduled Follow-up Submission		2015-7-23	MALE	180	Low	Kidney Papillary Renal Cell Carcinoma	No	C64.1	8260/3	C64.9	YES	74		NO			Left		YES		NO
TCGA-5P-A9JW-01	TCGA-5P-A9JW-01	TCGA-5P-A9JW	TCGA Kidney Papillary Cell Carcinoma (KIRP)	kidney papillary cell carcinoma	Kidney					64		TCGA-5P-A9JW		MX						-23570			0	3241			Normal			2014-12-15	MALE	186	Normal	Kidney Papillary Renal Cell Carcinoma	No	C64.1	8260/3	C64.9	YES						Left				YES
TCGA-5P-A9JY-01	TCGA-5P-A9JY-01	TCGA-5P-A9JY	TCGA Kidney Papillary Cell Carcinoma (KIRP)	kidney papillary cell carcinoma	Kidney					79		TCGA-5P-A9JY	TCGA-5P-A9JY-01A							-28881	2590	1508	0				Normal			2014-12-16	MALE	164	Low	Kidney Papillary Renal Cell Carcinoma	No	C64.1	8260/3	C64.9	YES	110		NO		Normal	Left				NO
TCGA-5P-A9JZ-01	TCGA-5P-A9JZ-01	TCGA-5P-A9JZ	TCGA Kidney Papillary Cell Carcinoma (KIRP)	kidney papillary cell carcinoma	Kidney					51	TCGA-5P-A9JZ-F72363	TCGA-5P-A9JZ	TCGA-5P-A9JZ-01A	MX						-18885	2579		0	2744				Scheduled Follow-up Submission	Complete Remission/Response	2015-6-3	FEMALE	168	Normal	Kidney Papillary Renal Cell Carcinoma	No	C64.1	8260/3	C64.9	YES	50		NO		Elevated	Right		NO		NO
TCGA-5P-A9K0-01	TCGA-5P-A9K0-01	TCGA-5P-A9K0	TCGA Kidney Papillary Cell Carcinoma (KIRP)	kidney papillary cell carcinoma	Kidney					75	TCGA-5P-A9K0-F72364	TCGA-5P-A9K0		MX						-27434			0	677			Normal	Scheduled Follow-up Submission		2015-7-23	MALE	173	Low	Kidney Papillary Renal Cell Carcinoma	No	C64.1	8260/3	C64.9	YES					Normal	Right		YES		NO
TCGA-5P-A9K2-01	TCGA-5P-A9K2-01	TCGA-5P-A9K2	TCGA Kidney Papillary Cell Carcinoma (KIRP)	kidney papillary cell carcinoma	Kidney					62	TCGA-5P-A9K2-F72367	TCGA-5P-A9K2		MX						-22964			0	2392			Normal	Scheduled Follow-up Submission	Complete Remission/Response	2015-6-3	MALE	167	Normal	Kidney Papillary Renal Cell Carcinoma	No	C64.1	8260/3	C64.9	YES					Normal	Right		NO		NO
TCGA-5P-A9K3-01	TCGA-5P-A9K3-01	TCGA-5P-A9K3	TCGA Kidney Papillary Cell Carcinoma (KIRP)	kidney papillary cell carcinoma	Kidney					59		TCGA-5P-A9K3	TCGA-5P-A9K3-01A	MX						-21829	2201	471	0				Normal			2014-12-16	MALE	170	Low	Kidney Papillary Renal Cell Carcinoma	No	C64.1	8260/3	C64.9	YES	50		NO		Elevated	Right				YES
TCGA-5P-A9K4-01	TCGA-5P-A9K4-01	TCGA-5P-A9K4	TCGA Kidney Papillary Cell Carcinoma (KIRP)	kidney papillary cell carcinoma	Kidney					54	TCGA-5P-A9K4-F72366	TCGA-5P-A9K4		MX						-19986			0	2184			Normal	Scheduled Follow-up Submission	Complete Remission/Response	2015-6-3	MALE	175	Normal	Kidney Papillary Renal Cell Carcinoma	No	C64.1	8260/3	C64.9	YES					Normal	Left		NO		NO
TCGA-5P-A9K6-01	TCGA-5P-A9K6-01	TCGA-5P-A9K6	TCGA Kidney Papillary Cell Carcinoma (KIRP)	kidney papillary cell carcinoma	Kidney					64		TCGA-5P-A9K6	TCGA-5P-A9K6-01A	MX						-23384	1736		0	1914			Normal			2014-12-16	MALE	170	Low	Kidney Papillary Renal Cell Carcinoma	No	C64.1	8260/3	C64.9	YES	20		NO		Normal	Right				NO
TCGA-5P-A9K8-01	TCGA-5P-A9K8-01	TCGA-5P-A9K8	TCGA Kidney Papillary Cell Carcinoma (KIRP)	kidney papillary cell carcinoma	Kidney					51	TCGA-5P-A9K8-F72365	TCGA-5P-A9K8		MX						-18880			0	1309				Scheduled Follow-up Submission	Complete Remission/Response	2015-6-3	FEMALE	172	Normal	Kidney Papillary Renal Cell Carcinoma	No	C64.1	8260/3	C64.9	YES						Right		NO		NO
TCGA-5P-A9K9-01	TCGA-5P-A9K9-01	TCGA-5P-A9K9	TCGA Kidney Papillary Cell Carcinoma (KIRP)	kidney papillary cell carcinoma	Kidney					59		TCGA-5P-A9K9	TCGA-5P-A9K9-01A	M0						-21600	880	589	0							2014-12-16	FEMALE	169	Low	Kidney Papillary Renal Cell Carcinoma	No	C64.1	8260/3	C64.9	YES	10		NO		Normal	Left			10	YES
TCGA-5P-A9KA-01	TCGA-5P-A9KA-01	TCGA-5P-A9KA	TCGA Kidney Papillary Cell Carcinoma (KIRP)	kidney papillary cell carcinoma	Kidney					61	TCGA-5P-A9KA-F72368	TCGA-5P-A9KA		MX						-22545			0	395			Normal	Scheduled Follow-up Submission	Complete Remission/Response	2015-6-3	MALE	173	Normal	Kidney Papillary Renal Cell Carcinoma	No	C64.1	8260/3	C64.9	YES						Right		NO		NO
TCGA-5P-A9KC-01	TCGA-5P-A9KC-01	TCGA-5P-A9KC	TCGA Kidney Papillary Cell Carcinoma (KIRP)	kidney papillary cell carcinoma	Kidney					51		TCGA-5P-A9KC		MX						-18975			0	377			Normal			2014-12-16	FEMALE	160	Low	Kidney Papillary Renal Cell Carcinoma	No	C64.1	8260/3	C64.9	YES						Left				NO
TCGA-5P-A9KE-01	TCGA-5P-A9KE-01	TCGA-5P-A9KE	TCGA Kidney Papillary Cell Carcinoma (KIRP)	kidney papillary cell carcinoma	Kidney					70	TCGA-5P-A9KE-F72063	TCGA-5P-A9KE	TCGA-5P-A9KE-01A	M0	N0	T1	Stage I			-25805	753		0	824		0		Scheduled Follow-up Submission	Complete Remission/Response	2015-4-8	MALE	178	Low	Kidney Papillary Renal Cell Carcinoma	No	C64.1	8260/3	C64.9	YES	156		NO		Normal	Right		NO		NO
TCGA-5P-A9KF-01	TCGA-5P-A9KF-01	TCGA-5P-A9KF	TCGA Kidney Papillary Cell Carcinoma (KIRP)	kidney papillary cell carcinoma	Kidney	NO	NO	YES	NO	53	TCGA-5P-A9KF-F72064	TCGA-5P-A9KF	TCGA-5P-A9KF-01A	M0	N0	T1	Stage I	728		-19631	761		0	845	728			Scheduled Follow-up Submission	Complete Remission/Response	2015-4-8	MALE	176	Low	Kidney Papillary Renal Cell Carcinoma	No	C64.1	8260/3	C64.9	YES	136		NO		Normal	Bilateral		NO		YES
TCGA-5P-A9KH-01	TCGA-5P-A9KH-01	TCGA-5P-A9KH	TCGA Kidney Papillary Cell Carcinoma (KIRP)	kidney papillary cell carcinoma	Kidney					77	TCGA-5P-A9KH-F72361	TCGA-5P-A9KH		MX						-28193			0	2051				Scheduled Follow-up Submission		2015-7-23	MALE	174	Normal	Kidney Papillary Renal Cell Carcinoma	No	C64.1	8260/3	C64.9	YES						Right		YES		NO
TCGA-A4-7286-01	TCGA-A4-7286-01	TCGA-A4-7286	TCGA Kidney Papillary Cell Carcinoma (KIRP)	kidney papillary cell carcinoma	Kidney					42	TCGA-A4-7286-F48783	TCGA-A4-7286		M0	N0	T1	Stage I			-15631			0	554		1		Scheduled Follow-up Submission	Complete Remission/Response	2013-9-20	MALE		Normal	Kidney Papillary Renal Cell Carcinoma	No	C64.1	8260/3	C64.9	YES				90		Left		NO		NO
TCGA-A4-7287-01	TCGA-A4-7287-01	TCGA-A4-7287	TCGA Kidney Papillary Cell Carcinoma (KIRP)	kidney papillary cell carcinoma	Kidney	NO	YES		NO	75	TCGA-A4-7287-F57038	TCGA-A4-7287		M0	N0	T1	Stage I			-27621		597	0	21	505			Scheduled Follow-up Submission	Progressive Disease	2014-2-28	FEMALE			Kidney Papillary Renal Cell Carcinoma	No	C64.1	8260/3	C64.9	YES						Left		NO		YES
TCGA-A4-7288-01	TCGA-A4-7288-01	TCGA-A4-7288	TCGA Kidney Papillary Cell Carcinoma (KIRP)	kidney papillary cell carcinoma	Kidney					71	TCGA-A4-7288-F58969	TCGA-A4-7288	TCGA-A4-7288-01A	M0	N0	T1	Stage I			-26268			0	1857				Scheduled Follow-up Submission	Complete Remission/Response	2014-4-29	FEMALE			Kidney Papillary Renal Cell Carcinoma	No	C64.1	8260/3	C64.9	YES		0.7	NO			Right	0.9	NO		NO
TCGA-A4-7288-11	TCGA-A4-7288-11	TCGA-A4-7288	TCGA Kidney Papillary Cell Carcinoma (KIRP)	kidney papillary cell carcinoma	Kidney					71	TCGA-A4-7288-F58969	TCGA-A4-7288		M0	N0	T1	Stage I			-26268			0	1857				Scheduled Follow-up Submission	Complete Remission/Response	2014-4-29	FEMALE			Kidney Papillary Renal Cell Carcinoma	No	C64.1	8260/3	C64.9	YES						Right		NO		NO
TCGA-A4-7583-01	TCGA-A4-7583-01	TCGA-A4-7583	TCGA Kidney Papillary Cell Carcinoma (KIRP)	kidney papillary cell carcinoma	Kidney					60		TCGA-A4-7583	TCGA-A4-7583-01A	M0	N0	T1	Stage I			-21962			0	3						2012-1-11	MALE		Low	Kidney Papillary Renal Cell Carcinoma	No	C64.1	8260/3	C64.9	YES		0.7	NO			Left	1
TCGA-A4-7584-01	TCGA-A4-7584-01	TCGA-A4-7584	TCGA Kidney Papillary Cell Carcinoma (KIRP)	kidney papillary cell carcinoma	Kidney					59	TCGA-A4-7584-F60199	TCGA-A4-7584	TCGA-A4-7584-01A	M0	N0	T1	Stage I			-21782			0	650				Scheduled Follow-up Submission	Complete Remission/Response	2014-5-31	MALE			Kidney Papillary Renal Cell Carcinoma	No	C64.1	8260/3	C64.9	YES		0.7	NO			Left	0.8	NO		NO
TCGA-A4-7585-01	TCGA-A4-7585-01	TCGA-A4-7585	TCGA Kidney Papillary Cell Carcinoma (KIRP)	kidney papillary cell carcinoma	Kidney					67	TCGA-A4-7585-F46748	TCGA-A4-7585	TCGA-A4-7585-01A	M0	N0	T1	Stage I			-24778		1070	0					Scheduled Follow-up Submission	Complete Remission/Response	2013-8-15	MALE			Kidney Papillary Renal Cell Carcinoma	No	C64.1	8260/3	C64.9	YES		0.5	NO			Left	0.9	NO		NO
TCGA-A4-7585-11	TCGA-A4-7585-11	TCGA-A4-7585	TCGA Kidney Papillary Cell Carcinoma (KIRP)	kidney papillary cell carcinoma	Kidney					67	TCGA-A4-7585-F46748	TCGA-A4-7585	TCGA-A4-7585-11A	M0	N0	T1	Stage I			-24778		1070	0					Scheduled Follow-up Submission	Complete Remission/Response	2013-8-15	MALE			Kidney Papillary Renal Cell Carcinoma	No	C64.1	8260/3	C64.9	YES		0.5	NO			Left	0.6	NO		NO
TCGA-A4-7732-01	TCGA-A4-7732-01	TCGA-A4-7732	TCGA Kidney Papillary Cell Carcinoma (KIRP)	kidney papillary cell carcinoma	Kidney					55	TCGA-A4-7732-F47711	TCGA-A4-7732	TCGA-A4-7732-01A	M0	N0	T2	Stage II			-20226			0	582				Scheduled Follow-up Submission	Complete Remission/Response	2013-8-28	MALE			Kidney Papillary Renal Cell Carcinoma	No	C64.1	8260/3	C64.9	YES		0.4	NO			Right	0.6	NO		NO
TCGA-A4-7732-11	TCGA-A4-7732-11	TCGA-A4-7732	TCGA Kidney Papillary Cell Carcinoma (KIRP)	kidney papillary cell carcinoma	Kidney					55	TCGA-A4-7732-F47711	TCGA-A4-7732	TCGA-A4-7732-11A	M0	N0	T2	Stage II			-20226			0	582				Scheduled Follow-up Submission	Complete Remission/Response	2013-8-28	MALE			Kidney Papillary Renal Cell Carcinoma	No	C64.1	8260/3	C64.9	YES		0.5	NO			Right	0.8	NO		NO
TCGA-A4-7734-01	TCGA-A4-7734-01	TCGA-A4-7734	TCGA Kidney Papillary Cell Carcinoma (KIRP)	kidney papillary cell carcinoma	Kidney					53		TCGA-A4-7734	TCGA-A4-7734-01A	M0	N0	T1	Stage I			-19612			0	27						2012-3-9	FEMALE			Kidney Papillary Renal Cell Carcinoma	No	C64.1	8260/3	C64.9	YES		1	NO			Right	1.1
TCGA-A4-7828-01	TCGA-A4-7828-01	TCGA-A4-7828	TCGA Kidney Papillary Cell Carcinoma (KIRP)	kidney papillary cell carcinoma	Kidney					74	TCGA-A4-7828-F66190	TCGA-A4-7828		M0	N0	T1	Stage I			-27122			0	238		3		Scheduled Follow-up Submission	Complete Remission/Response	2014-10-3	FEMALE		Low	Kidney Papillary Renal Cell Carcinoma	No	C64.1	8260/3	C64.9	YES				40		Left		NO		NO
TCGA-A4-7915-01	TCGA-A4-7915-01	TCGA-A4-7915	TCGA Kidney Papillary Cell Carcinoma (KIRP)	kidney papillary cell carcinoma	Kidney					35		TCGA-A4-7915	TCGA-A4-7915-01A	M0	N0	T2	Stage II			-12832			0	7						2012-4-20	FEMALE		Low	Kidney Papillary Renal Cell Carcinoma	No	C64.1	8260/3	C64.9	YES		0.7	NO			Left	0.9		2
TCGA-A4-7996-01	TCGA-A4-7996-01	TCGA-A4-7996	TCGA Kidney Papillary Cell Carcinoma (KIRP)	kidney papillary cell carcinoma	Kidney	NO	NO	YES	NO	61	TCGA-A4-7996-F61472	TCGA-A4-7996	TCGA-A4-7996-01A	M0	N0	T1	Stage I	493		-22559			0	506	493			Scheduled Follow-up Submission	Complete Remission/Response	2014-6-30	FEMALE			Kidney Papillary Renal Cell Carcinoma	No	C64.1	8260/3	C64.9	YES		0.7	NO			Left	1	NO		YES
TCGA-A4-7997-01	TCGA-A4-7997-01	TCGA-A4-7997	TCGA Kidney Papillary Cell Carcinoma (KIRP)	kidney papillary cell carcinoma	Kidney					67	TCGA-A4-7997-F66191	TCGA-A4-7997	TCGA-A4-7997-01A	M0	N0	T1	Stage I			-24486			0	927		0		Scheduled Follow-up Submission		2014-10-3	MALE			Kidney Papillary Renal Cell Carcinoma	No	C64.1	8260/3	C64.9	YES		0.7	NO			Left	0.8	NO		NO
TCGA-A4-8098-01	TCGA-A4-8098-01	TCGA-A4-8098	TCGA Kidney Papillary Cell Carcinoma (KIRP)	kidney papillary cell carcinoma	Kidney					73	TCGA-A4-8098-F64123	TCGA-A4-8098	TCGA-A4-8098-01A	M0	N0	T1	Stage I			-26685			0	896		2		Scheduled Follow-up Submission	Complete Remission/Response	2014-8-26	MALE			Kidney Papillary Renal Cell Carcinoma	No	C64.1	8260/3	C64.9	YES		0.6	NO	80		Right	1	NO		NO
TCGA-A4-8310-01	TCGA-A4-8310-01	TCGA-A4-8310	TCGA Kidney Papillary Cell Carcinoma (KIRP)	kidney papillary cell carcinoma	Kidney					58	TCGA-A4-8310-F58966	TCGA-A4-8310	TCGA-A4-8310-01A	M0	N0	T1	Stage I			-21312			0	780		1		Scheduled Follow-up Submission	Complete Remission/Response	2014-4-29	MALE		Normal	Kidney Papillary Renal Cell Carcinoma	No	C64.1	8260/3	C64.9	YES		0.7	NO	80		Right	0.7	NO		NO
TCGA-A4-8311-01	TCGA-A4-8311-01	TCGA-A4-8311	TCGA Kidney Papillary Cell Carcinoma (KIRP)	kidney papillary cell carcinoma	Kidney					60	TCGA-A4-8311-F58971	TCGA-A4-8311	TCGA-A4-8311-01A	M0	N0	T1	Stage I			-22220			0	729		0		Scheduled Follow-up Submission	Complete Remission/Response	2014-4-29	MALE		Normal	Kidney Papillary Renal Cell Carcinoma	No	C64.1	8260/3	C64.9	YES		0.6	NO	100		Left	1.2	NO		NO
TCGA-A4-8312-01	TCGA-A4-8312-01	TCGA-A4-8312	TCGA Kidney Papillary Cell Carcinoma (KIRP)	kidney papillary cell carcinoma	Kidney					60	TCGA-A4-8312-F58967	TCGA-A4-8312		M0	N0	T1	Stage I			-22231			0	708		0		Scheduled Follow-up Submission	Complete Remission/Response	2014-4-29	MALE		Low	Kidney Papillary Renal Cell Carcinoma	No	C64.1	8260/3	C64.9	YES				90		Left		NO		NO
TCGA-A4-8515-01	TCGA-A4-8515-01	TCGA-A4-8515	TCGA Kidney Papillary Cell Carcinoma (KIRP)	kidney papillary cell carcinoma	Kidney					47	TCGA-A4-8515-F57846	TCGA-A4-8515	TCGA-A4-8515-01A	M0	N0	T1	Stage I			-17345			0	709				Scheduled Follow-up Submission	Complete Remission/Response	2014-3-27	MALE		Normal	Kidney Papillary Renal Cell Carcinoma	No	C64.1	8260/3	C64.9	YES		0.8	NO			Right	0.9	NO		NO
TCGA-A4-8516-01	TCGA-A4-8516-01	TCGA-A4-8516	TCGA Kidney Papillary Cell Carcinoma (KIRP)	kidney papillary cell carcinoma	Kidney					62		TCGA-A4-8516	TCGA-A4-8516-01A	M0	N0	T1	Stage I			-22879			0	23						2012-12-28	MALE		Low	Kidney Papillary Renal Cell Carcinoma	No	C64.1	8260/3	C64.9	YES		0.6	NO			Right	0.7			NO
TCGA-A4-8517-01	TCGA-A4-8517-01	TCGA-A4-8517	TCGA Kidney Papillary Cell Carcinoma (KIRP)	kidney papillary cell carcinoma	Kidney					71	TCGA-A4-8517-F60200	TCGA-A4-8517	TCGA-A4-8517-01A	M0	N0	T1	Stage I			-26090			0	597		1		Scheduled Follow-up Submission	Complete Remission/Response	2014-5-31	MALE			Kidney Papillary Renal Cell Carcinoma	No	C64.1	8260/3	C64.9	YES		1.1	NO	80		Right	1.2	NO		NO
TCGA-A4-8518-01	TCGA-A4-8518-01	TCGA-A4-8518	TCGA Kidney Papillary Cell Carcinoma (KIRP)	kidney papillary cell carcinoma	Kidney					48	TCGA-A4-8518-F58968	TCGA-A4-8518	TCGA-A4-8518-01A	M0	N0	T1	Stage I			-17713			0	600		2		Scheduled Follow-up Submission	Complete Remission/Response	2014-4-29	MALE		Low	Kidney Papillary Renal Cell Carcinoma	No	C64.1	8260/3	C64.9	YES		0.8	NO	80		Left	1	NO		NO
TCGA-A4-8630-01	TCGA-A4-8630-01	TCGA-A4-8630	TCGA Kidney Papillary Cell Carcinoma (KIRP)	kidney papillary cell carcinoma	Kidney					59	TCGA-A4-8630-F58970	TCGA-A4-8630	TCGA-A4-8630-01A	M0	N0	T1	Stage I			-21884			0	436		0		Scheduled Follow-up Submission	Complete Remission/Response	2014-4-29	FEMALE		Normal	Kidney Papillary Renal Cell Carcinoma	No	C64.1	8260/3	C64.9	YES		0.8	NO	100		Right	0.8	NO		NO
TCGA-A4-A48D-01	TCGA-A4-A48D-01	TCGA-A4-A48D	TCGA Kidney Papillary Cell Carcinoma (KIRP)	kidney papillary cell carcinoma	Kidney					84	TCGA-A4-A48D-F60202	TCGA-A4-A48D		M0	N0	T1	Stage I			-31038			0	379		2		Scheduled Follow-up Submission	Complete Remission/Response	2014-5-31	MALE			Kidney Papillary Renal Cell Carcinoma	No	C64.1	8260/3	C64.9	YES				80		Right		NO		NO
TCGA-A4-A4ZT-01	TCGA-A4-A4ZT-01	TCGA-A4-A4ZT	TCGA Kidney Papillary Cell Carcinoma (KIRP)	kidney papillary cell carcinoma	Kidney					71	TCGA-A4-A4ZT-F60203	TCGA-A4-A4ZT	TCGA-A4-A4ZT-01A	M0	N0	T2	Stage II			-26058	49		0	516		2		Scheduled Follow-up Submission	Complete Remission/Response	2014-5-31	FEMALE		Normal	Kidney Papillary Renal Cell Carcinoma	No	C64.1	8260/3	C64.9	YES	80		NO	80		Left		NO		NO
TCGA-A4-A4ZT-11	TCGA-A4-A4ZT-11	TCGA-A4-A4ZT	TCGA Kidney Papillary Cell Carcinoma (KIRP)	kidney papillary cell carcinoma	Kidney					71	TCGA-A4-A4ZT-F60203	TCGA-A4-A4ZT	TCGA-A4-A4ZT-11A	M0	N0	T2	Stage II			-26058	49		0	516		2		Scheduled Follow-up Submission	Complete Remission/Response	2014-5-31	FEMALE		Normal	Kidney Papillary Renal Cell Carcinoma	No	C64.1	8260/3	C64.9	YES	100		NO	80		Left		NO		NO
TCGA-A4-A57E-01	TCGA-A4-A57E-01	TCGA-A4-A57E	TCGA Kidney Papillary Cell Carcinoma (KIRP)	kidney papillary cell carcinoma	Kidney					59	TCGA-A4-A57E-F64125	TCGA-A4-A57E	TCGA-A4-A57E-01A	M1	N0	T1	Stage IV			-21885	588	258	0	0		1		Scheduled Follow-up Submission	Progressive Disease	2014-8-26	MALE			Kidney Papillary Renal Cell Carcinoma	No	C64.1	8260/3	C64.9	YES	60		NO	90		Left		NO	1	NO
TCGA-A4-A57E-11	TCGA-A4-A57E-11	TCGA-A4-A57E	TCGA Kidney Papillary Cell Carcinoma (KIRP)	kidney papillary cell carcinoma	Kidney					59	TCGA-A4-A57E-F64125	TCGA-A4-A57E	TCGA-A4-A57E-11A	M1	N0	T1	Stage IV			-21885	588	258	0	0		1		Scheduled Follow-up Submission	Progressive Disease	2014-8-26	MALE			Kidney Papillary Renal Cell Carcinoma	No	C64.1	8260/3	C64.9	YES	70		NO	90		Left		NO	1	NO
TCGA-A4-A5DU-01	TCGA-A4-A5DU-01	TCGA-A4-A5DU	TCGA Kidney Papillary Cell Carcinoma (KIRP)	kidney papillary cell carcinoma	Kidney					45	TCGA-A4-A5DU-F64124	TCGA-A4-A5DU	TCGA-A4-A5DU-01A	M0	N0	T1	Stage I			-16779	44		0	496		1		Scheduled Follow-up Submission	Complete Remission/Response	2014-8-26	FEMALE		Low	Kidney Papillary Renal Cell Carcinoma	No	C64.1	8260/3	C64.9	YES	80		NO	90		Left		NO		NO
TCGA-A4-A5XZ-01	TCGA-A4-A5XZ-01	TCGA-A4-A5XZ	TCGA Kidney Papillary Cell Carcinoma (KIRP)	kidney papillary cell carcinoma	Kidney					65	TCGA-A4-A5XZ-F65828	TCGA-A4-A5XZ	TCGA-A4-A5XZ-01A	M0	N0	T2	Stage II			-24006	87		0	479		1		Scheduled Follow-up Submission	Complete Remission/Response	2014-9-30	FEMALE		Normal	Kidney Papillary Renal Cell Carcinoma	No	C64.1	8260/3	C64.9	YES	70		NO	80		Right		NO		NO
TCGA-A4-A5Y0-01	TCGA-A4-A5Y0-01	TCGA-A4-A5Y0	TCGA Kidney Papillary Cell Carcinoma (KIRP)	kidney papillary cell carcinoma	Kidney					61	TCGA-A4-A5Y0-F63157	TCGA-A4-A5Y0	TCGA-A4-A5Y0-01A	M0	N0	T1	Stage I			-22341	198		0	252				Scheduled Follow-up Submission	Complete Remission/Response	2014-7-31	FEMALE		Normal	Kidney Papillary Renal Cell Carcinoma	No	C64.1	8260/3	C64.9	YES	60		NO			Left		NO		NO
TCGA-A4-A5Y1-01	TCGA-A4-A5Y1-01	TCGA-A4-A5Y1	TCGA Kidney Papillary Cell Carcinoma (KIRP)	kidney papillary cell carcinoma	Kidney		NO	NO	NO	75	TCGA-A4-A5Y1-F60201	TCGA-A4-A5Y1		M0	N1	T1	Stage III			-27541		395	0	87	296			Scheduled Follow-up Submission	Progressive Disease	2014-5-31	MALE		Low	Kidney Papillary Renal Cell Carcinoma	No	C64.1	8260/3	C64.9	YES						Left		NO	1	YES
TCGA-A4-A5Y1-11	TCGA-A4-A5Y1-11	TCGA-A4-A5Y1	TCGA Kidney Papillary Cell Carcinoma (KIRP)	kidney papillary cell carcinoma	Kidney		NO	NO	NO	75	TCGA-A4-A5Y1-F60201	TCGA-A4-A5Y1		M0	N1	T1	Stage III			-27541		395	0	87	296			Scheduled Follow-up Submission	Progressive Disease	2014-5-31	MALE		Low	Kidney Papillary Renal Cell Carcinoma	No	C64.1	8260/3	C64.9	YES						Left		NO	1	YES
TCGA-A4-A6HP-01	TCGA-A4-A6HP-01	TCGA-A4-A6HP	TCGA Kidney Papillary Cell Carcinoma (KIRP)	kidney papillary cell carcinoma	Kidney					66	TCGA-A4-A6HP-F65999	TCGA-A4-A6HP	TCGA-A4-A6HP-01A	M0	N0	T1	Stage I			-24447	67		0	379		3		Scheduled Follow-up Submission	Complete Remission/Response	2014-10-1	MALE		Normal	Kidney Papillary Renal Cell Carcinoma	No	C64.1	8260/3	C64.9	YES	60		NO	70		Left		NO		NO
TCGA-A4-A772-01	TCGA-A4-A772-01	TCGA-A4-A772	TCGA Kidney Papillary Cell Carcinoma (KIRP)	kidney papillary cell carcinoma	Kidney					39		TCGA-A4-A772	TCGA-A4-A772-01A	M0						-14278	76		0	0						2014-4-23	MALE			Kidney Papillary Renal Cell Carcinoma	No	C64.1	8260/3	C64.9	YES	50		NO			Right				NO
TCGA-A4-A7UZ-01	TCGA-A4-A7UZ-01	TCGA-A4-A7UZ	TCGA Kidney Papillary Cell Carcinoma (KIRP)	kidney papillary cell carcinoma	Kidney					71		TCGA-A4-A7UZ		M0						-26264			0	0						2014-4-23	MALE			Kidney Papillary Renal Cell Carcinoma	No	C64.1	8260/3	C64.9	YES						Left			20	NO
TCGA-AL-3466-01	TCGA-AL-3466-01	TCGA-AL-3466	TCGA Kidney Papillary Cell Carcinoma (KIRP)	kidney papillary cell carcinoma	Kidney	NO	YES	NO	YES	41	TCGA-AL-3466-F4264	TCGA-AL-3466	TCGA-AL-3466-01A	M1	N1	T3b	Stage IV		147	-15181		293	0		138					2010-11-15	MALE	175	Low	Kidney Papillary Renal Cell Carcinoma	No	C64.1	8260/3	C64.9	YES		0.7	NO	0		Right	1		2
TCGA-AL-3467-01	TCGA-AL-3467-01	TCGA-AL-3467	TCGA Kidney Papillary Cell Carcinoma (KIRP)	kidney papillary cell carcinoma	Kidney					54	TCGA-AL-3467-F66289	TCGA-AL-3467	TCGA-AL-3467-01A	M0	N0	T1	Stage I			-19783			0	2135				Scheduled Follow-up Submission	Complete Remission/Response	2014-10-8	FEMALE	152	Normal	Kidney Papillary Renal Cell Carcinoma	No	C64.1	8260/3	C64.9	YES		0.9	NO		Normal	Left	0.9	NO		NO
TCGA-AL-3468-01	TCGA-AL-3468-01	TCGA-AL-3468	TCGA Kidney Papillary Cell Carcinoma (KIRP)	kidney papillary cell carcinoma	Kidney					74	TCGA-AL-3468-F66304	TCGA-AL-3468	TCGA-AL-3468-01A	M0	N0	T1b	Stage I			-27205		2331	0	1636				Scheduled Follow-up Submission	Complete Remission/Response	2014-10-9	MALE		Low	Kidney Papillary Renal Cell Carcinoma	No	C64.1	8260/3	C64.9	YES		0.9	NO			Right	1	NO		NO
TCGA-AL-3471-01	TCGA-AL-3471-01	TCGA-AL-3471	TCGA Kidney Papillary Cell Carcinoma (KIRP)	kidney papillary cell carcinoma	Kidney					74	TCGA-AL-3471-F66301	TCGA-AL-3471		M0	N0	T1b	Stage I			-27249		1500	0	412				Scheduled Follow-up Submission		2014-10-9	MALE			Kidney Papillary Renal Cell Carcinoma	No	C64.1	8260/3	C64.9	YES						Right		NO
TCGA-AL-3472-01	TCGA-AL-3472-01	TCGA-AL-3472	TCGA Kidney Papillary Cell Carcinoma (KIRP)	kidney papillary cell carcinoma	Kidney					57	TCGA-AL-3472-F66303	TCGA-AL-3472	TCGA-AL-3472-01A	M0	N0	T2	Stage II			-21166			0	2029				Scheduled Follow-up Submission	Complete Remission/Response	2014-10-9	MALE	180	Normal	Kidney Papillary Renal Cell Carcinoma	No	C64.1	8260/3	C64.9	YES		0.7	NO			Left	0.8	NO		NO
TCGA-AL-3473-01	TCGA-AL-3473-01	TCGA-AL-3473	TCGA Kidney Papillary Cell Carcinoma (KIRP)	kidney papillary cell carcinoma	Kidney					55	TCGA-AL-3473-F66305	TCGA-AL-3473	TCGA-AL-3473-01A	M0	N0	T2	Stage II			-20104			0	1906				Scheduled Follow-up Submission	Complete Remission/Response	2014-10-9	MALE	185	Normal	Kidney Papillary Renal Cell Carcinoma	No	C64.1	8260/3	C64.9	YES		0.7	NO			Left	0.9	NO	33	NO
TCGA-AL-7173-01	TCGA-AL-7173-01	TCGA-AL-7173	TCGA Kidney Papillary Cell Carcinoma (KIRP)	kidney papillary cell carcinoma	Kidney	NO	NO	NO	NO	72	TCGA-AL-7173-F66321	TCGA-AL-7173	TCGA-AL-7173-01A	MX	N2	T2	Stage IV			-26326			0	2060	812		Elevated	Scheduled Follow-up Submission	Progressive Disease	2014-10-9	FEMALE	152	Normal	Kidney Papillary Renal Cell Carcinoma	No	C64.1	8260/3	C64.9	YES		1.3	NO		Normal	Right	1.8	NO	14	YES
TCGA-AL-A5DJ-01	TCGA-AL-A5DJ-01	TCGA-AL-A5DJ	TCGA Kidney Papillary Cell Carcinoma (KIRP)	kidney papillary cell carcinoma	Kidney					54	TCGA-AL-A5DJ-F66359	TCGA-AL-A5DJ	TCGA-AL-A5DJ-01A	M0	N0	T1b	Stage I			-20079	1345	1498	0	26		1		Scheduled Follow-up Submission	Progressive Disease	2014-10-13	FEMALE	165	Low	Kidney Papillary Renal Cell Carcinoma	No	C64.1	8260/3	C64.9	YES	280		NO			Left		NO		NO
TCGA-AT-A5NU-01	TCGA-AT-A5NU-01	TCGA-AT-A5NU	TCGA Kidney Papillary Cell Carcinoma (KIRP)	kidney papillary cell carcinoma	Kidney					77		TCGA-AT-A5NU		MX						-28137			0	67						2014-3-26	MALE			Kidney Papillary Renal Cell Carcinoma	No	C64.1	8260/3	C64.9	YES						Left
TCGA-B1-5398-01	TCGA-B1-5398-01	TCGA-B1-5398	TCGA Kidney Papillary Cell Carcinoma (KIRP)	kidney papillary cell carcinoma	Kidney					73	TCGA-B1-5398-F71762	TCGA-B1-5398	TCGA-B1-5398-01A	M0	N0	T2b	Stage II			-26820			0	1251				Scheduled Follow-up Submission	Complete Remission/Response	2015-3-30	MALE		Normal	Kidney Papillary Renal Cell Carcinoma	No	C64.1	8260/3	C64.9	YES		1	NO			Right	1.7	NO		NO
TCGA-B1-7332-01	TCGA-B1-7332-01	TCGA-B1-7332	TCGA Kidney Papillary Cell Carcinoma (KIRP)	kidney papillary cell carcinoma	Kidney					60	TCGA-B1-7332-F71763	TCGA-B1-7332	TCGA-B1-7332-01A	M0						-22277			0	1141				Scheduled Follow-up Submission	Complete Remission/Response	2015-3-30	FEMALE		Low	Kidney Papillary Renal Cell Carcinoma	No	C64.1	8260/3	C64.9	YES		0.8	NO			Left	1.2	NO		NO
TCGA-B1-A47M-01	TCGA-B1-A47M-01	TCGA-B1-A47M	TCGA Kidney Papillary Cell Carcinoma (KIRP)	kidney papillary cell carcinoma	Kidney	NO	NO	NO		79	TCGA-B1-A47M-F55959	TCGA-B1-A47M	TCGA-B1-A47M-01A	MX						-29068	371		0	659	408			Scheduled Follow-up Submission	Progressive Disease	2014-4-10	MALE		Low	Kidney Papillary Renal Cell Carcinoma	No	C64.1	8260/3	C64.9	YES	180		NO			Left		NO		YES
TCGA-B1-A47M-11	TCGA-B1-A47M-11	TCGA-B1-A47M	TCGA Kidney Papillary Cell Carcinoma (KIRP)	kidney papillary cell carcinoma	Kidney	NO	NO	NO		79	TCGA-B1-A47M-F55959	TCGA-B1-A47M	TCGA-B1-A47M-11A	MX						-29068	371		0	659	408			Scheduled Follow-up Submission	Progressive Disease	2014-4-10	MALE		Low	Kidney Papillary Renal Cell Carcinoma	No	C64.1	8260/3	C64.9	YES	100		NO			Left		NO		YES
TCGA-B1-A47N-01	TCGA-B1-A47N-01	TCGA-B1-A47N	TCGA Kidney Papillary Cell Carcinoma (KIRP)	kidney papillary cell carcinoma	Kidney					62	TCGA-B1-A47N-F71757	TCGA-B1-A47N	TCGA-B1-A47N-01A	MX	N0	T1a	Stage I			-22800	169		0	1110				Scheduled Follow-up Submission	Complete Remission/Response	2015-3-30	MALE			Kidney Papillary Renal Cell Carcinoma	No	C64.1	8260/3	C64.9	YES	300		NO			Left		NO		NO
TCGA-B1-A47O-01	TCGA-B1-A47O-01	TCGA-B1-A47O	TCGA Kidney Papillary Cell Carcinoma (KIRP)	kidney papillary cell carcinoma	Kidney					54	TCGA-B1-A47O-F71761	TCGA-B1-A47O	TCGA-B1-A47O-01A	M0	N0	T1b	Stage I			-19823	199		0	842				Scheduled Follow-up Submission	Complete Remission/Response	2015-3-30	FEMALE			Kidney Papillary Renal Cell Carcinoma	No	C64.1	8260/3	C64.9	YES	210		NO		Low	Right		NO		NO
TCGA-B1-A654-01	TCGA-B1-A654-01	TCGA-B1-A654	TCGA Kidney Papillary Cell Carcinoma (KIRP)	kidney papillary cell carcinoma	Kidney					43	TCGA-B1-A654-F69336	TCGA-B1-A654	TCGA-B1-A654-01A	M0						-15721	163		0	616				Scheduled Follow-up Submission	Complete Remission/Response	2015-1-5	FEMALE			Kidney Papillary Renal Cell Carcinoma	No	C64.1	8260/3	C64.9	YES	350		NO			Right		NO		NO
TCGA-B1-A655-01	TCGA-B1-A655-01	TCGA-B1-A655	TCGA Kidney Papillary Cell Carcinoma (KIRP)	kidney papillary cell carcinoma	Kidney					77	TCGA-B1-A655-F69337	TCGA-B1-A655	TCGA-B1-A655-01A	M0						-28433	420		0	510				Scheduled Follow-up Submission	Complete Remission/Response	2015-1-5	FEMALE			Kidney Papillary Renal Cell Carcinoma	No	C64.1	8260/3	C64.9	YES	80		NO			Left		NO		NO
TCGA-B1-A656-01	TCGA-B1-A656-01	TCGA-B1-A656	TCGA Kidney Papillary Cell Carcinoma (KIRP)	kidney papillary cell carcinoma	Kidney					64	TCGA-B1-A656-F69338	TCGA-B1-A656		M0						-23702			0	618				Scheduled Follow-up Submission	Complete Remission/Response	2015-1-5	MALE			Kidney Papillary Renal Cell Carcinoma	No	C64.1	8260/3	C64.9	YES						Left		NO		NO
TCGA-B1-A657-01	TCGA-B1-A657-01	TCGA-B1-A657	TCGA Kidney Papillary Cell Carcinoma (KIRP)	kidney papillary cell carcinoma	Kidney					54	TCGA-B1-A657-F69339	TCGA-B1-A657	TCGA-B1-A657-01A	M0						-19806	355		0	641				Scheduled Follow-up Submission	Complete Remission/Response	2015-1-5	MALE			Kidney Papillary Renal Cell Carcinoma	No	C64.1	8260/3	C64.9	YES	240		NO			Right		NO		NO
TCGA-B3-3925-01	TCGA-B3-3925-01	TCGA-B3-3925	TCGA Kidney Papillary Cell Carcinoma (KIRP)	kidney papillary cell carcinoma	Kidney					52	TCGA-B3-3925-F39964	TCGA-B3-3925	TCGA-B3-3925-01A							-19224			0	1029				Scheduled Follow-up Submission	Complete Remission/Response	2013-2-7	MALE		Normal	Kidney Papillary Renal Cell Carcinoma	No	C64.1	8260/3	C64.9	YES		0.9	NO			Left	0.9	NO		NO
TCGA-B3-3925-11	TCGA-B3-3925-11	TCGA-B3-3925	TCGA Kidney Papillary Cell Carcinoma (KIRP)	kidney papillary cell carcinoma	Kidney					52	TCGA-B3-3925-F39964	TCGA-B3-3925	TCGA-B3-3925-11A							-19224			0	1029				Scheduled Follow-up Submission	Complete Remission/Response	2013-2-7	MALE		Normal	Kidney Papillary Renal Cell Carcinoma	No	C64.1	8260/3	C64.9	YES		0.5	NO			Left	1.1	NO		NO
TCGA-B3-3926-01	TCGA-B3-3926-01	TCGA-B3-3926	TCGA Kidney Papillary Cell Carcinoma (KIRP)	kidney papillary cell carcinoma	Kidney					59	TCGA-B3-3926-F40601	TCGA-B3-3926	TCGA-B3-3926-01A							-21876			0	883				Scheduled Follow-up Submission	Complete Remission/Response	2013-2-25	FEMALE		Low	Kidney Papillary Renal Cell Carcinoma	No	C64.1	8260/3	C64.9	YES		1	NO			Left	1.1	NO		NO
TCGA-B3-3926-11	TCGA-B3-3926-11	TCGA-B3-3926	TCGA Kidney Papillary Cell Carcinoma (KIRP)	kidney papillary cell carcinoma	Kidney					59	TCGA-B3-3926-F40601	TCGA-B3-3926	TCGA-B3-3926-11A							-21876			0	883				Scheduled Follow-up Submission	Complete Remission/Response	2013-2-25	FEMALE		Low	Kidney Papillary Renal Cell Carcinoma	No	C64.1	8260/3	C64.9	YES		0.8	NO			Left	2	NO		NO
TCGA-B3-4103-01	TCGA-B3-4103-01	TCGA-B3-4103	TCGA Kidney Papillary Cell Carcinoma (KIRP)	kidney papillary cell carcinoma	Kidney					56	TCGA-B3-4103-F40083	TCGA-B3-4103	TCGA-B3-4103-01A							-20708			0	930				Scheduled Follow-up Submission	Complete Remission/Response	2013-2-12	MALE		Normal	Kidney Papillary Renal Cell Carcinoma	No	C64.1	8260/3	C64.9	YES		0.9	NO			Right	1.4	NO		NO
TCGA-B3-4103-11	TCGA-B3-4103-11	TCGA-B3-4103	TCGA Kidney Papillary Cell Carcinoma (KIRP)	kidney papillary cell carcinoma	Kidney					56	TCGA-B3-4103-F40083	TCGA-B3-4103	TCGA-B3-4103-11A							-20708			0	930				Scheduled Follow-up Submission	Complete Remission/Response	2013-2-12	MALE		Normal	Kidney Papillary Renal Cell Carcinoma	No	C64.1	8260/3	C64.9	YES		0.9	NO			Right	1.6	NO		NO
TCGA-B3-4104-01	TCGA-B3-4104-01	TCGA-B3-4104	TCGA Kidney Papillary Cell Carcinoma (KIRP)	kidney papillary cell carcinoma	Kidney					75	TCGA-B3-4104-F40241	TCGA-B3-4104	TCGA-B3-4104-01A							-27709			0	1049				Scheduled Follow-up Submission	Complete Remission/Response	2013-2-14	MALE		Low	Kidney Papillary Renal Cell Carcinoma	No	C64.1	8260/3	C64.9	YES		0.9	NO			Right	1.2	NO		NO
TCGA-B3-4104-11	TCGA-B3-4104-11	TCGA-B3-4104	TCGA Kidney Papillary Cell Carcinoma (KIRP)	kidney papillary cell carcinoma	Kidney					75	TCGA-B3-4104-F40241	TCGA-B3-4104	TCGA-B3-4104-11A							-27709			0	1049				Scheduled Follow-up Submission	Complete Remission/Response	2013-2-14	MALE		Low	Kidney Papillary Renal Cell Carcinoma	No	C64.1	8260/3	C64.9	YES		0.7	NO			Right	2.3	NO		NO
TCGA-B3-8121-01	TCGA-B3-8121-01	TCGA-B3-8121	TCGA Kidney Papillary Cell Carcinoma (KIRP)	kidney papillary cell carcinoma	Kidney			NO		48	TCGA-B3-8121-F38841	TCGA-B3-8121	TCGA-B3-8121-01A							-17760			0	379		0		Scheduled Follow-up Submission	Complete Remission/Response	2012-12-27	FEMALE			Kidney Papillary Renal Cell Carcinoma	No	C64.1	8260/3	C64.9	YES		0.8	NO			Right	0.8	NO		NO
TCGA-B3-A6W5-01	TCGA-B3-A6W5-01	TCGA-B3-A6W5	TCGA Kidney Papillary Cell Carcinoma (KIRP)	kidney papillary cell carcinoma	Kidney					43	TCGA-B3-A6W5-F58064	TCGA-B3-A6W5	TCGA-B3-A6W5-01A	M0						-15945	78		0	309		0		Scheduled Follow-up Submission	Complete Remission/Response	2014-3-31	MALE		Low	Kidney Papillary Renal Cell Carcinoma	No	C64.1	8260/3	C64.9	YES	260		NO			Right				NO
TCGA-B9-4113-01	TCGA-B9-4113-01	TCGA-B9-4113	TCGA Kidney Papillary Cell Carcinoma (KIRP)	kidney papillary cell carcinoma	Kidney					64	TCGA-B9-4113-F4553	TCGA-B9-4113	TCGA-B9-4113-01A	M0	N0	T1	Stage I			-23613		1536	0							2010-12-8	MALE		Low	Kidney Papillary Renal Cell Carcinoma	No	C64.1	8260/3	C64.9	YES		0.4	NO		Normal	Left	0.8
TCGA-B9-4113-11	TCGA-B9-4113-11	TCGA-B9-4113	TCGA Kidney Papillary Cell Carcinoma (KIRP)	kidney papillary cell carcinoma	Kidney					64	TCGA-B9-4113-F4553	TCGA-B9-4113	TCGA-B9-4113-11A	M0	N0	T1	Stage I			-23613		1536	0							2010-12-8	MALE		Low	Kidney Papillary Renal Cell Carcinoma	No	C64.1	8260/3	C64.9	YES		0.6	NO		Normal	Left	0.8
TCGA-B9-4114-01	TCGA-B9-4114-01	TCGA-B9-4114	TCGA Kidney Papillary Cell Carcinoma (KIRP)	kidney papillary cell carcinoma	Kidney	YES				49	TCGA-B9-4114-F30867	TCGA-B9-4114		M1	N0	T2	Stage IV			-17989			0	857	637			Scheduled Follow-up Submission		2012-4-18	MALE	175	Low	Kidney Papillary Renal Cell Carcinoma	No	C64.1	8260/3	C64.9	YES						Left
TCGA-B9-4115-01	TCGA-B9-4115-01	TCGA-B9-4115	TCGA Kidney Papillary Cell Carcinoma (KIRP)	kidney papillary cell carcinoma	Kidney					53	TCGA-B9-4115-F30880	TCGA-B9-4115		M0	N0	T1a	Stage I			-19571			0	803				Scheduled Follow-up Submission		2012-4-18	MALE	183	Low	Kidney Papillary Renal Cell Carcinoma	No	C64.1	8260/3	C64.9	YES					Elevated	Right
TCGA-B9-4115-11	TCGA-B9-4115-11	TCGA-B9-4115	TCGA Kidney Papillary Cell Carcinoma (KIRP)	kidney papillary cell carcinoma	Kidney					53	TCGA-B9-4115-F30880	TCGA-B9-4115		M0	N0	T1a	Stage I			-19571			0	803				Scheduled Follow-up Submission		2012-4-18	MALE	183	Low	Kidney Papillary Renal Cell Carcinoma	No	C64.1	8260/3	C64.9	YES					Elevated	Right
TCGA-B9-4116-01	TCGA-B9-4116-01	TCGA-B9-4116	TCGA Kidney Papillary Cell Carcinoma (KIRP)	kidney papillary cell carcinoma	Kidney					75	TCGA-B9-4116-F30888	TCGA-B9-4116	TCGA-B9-4116-01A	M0	N0	T2a	Stage II			-27692			0	627				Scheduled Follow-up Submission		2012-4-18	FEMALE	155	Low	Kidney Papillary Renal Cell Carcinoma	No	C64.1	8260/3	C64.9	YES		0.6	NO			Left	1
TCGA-B9-4117-01	TCGA-B9-4117-01	TCGA-B9-4117	TCGA Kidney Papillary Cell Carcinoma (KIRP)	kidney papillary cell carcinoma	Kidney					48	TCGA-B9-4117-F34035	TCGA-B9-4117	TCGA-B9-4117-01A	M0	NX	T2	Stage II			-17622			0	14				Scheduled Follow-up Submission	Complete Remission/Response	2012-7-26	FEMALE	180	Normal	Kidney Papillary Renal Cell Carcinoma	No	C64.1	8260/3	C64.9	YES		0.8	NO			Left	1	YES
TCGA-B9-4617-01	TCGA-B9-4617-01	TCGA-B9-4617	TCGA Kidney Papillary Cell Carcinoma (KIRP)	kidney papillary cell carcinoma	Kidney					41	TCGA-B9-4617-F33325	TCGA-B9-4617		M0	N0	T1a	Stage I			-15053			0	35				Scheduled Follow-up Submission		2012-7-26	MALE	175	Normal	Kidney Papillary Renal Cell Carcinoma	No	C64.1	8260/3	C64.9	YES						Left		YES
TCGA-B9-5155-01	TCGA-B9-5155-01	TCGA-B9-5155	TCGA Kidney Papillary Cell Carcinoma (KIRP)	kidney papillary cell carcinoma	Kidney					71	TCGA-B9-5155-F34175	TCGA-B9-5155	TCGA-B9-5155-01A	M0	N0	T3a	Stage III			-26149			0	665				Scheduled Follow-up Submission	Complete Remission/Response	2012-8-1	MALE	180	Low	Kidney Papillary Renal Cell Carcinoma	No	C64.1	8260/3	C64.9	YES		0.8	NO			Right	1	NO		NO
TCGA-B9-5156-01	TCGA-B9-5156-01	TCGA-B9-5156	TCGA Kidney Papillary Cell Carcinoma (KIRP)	kidney papillary cell carcinoma	Kidney					51	TCGA-B9-5156-F55753	TCGA-B9-5156	TCGA-B9-5156-01A	M0	N0	T1a	Stage I			-18841			0	1338				Scheduled Follow-up Submission	Complete Remission/Response	2014-1-14	MALE	183	Normal	Kidney Papillary Renal Cell Carcinoma	No	C64.1	8260/3	C64.9	YES		0.7	NO		Elevated	Left	1	NO		NO
TCGA-B9-7268-01	TCGA-B9-7268-01	TCGA-B9-7268	TCGA Kidney Papillary Cell Carcinoma (KIRP)	kidney papillary cell carcinoma	Kidney					59	TCGA-B9-7268-F50675	TCGA-B9-7268	TCGA-B9-7268-01A	M0	N0	T1b	Stage I			-21705			0	671				Scheduled Follow-up Submission	Complete Remission/Response	2013-10-28	MALE	183	Low	Kidney Papillary Renal Cell Carcinoma	No	C64.1	8260/3	C64.9	YES		1.1	NO			Left	1.5	NO		NO
TCGA-B9-A44B-01	TCGA-B9-A44B-01	TCGA-B9-A44B	TCGA Kidney Papillary Cell Carcinoma (KIRP)	kidney papillary cell carcinoma	Kidney					70	TCGA-B9-A44B-F55792	TCGA-B9-A44B	TCGA-B9-A44B-01A	M0	N0	T3b	Stage III			-25763	45		0	361				Scheduled Follow-up Submission		2014-3-17	MALE	173		Kidney Papillary Renal Cell Carcinoma	No	C64.1	8260/3	C64.9	YES	410		NO			Left		YES
TCGA-B9-A5W7-01	TCGA-B9-A5W7-01	TCGA-B9-A5W7	TCGA Kidney Papillary Cell Carcinoma (KIRP)	kidney papillary cell carcinoma	Kidney	NO	NO	YES		47	TCGA-B9-A5W7-F57581	TCGA-B9-A5W7	TCGA-B9-A5W7-01A	M0	N0	T1a	Stage I	584		-17465	215		0	585	564			Scheduled Follow-up Submission		2014-3-17	MALE	185	Normal	Kidney Papillary Renal Cell Carcinoma	No	C64.1	8260/3	C64.9	YES	620		NO			Right		NO		YES
TCGA-B9-A5W8-01	TCGA-B9-A5W8-01	TCGA-B9-A5W8	TCGA Kidney Papillary Cell Carcinoma (KIRP)	kidney papillary cell carcinoma	Kidney					50	TCGA-B9-A5W8-F59402	TCGA-B9-A5W8	TCGA-B9-A5W8-01A	M0	N0	T2b	Stage II			-18440	131		0	524				Scheduled Follow-up Submission	Complete Remission/Response	2014-5-12	MALE	173	Normal	Kidney Papillary Renal Cell Carcinoma	No	C64.1	8260/3	C64.9	YES	710		NO			Right		NO		NO
TCGA-B9-A5W9-01	TCGA-B9-A5W9-01	TCGA-B9-A5W9	TCGA Kidney Papillary Cell Carcinoma (KIRP)	kidney papillary cell carcinoma	Kidney					40	TCGA-B9-A5W9-F57583	TCGA-B9-A5W9	TCGA-B9-A5W9-01A	M0	N0	T1	Stage I			-14668	112		0	5				Scheduled Follow-up Submission		2014-3-17	MALE	182	Normal	Kidney Papillary Renal Cell Carcinoma	No	C64.1	8260/3	C64.9	YES	360		NO			Right		YES		NO
TCGA-B9-A69E-01	TCGA-B9-A69E-01	TCGA-B9-A69E	TCGA Kidney Papillary Cell Carcinoma (KIRP)	kidney papillary cell carcinoma	Kidney					71	TCGA-B9-A69E-F59403	TCGA-B9-A69E	TCGA-B9-A69E-01A	M0	N0	T2	Stage II			-26198	112		0	452				Scheduled Follow-up Submission	Complete Remission/Response	2014-5-12	MALE	178	Low	Kidney Papillary Renal Cell Carcinoma	No	C64.1	8260/3	C64.9	YES	480		NO		Normal	Left		NO		NO
TCGA-B9-A8YH-01	TCGA-B9-A8YH-01	TCGA-B9-A8YH	TCGA Kidney Papillary Cell Carcinoma (KIRP)	kidney papillary cell carcinoma	Kidney					52	TCGA-B9-A8YH-F70033	TCGA-B9-A8YH	TCGA-B9-A8YH-01A	M0	N0	T1a	Stage I			-19051	125		0	532				Scheduled Follow-up Submission	Complete Remission/Response	2015-1-26	MALE	173	Normal	Kidney Papillary Renal Cell Carcinoma	No	C64.1	8260/3	C64.9	YES	280		NO		Normal	Right		NO		NO
TCGA-B9-A8YI-01	TCGA-B9-A8YI-01	TCGA-B9-A8YI	TCGA Kidney Papillary Cell Carcinoma (KIRP)	kidney papillary cell carcinoma	Kidney					79	TCGA-B9-A8YI-F68766	TCGA-B9-A8YI	TCGA-B9-A8YI-01A	M0	NX	T1b	Stage I			-28917	54		0	374				Scheduled Follow-up Submission	Complete Remission/Response	2014-12-15	MALE	173	Low	Kidney Papillary Renal Cell Carcinoma	No	C64.1	8260/3	C64.9	YES	510		NO		Normal	Left		NO		NO
TCGA-BQ-5875-01	TCGA-BQ-5875-01	TCGA-BQ-5875	TCGA Kidney Papillary Cell Carcinoma (KIRP)	kidney papillary cell carcinoma	Kidney	NO	NO	NO	NO	66	TCGA-BQ-5875-F11659	TCGA-BQ-5875	TCGA-BQ-5875-01A	M0	NX	T2b	Stage II			-24153			0	2639						2011-5-13	FEMALE	162.5	Normal	Kidney Papillary Renal Cell Carcinoma	No	C64.1	8260/3	C64.9	YES		1.5	NO		Elevated	Left	1.8
TCGA-BQ-5875-11	TCGA-BQ-5875-11	TCGA-BQ-5875	TCGA Kidney Papillary Cell Carcinoma (KIRP)	kidney papillary cell carcinoma	Kidney	NO	NO	NO	NO	66	TCGA-BQ-5875-F11659	TCGA-BQ-5875	TCGA-BQ-5875-11A	M0	NX	T2b	Stage II			-24153			0	2639						2011-5-13	FEMALE	162.5	Normal	Kidney Papillary Renal Cell Carcinoma	No	C64.1	8260/3	C64.9	YES		1	NO		Elevated	Left	1
TCGA-BQ-5876-01	TCGA-BQ-5876-01	TCGA-BQ-5876	TCGA Kidney Papillary Cell Carcinoma (KIRP)	kidney papillary cell carcinoma	Kidney	NO	NO	NO	NO	75	TCGA-BQ-5876-F11663	TCGA-BQ-5876	TCGA-BQ-5876-01A	M0	NX	T1a	Stage I			-27409			0	586						2011-5-13	MALE	173	Low	Kidney Papillary Renal Cell Carcinoma	No	C64.1	8260/3	C64.9	YES		0.3	NO			Right	0.7
TCGA-BQ-5876-11	TCGA-BQ-5876-11	TCGA-BQ-5876	TCGA Kidney Papillary Cell Carcinoma (KIRP)	kidney papillary cell carcinoma	Kidney	NO	NO	NO	NO	75	TCGA-BQ-5876-F11663	TCGA-BQ-5876	TCGA-BQ-5876-11A	M0	NX	T1a	Stage I			-27409			0	586						2011-5-13	MALE	173	Low	Kidney Papillary Renal Cell Carcinoma	No	C64.1	8260/3	C64.9	YES		0.6	NO			Right	0.9
TCGA-BQ-5877-01	TCGA-BQ-5877-01	TCGA-BQ-5877	TCGA Kidney Papillary Cell Carcinoma (KIRP)	kidney papillary cell carcinoma	Kidney	NO	YES	NO	NO	60	TCGA-BQ-5877-F11668	TCGA-BQ-5877	TCGA-BQ-5877-01A	M1	N1	T3a	Stage IV			-22095		270	0		127					2011-5-13	MALE	168	Normal	Kidney Papillary Renal Cell Carcinoma	No	C64.1	8260/3	C64.9	YES		0.9	NO			Left	1.7		1
TCGA-BQ-5877-11	TCGA-BQ-5877-11	TCGA-BQ-5877	TCGA Kidney Papillary Cell Carcinoma (KIRP)	kidney papillary cell carcinoma	Kidney	NO	YES	NO	NO	60	TCGA-BQ-5877-F11668	TCGA-BQ-5877	TCGA-BQ-5877-11A	M1	N1	T3a	Stage IV			-22095		270	0		127					2011-5-13	MALE	168	Normal	Kidney Papillary Renal Cell Carcinoma	No	C64.1	8260/3	C64.9	YES		0.7	NO			Left	1.9		1
TCGA-BQ-5878-01	TCGA-BQ-5878-01	TCGA-BQ-5878	TCGA Kidney Papillary Cell Carcinoma (KIRP)	kidney papillary cell carcinoma	Kidney	YES	NO	NO	NO	79	TCGA-BQ-5878-F11676	TCGA-BQ-5878	TCGA-BQ-5878-01A	M0	N1	T3a	Stage III			-29010			0	1938	1022					2011-5-13	FEMALE	165	Normal	Kidney Papillary Renal Cell Carcinoma	No	C64.1	8260/3	C64.9	YES		1.2	NO			Left	1.4		24
TCGA-BQ-5878-11	TCGA-BQ-5878-11	TCGA-BQ-5878	TCGA Kidney Papillary Cell Carcinoma (KIRP)	kidney papillary cell carcinoma	Kidney	YES	NO	NO	NO	79	TCGA-BQ-5878-F11676	TCGA-BQ-5878		M0	N1	T3a	Stage III			-29010			0	1938	1022					2011-5-13	FEMALE	165	Normal	Kidney Papillary Renal Cell Carcinoma	No	C64.1	8260/3	C64.9	YES						Left			24
TCGA-BQ-5879-01	TCGA-BQ-5879-01	TCGA-BQ-5879	TCGA Kidney Papillary Cell Carcinoma (KIRP)	kidney papillary cell carcinoma	Kidney	YES	NO	NO	NO	32	TCGA-BQ-5879-F11681	TCGA-BQ-5879	TCGA-BQ-5879-01A	M0	N1	T3a	Stage III			-11862		697	0		591					2011-5-13	FEMALE	153	Normal	Kidney Papillary Renal Cell Carcinoma	No	C64.1	8260/3	C64.9	YES		1.3	NO			Right	1.6		26
TCGA-BQ-5879-11	TCGA-BQ-5879-11	TCGA-BQ-5879	TCGA Kidney Papillary Cell Carcinoma (KIRP)	kidney papillary cell carcinoma	Kidney	YES	NO	NO	NO	32	TCGA-BQ-5879-F11681	TCGA-BQ-5879		M0	N1	T3a	Stage III			-11862		697	0		591					2011-5-13	FEMALE	153	Normal	Kidney Papillary Renal Cell Carcinoma	No	C64.1	8260/3	C64.9	YES						Right			26
TCGA-BQ-5880-01	TCGA-BQ-5880-01	TCGA-BQ-5880	TCGA Kidney Papillary Cell Carcinoma (KIRP)	kidney papillary cell carcinoma	Kidney	NO	NO	NO	NO	79	TCGA-BQ-5880-F11689	TCGA-BQ-5880	TCGA-BQ-5880-01A	M0	N1	T3a	Stage III			-29053		1314	0		972					2011-5-13	MALE	163	Normal	Kidney Papillary Renal Cell Carcinoma	No	C64.1	8260/3	C64.9	YES		1.4	NO		Normal	Left	2.3		11
TCGA-BQ-5880-11	TCGA-BQ-5880-11	TCGA-BQ-5880	TCGA Kidney Papillary Cell Carcinoma (KIRP)	kidney papillary cell carcinoma	Kidney	NO	NO	NO	NO	79	TCGA-BQ-5880-F11689	TCGA-BQ-5880	TCGA-BQ-5880-11A	M0	N1	T3a	Stage III			-29053		1314	0		972					2011-5-13	MALE	163	Normal	Kidney Papillary Renal Cell Carcinoma	No	C64.1	8260/3	C64.9	YES		1	NO		Normal	Left	1.5		11
TCGA-BQ-5881-01	TCGA-BQ-5881-01	TCGA-BQ-5881	TCGA Kidney Papillary Cell Carcinoma (KIRP)	kidney papillary cell carcinoma	Kidney					69	TCGA-BQ-5881-F11691	TCGA-BQ-5881	TCGA-BQ-5881-01A	M0	NX	T1a	Stage I			-25481			0	1454						2011-5-13	MALE	166	Normal	Kidney Papillary Renal Cell Carcinoma	No	C64.1	8260/3	C64.9	YES		0.8	NO			Right	2.1
TCGA-BQ-5881-11	TCGA-BQ-5881-11	TCGA-BQ-5881	TCGA Kidney Papillary Cell Carcinoma (KIRP)	kidney papillary cell carcinoma	Kidney					69	TCGA-BQ-5881-F11691	TCGA-BQ-5881	TCGA-BQ-5881-11A	M0	NX	T1a	Stage I			-25481			0	1454						2011-5-13	MALE	166	Normal	Kidney Papillary Renal Cell Carcinoma	No	C64.1	8260/3	C64.9	YES		0.4	NO			Right	0.5
TCGA-BQ-5882-01	TCGA-BQ-5882-01	TCGA-BQ-5882	TCGA Kidney Papillary Cell Carcinoma (KIRP)	kidney papillary cell carcinoma	Kidney	NO	NO	NO	NO	54	TCGA-BQ-5882-F11693	TCGA-BQ-5882	TCGA-BQ-5882-01A	M0	N0	T3a	Stage III			-20042		658	0		340					2011-5-13	MALE	170	Normal	Kidney Papillary Renal Cell Carcinoma	No	C64.1	8260/3	C64.9	YES		1.8	NO			Right	2		18
TCGA-BQ-5882-11	TCGA-BQ-5882-11	TCGA-BQ-5882	TCGA Kidney Papillary Cell Carcinoma (KIRP)	kidney papillary cell carcinoma	Kidney	NO	NO	NO	NO	54	TCGA-BQ-5882-F11693	TCGA-BQ-5882		M0	N0	T3a	Stage III			-20042		658	0		340					2011-5-13	MALE	170	Normal	Kidney Papillary Renal Cell Carcinoma	No	C64.1	8260/3	C64.9	YES						Right			18
TCGA-BQ-5883-01	TCGA-BQ-5883-01	TCGA-BQ-5883	TCGA Kidney Papillary Cell Carcinoma (KIRP)	kidney papillary cell carcinoma	Kidney	NO	NO	NO	NO	79	TCGA-BQ-5883-F13750	TCGA-BQ-5883	TCGA-BQ-5883-01A	M0	NX	T1a	Stage I			-28877			0	1242						2011-7-11	FEMALE	160	Normal	Kidney Papillary Renal Cell Carcinoma	No	C64.1	8260/3	C64.9	YES		0.3	NO			Right	1.4
TCGA-BQ-5883-11	TCGA-BQ-5883-11	TCGA-BQ-5883	TCGA Kidney Papillary Cell Carcinoma (KIRP)	kidney papillary cell carcinoma	Kidney	NO	NO	NO	NO	79	TCGA-BQ-5883-F13750	TCGA-BQ-5883	TCGA-BQ-5883-11A	M0	NX	T1a	Stage I			-28877			0	1242						2011-7-11	FEMALE	160	Normal	Kidney Papillary Renal Cell Carcinoma	No	C64.1	8260/3	C64.9	YES		0.3	NO			Right	1
TCGA-BQ-5884-01	TCGA-BQ-5884-01	TCGA-BQ-5884	TCGA Kidney Papillary Cell Carcinoma (KIRP)	kidney papillary cell carcinoma	Kidney					59	TCGA-BQ-5884-F11694	TCGA-BQ-5884		M0	NX	T1a	Stage I			-21730			0	792						2011-5-13	FEMALE	181	Normal	Kidney Papillary Renal Cell Carcinoma	No	C64.1	8260/3	C64.9	YES						Right
TCGA-BQ-5884-11	TCGA-BQ-5884-11	TCGA-BQ-5884	TCGA Kidney Papillary Cell Carcinoma (KIRP)	kidney papillary cell carcinoma	Kidney					59	TCGA-BQ-5884-F11694	TCGA-BQ-5884	TCGA-BQ-5884-11A	M0	NX	T1a	Stage I			-21730			0	792						2011-5-13	FEMALE	181	Normal	Kidney Papillary Renal Cell Carcinoma	No	C64.1	8260/3	C64.9	YES		0.8	NO			Right	1
TCGA-BQ-5885-01	TCGA-BQ-5885-01	TCGA-BQ-5885	TCGA Kidney Papillary Cell Carcinoma (KIRP)	kidney papillary cell carcinoma	Kidney					63	TCGA-BQ-5885-F11698	TCGA-BQ-5885	TCGA-BQ-5885-01A	M0	N0	T2a	Stage II			-23173			0	921						2011-5-13	MALE	175	Normal	Kidney Papillary Renal Cell Carcinoma	No	C64.1	8260/3	C64.9	YES		1	NO			Left	1.5		15
TCGA-BQ-5885-11	TCGA-BQ-5885-11	TCGA-BQ-5885	TCGA Kidney Papillary Cell Carcinoma (KIRP)	kidney papillary cell carcinoma	Kidney					63	TCGA-BQ-5885-F11698	TCGA-BQ-5885	TCGA-BQ-5885-11A	M0	N0	T2a	Stage II			-23173			0	921						2011-5-13	MALE	175	Normal	Kidney Papillary Renal Cell Carcinoma	No	C64.1	8260/3	C64.9	YES		1	NO			Left	1.5		15
TCGA-BQ-5886-01	TCGA-BQ-5886-01	TCGA-BQ-5886	TCGA Kidney Papillary Cell Carcinoma (KIRP)	kidney papillary cell carcinoma	Kidney					75	TCGA-BQ-5886-F11700	TCGA-BQ-5886		M0	NX	T3a	Stage I			-27670			0	792						2011-5-13	MALE	165	Normal	Kidney Papillary Renal Cell Carcinoma	No	C64.1	8260/3	C64.9	YES						Left
TCGA-BQ-5886-11	TCGA-BQ-5886-11	TCGA-BQ-5886	TCGA Kidney Papillary Cell Carcinoma (KIRP)	kidney papillary cell carcinoma	Kidney					75	TCGA-BQ-5886-F11700	TCGA-BQ-5886	TCGA-BQ-5886-11A	M0	NX	T3a	Stage I			-27670			0	792						2011-5-13	MALE	165	Normal	Kidney Papillary Renal Cell Carcinoma	No	C64.1	8260/3	C64.9	YES		0.8	NO			Left	1.8
TCGA-BQ-5887-01	TCGA-BQ-5887-01	TCGA-BQ-5887	TCGA Kidney Papillary Cell Carcinoma (KIRP)	kidney papillary cell carcinoma	Kidney					54	TCGA-BQ-5887-F13747	TCGA-BQ-5887	TCGA-BQ-5887-01A	M0	N0	T3a	Stage III			-19747			0	771				Scheduled Follow-up Submission		2011-7-11	MALE	170	Normal	Kidney Papillary Renal Cell Carcinoma	No	C64.1	8260/3	C64.9	YES		1	NO			Right	1.3		7
TCGA-BQ-5887-11	TCGA-BQ-5887-11	TCGA-BQ-5887	TCGA Kidney Papillary Cell Carcinoma (KIRP)	kidney papillary cell carcinoma	Kidney					54	TCGA-BQ-5887-F13747	TCGA-BQ-5887	TCGA-BQ-5887-11A	M0	N0	T3a	Stage III			-19747			0	771				Scheduled Follow-up Submission		2011-7-11	MALE	170	Normal	Kidney Papillary Renal Cell Carcinoma	No	C64.1	8260/3	C64.9	YES		1.7	NO			Right	2		7
TCGA-BQ-5888-01	TCGA-BQ-5888-01	TCGA-BQ-5888	TCGA Kidney Papillary Cell Carcinoma (KIRP)	kidney papillary cell carcinoma	Kidney					74	TCGA-BQ-5888-F11704	TCGA-BQ-5888	TCGA-BQ-5888-01A	M0	N0	T1a	Stage I			-27346			0	403						2011-5-13	FEMALE	161	Normal	Kidney Papillary Renal Cell Carcinoma	No	C64.1	8260/3	C64.9	YES		1	NO			Right	1.6		2
TCGA-BQ-5888-11	TCGA-BQ-5888-11	TCGA-BQ-5888	TCGA Kidney Papillary Cell Carcinoma (KIRP)	kidney papillary cell carcinoma	Kidney					74	TCGA-BQ-5888-F11704	TCGA-BQ-5888	TCGA-BQ-5888-11A	M0	N0	T1a	Stage I			-27346			0	403						2011-5-13	FEMALE	161	Normal	Kidney Papillary Renal Cell Carcinoma	No	C64.1	8260/3	C64.9	YES		1.5	NO			Right	1.5		2
TCGA-BQ-5889-01	TCGA-BQ-5889-01	TCGA-BQ-5889	TCGA Kidney Papillary Cell Carcinoma (KIRP)	kidney papillary cell carcinoma	Kidney	YES	YES	NO	NO	63	TCGA-BQ-5889-F11707	TCGA-BQ-5889	TCGA-BQ-5889-01A	M0	N1	T3a	Stage III			-23267		329	0		-35					2011-5-13	MALE	165	Low	Kidney Papillary Renal Cell Carcinoma	No	C64.1	8260/3	C64.9	YES		0.7	NO			Left	1.8		32
TCGA-BQ-5889-11	TCGA-BQ-5889-11	TCGA-BQ-5889	TCGA Kidney Papillary Cell Carcinoma (KIRP)	kidney papillary cell carcinoma	Kidney	YES	YES	NO	NO	63	TCGA-BQ-5889-F11707	TCGA-BQ-5889	TCGA-BQ-5889-11A	M0	N1	T3a	Stage III			-23267		329	0		-35					2011-5-13	MALE	165	Low	Kidney Papillary Renal Cell Carcinoma	No	C64.1	8260/3	C64.9	YES		1.1	NO			Left	1.1		32
TCGA-BQ-5890-01	TCGA-BQ-5890-01	TCGA-BQ-5890	TCGA Kidney Papillary Cell Carcinoma (KIRP)	kidney papillary cell carcinoma	Kidney					69	TCGA-BQ-5890-F11717	TCGA-BQ-5890	TCGA-BQ-5890-01A	M0	N0	T3a	Stage III			-25272			0	233						2011-5-13	MALE	174	Low	Kidney Papillary Renal Cell Carcinoma	No	C64.1	8260/3	C64.9	YES		1.5	NO			Right	1.7		9
TCGA-BQ-5890-11	TCGA-BQ-5890-11	TCGA-BQ-5890	TCGA Kidney Papillary Cell Carcinoma (KIRP)	kidney papillary cell carcinoma	Kidney					69	TCGA-BQ-5890-F11717	TCGA-BQ-5890	TCGA-BQ-5890-11A	M0	N0	T3a	Stage III			-25272			0	233						2011-5-13	MALE	174	Low	Kidney Papillary Renal Cell Carcinoma	No	C64.1	8260/3	C64.9	YES		1.5	NO			Right	1.8		9
TCGA-BQ-5891-01	TCGA-BQ-5891-01	TCGA-BQ-5891	TCGA Kidney Papillary Cell Carcinoma (KIRP)	kidney papillary cell carcinoma	Kidney					57	TCGA-BQ-5891-F11719	TCGA-BQ-5891	TCGA-BQ-5891-01A	M0	N0	T3a	Stage III			-20945			0	29						2011-5-13	FEMALE	165	Normal	Kidney Papillary Renal Cell Carcinoma	No	C64.1	8260/3	C64.9	YES		2	NO			Right	2		11
TCGA-BQ-5891-11	TCGA-BQ-5891-11	TCGA-BQ-5891	TCGA Kidney Papillary Cell Carcinoma (KIRP)	kidney papillary cell carcinoma	Kidney					57	TCGA-BQ-5891-F11719	TCGA-BQ-5891	TCGA-BQ-5891-11A	M0	N0	T3a	Stage III			-20945			0	29						2011-5-13	FEMALE	165	Normal	Kidney Papillary Renal Cell Carcinoma	No	C64.1	8260/3	C64.9	YES		1.1	NO			Right	2.2		11
TCGA-BQ-5892-01	TCGA-BQ-5892-01	TCGA-BQ-5892	TCGA Kidney Papillary Cell Carcinoma (KIRP)	kidney papillary cell carcinoma	Kidney					51	TCGA-BQ-5892-F11721	TCGA-BQ-5892	TCGA-BQ-5892-01A	M0	N0	T1b	Stage I			-18785			0	364						2011-5-13	MALE	183	Normal	Kidney Papillary Renal Cell Carcinoma	No	C64.1	8260/3	C64.9	YES		1	NO			Left	1.1		21
TCGA-BQ-5892-11	TCGA-BQ-5892-11	TCGA-BQ-5892	TCGA Kidney Papillary Cell Carcinoma (KIRP)	kidney papillary cell carcinoma	Kidney					51	TCGA-BQ-5892-F11721	TCGA-BQ-5892	TCGA-BQ-5892-11A	M0	N0	T1b	Stage I			-18785			0	364						2011-5-13	MALE	183	Normal	Kidney Papillary Renal Cell Carcinoma	No	C64.1	8260/3	C64.9	YES		1	NO			Left	1.1		21
TCGA-BQ-5893-01	TCGA-BQ-5893-01	TCGA-BQ-5893	TCGA Kidney Papillary Cell Carcinoma (KIRP)	kidney papillary cell carcinoma	Kidney	NO	YES	NO	NO	61	TCGA-BQ-5893-F11728	TCGA-BQ-5893	TCGA-BQ-5893-01A	M1	N1	T3a	Stage IV			-22320		241	0		188					2011-5-13	MALE	175	Normal	Kidney Papillary Renal Cell Carcinoma	No	C64.1	8260/3	C64.9	YES		0.7	NO		Elevated	Left	1.2		30
TCGA-BQ-5893-11	TCGA-BQ-5893-11	TCGA-BQ-5893	TCGA Kidney Papillary Cell Carcinoma (KIRP)	kidney papillary cell carcinoma	Kidney	NO	YES	NO	NO	61	TCGA-BQ-5893-F11728	TCGA-BQ-5893	TCGA-BQ-5893-11A	M1	N1	T3a	Stage IV			-22320		241	0		188					2011-5-13	MALE	175	Normal	Kidney Papillary Renal Cell Carcinoma	No	C64.1	8260/3	C64.9	YES		1	NO		Elevated	Left	2.1		30
TCGA-BQ-5894-01	TCGA-BQ-5894-01	TCGA-BQ-5894	TCGA Kidney Papillary Cell Carcinoma (KIRP)	kidney papillary cell carcinoma	Kidney				NO	42	TCGA-BQ-5894-F11731	TCGA-BQ-5894	TCGA-BQ-5894-01A	M0	N1	T3a	Stage III			-15510			0	84						2011-5-13	MALE	159	Normal	Kidney Papillary Renal Cell Carcinoma	No	C64.1	8260/3	C64.9	YES		0.9	NO			Left	1		17
TCGA-BQ-5894-11	TCGA-BQ-5894-11	TCGA-BQ-5894	TCGA Kidney Papillary Cell Carcinoma (KIRP)	kidney papillary cell carcinoma	Kidney				NO	42	TCGA-BQ-5894-F11731	TCGA-BQ-5894	TCGA-BQ-5894-11A	M0	N1	T3a	Stage III			-15510			0	84						2011-5-13	MALE	159	Normal	Kidney Papillary Renal Cell Carcinoma	No	C64.1	8260/3	C64.9	YES		0.7	NO			Left	1.9		17
TCGA-BQ-7044-01	TCGA-BQ-7044-01	TCGA-BQ-7044	TCGA Kidney Papillary Cell Carcinoma (KIRP)	kidney papillary cell carcinoma	Kidney					73	TCGA-BQ-7044-F16716	TCGA-BQ-7044	TCGA-BQ-7044-01A	M0	NX	T3a	Stage III			-26831			0	3760				Scheduled Follow-up Submission		2011-9-26	MALE	166	Low	Kidney Papillary Renal Cell Carcinoma	No	C64.1	8260/3	C64.9	YES		1.2	NO			Left	2
TCGA-BQ-7044-11	TCGA-BQ-7044-11	TCGA-BQ-7044	TCGA Kidney Papillary Cell Carcinoma (KIRP)	kidney papillary cell carcinoma	Kidney					73	TCGA-BQ-7044-F16716	TCGA-BQ-7044	TCGA-BQ-7044-11A	M0	NX	T3a	Stage III			-26831			0	3760				Scheduled Follow-up Submission		2011-9-26	MALE	166	Low	Kidney Papillary Renal Cell Carcinoma	No	C64.1	8260/3	C64.9	YES		1.2	NO			Left	2
TCGA-BQ-7045-01	TCGA-BQ-7045-01	TCGA-BQ-7045	TCGA Kidney Papillary Cell Carcinoma (KIRP)	kidney papillary cell carcinoma	Kidney					78	TCGA-BQ-7045-F16718	TCGA-BQ-7045	TCGA-BQ-7045-01A	M0	N0	T1b	Stage I			-28709		1468	0					Scheduled Follow-up Submission		2011-9-26	MALE	161	Normal	Kidney Papillary Renal Cell Carcinoma	No	C64.1	8260/3	C64.9	YES		1.6	NO			Left	2.1
TCGA-BQ-7045-11	TCGA-BQ-7045-11	TCGA-BQ-7045	TCGA Kidney Papillary Cell Carcinoma (KIRP)	kidney papillary cell carcinoma	Kidney					78	TCGA-BQ-7045-F16718	TCGA-BQ-7045	TCGA-BQ-7045-11A	M0	N0	T1b	Stage I			-28709		1468	0					Scheduled Follow-up Submission		2011-9-26	MALE	161	Normal	Kidney Papillary Renal Cell Carcinoma	No	C64.1	8260/3	C64.9	YES		0.9	NO			Left	1.5
TCGA-BQ-7046-01	TCGA-BQ-7046-01	TCGA-BQ-7046	TCGA Kidney Papillary Cell Carcinoma (KIRP)	kidney papillary cell carcinoma	Kidney					61	TCGA-BQ-7046-F16720	TCGA-BQ-7046	TCGA-BQ-7046-01A	M0	NX	T1a	Stage I			-22337			0	2948				Scheduled Follow-up Submission		2011-9-26	MALE	180	Low	Kidney Papillary Renal Cell Carcinoma	No	C64.1	8260/3	C64.9	YES		1.1	NO			Left	1.7
TCGA-BQ-7046-11	TCGA-BQ-7046-11	TCGA-BQ-7046	TCGA Kidney Papillary Cell Carcinoma (KIRP)	kidney papillary cell carcinoma	Kidney					61	TCGA-BQ-7046-F16720	TCGA-BQ-7046	TCGA-BQ-7046-11A	M0	NX	T1a	Stage I			-22337			0	2948				Scheduled Follow-up Submission		2011-9-26	MALE	180	Low	Kidney Papillary Renal Cell Carcinoma	No	C64.1	8260/3	C64.9	YES		0.5	NO			Left	1.3
TCGA-BQ-7048-01	TCGA-BQ-7048-01	TCGA-BQ-7048	TCGA Kidney Papillary Cell Carcinoma (KIRP)	kidney papillary cell carcinoma	Kidney	YES	YES		NO	64	TCGA-BQ-7048-F16726	TCGA-BQ-7048	TCGA-BQ-7048-01A	M0	N0	T3a	Stage III			-23460			0	2839	2142			Additional New Tumor Event		2011-9-26	MALE	169	Low	Kidney Papillary Renal Cell Carcinoma	No	C64.1	8260/3	C64.9	YES		1.4	NO			Left	2.5		11
TCGA-BQ-7048-11	TCGA-BQ-7048-11	TCGA-BQ-7048	TCGA Kidney Papillary Cell Carcinoma (KIRP)	kidney papillary cell carcinoma	Kidney	YES	YES		NO	64	TCGA-BQ-7048-F16726	TCGA-BQ-7048	TCGA-BQ-7048-11A	M0	N0	T3a	Stage III			-23460			0	2839	2142			Additional New Tumor Event		2011-9-26	MALE	169	Low	Kidney Papillary Renal Cell Carcinoma	No	C64.1	8260/3	C64.9	YES		1	NO			Left	1.7		11
TCGA-BQ-7049-01	TCGA-BQ-7049-01	TCGA-BQ-7049	TCGA Kidney Papillary Cell Carcinoma (KIRP)	kidney papillary cell carcinoma	Kidney					45	TCGA-BQ-7049-F16732	TCGA-BQ-7049	TCGA-BQ-7049-01A	M0	NX	T1a	Stage I			-16717		1364	0					Scheduled Follow-up Submission		2011-9-26	FEMALE	180.3	Low	Kidney Papillary Renal Cell Carcinoma	No	C64.1	8260/3	C64.9	YES		0.9	NO			Right	1.3
TCGA-BQ-7049-11	TCGA-BQ-7049-11	TCGA-BQ-7049	TCGA Kidney Papillary Cell Carcinoma (KIRP)	kidney papillary cell carcinoma	Kidney					45	TCGA-BQ-7049-F16732	TCGA-BQ-7049	TCGA-BQ-7049-11A	M0	NX	T1a	Stage I			-16717		1364	0					Scheduled Follow-up Submission		2011-9-26	FEMALE	180.3	Low	Kidney Papillary Renal Cell Carcinoma	No	C64.1	8260/3	C64.9	YES		1.1	NO			Right	1.2
TCGA-BQ-7050-01	TCGA-BQ-7050-01	TCGA-BQ-7050	TCGA Kidney Papillary Cell Carcinoma (KIRP)	kidney papillary cell carcinoma	Kidney					53	TCGA-BQ-7050-F16737	TCGA-BQ-7050	TCGA-BQ-7050-01A	M0	N0	T1a	Stage I			-19550			0	1864				Scheduled Follow-up Submission		2011-9-26	FEMALE	156	Low	Kidney Papillary Renal Cell Carcinoma	No	C64.1	8260/3	C64.9	YES		1.3	NO			Left	1.7		4
TCGA-BQ-7050-11	TCGA-BQ-7050-11	TCGA-BQ-7050	TCGA Kidney Papillary Cell Carcinoma (KIRP)	kidney papillary cell carcinoma	Kidney					53	TCGA-BQ-7050-F16737	TCGA-BQ-7050	TCGA-BQ-7050-11A	M0	N0	T1a	Stage I			-19550			0	1864				Scheduled Follow-up Submission		2011-9-26	FEMALE	156	Low	Kidney Papillary Renal Cell Carcinoma	No	C64.1	8260/3	C64.9	YES		1	NO			Left	1.2		4
TCGA-BQ-7051-01	TCGA-BQ-7051-01	TCGA-BQ-7051	TCGA Kidney Papillary Cell Carcinoma (KIRP)	kidney papillary cell carcinoma	Kidney					74	TCGA-BQ-7051-F16739	TCGA-BQ-7051	TCGA-BQ-7051-01A	M0	N0	T2b	Stage II			-27120			0	1533				Scheduled Follow-up Submission		2011-9-26	MALE	180	Low	Kidney Papillary Renal Cell Carcinoma	No	C64.1	8260/3	C64.9	YES		1.3	NO			Right	2.1		5
TCGA-BQ-7051-11	TCGA-BQ-7051-11	TCGA-BQ-7051	TCGA Kidney Papillary Cell Carcinoma (KIRP)	kidney papillary cell carcinoma	Kidney					74	TCGA-BQ-7051-F16739	TCGA-BQ-7051		M0	N0	T2b	Stage II			-27120			0	1533				Scheduled Follow-up Submission		2011-9-26	MALE	180	Low	Kidney Papillary Renal Cell Carcinoma	No	C64.1	8260/3	C64.9	YES						Right			5
TCGA-BQ-7053-01	TCGA-BQ-7053-01	TCGA-BQ-7053	TCGA Kidney Papillary Cell Carcinoma (KIRP)	kidney papillary cell carcinoma	Kidney					57	TCGA-BQ-7053-F16741	TCGA-BQ-7053	TCGA-BQ-7053-01A	M0	NX	T3a	Stage III			-20837			0	1516				Scheduled Follow-up Submission		2011-9-26	FEMALE	157	Low	Kidney Papillary Renal Cell Carcinoma	No	C64.1	8260/3	C64.9	YES		0.4	NO			Right	1
TCGA-BQ-7053-11	TCGA-BQ-7053-11	TCGA-BQ-7053	TCGA Kidney Papillary Cell Carcinoma (KIRP)	kidney papillary cell carcinoma	Kidney					57	TCGA-BQ-7053-F16741	TCGA-BQ-7053	TCGA-BQ-7053-11A	M0	NX	T3a	Stage III			-20837			0	1516				Scheduled Follow-up Submission		2011-9-26	FEMALE	157	Low	Kidney Papillary Renal Cell Carcinoma	No	C64.1	8260/3	C64.9	YES		0.5	NO			Right	0.8
TCGA-BQ-7055-01	TCGA-BQ-7055-01	TCGA-BQ-7055	TCGA Kidney Papillary Cell Carcinoma (KIRP)	kidney papillary cell carcinoma	Kidney					73	TCGA-BQ-7055-F16743	TCGA-BQ-7055	TCGA-BQ-7055-01A	M0	NX	T1a	Stage I			-26749			0	799				Scheduled Follow-up Submission		2011-9-26	MALE	170	Normal	Kidney Papillary Renal Cell Carcinoma	No	C64.1	8260/3	C64.9	YES		1.7	NO			Left	2.4
TCGA-BQ-7055-11	TCGA-BQ-7055-11	TCGA-BQ-7055	TCGA Kidney Papillary Cell Carcinoma (KIRP)	kidney papillary cell carcinoma	Kidney					73	TCGA-BQ-7055-F16743	TCGA-BQ-7055	TCGA-BQ-7055-11A	M0	NX	T1a	Stage I			-26749			0	799				Scheduled Follow-up Submission		2011-9-26	MALE	170	Normal	Kidney Papillary Renal Cell Carcinoma	No	C64.1	8260/3	C64.9	YES		1.2	NO			Left	2.3
TCGA-BQ-7056-01	TCGA-BQ-7056-01	TCGA-BQ-7056	TCGA Kidney Papillary Cell Carcinoma (KIRP)	kidney papillary cell carcinoma	Kidney	YES	NO		NO	75	TCGA-BQ-7056-F16912	TCGA-BQ-7056	TCGA-BQ-7056-01A	M0	NX	T3a	Stage I			-27467			0	612	143			Additional New Tumor Event		2011-9-27	FEMALE	173	Low	Kidney Papillary Renal Cell Carcinoma	No	C64.1	8260/3	C64.9	YES		0.8	NO			Right	1		11
TCGA-BQ-7056-11	TCGA-BQ-7056-11	TCGA-BQ-7056	TCGA Kidney Papillary Cell Carcinoma (KIRP)	kidney papillary cell carcinoma	Kidney	YES	NO		NO	75	TCGA-BQ-7056-F16912	TCGA-BQ-7056	TCGA-BQ-7056-11A	M0	NX	T3a	Stage I			-27467			0	612	143			Additional New Tumor Event		2011-9-27	FEMALE	173	Low	Kidney Papillary Renal Cell Carcinoma	No	C64.1	8260/3	C64.9	YES		0.7	NO			Right	0.9		11
TCGA-BQ-7058-01	TCGA-BQ-7058-01	TCGA-BQ-7058	TCGA Kidney Papillary Cell Carcinoma (KIRP)	kidney papillary cell carcinoma	Kidney	YES				81	TCGA-BQ-7058-F16938	TCGA-BQ-7058	TCGA-BQ-7058-01A	M0	N1	T3a	Stage III			-29856		343	0		295			Additional New Tumor Event		2011-9-27	MALE	178	Low	Kidney Papillary Renal Cell Carcinoma	No	C64.1	8260/3	C64.9	YES		0.9	NO			Right	0.9		8
TCGA-BQ-7058-11	TCGA-BQ-7058-11	TCGA-BQ-7058	TCGA Kidney Papillary Cell Carcinoma (KIRP)	kidney papillary cell carcinoma	Kidney	YES				81	TCGA-BQ-7058-F16938	TCGA-BQ-7058	TCGA-BQ-7058-11A	M0	N1	T3a	Stage III			-29856		343	0		295			Additional New Tumor Event		2011-9-27	MALE	178	Low	Kidney Papillary Renal Cell Carcinoma	No	C64.1	8260/3	C64.9	YES		0.4	NO			Right	1.5		8
TCGA-BQ-7059-01	TCGA-BQ-7059-01	TCGA-BQ-7059	TCGA Kidney Papillary Cell Carcinoma (KIRP)	kidney papillary cell carcinoma	Kidney					71	TCGA-BQ-7059-F16939	TCGA-BQ-7059	TCGA-BQ-7059-01A	M0	NX	T1b	Stage I			-26136			0	232				Scheduled Follow-up Submission		2011-9-27	MALE	168	Low	Kidney Papillary Renal Cell Carcinoma	No	C64.1	8260/3	C64.9	YES		1.2	NO			Right	2
TCGA-BQ-7059-11	TCGA-BQ-7059-11	TCGA-BQ-7059	TCGA Kidney Papillary Cell Carcinoma (KIRP)	kidney papillary cell carcinoma	Kidney					71	TCGA-BQ-7059-F16939	TCGA-BQ-7059	TCGA-BQ-7059-11A	M0	NX	T1b	Stage I			-26136			0	232				Scheduled Follow-up Submission		2011-9-27	MALE	168	Low	Kidney Papillary Renal Cell Carcinoma	No	C64.1	8260/3	C64.9	YES		0.9	NO			Right	1.5
TCGA-BQ-7060-01	TCGA-BQ-7060-01	TCGA-BQ-7060	TCGA Kidney Papillary Cell Carcinoma (KIRP)	kidney papillary cell carcinoma	Kidney					53	TCGA-BQ-7060-F16940	TCGA-BQ-7060	TCGA-BQ-7060-01A	M0	NX	T1a	Stage I			-19479			0	214				Scheduled Follow-up Submission		2011-9-27	MALE	170	Low	Kidney Papillary Renal Cell Carcinoma	No	C64.1	8260/3	C64.9	YES		1	NO			Right	2
TCGA-BQ-7060-11	TCGA-BQ-7060-11	TCGA-BQ-7060	TCGA Kidney Papillary Cell Carcinoma (KIRP)	kidney papillary cell carcinoma	Kidney					53	TCGA-BQ-7060-F16940	TCGA-BQ-7060	TCGA-BQ-7060-11A	M0	NX	T1a	Stage I			-19479			0	214				Scheduled Follow-up Submission		2011-9-27	MALE	170	Low	Kidney Papillary Renal Cell Carcinoma	No	C64.1	8260/3	C64.9	YES		0.6	NO			Right	0.7
TCGA-BQ-7061-01	TCGA-BQ-7061-01	TCGA-BQ-7061	TCGA Kidney Papillary Cell Carcinoma (KIRP)	kidney papillary cell carcinoma	Kidney					83	TCGA-BQ-7061-F16942	TCGA-BQ-7061	TCGA-BQ-7061-01A	M0	NX	T3a	Stage I			-30662			0	218				Scheduled Follow-up Submission		2011-9-27	FEMALE	162	Low	Kidney Papillary Renal Cell Carcinoma	No	C64.1	8260/3	C64.9	YES		0.7	NO			Left	1.1
TCGA-BQ-7061-11	TCGA-BQ-7061-11	TCGA-BQ-7061	TCGA Kidney Papillary Cell Carcinoma (KIRP)	kidney papillary cell carcinoma	Kidney					83	TCGA-BQ-7061-F16942	TCGA-BQ-7061		M0	NX	T3a	Stage I			-30662			0	218				Scheduled Follow-up Submission		2011-9-27	FEMALE	162	Low	Kidney Papillary Renal Cell Carcinoma	No	C64.1	8260/3	C64.9	YES						Left
TCGA-BQ-7062-01	TCGA-BQ-7062-01	TCGA-BQ-7062	TCGA Kidney Papillary Cell Carcinoma (KIRP)	kidney papillary cell carcinoma	Kidney					64	TCGA-BQ-7062-F16944	TCGA-BQ-7062	TCGA-BQ-7062-01A	M0	NX	T1a	Stage I			-23559			0	116				Scheduled Follow-up Submission		2011-9-27	MALE	186	Low	Kidney Papillary Renal Cell Carcinoma	No	C64.1	8260/3	C64.9	YES		1	NO			Left	2
TCGA-BQ-7062-11	TCGA-BQ-7062-11	TCGA-BQ-7062	TCGA Kidney Papillary Cell Carcinoma (KIRP)	kidney papillary cell carcinoma	Kidney					64	TCGA-BQ-7062-F16944	TCGA-BQ-7062	TCGA-BQ-7062-11A	M0	NX	T1a	Stage I			-23559			0	116				Scheduled Follow-up Submission		2011-9-27	MALE	186	Low	Kidney Papillary Renal Cell Carcinoma	No	C64.1	8260/3	C64.9	YES		0.6	NO			Left	1.5
TCGA-DW-5560-01	TCGA-DW-5560-01	TCGA-DW-5560	TCGA Kidney Papillary Cell Carcinoma (KIRP)	kidney papillary cell carcinoma	Kidney					38	TCGA-DW-5560-F66789	TCGA-DW-5560	TCGA-DW-5560-01A	M0	N0	T1b	Stage I			-13964			0	1486		0		Scheduled Follow-up Submission	Complete Remission/Response	2014-10-23	FEMALE	176.6	Low	Kidney Papillary Renal Cell Carcinoma	No	C64.1	8260/3	C64.9	YES		1.2	NO	100	Normal	Right	1.2	YES		NO
TCGA-DW-5561-01	TCGA-DW-5561-01	TCGA-DW-5561	TCGA Kidney Papillary Cell Carcinoma (KIRP)	kidney papillary cell carcinoma	Kidney	NO	NO	NO	NO	51	TCGA-DW-5561-F9781	TCGA-DW-5561	TCGA-DW-5561-01A	M0	N0	T1a	Stage I			-18744			0	414		0				2011-3-29	MALE	181.8	Low	Kidney Papillary Renal Cell Carcinoma	No	C64.1	8260/3	C64.9	YES		0.5	NO	100	Normal	Left	0.6
TCGA-DW-7834-01	TCGA-DW-7834-01	TCGA-DW-7834	TCGA Kidney Papillary Cell Carcinoma (KIRP)	kidney papillary cell carcinoma	Kidney	NO	NO	NO	NO	53	TCGA-DW-7834-F21896	TCGA-DW-7834	TCGA-DW-7834-01A	M0	N0	T1a	Stage I			-19660			0	3950		2		Scheduled Follow-up Submission		2012-2-15	MALE	175.1	Normal	Kidney Papillary Renal Cell Carcinoma	No	C64.1	8260/3	C64.9	YES		0.8	NO	80	Normal	Left	0.9
TCGA-DW-7836-01	TCGA-DW-7836-01	TCGA-DW-7836	TCGA Kidney Papillary Cell Carcinoma (KIRP)	kidney papillary cell carcinoma	Kidney					55	TCGA-DW-7836-F21894	TCGA-DW-7836	TCGA-DW-7836-01A	M0	N0	T1a	Stage I			-20269			0	1093		0		Scheduled Follow-up Submission		2012-2-15	MALE	181.5	Low	Kidney Papillary Renal Cell Carcinoma	No	C64.1	8260/3	C64.9	YES		0.3	NO	100	Normal	Right	1
TCGA-DW-7837-01	TCGA-DW-7837-01	TCGA-DW-7837	TCGA Kidney Papillary Cell Carcinoma (KIRP)	kidney papillary cell carcinoma	Kidney					43	TCGA-DW-7837-F21892	TCGA-DW-7837	TCGA-DW-7837-01A	M0	N0	T1a	Stage I			-15891			0	1142		0		Scheduled Follow-up Submission		2012-2-15	MALE	188.9	Normal	Kidney Papillary Renal Cell Carcinoma	No	C64.1	8260/3	C64.9	YES		0.6	NO	100	Normal	Right	0.9
TCGA-DW-7838-01	TCGA-DW-7838-01	TCGA-DW-7838	TCGA Kidney Papillary Cell Carcinoma (KIRP)	kidney papillary cell carcinoma	Kidney	NO	NO	NO	NO	66	TCGA-DW-7838-F21887	TCGA-DW-7838	TCGA-DW-7838-01A	M0	N0	T1b	Stage I			-24247			0	744	380	1		Scheduled Follow-up Submission		2012-2-17	MALE	168.5	Normal	Kidney Papillary Renal Cell Carcinoma	No	C64.1	8260/3	C64.9	YES		1.1	NO	90	Normal	Left	1.9
TCGA-DW-7839-01	TCGA-DW-7839-01	TCGA-DW-7839	TCGA Kidney Papillary Cell Carcinoma (KIRP)	kidney papillary cell carcinoma	Kidney					58	TCGA-DW-7839-F21876	TCGA-DW-7839	TCGA-DW-7839-01A	M0	N0	T1a	Stage I			-21347			0	419		0		Scheduled Follow-up Submission		2012-2-17	FEMALE	167.2	Normal	Kidney Papillary Renal Cell Carcinoma	No	C64.1	8260/3	C64.9	YES		0.7	NO	100	Elevated	Right	1.5
TCGA-DW-7840-01	TCGA-DW-7840-01	TCGA-DW-7840	TCGA Kidney Papillary Cell Carcinoma (KIRP)	kidney papillary cell carcinoma	Kidney					60	TCGA-DW-7840-F21859	TCGA-DW-7840	TCGA-DW-7840-01A	M0	N0	T1a	Stage I			-22141			0	114		0		Scheduled Follow-up Submission		2012-2-17	MALE	166.6	Low	Kidney Papillary Renal Cell Carcinoma	No	C64.1	8260/3	C64.9	YES		0.6	NO	100		Right	1.7
TCGA-DW-7841-01	TCGA-DW-7841-01	TCGA-DW-7841	TCGA Kidney Papillary Cell Carcinoma (KIRP)	kidney papillary cell carcinoma	Kidney					61	TCGA-DW-7841-F21856	TCGA-DW-7841	TCGA-DW-7841-01A	M0	N0	T1a	Stage I			-22403			0	445		1		Scheduled Follow-up Submission		2012-2-17	MALE	171.3	Normal	Kidney Papillary Renal Cell Carcinoma	No	C64.1	8260/3	C64.9	YES		1	NO	80	Normal	Left	1.8
TCGA-DW-7842-01	TCGA-DW-7842-01	TCGA-DW-7842	TCGA Kidney Papillary Cell Carcinoma (KIRP)	kidney papillary cell carcinoma	Kidney					52	TCGA-DW-7842-F21840	TCGA-DW-7842	TCGA-DW-7842-01A	M0	N0	T1a	Stage I			-19166			0	92		1		Scheduled Follow-up Submission		2012-2-17	MALE	178.4	Low	Kidney Papillary Renal Cell Carcinoma	No	C64.1	8260/3	C64.9	YES		0.7	NO	90	Normal	Left	1.3
TCGA-DW-7963-01	TCGA-DW-7963-01	TCGA-DW-7963	TCGA Kidney Papillary Cell Carcinoma (KIRP)	kidney papillary cell carcinoma	Kidney					43	TCGA-DW-7963-F59838	TCGA-DW-7963	TCGA-DW-7963-01B	M0	N0	T1a	Stage I			-15967	899		0	1240		0		Scheduled Follow-up Submission	Complete Remission/Response	2014-5-21	MALE	180.9	Low	Kidney Papillary Renal Cell Carcinoma	No	C64.1	8260/3	C64.9	YES	60		NO	100	Normal	Right		NO	2	NO
TCGA-DZ-6131-01	TCGA-DZ-6131-01	TCGA-DZ-6131	TCGA Kidney Papillary Cell Carcinoma (KIRP)	kidney papillary cell carcinoma	Kidney					31	TCGA-DZ-6131-F12709	TCGA-DZ-6131	TCGA-DZ-6131-01A							-11487			0	2429		0				2011-6-6	MALE			Kidney Papillary Renal Cell Carcinoma	No	C64.1	8260/3	C64.9	YES		0.4	NO			Right	1.4		1
TCGA-DZ-6131-11	TCGA-DZ-6131-11	TCGA-DZ-6131	TCGA Kidney Papillary Cell Carcinoma (KIRP)	kidney papillary cell carcinoma	Kidney					31	TCGA-DZ-6131-F12709	TCGA-DZ-6131	TCGA-DZ-6131-11A							-11487			0	2429		0				2011-6-6	MALE			Kidney Papillary Renal Cell Carcinoma	No	C64.1	8260/3	C64.9	YES		0.5	NO			Right	1		1
TCGA-DZ-6132-01	TCGA-DZ-6132-01	TCGA-DZ-6132	TCGA Kidney Papillary Cell Carcinoma (KIRP)	kidney papillary cell carcinoma	Kidney					69	TCGA-DZ-6132-F12711	TCGA-DZ-6132	TCGA-DZ-6132-01A							-25417			0	2460		0				2011-6-6	MALE			Kidney Papillary Renal Cell Carcinoma	No	C64.1	8260/3	C64.9	YES		0.5	NO			Right	0.8
TCGA-DZ-6132-11	TCGA-DZ-6132-11	TCGA-DZ-6132	TCGA Kidney Papillary Cell Carcinoma (KIRP)	kidney papillary cell carcinoma	Kidney					69	TCGA-DZ-6132-F12711	TCGA-DZ-6132	TCGA-DZ-6132-11A							-25417			0	2460		0				2011-6-6	MALE			Kidney Papillary Renal Cell Carcinoma	No	C64.1	8260/3	C64.9	YES		0.6	NO			Right	0.7
TCGA-DZ-6133-01	TCGA-DZ-6133-01	TCGA-DZ-6133	TCGA Kidney Papillary Cell Carcinoma (KIRP)	kidney papillary cell carcinoma	Kidney					66	TCGA-DZ-6133-F12714	TCGA-DZ-6133	TCGA-DZ-6133-01A							-24311		1557	0			0				2011-6-6	FEMALE			Kidney Papillary Renal Cell Carcinoma	No	C64.1	8260/3	C64.9	YES		0.5	NO			Right	0.5
TCGA-DZ-6133-11	TCGA-DZ-6133-11	TCGA-DZ-6133	TCGA Kidney Papillary Cell Carcinoma (KIRP)	kidney papillary cell carcinoma	Kidney					66	TCGA-DZ-6133-F12714	TCGA-DZ-6133								-24311		1557	0			0				2011-6-6	FEMALE			Kidney Papillary Renal Cell Carcinoma	No	C64.1	8260/3	C64.9	YES						Right
TCGA-DZ-6134-01	TCGA-DZ-6134-01	TCGA-DZ-6134	TCGA Kidney Papillary Cell Carcinoma (KIRP)	kidney papillary cell carcinoma	Kidney					69	TCGA-DZ-6134-F12718	TCGA-DZ-6134	TCGA-DZ-6134-01A							-25529			0	1856		0				2011-6-6	MALE			Kidney Papillary Renal Cell Carcinoma	No	C64.1	8260/3	C64.9	YES		0.6	NO			Left	0.8
TCGA-DZ-6134-11	TCGA-DZ-6134-11	TCGA-DZ-6134	TCGA Kidney Papillary Cell Carcinoma (KIRP)	kidney papillary cell carcinoma	Kidney					69	TCGA-DZ-6134-F12718	TCGA-DZ-6134	TCGA-DZ-6134-11A							-25529			0	1856		0				2011-6-6	MALE			Kidney Papillary Renal Cell Carcinoma	No	C64.1	8260/3	C64.9	YES		0.6	NO			Left	1
TCGA-DZ-6135-01	TCGA-DZ-6135-01	TCGA-DZ-6135	TCGA Kidney Papillary Cell Carcinoma (KIRP)	kidney papillary cell carcinoma	Kidney					45	TCGA-DZ-6135-F35850	TCGA-DZ-6135	TCGA-DZ-6135-01A							-16468			0	2269		0		Scheduled Follow-up Submission	[Discrepancy]	2012-10-10	MALE			Kidney Papillary Renal Cell Carcinoma	No	C64.1	8260/3	C64.9	YES		0.5	NO			Left	0.8	NO		NO
TCGA-DZ-6135-11	TCGA-DZ-6135-11	TCGA-DZ-6135	TCGA Kidney Papillary Cell Carcinoma (KIRP)	kidney papillary cell carcinoma	Kidney					45	TCGA-DZ-6135-F35850	TCGA-DZ-6135	TCGA-DZ-6135-11A							-16468			0	2269		0		Scheduled Follow-up Submission	[Discrepancy]	2012-10-10	MALE			Kidney Papillary Renal Cell Carcinoma	No	C64.1	8260/3	C64.9	YES		0.5	NO			Left	1.4	NO		NO
TCGA-EV-5901-01	TCGA-EV-5901-01	TCGA-EV-5901	TCGA Kidney Papillary Cell Carcinoma (KIRP)	kidney papillary cell carcinoma	Kidney					47	TCGA-EV-5901-F11965	TCGA-EV-5901	TCGA-EV-5901-01A	M0	N0	T1a	Stage I			-17275			0	1040		1				2011-5-19	FEMALE	167	Normal	Kidney Papillary Renal Cell Carcinoma	No	C64.1	8260/3	C64.9	YES		0.8	NO	90		Left	1.6
TCGA-EV-5902-01	TCGA-EV-5902-01	TCGA-EV-5902	TCGA Kidney Papillary Cell Carcinoma (KIRP)	kidney papillary cell carcinoma	Kidney					58	TCGA-EV-5902-F11961	TCGA-EV-5902	TCGA-EV-5902-01A	M0	N0	T1a	Stage I			-21344			0	578		0				2011-5-18	MALE	180	Normal	Kidney Papillary Renal Cell Carcinoma	No	C64.1	8260/3	C64.9	YES		0.9	NO	90		Left	1.8
TCGA-EV-5903-01	TCGA-EV-5903-01	TCGA-EV-5903	TCGA Kidney Papillary Cell Carcinoma (KIRP)	kidney papillary cell carcinoma	Kidney					57	TCGA-EV-5903-F11995	TCGA-EV-5903	TCGA-EV-5903-01A	M0	N0	T1a	Stage I			-20888			0	757		1				2011-5-19	MALE	182.8	Normal	Kidney Papillary Renal Cell Carcinoma	No	C64.1	8260/3	C64.9	YES		0.6	NO	90		Left	2
TCGA-F9-A4JJ-01	TCGA-F9-A4JJ-01	TCGA-F9-A4JJ	TCGA Kidney Papillary Cell Carcinoma (KIRP)	kidney papillary cell carcinoma	Kidney	NO	YES	YES	YES	35	TCGA-F9-A4JJ-F46414	TCGA-F9-A4JJ	TCGA-F9-A4JJ-01A	MX	NX	T3a	Stage III	109	137	-12893	175	325	0	97	109			Scheduled Follow-up Submission		2013-8-7	FEMALE	162	Low	Kidney Papillary Renal Cell Carcinoma	No	C64.1	8260/3	C64.9	YES	1180		NO			Left		NO		YES
TCGA-F9-A7Q0-01	TCGA-F9-A7Q0-01	TCGA-F9-A7Q0	TCGA Kidney Papillary Cell Carcinoma (KIRP)	kidney papillary cell carcinoma	Kidney					37	TCGA-F9-A7Q0-F62655	TCGA-F9-A7Q0	TCGA-F9-A7Q0-01A	MX	NX	T1b	Stage I			-13523	90		0	398				Scheduled Follow-up Submission	Complete Remission/Response	2014-7-23	FEMALE	158	Normal	Kidney Papillary Renal Cell Carcinoma	No	C64.1	8260/3	C64.9	YES	920		NO	80	Normal	Left		NO		NO
TCGA-F9-A7VF-01	TCGA-F9-A7VF-01	TCGA-F9-A7VF	TCGA Kidney Papillary Cell Carcinoma (KIRP)	kidney papillary cell carcinoma	Kidney					75	TCGA-F9-A7VF-F64792	TCGA-F9-A7VF	TCGA-F9-A7VF-01A	MX	NX	T1a	Stage I			-27446	66		0	73				Scheduled Follow-up Submission	Complete Remission/Response	2014-9-16	FEMALE	165	Low	Kidney Papillary Renal Cell Carcinoma	No	C64.1	8260/3	C64.9	YES	470		NO			Left		YES		NO
TCGA-F9-A8NY-01	TCGA-F9-A8NY-01	TCGA-F9-A8NY	TCGA Kidney Papillary Cell Carcinoma (KIRP)	kidney papillary cell carcinoma	Kidney					38	TCGA-F9-A8NY-F68564	TCGA-F9-A8NY	TCGA-F9-A8NY-01A	M1	N1	T4	Stage IV			-14101	112		0	36			Normal	Scheduled Follow-up Submission		2014-12-2	FEMALE	155	Normal	Kidney Papillary Renal Cell Carcinoma	No	C64.1	8260/3	C64.9	YES	2430		NO		Normal	Right		YES	3	NO
TCGA-F9-A97G-01	TCGA-F9-A97G-01	TCGA-F9-A97G	TCGA Kidney Papillary Cell Carcinoma (KIRP)	kidney papillary cell carcinoma	Kidney					79	TCGA-F9-A97G-F67163	TCGA-F9-A97G	TCGA-F9-A97G-01A	M0	N0	T3	Stage III			-29156	134		0	13				Scheduled Follow-up Submission		2014-11-24	MALE	155	Normal	Kidney Papillary Renal Cell Carcinoma	No	C64.1	8260/3	C64.9	YES	2030		NO		Normal	Left		YES		NO
TCGA-G7-6789-01	TCGA-G7-6789-01	TCGA-G7-6789	TCGA Kidney Papillary Cell Carcinoma (KIRP)	kidney papillary cell carcinoma	Kidney					53	TCGA-G7-6789-F32226	TCGA-G7-6789	TCGA-G7-6789-01A	MX	NX	TX				-19593		122	0					Scheduled Follow-up Submission		2012-5-14	FEMALE	152		Kidney Papillary Renal Cell Carcinoma	No	C64.1	8260/3	C64.9	YES		0.8	NO	0		Left	0.9		4
TCGA-G7-6790-01	TCGA-G7-6790-01	TCGA-G7-6790	TCGA Kidney Papillary Cell Carcinoma (KIRP)	kidney papillary cell carcinoma	Kidney	NO	NO			57	TCGA-G7-6790-F32253	TCGA-G7-6790	TCGA-G7-6790-01A	M0	N0	T1a	Stage I			-21169			0	1575	1558	0		Scheduled Follow-up Submission		2012-5-11	MALE	184	Low	Kidney Papillary Renal Cell Carcinoma	No	C64.1	8260/3	C64.9	YES		1	NO	100		Right	1
TCGA-G7-6792-01	TCGA-G7-6792-01	TCGA-G7-6792	TCGA Kidney Papillary Cell Carcinoma (KIRP)	kidney papillary cell carcinoma	Kidney					40	TCGA-G7-6792-F68533	TCGA-G7-6792	TCGA-G7-6792-01A	M0	N0	T1b	Stage I			-14664			0	2765		0		Scheduled Follow-up Submission	Complete Remission/Response	2014-11-25	MALE	184	Normal	Kidney Papillary Renal Cell Carcinoma	No	C64.1	8260/3	C64.9	YES		0.9	NO	90		Left	1	NO		NO
TCGA-G7-6793-01	TCGA-G7-6793-01	TCGA-G7-6793	TCGA Kidney Papillary Cell Carcinoma (KIRP)	kidney papillary cell carcinoma	Kidney					60	TCGA-G7-6793-F32254	TCGA-G7-6793	TCGA-G7-6793-01A	M0	N2	T2	Stage IV			-22215		336	0			4		Scheduled Follow-up Submission		2012-5-11	FEMALE	164	Low	Kidney Papillary Renal Cell Carcinoma	No	C64.1	8260/3	C64.9	YES		0.9	NO	50		Left	1.6		15
TCGA-G7-6795-01	TCGA-G7-6795-01	TCGA-G7-6795	TCGA Kidney Papillary Cell Carcinoma (KIRP)	kidney papillary cell carcinoma	Kidney					56	TCGA-G7-6795-F32237	TCGA-G7-6795	TCGA-G7-6795-01A	M0	N0	T1a	Stage I			-20478			0	1194		0		Scheduled Follow-up Submission		2012-5-10	MALE	176	Normal	Kidney Papillary Renal Cell Carcinoma	No	C64.1	8260/3	C64.9	YES		0.7	NO	90		Left	1		2
TCGA-G7-6796-01	TCGA-G7-6796-01	TCGA-G7-6796	TCGA Kidney Papillary Cell Carcinoma (KIRP)	kidney papillary cell carcinoma	Kidney					58	TCGA-G7-6796-F68534	TCGA-G7-6796	TCGA-G7-6796-01A	M0	N0	T1a	Stage I			-21252			0	2173		0		Scheduled Follow-up Submission	Complete Remission/Response	2014-11-25	MALE	177	Normal	Kidney Papillary Renal Cell Carcinoma	No	C64.1	8260/3	C64.9	YES		0.6	NO	90		Left	1	NO		NO
TCGA-G7-6797-01	TCGA-G7-6797-01	TCGA-G7-6797	TCGA Kidney Papillary Cell Carcinoma (KIRP)	kidney papillary cell carcinoma	Kidney					46	TCGA-G7-6797-F32230	TCGA-G7-6797	TCGA-G7-6797-01A	M0	N0	T3b	Stage III			-17004			0	765		0		Scheduled Follow-up Submission		2012-5-9	MALE	181	Normal	Kidney Papillary Renal Cell Carcinoma	No	C64.1	8260/3	C64.9	YES		1.2	NO	90		Left	1.5
TCGA-G7-7501-01	TCGA-G7-7501-01	TCGA-G7-7501	TCGA Kidney Papillary Cell Carcinoma (KIRP)	kidney papillary cell carcinoma	Kidney	YES	NO			55	TCGA-G7-7501-F70997	TCGA-G7-7501	TCGA-G7-7501-01A	M0	N1	T2a	Stage III			-20165		624	0	416		4		Scheduled Follow-up Submission	Progressive Disease	2015-3-18	FEMALE	156	Low	Kidney Papillary Renal Cell Carcinoma	No	C64.1	8260/3	C64.9	YES		0.8	NO	20		Left	1.5	NO	12	NO
TCGA-G7-7502-01	TCGA-G7-7502-01	TCGA-G7-7502	TCGA Kidney Papillary Cell Carcinoma (KIRP)	kidney papillary cell carcinoma	Kidney					83	TCGA-G7-7502-F48742	TCGA-G7-7502	TCGA-G7-7502-01A	M0	N0	T1b	Stage I			-30346			0	786		1		Scheduled Follow-up Submission	Complete Remission/Response	2013-9-20	MALE	172	Low	Kidney Papillary Renal Cell Carcinoma	No	C64.1	8260/3	C64.9	YES		0.4	NO	90		Left	1.7	NO		NO
TCGA-G7-A4TM-01	TCGA-G7-A4TM-01	TCGA-G7-A4TM	TCGA Kidney Papillary Cell Carcinoma (KIRP)	kidney papillary cell carcinoma	Kidney					40	TCGA-G7-A4TM-F61142	TCGA-G7-A4TM	TCGA-G7-A4TM-01A	M0	N0	T1a	Stage I			-14966	306		0	768		0	Low	Scheduled Follow-up Submission	Complete Remission/Response	2014-6-25	MALE	182	Low	Kidney Papillary Renal Cell Carcinoma	No	C64.1	8260/3	C64.9	YES	190		NO	90		Right		NO		NO
TCGA-G7-A8LB-01	TCGA-G7-A8LB-01	TCGA-G7-A8LB	TCGA Kidney Papillary Cell Carcinoma (KIRP)	kidney papillary cell carcinoma	Kidney					70	TCGA-G7-A8LB-F67171	TCGA-G7-A8LB	TCGA-G7-A8LB-01A	M1						-25782	198		0	547				Scheduled Follow-up Submission	Stable Disease	2014-10-31	MALE		Low	Kidney Papillary Renal Cell Carcinoma	No	C64.1	8260/3	C64.9	YES	160		NO	100		Left		NO		NO
TCGA-G7-A8LC-01	TCGA-G7-A8LC-01	TCGA-G7-A8LC	TCGA Kidney Papillary Cell Carcinoma (KIRP)	kidney papillary cell carcinoma	Kidney					61	TCGA-G7-A8LC-F72274	TCGA-G7-A8LC	TCGA-G7-A8LC-01A	MX	N0	T1a	Stage I			-22553	184		0	702		0		Scheduled Follow-up Submission	Complete Remission/Response	2015-5-1	MALE	178.5	Low	Kidney Papillary Renal Cell Carcinoma	No	C64.1	8260/3	C64.9	YES	200		NO	100		Right		NO		NO
TCGA-G7-A8LD-01	TCGA-G7-A8LD-01	TCGA-G7-A8LD	TCGA Kidney Papillary Cell Carcinoma (KIRP)	kidney papillary cell carcinoma	Kidney					71		TCGA-G7-A8LD	TCGA-G7-A8LD-01A	MX						-25977	419	514	0			0				2014-4-3	MALE		Low	Kidney Papillary Renal Cell Carcinoma	No	C64.1	8260/3	C64.9	YES	190		NO	90		Left			11	YES
TCGA-G7-A8LE-01	TCGA-G7-A8LE-01	TCGA-G7-A8LE	TCGA Kidney Papillary Cell Carcinoma (KIRP)	kidney papillary cell carcinoma	Kidney					62	TCGA-G7-A8LE-F67170	TCGA-G7-A8LE	TCGA-G7-A8LE-01A	MX						-22810	2105		0	2453		0		Scheduled Follow-up Submission	Complete Remission/Response	2014-10-31	MALE		Low	Kidney Papillary Renal Cell Carcinoma	No	C64.1	8260/3	C64.9	YES	170		NO	100		Left		NO		NO
TCGA-GL-6846-01	TCGA-GL-6846-01	TCGA-GL-6846	TCGA Kidney Papillary Cell Carcinoma (KIRP)	kidney papillary cell carcinoma	Kidney					52	TCGA-GL-6846-F21657	TCGA-GL-6846	TCGA-GL-6846-01A							-19012			0	5925		0		Scheduled Follow-up Submission		2012-5-8	MALE	172	Normal	Kidney Papillary Renal Cell Carcinoma	No	C64.1	8260/3	C64.9	YES		1	NO			Right	1		2
TCGA-GL-6846-11	TCGA-GL-6846-11	TCGA-GL-6846	TCGA Kidney Papillary Cell Carcinoma (KIRP)	kidney papillary cell carcinoma	Kidney					52	TCGA-GL-6846-F21657	TCGA-GL-6846								-19012			0	5925		0		Scheduled Follow-up Submission		2012-5-8	MALE	172	Normal	Kidney Papillary Renal Cell Carcinoma	No	C64.1	8260/3	C64.9	YES						Right			2
TCGA-GL-7773-01	TCGA-GL-7773-01	TCGA-GL-7773	TCGA Kidney Papillary Cell Carcinoma (KIRP)	kidney papillary cell carcinoma	Kidney					63	TCGA-GL-7773-F37930	TCGA-GL-7773	TCGA-GL-7773-01A							-23239			0	393				Scheduled Follow-up Submission	Complete Remission/Response	2012-12-6	MALE	162		Kidney Papillary Renal Cell Carcinoma	No	C64.1	8260/3	C64.9	YES		0.4	NO			Right	1.3	NO		NO
TCGA-GL-7966-01	TCGA-GL-7966-01	TCGA-GL-7966	TCGA Kidney Papillary Cell Carcinoma (KIRP)	kidney papillary cell carcinoma	Kidney					28	TCGA-GL-7966-F30449	TCGA-GL-7966	TCGA-GL-7966-01A							-10428			0	112		2		Scheduled Follow-up Submission		2012-4-10	FEMALE	162		Kidney Papillary Renal Cell Carcinoma	No	C64.1	8260/3	C64.9	YES		1.7	NO			Right	3
TCGA-GL-7966-11	TCGA-GL-7966-11	TCGA-GL-7966	TCGA Kidney Papillary Cell Carcinoma (KIRP)	kidney papillary cell carcinoma	Kidney					28	TCGA-GL-7966-F30449	TCGA-GL-7966	TCGA-GL-7966-11A							-10428			0	112		2		Scheduled Follow-up Submission		2012-4-10	FEMALE	162		Kidney Papillary Renal Cell Carcinoma	No	C64.1	8260/3	C64.9	YES		1	NO			Right	2
TCGA-GL-8500-01	TCGA-GL-8500-01	TCGA-GL-8500	TCGA Kidney Papillary Cell Carcinoma (KIRP)	kidney papillary cell carcinoma	Kidney					63	TCGA-GL-8500-F58333	TCGA-GL-8500	TCGA-GL-8500-01A	MX						-23338			0	841				Scheduled Follow-up Submission	Complete Remission/Response	2014-4-7	MALE	177		Kidney Papillary Renal Cell Carcinoma	No	C64.1	8260/3	C64.9	YES		0.6	NO			Left	2.4	NO		NO
TCGA-GL-A4EM-01	TCGA-GL-A4EM-01	TCGA-GL-A4EM	TCGA Kidney Papillary Cell Carcinoma (KIRP)	kidney papillary cell carcinoma	Kidney					61	TCGA-GL-A4EM-F58332	TCGA-GL-A4EM	TCGA-GL-A4EM-01A	MX						-22635	458		0	32				Scheduled Follow-up Submission		2014-4-7	MALE	170		Kidney Papillary Renal Cell Carcinoma	No	C64.1	8260/3	C64.9	YES	400		NO			Right		YES
TCGA-GL-A59R-01	TCGA-GL-A59R-01	TCGA-GL-A59R	TCGA Kidney Papillary Cell Carcinoma (KIRP)	kidney papillary cell carcinoma	Kidney					79	TCGA-GL-A59R-F58349	TCGA-GL-A59R	TCGA-GL-A59R-01A	MX			Stage III			-29046	76		0	378		1		Scheduled Follow-up Submission	Complete Remission/Response	2014-4-7	MALE	177	Low	Kidney Papillary Renal Cell Carcinoma	No	C64.1	8260/3	C64.9	YES	1050		NO			Left		YES	9	NO
TCGA-GL-A59R-11	TCGA-GL-A59R-11	TCGA-GL-A59R	TCGA Kidney Papillary Cell Carcinoma (KIRP)	kidney papillary cell carcinoma	Kidney					79	TCGA-GL-A59R-F58349	TCGA-GL-A59R	TCGA-GL-A59R-11A	MX			Stage III			-29046	76		0	378		1		Scheduled Follow-up Submission	Complete Remission/Response	2014-4-7	MALE	177	Low	Kidney Papillary Renal Cell Carcinoma	No	C64.1	8260/3	C64.9	YES	330		NO			Left		YES	9	NO
TCGA-GL-A59T-01	TCGA-GL-A59T-01	TCGA-GL-A59T	TCGA Kidney Papillary Cell Carcinoma (KIRP)	kidney papillary cell carcinoma	Kidney					46	TCGA-GL-A59T-F58347	TCGA-GL-A59T	TCGA-GL-A59T-01A	MX						-17142	76		0	546				Scheduled Follow-up Submission	Complete Remission/Response	2014-4-7	MALE	180	Low	Kidney Papillary Renal Cell Carcinoma	No	C64.1	8260/3	C64.9	YES	160		NO			Left		NO		NO
TCGA-GL-A9DC-01	TCGA-GL-A9DC-01	TCGA-GL-A9DC	TCGA Kidney Papillary Cell Carcinoma (KIRP)	kidney papillary cell carcinoma	Kidney					66	TCGA-GL-A9DC-F71238	TCGA-GL-A9DC	TCGA-GL-A9DC-01A							-24348	127		0	392				Scheduled Follow-up Submission	Complete Remission/Response	2015-3-23	FEMALE		Elevated	Kidney Papillary Renal Cell Carcinoma	No	C64.1	8260/3	C64.9	YES	350		NO			Left		NO	16	NO
TCGA-GL-A9DD-01	TCGA-GL-A9DD-01	TCGA-GL-A9DD	TCGA Kidney Papillary Cell Carcinoma (KIRP)	kidney papillary cell carcinoma	Kidney					69	TCGA-GL-A9DD-F71239	TCGA-GL-A9DD	TCGA-GL-A9DD-01A							-25483	203		0	341				Scheduled Follow-up Submission	Complete Remission/Response	2015-3-25	MALE			Kidney Papillary Renal Cell Carcinoma	No	C64.1	8260/3	C64.9	YES	300		NO			Right		[Discrepancy]		NO
TCGA-GL-A9DE-01	TCGA-GL-A9DE-01	TCGA-GL-A9DE	TCGA Kidney Papillary Cell Carcinoma (KIRP)	kidney papillary cell carcinoma	Kidney					74	TCGA-GL-A9DE-F71242	TCGA-GL-A9DE	TCGA-GL-A9DE-01A							-27330	64		0	496				Scheduled Follow-up Submission	Complete Remission/Response	2015-3-23	MALE		Normal	Kidney Papillary Renal Cell Carcinoma	No	C64.1	8260/3	C64.9	YES	300		NO			Right		NO		NO
TCGA-GL-A9DE-11	TCGA-GL-A9DE-11	TCGA-GL-A9DE	TCGA Kidney Papillary Cell Carcinoma (KIRP)	kidney papillary cell carcinoma	Kidney					74	TCGA-GL-A9DE-F71242	TCGA-GL-A9DE								-27330			0	496				Scheduled Follow-up Submission	Complete Remission/Response	2015-3-23	MALE		Normal	Kidney Papillary Renal Cell Carcinoma	No	C64.1	8260/3	C64.9	YES						Right		NO		NO
TCGA-HE-7128-01	TCGA-HE-7128-01	TCGA-HE-7128	TCGA Kidney Papillary Cell Carcinoma (KIRP)	kidney papillary cell carcinoma	Kidney						TCGA-HE-7128-F19244	TCGA-HE-7128	TCGA-HE-7128-01A	MX														Scheduled Follow-up Submission		2011-11-17	MALE	177.8		Kidney Papillary Renal Cell Carcinoma	No	C64.1	8260/3	C64.9	YES		0.8	NO			Left	0.8
TCGA-HE-7129-01	TCGA-HE-7129-01	TCGA-HE-7129	TCGA Kidney Papillary Cell Carcinoma (KIRP)	kidney papillary cell carcinoma	Kidney	NO	NO				TCGA-HE-7129-F72026	TCGA-HE-7129	TCGA-HE-7129-01A	M0										2492	2399	0	Elevated	Scheduled Follow-up Submission	Complete Remission/Response	2015-4-2	MALE		Normal	Kidney Papillary Renal Cell Carcinoma	No	C64.1	8260/3	C64.9	YES		0.9	NO			Right	3.4	NO		YES
TCGA-HE-7130-01	TCGA-HE-7130-01	TCGA-HE-7130	TCGA Kidney Papillary Cell Carcinoma (KIRP)	kidney papillary cell carcinoma	Kidney						TCGA-HE-7130-F72027	TCGA-HE-7130	TCGA-HE-7130-01A	M0										1770				Scheduled Follow-up Submission	Complete Remission/Response	2015-4-2	FEMALE		Low	Kidney Papillary Renal Cell Carcinoma	No	C64.1	8260/3	C64.9	YES		0.8	NO			Right	1.8	NO		NO
TCGA-HE-A5NF-01	TCGA-HE-A5NF-01	TCGA-HE-A5NF	TCGA Kidney Papillary Cell Carcinoma (KIRP)	kidney papillary cell carcinoma	Kidney					58	TCGA-HE-A5NF-F64776	TCGA-HE-A5NF	TCGA-HE-A5NF-01A	M0						-21524				2582				Scheduled Follow-up Submission	Complete Remission/Response	2014-9-11	MALE		Normal	Kidney Papillary Renal Cell Carcinoma	No	C64.1	8260/3	C64.9	YES	230		NO			Left		NO		NO
TCGA-HE-A5NH-01	TCGA-HE-A5NH-01	TCGA-HE-A5NH	TCGA Kidney Papillary Cell Carcinoma (KIRP)	kidney papillary cell carcinoma	Kidney					62	TCGA-HE-A5NH-F65001	TCGA-HE-A5NH	TCGA-HE-A5NH-01A	M0						-22888				791				Scheduled Follow-up Submission	Complete Remission/Response	2014-9-17	MALE		Normal	Kidney Papillary Renal Cell Carcinoma	No	C64.1	8260/3	C64.9	YES	540		NO			Left		NO		NO
TCGA-HE-A5NI-01	TCGA-HE-A5NI-01	TCGA-HE-A5NI	TCGA Kidney Papillary Cell Carcinoma (KIRP)	kidney papillary cell carcinoma	Kidney					73		TCGA-HE-A5NI	TCGA-HE-A5NI-01A	M0						-26985				360		0				2013-9-25	MALE	172.7	Normal	Kidney Papillary Renal Cell Carcinoma	No	C64.1	8260/3	C64.9	YES	310		NO			Left				NO
TCGA-HE-A5NJ-01	TCGA-HE-A5NJ-01	TCGA-HE-A5NJ	TCGA Kidney Papillary Cell Carcinoma (KIRP)	kidney papillary cell carcinoma	Kidney					58	TCGA-HE-A5NJ-F70720	TCGA-HE-A5NJ	TCGA-HE-A5NJ-01A	M0						-21485				1726				Scheduled Follow-up Submission		2015-3-2	MALE	177		Kidney Papillary Renal Cell Carcinoma	No	C64.1	8260/3	C64.9	YES	520		NO			Right		YES		NO
TCGA-HE-A5NK-01	TCGA-HE-A5NK-01	TCGA-HE-A5NK	TCGA Kidney Papillary Cell Carcinoma (KIRP)	kidney papillary cell carcinoma	Kidney					82	TCGA-HE-A5NK-F70723	TCGA-HE-A5NK	TCGA-HE-A5NK-01A	M0						-30088				2228			Normal	Scheduled Follow-up Submission		2015-3-2	MALE	183	Normal	Kidney Papillary Renal Cell Carcinoma	No	C64.1	8260/3	C64.9	YES	510		NO		Normal	Right		YES		NO
TCGA-HE-A5NL-01	TCGA-HE-A5NL-01	TCGA-HE-A5NL	TCGA Kidney Papillary Cell Carcinoma (KIRP)	kidney papillary cell carcinoma	Kidney					51	TCGA-HE-A5NL-F65024	TCGA-HE-A5NL	TCGA-HE-A5NL-01A	M0						-18913				767				Scheduled Follow-up Submission	Complete Remission/Response	2014-9-17	MALE			Kidney Papillary Renal Cell Carcinoma	No	C64.1	8260/3	C64.9	YES	180		NO			Right		NO		NO
TCGA-IA-A40U-01	TCGA-IA-A40U-01	TCGA-IA-A40U	TCGA Kidney Papillary Cell Carcinoma (KIRP)	kidney papillary cell carcinoma	Kidney					56	TCGA-IA-A40U-F46786	TCGA-IA-A40U	TCGA-IA-A40U-01A	MX	N0	T3b	Stage III			-20463	201		0	511				Scheduled Follow-up Submission	Complete Remission/Response	2013-9-9	MALE	180.3	Normal	Kidney Papillary Renal Cell Carcinoma	No	C64.1	8260/3	C64.9	YES	570		NO	90		Left		NO	7	NO
TCGA-IA-A40X-01	TCGA-IA-A40X-01	TCGA-IA-A40X	TCGA Kidney Papillary Cell Carcinoma (KIRP)	kidney papillary cell carcinoma	Kidney					49	TCGA-IA-A40X-F55630	TCGA-IA-A40X	TCGA-IA-A40X-01A	MX	NX	T1a	Stage I			-18239	432		0	608				Scheduled Follow-up Submission	Complete Remission/Response	2014-1-10	FEMALE	167.6	Normal	Kidney Papillary Renal Cell Carcinoma	No	C64.1	8260/3	C64.9	YES	820		NO	100		Left		NO		NO
TCGA-IA-A40Y-01	TCGA-IA-A40Y-01	TCGA-IA-A40Y	TCGA Kidney Papillary Cell Carcinoma (KIRP)	kidney papillary cell carcinoma	Kidney					60	TCGA-IA-A40Y-F46783	TCGA-IA-A40Y	TCGA-IA-A40Y-01A	MX	N1	T3a	Stage III			-21996	418		0	62				Scheduled Follow-up Submission	Complete Remission/Response	2013-9-9	FEMALE	170.2	Normal	Kidney Papillary Renal Cell Carcinoma	No	C64.1	8260/3	C64.9	YES	3450		NO	90		Right		YES	7	NO
TCGA-IA-A83S-01	TCGA-IA-A83S-01	TCGA-IA-A83S	TCGA Kidney Papillary Cell Carcinoma (KIRP)	kidney papillary cell carcinoma	Kidney					81		TCGA-IA-A83S	TCGA-IA-A83S-01A							-29677	3684	2609	0							2014-3-3	MALE		Low	Kidney Papillary Renal Cell Carcinoma	No	C64.1	8260/3	C64.9	YES	90		NO			Left
TCGA-IA-A83T-01	TCGA-IA-A83T-01	TCGA-IA-A83T	TCGA Kidney Papillary Cell Carcinoma (KIRP)	kidney papillary cell carcinoma	Kidney					80		TCGA-IA-A83T								-29430		2684	0							2014-3-3	MALE		Low	Kidney Papillary Renal Cell Carcinoma	No	C64.1	8260/3	C64.9	YES						Left
TCGA-IA-A83V-01	TCGA-IA-A83V-01	TCGA-IA-A83V	TCGA Kidney Papillary Cell Carcinoma (KIRP)	kidney papillary cell carcinoma	Kidney					63		TCGA-IA-A83V	TCGA-IA-A83V-01A	MX	NX	T1	Stage I			-23238	4013	2941	0							2014-3-3	MALE	178	Low	Kidney Papillary Renal Cell Carcinoma	No	C64.1	8260/3	C64.9	YES	260		NO			Left
TCGA-IA-A83W-01	TCGA-IA-A83W-01	TCGA-IA-A83W	TCGA Kidney Papillary Cell Carcinoma (KIRP)	kidney papillary cell carcinoma	Kidney					70		TCGA-IA-A83W	TCGA-IA-A83W-01A							-25678	3607	2043	0							2014-3-3	MALE		Low	Kidney Papillary Renal Cell Carcinoma	No	C64.1	8260/3	C64.9	YES	140		NO			Right				YES
TCGA-IZ-8195-01	TCGA-IZ-8195-01	TCGA-IZ-8195	TCGA Kidney Papillary Cell Carcinoma (KIRP)	kidney papillary cell carcinoma	Kidney					82	TCGA-IZ-8195-F55298	TCGA-IZ-8195	TCGA-IZ-8195-01A	MX	NX	T2a	Stage II			-29963			0	677				Scheduled Follow-up Submission	Complete Remission/Response	2014-1-3	MALE	172.7		Kidney Papillary Renal Cell Carcinoma	No	C64.1	8260/3	C64.9	YES		0.8	NO			Left	2.3	NO		NO
TCGA-IZ-8196-01	TCGA-IZ-8196-01	TCGA-IZ-8196	TCGA Kidney Papillary Cell Carcinoma (KIRP)	kidney papillary cell carcinoma	Kidney					50	TCGA-IZ-8196-F55313	TCGA-IZ-8196	TCGA-IZ-8196-01A	MX	NX	T1a	Stage I			-18540			0	649				Scheduled Follow-up Submission	Complete Remission/Response	2014-1-3	MALE	182.9		Kidney Papillary Renal Cell Carcinoma	No	C64.1	8260/3	C64.9	YES		0.7	NO			Right	0.9	NO		NO
TCGA-IZ-A6M8-01	TCGA-IZ-A6M8-01	TCGA-IZ-A6M8	TCGA Kidney Papillary Cell Carcinoma (KIRP)	kidney papillary cell carcinoma	Kidney					69	TCGA-IZ-A6M8-F63816	TCGA-IZ-A6M8	TCGA-IZ-A6M8-01A	MX	N0	T1a	Stage I			-25545	141		0	497				Scheduled Follow-up Submission		2014-8-19	MALE	189		Kidney Papillary Renal Cell Carcinoma	No	C64.1	8260/3	C64.9	YES	110		NO			Right		NO		NO
TCGA-IZ-A6M9-01	TCGA-IZ-A6M9-01	TCGA-IZ-A6M9	TCGA Kidney Papillary Cell Carcinoma (KIRP)	kidney papillary cell carcinoma	Kidney					63	TCGA-IZ-A6M9-F64078	TCGA-IZ-A6M9	TCGA-IZ-A6M9-01A	M0	NX	T1a	Stage I			-23149	35		0	376				Scheduled Follow-up Submission	Complete Remission/Response	2014-8-26	MALE	172.7		Kidney Papillary Renal Cell Carcinoma	No	C64.1	8260/3	C64.9	YES	60		NO			Right		NO		NO
TCGA-J7-6720-01	TCGA-J7-6720-01	TCGA-J7-6720	TCGA Kidney Papillary Cell Carcinoma (KIRP)	kidney papillary cell carcinoma	Kidney					42	TCGA-J7-6720-F70905	TCGA-J7-6720	TCGA-J7-6720-01A							-15620			0	388		1		Scheduled Follow-up Submission	Complete Remission/Response	2015-3-10	MALE			Kidney Papillary Renal Cell Carcinoma	No	C64.1	8260/3	C64.9	YES		0.6	NO			Left	1.6	NO		NO
TCGA-J7-8537-01	TCGA-J7-8537-01	TCGA-J7-8537	TCGA Kidney Papillary Cell Carcinoma (KIRP)	kidney papillary cell carcinoma	Kidney	NO	NO	NO		37	TCGA-J7-8537-F70904	TCGA-J7-8537	TCGA-J7-8537-01A	M0	N1	T3	Stage III			-13628		321	0	4	220			Scheduled Follow-up Submission	Progressive Disease	2015-3-10	FEMALE			Kidney Papillary Renal Cell Carcinoma	No	C64.1	8260/3	C64.9	YES		1.2	NO	80		Left	1.5	NO	2	YES
TCGA-J7-A8I2-01	TCGA-J7-A8I2-01	TCGA-J7-A8I2	TCGA Kidney Papillary Cell Carcinoma (KIRP)	kidney papillary cell carcinoma	Kidney	NO	NO		NO	75	TCGA-J7-A8I2-F69910	TCGA-J7-A8I2	TCGA-J7-A8I2-01A	M0	N0	T1	Stage I			-27431	167		0	307	268	3		Scheduled Follow-up Submission	Progressive Disease	2015-1-22	MALE	167		Kidney Papillary Renal Cell Carcinoma	No	C64.1	8260/3	C64.9	YES	240		NO			Left		NO		YES
TCGA-KV-A6GD-01	TCGA-KV-A6GD-01	TCGA-KV-A6GD	TCGA Kidney Papillary Cell Carcinoma (KIRP)	kidney papillary cell carcinoma	Kidney					85	TCGA-KV-A6GD-F69158	TCGA-KV-A6GD	TCGA-KV-A6GD-01A	M0	N0	T1b	Stage I			-31217	75		0	560		0		Scheduled Follow-up Submission	Complete Remission/Response	2014-12-30	MALE	183	Low	Kidney Papillary Renal Cell Carcinoma	No	C64.1	8260/3	C64.9	YES	370		NO			Right		NO		NO
TCGA-KV-A6GE-01	TCGA-KV-A6GE-01	TCGA-KV-A6GE	TCGA Kidney Papillary Cell Carcinoma (KIRP)	kidney papillary cell carcinoma	Kidney					65	TCGA-KV-A6GE-F59887	TCGA-KV-A6GE	TCGA-KV-A6GE-01A	MX	N0	T1a	Stage I			-23979	533		0	885				Scheduled Follow-up Submission	Complete Remission/Response	2014-5-22	MALE	185	Normal	Kidney Papillary Renal Cell Carcinoma	No	C64.1	8260/3	C64.9	YES	150		NO			Right		NO		NO
TCGA-KV-A74V-01	TCGA-KV-A74V-01	TCGA-KV-A74V	TCGA Kidney Papillary Cell Carcinoma (KIRP)	kidney papillary cell carcinoma	Kidney					40	TCGA-KV-A74V-F69162	TCGA-KV-A74V	TCGA-KV-A74V-01A	M0	N0	T1a	Stage I			-14834	83		0	347				Scheduled Follow-up Submission	Complete Remission/Response	2014-12-30	MALE	165	Normal	Kidney Papillary Renal Cell Carcinoma	No	C64.1	8260/3	C64.9	YES	460		NO			Right		NO		NO
TCGA-MH-A55W-01	TCGA-MH-A55W-01	TCGA-MH-A55W	TCGA Kidney Papillary Cell Carcinoma (KIRP)	kidney papillary cell carcinoma	Kidney					50	TCGA-MH-A55W-F57245	TCGA-MH-A55W	TCGA-MH-A55W-01A	MX	NX	T1b	Stage I			-18573	672		0	1043				Scheduled Follow-up Submission		2014-3-7	MALE	170	Low	Kidney Papillary Renal Cell Carcinoma	No	C64.1	8260/3	C64.9	YES	20		NO			Right		NO		NO
TCGA-MH-A55Z-01	TCGA-MH-A55Z-01	TCGA-MH-A55Z	TCGA Kidney Papillary Cell Carcinoma (KIRP)	kidney papillary cell carcinoma	Kidney					65	TCGA-MH-A55Z-F56671	TCGA-MH-A55Z	TCGA-MH-A55Z-01A	MX	N0	T1b	Stage I			-24017	356		0	845				Scheduled Follow-up Submission	Complete Remission/Response	2014-2-17	MALE	167.6	Low	Kidney Papillary Renal Cell Carcinoma	No	C64.1	8260/3	C64.9	YES	280		NO			Right		NO		NO
TCGA-MH-A560-01	TCGA-MH-A560-01	TCGA-MH-A560	TCGA Kidney Papillary Cell Carcinoma (KIRP)	kidney papillary cell carcinoma	Kidney					62	TCGA-MH-A560-F56672	TCGA-MH-A560	TCGA-MH-A560-01A	MX	N0	T1	Stage I			-22866	348		0	924				Scheduled Follow-up Submission	Complete Remission/Response	2014-2-17	MALE	182.9	Normal	Kidney Papillary Renal Cell Carcinoma	No	C64.1	8260/3	C64.9	YES	100		NO			Left		NO		NO
TCGA-MH-A561-01	TCGA-MH-A561-01	TCGA-MH-A561	TCGA Kidney Papillary Cell Carcinoma (KIRP)	kidney papillary cell carcinoma	Kidney					66	TCGA-MH-A561-F56673	TCGA-MH-A561	TCGA-MH-A561-01A	MX	NX	T1a	Stage I			-24271	265		0	841				Scheduled Follow-up Submission	Complete Remission/Response	2014-2-17	MALE	165.1	Normal	Kidney Papillary Renal Cell Carcinoma	No	C64.1	8260/3	C64.9	YES	50		NO			Left		NO		NO
TCGA-MH-A562-01	TCGA-MH-A562-01	TCGA-MH-A562	TCGA Kidney Papillary Cell Carcinoma (KIRP)	kidney papillary cell carcinoma	Kidney					57	TCGA-MH-A562-F59525	TCGA-MH-A562	TCGA-MH-A562-01A	MX	N0	T1a	Stage I			-20933	160		0	616				Scheduled Follow-up Submission	Complete Remission/Response	2014-5-14	MALE	174	Normal	Kidney Papillary Renal Cell Carcinoma	No	C64.1	8260/3	C64.9	YES	120		NO			Left		NO		NO
TCGA-MH-A854-01	TCGA-MH-A854-01	TCGA-MH-A854	TCGA Kidney Papillary Cell Carcinoma (KIRP)	kidney papillary cell carcinoma	Kidney					62	TCGA-MH-A854-F57243	TCGA-MH-A854	TCGA-MH-A854-01A	MX	NX	T1b	Stage I			-22804	248		0	536				Scheduled Follow-up Submission		2014-7-28	FEMALE	170	Low	Kidney Papillary Renal Cell Carcinoma	No	C64.1	8260/3	C64.9	YES	60		NO			Bilateral		NO		NO
TCGA-MH-A855-01	TCGA-MH-A855-01	TCGA-MH-A855	TCGA Kidney Papillary Cell Carcinoma (KIRP)	kidney papillary cell carcinoma	Kidney	YES	NO			52	TCGA-MH-A855-F62909	TCGA-MH-A855	TCGA-MH-A855-01A	MX	NX	T2b	Stage II			-19029	117		0	369	0			Scheduled Follow-up Submission		2014-7-28	FEMALE	175.3		Kidney Papillary Renal Cell Carcinoma	No	C64.1	8260/3	C64.9	YES	110		NO			Right		NO		YES
TCGA-MH-A856-01	TCGA-MH-A856-01	TCGA-MH-A856	TCGA Kidney Papillary Cell Carcinoma (KIRP)	kidney papillary cell carcinoma	Kidney					54	TCGA-MH-A856-F70473	TCGA-MH-A856	TCGA-MH-A856-01A	M0	NX	T1a	Stage I			-20006	394		0	947				Scheduled Follow-up Submission	Complete Remission/Response	2015-2-18	MALE	177.8	Normal	Kidney Papillary Renal Cell Carcinoma	No	C64.1	8260/3	C64.9	YES	50		NO		Normal	Right		NO		NO
TCGA-MH-A857-01	TCGA-MH-A857-01	TCGA-MH-A857	TCGA Kidney Papillary Cell Carcinoma (KIRP)	kidney papillary cell carcinoma	Kidney					63	TCGA-MH-A857-F70474	TCGA-MH-A857	TCGA-MH-A857-01A	M0	NX	T1	Stage I			-23114	365		0	890				Scheduled Follow-up Submission	Complete Remission/Response	2015-2-18	MALE	170.2	Normal	Kidney Papillary Renal Cell Carcinoma	No	C64.1	8260/3	C64.9	YES	50		NO			Left		NO		NO
TCGA-O9-A75Z-01	TCGA-O9-A75Z-01	TCGA-O9-A75Z	TCGA Kidney Papillary Cell Carcinoma (KIRP)	kidney papillary cell carcinoma	Kidney					44	TCGA-O9-A75Z-F66403	TCGA-O9-A75Z	TCGA-O9-A75Z-01A	M0						-16183	149		0	471				Scheduled Follow-up Submission		2014-10-16	MALE	187.96	Normal	Kidney Papillary Renal Cell Carcinoma	No	C64.1	8260/3	C64.9	YES	90		NO			Left		NO
TCGA-P4-A5E6-01	TCGA-P4-A5E6-01	TCGA-P4-A5E6	TCGA Kidney Papillary Cell Carcinoma (KIRP)	kidney papillary cell carcinoma	Kidney					67	TCGA-P4-A5E6-F71948	TCGA-P4-A5E6	TCGA-P4-A5E6-01A	M0	N0	T1	Stage I			-24615	3115		0	3035				Scheduled Follow-up Submission	Complete Remission/Response	2015-3-31	MALE	187		Kidney Papillary Renal Cell Carcinoma	No	C64.1	8260/3	C64.9	YES	1000		NO			Left		NO	3	NO
TCGA-P4-A5E7-01	TCGA-P4-A5E7-01	TCGA-P4-A5E7	TCGA Kidney Papillary Cell Carcinoma (KIRP)	kidney papillary cell carcinoma	Kidney					74	TCGA-P4-A5E7-F71949	TCGA-P4-A5E7	TCGA-P4-A5E7-01A	M0	N0	T1	Stage I			-27029	2976		0	2649				Scheduled Follow-up Submission	Complete Remission/Response	2015-3-31	FEMALE	157		Kidney Papillary Renal Cell Carcinoma	No	C64.1	8260/3	C64.9	YES	440		NO			Left		NO		NO
TCGA-P4-A5E8-01	TCGA-P4-A5E8-01	TCGA-P4-A5E8	TCGA Kidney Papillary Cell Carcinoma (KIRP)	kidney papillary cell carcinoma	Kidney					57		TCGA-P4-A5E8	TCGA-P4-A5E8-01A	M0	N1	T3	Stage III			-21132	3086	1306	0							2014-5-16	MALE	183		Kidney Papillary Renal Cell Carcinoma	No	C64.1	8260/3	C64.9	YES	2070		NO			Left			4	YES
TCGA-P4-A5E8-11	TCGA-P4-A5E8-11	TCGA-P4-A5E8	TCGA Kidney Papillary Cell Carcinoma (KIRP)	kidney papillary cell carcinoma	Kidney					57		TCGA-P4-A5E8	TCGA-P4-A5E8-11A	M0	N1	T3	Stage III			-21132	3086	1306	0							2014-5-16	MALE	183		Kidney Papillary Renal Cell Carcinoma	No	C64.1	8260/3	C64.9	YES	1640		NO			Left			4	YES
TCGA-P4-A5EA-01	TCGA-P4-A5EA-01	TCGA-P4-A5EA	TCGA Kidney Papillary Cell Carcinoma (KIRP)	kidney papillary cell carcinoma	Kidney					54		TCGA-P4-A5EA	TCGA-P4-A5EA-01A	M0	N1	T1	Stage III			-19748	2159	201	0							2013-9-12	FEMALE	165		Kidney Papillary Renal Cell Carcinoma	No	C64.1	8260/3	C64.9	YES	1220		NO			Left			5	YES
TCGA-P4-A5EB-01	TCGA-P4-A5EB-01	TCGA-P4-A5EB	TCGA Kidney Papillary Cell Carcinoma (KIRP)	kidney papillary cell carcinoma	Kidney					83	TCGA-P4-A5EB-F71951	TCGA-P4-A5EB	TCGA-P4-A5EB-01A	M0	N0	T1	Stage I			-30395	2334		0	3015				Scheduled Follow-up Submission	Complete Remission/Response	2015-3-31	MALE	183		Kidney Papillary Renal Cell Carcinoma	No	C64.1	8260/3	C64.9	YES	1740		NO			Right		NO		NO
TCGA-P4-A5ED-01	TCGA-P4-A5ED-01	TCGA-P4-A5ED	TCGA Kidney Papillary Cell Carcinoma (KIRP)	kidney papillary cell carcinoma	Kidney					51	TCGA-P4-A5ED-F71953	TCGA-P4-A5ED	TCGA-P4-A5ED-01A	M0	N0	T1	Stage I			-18698	2879		0	2816				Scheduled Follow-up Submission	Complete Remission/Response	2015-3-31	MALE	163		Kidney Papillary Renal Cell Carcinoma	No	C64.1	8260/3	C64.9	YES	440		NO			Left		NO		NO
TCGA-P4-A5ED-11	TCGA-P4-A5ED-11	TCGA-P4-A5ED	TCGA Kidney Papillary Cell Carcinoma (KIRP)	kidney papillary cell carcinoma	Kidney					51	TCGA-P4-A5ED-F71953	TCGA-P4-A5ED	TCGA-P4-A5ED-11A	M0	N0	T1	Stage I			-18698	2879		0	2816				Scheduled Follow-up Submission	Complete Remission/Response	2015-3-31	MALE	163		Kidney Papillary Renal Cell Carcinoma	No	C64.1	8260/3	C64.9	YES	1630		NO			Left		NO		NO
TCGA-P4-AAVK-01	TCGA-P4-AAVK-01	TCGA-P4-AAVK	TCGA Kidney Papillary Cell Carcinoma (KIRP)	kidney papillary cell carcinoma	Kidney					74		TCGA-P4-AAVK	TCGA-P4-AAVK-01A	M0	N1	T3a	Stage III			-27073	1210		0	1590		0				2015-2-3	MALE	178		Kidney Papillary Renal Cell Carcinoma	No	C64.1	8260/3	C64.9	YES	730		NO	100		Right			7	YES
TCGA-P4-AAVL-01	TCGA-P4-AAVL-01	TCGA-P4-AAVL	TCGA Kidney Papillary Cell Carcinoma (KIRP)	kidney papillary cell carcinoma	Kidney					85		TCGA-P4-AAVL	TCGA-P4-AAVL-01A	M0	N0	T3a	Stage III			-31082	1364	487	0							2015-2-3	MALE	177		Kidney Papillary Renal Cell Carcinoma	No	C64.1	8260/3	C64.9	YES	980		NO			Left			21	YES
TCGA-P4-AAVM-01	TCGA-P4-AAVM-01	TCGA-P4-AAVM	TCGA Kidney Papillary Cell Carcinoma (KIRP)	kidney papillary cell carcinoma	Kidney					69	TCGA-P4-AAVM-F71955	TCGA-P4-AAVM	TCGA-P4-AAVM-01A	M0	N0	T1a	Stage I			-25280	1453		0	1539				Scheduled Follow-up Submission	Complete Remission/Response	2015-3-31	MALE	165		Kidney Papillary Renal Cell Carcinoma	No	C64.1	8260/3	C64.9	YES	300		NO			Left		NO		NO
TCGA-P4-AAVO-01	TCGA-P4-AAVO-01	TCGA-P4-AAVO	TCGA Kidney Papillary Cell Carcinoma (KIRP)	kidney papillary cell carcinoma	Kidney					69		TCGA-P4-AAVO	TCGA-P4-AAVO-01A	M0	N0	T1	Stage I			-25354	2029		0	2400						2015-2-3	MALE	180		Kidney Papillary Renal Cell Carcinoma	No	C64.1	8260/3	C64.9	YES	1200		NO			Right				NO
TCGA-PJ-A5Z8-01	TCGA-PJ-A5Z8-01	TCGA-PJ-A5Z8	TCGA Kidney Papillary Cell Carcinoma (KIRP)	kidney papillary cell carcinoma	Kidney					60	TCGA-PJ-A5Z8-F68808	TCGA-PJ-A5Z8	TCGA-PJ-A5Z8-01A	MX	NX	T1a	Stage I			-21968	21		0	600				Scheduled Follow-up Submission	Complete Remission/Response	2014-12-17	FEMALE		Low	Kidney Papillary Renal Cell Carcinoma	No	C64.1	8260/3	C64.9	YES	130		NO			Right		NO		NO
TCGA-PJ-A5Z9-01	TCGA-PJ-A5Z9-01	TCGA-PJ-A5Z9	TCGA Kidney Papillary Cell Carcinoma (KIRP)	kidney papillary cell carcinoma	Kidney			NO	NO	80	TCGA-PJ-A5Z9-F57700	TCGA-PJ-A5Z9	TCGA-PJ-A5Z9-01A	MX	NX	T1a	Stage I			-29365	91		0	540				Scheduled Follow-up Submission	Complete Remission/Response	2014-3-21	FEMALE		Low	Kidney Papillary Renal Cell Carcinoma	No	C64.1	8260/3	C64.9	YES	130		NO		Normal	Left		NO		NO
TCGA-PJ-A8JU-01	TCGA-PJ-A8JU-01	TCGA-PJ-A8JU	TCGA Kidney Papillary Cell Carcinoma (KIRP)	kidney papillary cell carcinoma	Kidney					81	TCGA-PJ-A8JU-F68296	TCGA-PJ-A8JU	TCGA-PJ-A8JU-01A	MX	NX	T1a	Stage I			-29830	22		0	380				Scheduled Follow-up Submission	Complete Remission/Response	2014-11-14	FEMALE		Low	Kidney Papillary Renal Cell Carcinoma	No	C64.1	8260/3	C64.9	YES	310		NO			Right		NO		NO
TCGA-Q2-A5QZ-01	TCGA-Q2-A5QZ-01	TCGA-Q2-A5QZ	TCGA Kidney Papillary Cell Carcinoma (KIRP)	kidney papillary cell carcinoma	Kidney	NO	NO		YES	61	TCGA-Q2-A5QZ-F56899	TCGA-Q2-A5QZ	TCGA-Q2-A5QZ-01A	MX	NX	T3a			412	-22531	48		0	428	412	0		Scheduled Follow-up Submission		2014-2-25	FEMALE	162.56	Low	Kidney Papillary Renal Cell Carcinoma	No	C64.1	8260/3	C64.9	YES	350		NO	100		Right		NO		YES
TCGA-SX-A71R-01	TCGA-SX-A71R-01	TCGA-SX-A71R	TCGA Kidney Papillary Cell Carcinoma (KIRP)	kidney papillary cell carcinoma	Kidney	NO	NO			51	TCGA-SX-A71R-F63421	TCGA-SX-A71R	TCGA-SX-A71R-01A	M0	N0	T1a	Stage I			-18742	1088		0	1457		0		Scheduled Follow-up Submission	Complete Remission/Response	2014-8-9	MALE	169	Normal	Kidney Papillary Renal Cell Carcinoma	No	C64.1	8260/3	C64.9	YES	200		NO	100	Normal	Left		NO	6	NO
TCGA-SX-A71S-01	TCGA-SX-A71S-01	TCGA-SX-A71S	TCGA Kidney Papillary Cell Carcinoma (KIRP)	kidney papillary cell carcinoma	Kidney					66	TCGA-SX-A71S-F66294	TCGA-SX-A71S	TCGA-SX-A71S-01A	M0	NX	T1a	Stage I			-24211	1058		0	1504		0		Scheduled Follow-up Submission	Complete Remission/Response	2014-10-8	FEMALE	165	Low	Kidney Papillary Renal Cell Carcinoma	No	C64.1	8260/3	C64.9	YES	20		NO	100		Left		NO		NO
TCGA-SX-A71U-01	TCGA-SX-A71U-01	TCGA-SX-A71U	TCGA Kidney Papillary Cell Carcinoma (KIRP)	kidney papillary cell carcinoma	Kidney					57	TCGA-SX-A71U-F70138	TCGA-SX-A71U	TCGA-SX-A71U-01A	M0	NX	T1a	Stage I			-21079	776		0	1357		0		Scheduled Follow-up Submission	Complete Remission/Response	2015-1-28	MALE	179	Normal	Kidney Papillary Renal Cell Carcinoma	No	C64.1	8260/3	C64.9	YES	160		NO	100		Right		NO		NO
TCGA-SX-A71V-01	TCGA-SX-A71V-01	TCGA-SX-A71V	TCGA Kidney Papillary Cell Carcinoma (KIRP)	kidney papillary cell carcinoma	Kidney					80	TCGA-SX-A71V-F62185	TCGA-SX-A71V		M0	NX	T1a	Stage I			-29332			0	876		0		Scheduled Follow-up Submission	Complete Remission/Response	2014-7-14	MALE	182	Normal	Kidney Papillary Renal Cell Carcinoma	No	C64.1	8260/3	C64.9	YES				100		Right		NO		NO
TCGA-SX-A71W-01	TCGA-SX-A71W-01	TCGA-SX-A71W	TCGA Kidney Papillary Cell Carcinoma (KIRP)	kidney papillary cell carcinoma	Kidney					66	TCGA-SX-A71W-F68798	TCGA-SX-A71W		M0	NX	T1b	Stage I			-24110			0	1076		0		Scheduled Follow-up Submission	Complete Remission/Response	2014-12-16	MALE	178	Normal	Kidney Papillary Renal Cell Carcinoma	No	C64.1	8260/3	C64.9	YES				100		Right		NO		NO
TCGA-SX-A7SL-01	TCGA-SX-A7SL-01	TCGA-SX-A7SL	TCGA Kidney Papillary Cell Carcinoma (KIRP)	kidney papillary cell carcinoma	Kidney					74	TCGA-SX-A7SL-F62186	TCGA-SX-A7SL		M0	NX	T1a	Stage I			-27063			0	823		0		Scheduled Follow-up Submission	Complete Remission/Response	2014-7-14	MALE	179	Normal	Kidney Papillary Renal Cell Carcinoma	No	C64.1	8260/3	C64.9	YES				100		Left		NO		NO
TCGA-SX-A7SM-01	TCGA-SX-A7SM-01	TCGA-SX-A7SM	TCGA Kidney Papillary Cell Carcinoma (KIRP)	kidney papillary cell carcinoma	Kidney					60		TCGA-SX-A7SM	TCGA-SX-A7SM-01A	M1	N1	T3a	Stage IV			-22044	380	363	0			0				2014-3-1	MALE	168	Low	Kidney Papillary Renal Cell Carcinoma	No	C64.1	8260/3	C64.9	YES	140		NO	100		Left			2	NO
TCGA-SX-A7SN-01	TCGA-SX-A7SN-01	TCGA-SX-A7SN	TCGA Kidney Papillary Cell Carcinoma (KIRP)	kidney papillary cell carcinoma	Kidney					52	TCGA-SX-A7SN-F62187	TCGA-SX-A7SN	TCGA-SX-A7SN-01A	M0	NX	T1b	Stage I			-19116	574		0	578		0	Low	Scheduled Follow-up Submission	Complete Remission/Response	2014-7-14	MALE	182	Low	Kidney Papillary Renal Cell Carcinoma	No	C64.1	8260/3	C64.9	YES	220		NO	100		Left		NO		NO
TCGA-SX-A7SO-01	TCGA-SX-A7SO-01	TCGA-SX-A7SO	TCGA Kidney Papillary Cell Carcinoma (KIRP)	kidney papillary cell carcinoma	Kidney					64	TCGA-SX-A7SO-F66295	TCGA-SX-A7SO	TCGA-SX-A7SO-01A	M0	NX	T1b	Stage I			-23534	875		0	1257		0		Scheduled Follow-up Submission	Complete Remission/Response	2014-10-8	MALE	191	Low	Kidney Papillary Renal Cell Carcinoma	No	C64.1	8260/3	C64.9	YES	350		NO	100		Left		NO		NO
TCGA-SX-A7SP-01	TCGA-SX-A7SP-01	TCGA-SX-A7SP	TCGA Kidney Papillary Cell Carcinoma (KIRP)	kidney papillary cell carcinoma	Kidney					66		TCGA-SX-A7SP	TCGA-SX-A7SP-01A	MX	N0	T1b	Stage I			-24382	539	496	0			0				2014-3-1	FEMALE	166	Low	Kidney Papillary Renal Cell Carcinoma	No	C64.1	8260/3	C64.9	YES	130		NO	100		Left				NO
TCGA-SX-A7SQ-01	TCGA-SX-A7SQ-01	TCGA-SX-A7SQ	TCGA Kidney Papillary Cell Carcinoma (KIRP)	kidney papillary cell carcinoma	Kidney					48	TCGA-SX-A7SQ-F62188	TCGA-SX-A7SQ	TCGA-SX-A7SQ-01A	M0	NX	T1	Stage I			-17696	1071		0	1266		0		Scheduled Follow-up Submission	Complete Remission/Response	2014-7-14	MALE	183	Normal	Kidney Papillary Renal Cell Carcinoma	No	C64.1	8260/3	C64.9	YES	190		NO	100		Left		NO		NO
TCGA-SX-A7SR-01	TCGA-SX-A7SR-01	TCGA-SX-A7SR	TCGA Kidney Papillary Cell Carcinoma (KIRP)	kidney papillary cell carcinoma	Kidney					66	TCGA-SX-A7SR-F62189	TCGA-SX-A7SR	TCGA-SX-A7SR-01A	M0	NX	T2a	Stage II			-24237	526		0	805		0		Scheduled Follow-up Submission	Complete Remission/Response	2014-7-14	MALE	161	Low	Kidney Papillary Renal Cell Carcinoma	No	C64.1	8260/3	C64.9	YES	170		NO	100		Right		NO		NO
TCGA-SX-A7SS-01	TCGA-SX-A7SS-01	TCGA-SX-A7SS	TCGA Kidney Papillary Cell Carcinoma (KIRP)	kidney papillary cell carcinoma	Kidney					67	TCGA-SX-A7SS-F68797	TCGA-SX-A7SS	TCGA-SX-A7SS-01A	M0	N0	T1a	Stage I			-24660	1163		0	1615		0		Scheduled Follow-up Submission	Complete Remission/Response	2014-12-16	MALE	180	Normal	Kidney Papillary Renal Cell Carcinoma	No	C64.1	8260/3	C64.9	YES	120		NO	100		Right		NO	1	NO
TCGA-SX-A7SU-01	TCGA-SX-A7SU-01	TCGA-SX-A7SU	TCGA Kidney Papillary Cell Carcinoma (KIRP)	kidney papillary cell carcinoma	Kidney	NO	NO			47	TCGA-SX-A7SU-F63422	TCGA-SX-A7SU	TCGA-SX-A7SU-01A	M0	N0	T1	Stage I			-17349	1007		0	1331		0		Scheduled Follow-up Submission	Complete Remission/Response	2014-8-9	MALE	179	Normal	Kidney Papillary Renal Cell Carcinoma	No	C64.1	8260/3	C64.9	YES	30		NO	100		Left		NO		NO
TCGA-UN-AAZ9-01	TCGA-UN-AAZ9-01	TCGA-UN-AAZ9	TCGA Kidney Papillary Cell Carcinoma (KIRP)	kidney papillary cell carcinoma	Kidney					76	TCGA-UN-AAZ9-F69324	TCGA-UN-AAZ9	TCGA-UN-AAZ9-01A	MX	N0	T1b	Stage I			-27851	187		0	548				Scheduled Follow-up Submission		2015-1-5	FEMALE	161.5	Normal	Kidney Papillary Renal Cell Carcinoma	No	C64.1	8260/3	C64.9	YES	480		NO					NO		NO
TCGA-UZ-A9PJ-01	TCGA-UZ-A9PJ-01	TCGA-UZ-A9PJ	TCGA Kidney Papillary Cell Carcinoma (KIRP)	kidney papillary cell carcinoma	Kidney					78	TCGA-UZ-A9PJ-F70545	TCGA-UZ-A9PJ	TCGA-UZ-A9PJ-01A	M0						-28490		797		0		0		Scheduled Follow-up Submission		2015-2-23	MALE	183		Kidney Papillary Renal Cell Carcinoma	No	C64.1	8260/3	C64.9	YES	640		NO			Right		NO
TCGA-UZ-A9PK-01	TCGA-UZ-A9PK-01	TCGA-UZ-A9PK	TCGA Kidney Papillary Cell Carcinoma (KIRP)	kidney papillary cell carcinoma	Kidney	NO	NO	NO		71	TCGA-UZ-A9PK-F70550	TCGA-UZ-A9PK	TCGA-UZ-A9PK-01A	M0						-25933				3571	3157			Scheduled Follow-up Submission	Stable Disease	2015-2-23	MALE	181.6		Kidney Papillary Renal Cell Carcinoma	No	C64.1	8260/3	C64.9	YES	290		NO			Left		NO		YES
TCGA-UZ-A9PL-01	TCGA-UZ-A9PL-01	TCGA-UZ-A9PL	TCGA Kidney Papillary Cell Carcinoma (KIRP)	kidney papillary cell carcinoma	Kidney					59	TCGA-UZ-A9PL-F70542	TCGA-UZ-A9PL	TCGA-UZ-A9PL-01A	M0						-21550				3152		0		Scheduled Follow-up Submission	Complete Remission/Response	2015-2-23	MALE			Kidney Papillary Renal Cell Carcinoma	No	C64.1	8260/3	C64.9	YES	1420		NO	100		Left		NO		NO
TCGA-UZ-A9PM-01	TCGA-UZ-A9PM-01	TCGA-UZ-A9PM	TCGA Kidney Papillary Cell Carcinoma (KIRP)	kidney papillary cell carcinoma	Kidney					62	TCGA-UZ-A9PM-F70541	TCGA-UZ-A9PM	TCGA-UZ-A9PM-01A	M0						-22646				3811		0		Scheduled Follow-up Submission	Complete Remission/Response	2015-2-23	MALE			Kidney Papillary Renal Cell Carcinoma	No	C64.1	8260/3	C64.9	YES	480		NO			Left		NO		NO
TCGA-UZ-A9PN-01	TCGA-UZ-A9PN-01	TCGA-UZ-A9PN	TCGA Kidney Papillary Cell Carcinoma (KIRP)	kidney papillary cell carcinoma	Kidney	YES	NO	NO	NO	54	TCGA-UZ-A9PN-F70546	TCGA-UZ-A9PN	TCGA-UZ-A9PN-01A	M0						-19724		1136		667	679	0		Scheduled Follow-up Submission	Progressive Disease	2015-2-23	MALE	193		Kidney Papillary Renal Cell Carcinoma	No	C64.1	8260/3	C64.9	YES	450		NO			Left		NO		YES
TCGA-UZ-A9PO-01	TCGA-UZ-A9PO-01	TCGA-UZ-A9PO	TCGA Kidney Papillary Cell Carcinoma (KIRP)	kidney papillary cell carcinoma	Kidney					80	TCGA-UZ-A9PO-F70549	TCGA-UZ-A9PO	TCGA-UZ-A9PO-01A	M0						-29220				1911				Scheduled Follow-up Submission	Complete Remission/Response	2015-2-23	MALE	183		Kidney Papillary Renal Cell Carcinoma	No	C64.1	8260/3	C64.9	YES	230		NO			Right		NO		NO
TCGA-UZ-A9PP-01	TCGA-UZ-A9PP-01	TCGA-UZ-A9PP	TCGA Kidney Papillary Cell Carcinoma (KIRP)	kidney papillary cell carcinoma	Kidney					60	TCGA-UZ-A9PP-F70548	TCGA-UZ-A9PP	TCGA-UZ-A9PP-01A	M0						-21915				3010		0		Scheduled Follow-up Submission	Complete Remission/Response	2015-2-23	MALE	173		Kidney Papillary Renal Cell Carcinoma	No	C64.1	8260/3	C64.9	YES	1070		NO			Right		NO		NO
TCGA-UZ-A9PQ-01	TCGA-UZ-A9PQ-01	TCGA-UZ-A9PQ	TCGA Kidney Papillary Cell Carcinoma (KIRP)	kidney papillary cell carcinoma	Kidney		NO		YES	59	TCGA-UZ-A9PQ-F70544	TCGA-UZ-A9PQ	TCGA-UZ-A9PQ-01A	M0					2294	-21550		2624		2182	2288			Scheduled Follow-up Submission	Progressive Disease	2015-2-23	MALE			Kidney Papillary Renal Cell Carcinoma	No	C64.1	8260/3	C64.9	YES	1280		NO			Right		NO		YES
TCGA-UZ-A9PR-01	TCGA-UZ-A9PR-01	TCGA-UZ-A9PR	TCGA Kidney Papillary Cell Carcinoma (KIRP)	kidney papillary cell carcinoma	Kidney	NO	NO	NO		84	TCGA-UZ-A9PR-F70551	TCGA-UZ-A9PR	TCGA-UZ-A9PR-01A	M0						-30681				2627	2494			Scheduled Follow-up Submission	Stable Disease	2015-2-23	MALE	178		Kidney Papillary Renal Cell Carcinoma	No	C64.1	8260/3	C64.9	YES	210		NO			Left		NO		YES
TCGA-UZ-A9PS-01	TCGA-UZ-A9PS-01	TCGA-UZ-A9PS	TCGA Kidney Papillary Cell Carcinoma (KIRP)	kidney papillary cell carcinoma	Kidney	NO	NO	YES		62	TCGA-UZ-A9PS-F70552	TCGA-UZ-A9PS	TCGA-UZ-A9PS-01A	M0				65		-22646				2167	55			Scheduled Follow-up Submission	Complete Remission/Response	2015-2-23	FEMALE	160		Kidney Papillary Renal Cell Carcinoma	No	C64.1	8260/3	C64.9	YES	230		NO			Left		NO		YES
TCGA-UZ-A9PS-05	TCGA-UZ-A9PS-05	TCGA-UZ-A9PS	TCGA Kidney Papillary Cell Carcinoma (KIRP)	kidney papillary cell carcinoma	Kidney	NO	NO	YES		62	TCGA-UZ-A9PS-F70552	TCGA-UZ-A9PS	TCGA-UZ-A9PS-05A	M0				65		-22646				2167	55			Scheduled Follow-up Submission	Complete Remission/Response	2015-2-23	FEMALE	160		Kidney Papillary Renal Cell Carcinoma	No	C64.1	8260/3	C64.9	YES	840		NO			Left		NO		YES
TCGA-UZ-A9PU-01	TCGA-UZ-A9PU-01	TCGA-UZ-A9PU	TCGA Kidney Papillary Cell Carcinoma (KIRP)	kidney papillary cell carcinoma	Kidney					76	TCGA-UZ-A9PU-F70553	TCGA-UZ-A9PU	TCGA-UZ-A9PU-01A	M0						-28124		933						Scheduled Follow-up Submission	Complete Remission/Response	2015-2-23	MALE	65.5		Kidney Papillary Renal Cell Carcinoma	No	C64.1	8260/3	C64.9	YES	180		NO			Right		NO		NO
TCGA-UZ-A9PV-01	TCGA-UZ-A9PV-01	TCGA-UZ-A9PV	TCGA Kidney Papillary Cell Carcinoma (KIRP)	kidney papillary cell carcinoma	Kidney					64	TCGA-UZ-A9PV-F70555	TCGA-UZ-A9PV	TCGA-UZ-A9PV-01A	M0						-23741				1444				Scheduled Follow-up Submission		2015-2-23	MALE	163		Kidney Papillary Renal Cell Carcinoma	No	C64.1	8260/3	C64.9	YES	330		NO			Left		NO
TCGA-UZ-A9PX-01	TCGA-UZ-A9PX-01	TCGA-UZ-A9PX	TCGA Kidney Papillary Cell Carcinoma (KIRP)	kidney papillary cell carcinoma	Kidney	NO	NO	YES		72	TCGA-UZ-A9PX-F70556	TCGA-UZ-A9PX	TCGA-UZ-A9PX-01A	M0				337		-26663				1981	308			Scheduled Follow-up Submission	Complete Remission/Response	2015-2-23	MALE	183		Kidney Papillary Renal Cell Carcinoma	No	C64.1	8260/3	C64.9	YES	260		NO			Right		NO		YES
TCGA-UZ-A9PZ-01	TCGA-UZ-A9PZ-01	TCGA-UZ-A9PZ	TCGA Kidney Papillary Cell Carcinoma (KIRP)	kidney papillary cell carcinoma	Kidney					64	TCGA-UZ-A9PZ-F70547	TCGA-UZ-A9PZ	TCGA-UZ-A9PZ-01A	M0						-23741				657		0		Scheduled Follow-up Submission	Complete Remission/Response	2015-2-23	MALE	185.4		Kidney Papillary Renal Cell Carcinoma	No	C64.1	8260/3	C64.9	YES	200		NO	100		Right		NO		NO
TCGA-UZ-A9Q0-01	TCGA-UZ-A9Q0-01	TCGA-UZ-A9Q0	TCGA Kidney Papillary Cell Carcinoma (KIRP)	kidney papillary cell carcinoma	Kidney					60	TCGA-UZ-A9Q0-F70543	TCGA-UZ-A9Q0	TCGA-UZ-A9Q0-01A	M0						-21915				3368		0		Scheduled Follow-up Submission	Complete Remission/Response	2015-2-23	MALE			Kidney Papillary Renal Cell Carcinoma	No	C64.1	8260/3	C64.9	YES	600		NO			Left		NO		NO
TCGA-UZ-A9Q1-01	TCGA-UZ-A9Q1-01	TCGA-UZ-A9Q1	TCGA Kidney Papillary Cell Carcinoma (KIRP)	kidney papillary cell carcinoma	Kidney					88	TCGA-UZ-A9Q1-F70554	TCGA-UZ-A9Q1	TCGA-UZ-A9Q1-01A	M0						-32142				1562				Scheduled Follow-up Submission		2015-2-23	FEMALE	160		Kidney Papillary Renal Cell Carcinoma	No	C64.1	8260/3	C64.9	YES	150		NO			Left		NO
TCGA-V9-A7HT-01	TCGA-V9-A7HT-01	TCGA-V9-A7HT	TCGA Kidney Papillary Cell Carcinoma (KIRP)	kidney papillary cell carcinoma	Kidney					67	TCGA-V9-A7HT-F71987	TCGA-V9-A7HT	TCGA-V9-A7HT-01A	M0	N0	T2b	Stage II			-24610	1359		0	965		1		Scheduled Follow-up Submission	Complete Remission/Response	2015-3-31	MALE	167.6	Low	Kidney Papillary Renal Cell Carcinoma	No	C64.1	8260/3	C64.9	YES	510		NO	80		Right		NO		NO
TCGA-WN-A9G9-01	TCGA-WN-A9G9-01	TCGA-WN-A9G9	TCGA Kidney Papillary Cell Carcinoma (KIRP)	kidney papillary cell carcinoma	Kidney	NO	NO	NO	YES	55	TCGA-WN-A9G9-F66623	TCGA-WN-A9G9	TCGA-WN-A9G9-01A	MX	NX	T1b	Stage I		974		591		0	791	791		Elevated	Scheduled Follow-up Submission	Stable Disease	2014-10-21	MALE	182.9	Normal	Kidney Papillary Renal Cell Carcinoma	No	C64.1	8260/3	C64.9	YES	100		NO		Normal	Left		NO		YES
TCGA-WN-AB4C-01	TCGA-WN-AB4C-01	TCGA-WN-AB4C	TCGA Kidney Papillary Cell Carcinoma (KIRP)	kidney papillary cell carcinoma	Kidney	NO	NO	NO	NO	60	TCGA-WN-AB4C-F70416	TCGA-WN-AB4C	TCGA-WN-AB4C-01A	MX	NX	T1a	Stage I				808		0	1188	1157			Additional New Tumor Event	Progressive Disease	2015-2-12	FEMALE	61	Normal	Kidney Papillary Renal Cell Carcinoma	No	C64.1	8260/3	C64.9	YES	60		NO		Normal	Right		NO		YES
TCGA-Y8-A894-01	TCGA-Y8-A894-01	TCGA-Y8-A894	TCGA Kidney Papillary Cell Carcinoma (KIRP)	kidney papillary cell carcinoma	Kidney					57	TCGA-Y8-A894-F66627	TCGA-Y8-A894	TCGA-Y8-A894-01A	MX						-20964	260		0	567				Scheduled Follow-up Submission	Complete Remission/Response	2014-10-23	FEMALE	149.8		Kidney Papillary Renal Cell Carcinoma	No	C64.1	8260/3	C64.9	YES	150		NO			Left		NO		NO
TCGA-Y8-A895-01	TCGA-Y8-A895-01	TCGA-Y8-A895	TCGA Kidney Papillary Cell Carcinoma (KIRP)	kidney papillary cell carcinoma	Kidney					74	TCGA-Y8-A895-F66613	TCGA-Y8-A895	TCGA-Y8-A895-01A	MX						-27139	36		0	484				Scheduled Follow-up Submission	Complete Remission/Response	2014-10-23	MALE	178		Kidney Papillary Renal Cell Carcinoma	No	C64.1	8260/3	C64.9	YES	400		NO			Right		NO		NO
TCGA-Y8-A896-01	TCGA-Y8-A896-01	TCGA-Y8-A896	TCGA Kidney Papillary Cell Carcinoma (KIRP)	kidney papillary cell carcinoma	Kidney					62	TCGA-Y8-A896-F66617	TCGA-Y8-A896	TCGA-Y8-A896-01A	MX						-22750	142		0	567				Scheduled Follow-up Submission	Complete Remission/Response	2014-10-23	MALE	165		Kidney Papillary Renal Cell Carcinoma	No	C64.1	8260/3	C64.9	YES	640		NO			Left		NO		NO
TCGA-Y8-A897-01	TCGA-Y8-A897-01	TCGA-Y8-A897	TCGA Kidney Papillary Cell Carcinoma (KIRP)	kidney papillary cell carcinoma	Kidney					68	TCGA-Y8-A897-F66622	TCGA-Y8-A897	TCGA-Y8-A897-01A	MX						-25047	163		0	549	450			Scheduled Follow-up Submission	Complete Remission/Response	2014-10-23	FEMALE	152.4		Kidney Papillary Renal Cell Carcinoma	No	C64.1	8260/3	C64.9	YES	180		NO			Left		NO	34	NO
TCGA-Y8-A898-01	TCGA-Y8-A898-01	TCGA-Y8-A898	TCGA Kidney Papillary Cell Carcinoma (KIRP)	kidney papillary cell carcinoma	Kidney					69	TCGA-Y8-A898-F66597	TCGA-Y8-A898	TCGA-Y8-A898-01A	MX						-25344	128		0	475				Scheduled Follow-up Submission	Complete Remission/Response	2014-10-21	MALE	178		Kidney Papillary Renal Cell Carcinoma	No	C64.1	8260/3	C64.9	YES	70		NO			Left		NO		NO
TCGA-Y8-A8RY-01	TCGA-Y8-A8RY-01	TCGA-Y8-A8RY	TCGA Kidney Papillary Cell Carcinoma (KIRP)	kidney papillary cell carcinoma	Kidney					63	TCGA-Y8-A8RY-F66629	TCGA-Y8-A8RY	TCGA-Y8-A8RY-01A	MX						-23192	434		0	769				Scheduled Follow-up Submission	Complete Remission/Response	2014-10-23	MALE	182.8		Kidney Papillary Renal Cell Carcinoma	No	C64.1	8260/3	C64.9	YES	130		NO			Left		NO		NO
TCGA-Y8-A8RY-11	TCGA-Y8-A8RY-11	TCGA-Y8-A8RY	TCGA Kidney Papillary Cell Carcinoma (KIRP)	kidney papillary cell carcinoma	Kidney					63	TCGA-Y8-A8RY-F66629	TCGA-Y8-A8RY		MX						-23192			0	769				Scheduled Follow-up Submission	Complete Remission/Response	2014-10-23	MALE	182.8		Kidney Papillary Renal Cell Carcinoma	No	C64.1	8260/3	C64.9	YES						Left		NO		NO
TCGA-Y8-A8RZ-01	TCGA-Y8-A8RZ-01	TCGA-Y8-A8RZ	TCGA Kidney Papillary Cell Carcinoma (KIRP)	kidney papillary cell carcinoma	Kidney					55	TCGA-Y8-A8RZ-F66777	TCGA-Y8-A8RZ	TCGA-Y8-A8RZ-01A	MX						-20386	135		0	112				Scheduled Follow-up Submission	Complete Remission/Response	2014-10-23	MALE	182.8		Kidney Papillary Renal Cell Carcinoma	No	C64.1	8260/3	C64.9	YES	110		NO			Right		NO		NO
TCGA-Y8-A8S0-01	TCGA-Y8-A8S0-01	TCGA-Y8-A8S0	TCGA Kidney Papillary Cell Carcinoma (KIRP)	kidney papillary cell carcinoma	Kidney					58	TCGA-Y8-A8S0-F70757	TCGA-Y8-A8S0	TCGA-Y8-A8S0-01A	MX						-21383	28		0	183				Scheduled Follow-up Submission		2015-9-2	MALE	167.64		Kidney Papillary Renal Cell Carcinoma	No	C64.1	8260/3	C64.9	YES	130		NO			Left		YES		NO
TCGA-Y8-A8S1-01	TCGA-Y8-A8S1-01	TCGA-Y8-A8S1	TCGA Kidney Papillary Cell Carcinoma (KIRP)	kidney papillary cell carcinoma	Kidney					61	TCGA-Y8-A8S1-F66802	TCGA-Y8-A8S1	TCGA-Y8-A8S1-01A	MX						-22319	28		0	404				Scheduled Follow-up Submission	Complete Remission/Response	2014-10-23	MALE	165.1		Kidney Papillary Renal Cell Carcinoma	No	C64.1	8260/3	C64.9	YES	170		NO			Left		NO		NO
[truncated: 59 more columns]
