# Supplementary material for: Comprehensive Multi-Omics Identification of Interferon-γ Response Characteristics Reveals That RBCK1 Regulates the Immunosuppressive Microenvironment of Renal Cell Carcinoma
Source: Front Immunol. 2021 Nov 2;12:734646. doi: 10.3389/fimmu.2021.734646 (PMC8593147; doi:10.3389/fimmu.2021.734646)
Supplement: Supplementary file 8 [file DataSheet_8.zip › TCGA.KICH.RNAseq_HiSeqV2/HiSeqV2]

sample	TCGA-KN-8419-01	TCGA-KL-8346-01	TCGA-KN-8422-01	TCGA-KN-8431-11	TCGA-KN-8430-11	TCGA-KM-8440-01	TCGA-KO-8414-01	TCGA-KL-8323-01	TCGA-KM-8639-01	TCGA-KO-8415-11	TCGA-KL-8329-11	TCGA-KN-8423-01	TCGA-KN-8426-01	TCGA-KO-8416-01	TCGA-KM-8476-01	TCGA-KN-8434-11	TCGA-KN-8433-01	TCGA-KL-8331-01	TCGA-KN-8425-11	TCGA-KL-8342-01	TCGA-KO-8410-01	TCGA-KN-8424-01	TCGA-KN-8425-01	TCGA-KO-8409-01	TCGA-KL-8324-01	TCGA-KO-8413-01	TCGA-KM-8439-01	TCGA-KL-8329-01	TCGA-KN-8419-11	TCGA-KN-8427-11	TCGA-KL-8334-01	TCGA-KN-8429-01	TCGA-KM-8477-01	TCGA-KL-8343-01	TCGA-KL-8341-01	TCGA-KO-8407-01	TCGA-KM-8441-01	TCGA-KN-8424-11	TCGA-KO-8415-01	TCGA-KN-8434-01	TCGA-KL-8339-01	TCGA-KN-8432-11	TCGA-KN-8418-01	TCGA-KN-8435-01	TCGA-KN-8427-01	TCGA-KO-8403-01	TCGA-KN-8432-01	TCGA-KN-8437-11	TCGA-KL-8335-01
ARHGEF10L	10.1210	10.8281	10.6806	10.9231	11.1135	10.6445	10.8441	9.5685	12.1006	10.7728	10.8145	10.4356	10.9764	10.5002	10.7577	11.1092	10.5387	9.3624	11.2994	10.1414	9.8450	9.9490	10.9373	10.5735	10.4454	10.4085	12.7596	10.2193	10.3653	11.1806	10.3324	8.4633	10.1538	9.7340	9.2947	10.4251	11.9577	10.7803	10.7190	10.7547	8.8057	10.0190	9.6035	9.5523	9.1144	10.2544	9.5190	10.5130	10.3174
HIF3A	3.9466	3.1274	2.5779	7.3095	8.2054	3.2270	5.4870	2.0673	4.8562	7.4711	6.0679	3.1191	4.6891	3.7115	5.0674	6.7071	6.4413	2.5663	7.6374	4.4064	3.9133	3.9979	3.0572	5.9366	5.9232	3.8456	2.8315	4.1605	7.2394	7.3568	4.2140	5.0515	4.1413	4.2124	1.4233	3.2184	2.2496	8.4271	4.1855	3.4311	4.2719	7.5766	4.4405	2.5503	8.8697	3.7660	4.1635	10.0253	2.5400
RNF17	0.0000	0.0000	0.0000	0.0000	0.0000	0.0000	0.0000	0.0000	0.0000	0.5454	0.0000	0.0000	0.0000	0.0000	0.0000	0.0000	0.0000	0.0000	1.4178	0.0000	0.0000	0.0000	0.0000	0.0000	0.0000	0.0000	0.0000	0.0000	0.0000	0.0000	0.4497	0.4539	0.0000	0.0000	0.0000	0.0000	0.0000	0.0000	0.0000	0.0000	0.0000	0.0000	0.0000	0.0000	0.0000	0.5206	0.0000	0.0000	0.0000
RNF10	12.6677	13.0714	12.7034	12.3245	12.4798	12.3587	13.2119	12.1370	12.5748	12.1084	12.1564	12.9406	13.3275	12.2518	12.6411	12.3636	12.1230	12.7907	12.3861	12.4520	13.0040	12.1779	12.3046	13.1652	12.9952	12.3732	13.1531	12.4715	12.3118	12.8060	12.5089	12.2149	12.2535	12.6372	12.7531	12.1652	12.9955	12.4902	13.1096	12.2366	12.5628	11.7059	12.3751	12.3455	11.2393	12.3431	12.7943	11.9837	12.1687
RNF11	11.9200	11.3183	11.9008	11.5361	11.2984	11.8403	11.2516	11.8183	11.5851	11.6948	11.9050	11.5659	11.4463	11.6222	11.3223	11.6714	11.0945	11.1224	11.5556	11.6044	11.7208	11.7523	11.6997	10.8468	11.5948	11.3961	10.6904	11.6620	11.7847	11.5678	11.7176	11.6147	12.2658	11.6597	11.9818	11.5690	11.3266	11.6436	11.0145	11.6730	11.7663	12.2636	11.5924	11.3999	10.8320	11.5980	11.7095	11.4147	11.9711
RNF13	11.0638	10.9703	10.9458	10.8892	10.4497	11.5806	10.4530	11.0705	10.8429	11.0108	10.7500	11.0766	10.6856	11.2193	11.0201	10.8313	10.0869	11.1832	10.9399	11.4704	10.9168	11.4876	11.0705	10.0942	10.5571	10.5521	10.6969	11.4335	10.9847	10.5650	11.3257	11.7153	11.7300	11.4813	11.7856	11.0273	10.7653	11.0104	10.1489	11.3194	11.9268	11.8279	11.4644	11.3957	10.0244	11.0729	10.5873	10.6878	11.3527
GTF2IP1	12.2083	12.7873	12.0327	12.9151	12.7480	12.2642	11.7348	11.7529	13.3124	12.4491	12.7954	12.5512	12.7175	12.1010	12.0455	12.2647	12.2533	12.2098	13.0301	12.3808	11.9402	12.4159	12.4681	12.3342	12.4340	12.4556	12.8099	12.2500	11.6491	12.5013	11.7786	11.8285	11.4670	12.8661	12.7933	11.9757	11.9579	12.7317	12.2489	11.9978	12.0861	11.9044	12.3365	11.9206	11.3404	12.0248	11.9397	12.1496	12.5667
REM1	2.2391	2.4058	2.0577	4.9279	4.4230	3.5416	3.9650	2.0673	3.4374	5.2030	4.2559	3.4665	2.5553	4.7711	5.5870	4.7105	4.2751	3.0677	5.0941	3.3191	4.5900	2.6610	4.4772	3.8924	5.1609	5.0293	2.6425	2.9913	3.3566	2.7306	3.8614	3.0043	2.2014	4.6951	2.4555	4.0271	3.7024	5.2756	3.0913	4.3337	3.0328	4.8615	2.9618	2.9246	2.1001	4.2342	5.1459	6.7003	2.9676
MTVR2	0.0000	0.0000	0.0000	0.0000	0.4232	0.4649	0.0000	0.0000	0.3866	0.0000	0.0000	0.0000	0.0000	0.0000	0.0000	0.0000	0.0000	0.0000	0.0000	0.0000	0.0000	0.0000	0.4316	0.0000	0.0000	0.0000	0.5231	0.0000	0.4539	0.0000	0.0000	0.0000	0.0000	0.0000	0.6421	0.0000	0.4601	0.0000	0.0000	0.0000	0.0000	0.4986	0.0000	0.0000	0.0000	0.0000	0.0000	0.0000	0.0000
RTN4RL2	3.4896	3.7968	2.0577	5.3420	5.1328	6.9068	3.8879	2.4297	10.4714	4.4379	5.3832	3.4274	6.6289	3.7684	7.7001	5.5077	4.5008	5.6146	5.0941	4.5790	2.9732	5.7257	2.6395	4.0211	7.1826	3.3734	5.7516	9.6501	4.1406	4.5049	6.0940	7.8946	7.6749	9.5666	2.8413	5.5653	7.1249	4.1020	3.9041	4.2434	8.8400	3.5525	9.2769	3.8612	4.2034	4.4504	3.8045	4.7997	8.9951
C16orf13	8.0202	10.4754	10.1186	9.2064	9.4703	8.6098	9.7619	8.4950	9.3880	9.3690	9.0831	8.8810	9.2135	9.4031	10.6512	9.5338	9.9182	9.4706	9.6177	9.0424	8.2749	8.7714	9.0231	10.8150	9.8699	9.1030	9.1258	9.1474	9.1092	9.0182	9.3080	8.9139	9.0028	8.9611	8.6685	9.7167	8.6939	9.1771	10.6584	9.4768	9.7340	9.3285	8.9876	8.5415	9.0946	9.2339	8.2686	8.8387	9.1284
C16orf11	4.3923	8.2985	2.5779	8.9014	9.6826	2.1445	3.8478	2.6289	1.5078	8.3067	7.5759	6.2331	2.5553	5.7725	2.1573	9.4888	2.0972	3.4390	9.0979	6.1138	6.5388	0.0000	6.9309	7.1242	5.6402	3.1741	6.9570	1.5784	7.9881	8.6962	4.0324	2.3410	2.5726	3.2354	0.3565	4.7674	7.2512	8.4166	6.5374	5.3561	0.0000	9.0403	1.8939	2.0436	0.0000	2.4186	1.9336	7.3041	0.0000
FGFR1OP2	9.5647	8.6592	8.9810	9.6689	9.1962	9.3972	8.8282	9.3220	8.5624	9.4231	9.2222	9.5192	9.7358	9.0676	8.5066	9.2309	7.5487	8.9294	9.3656	8.8841	9.7843	9.4434	8.7884	8.5101	8.5636	9.3761	9.1404	9.1725	9.8063	9.1493	9.3482	9.7291	8.7029	9.5045	9.4199	9.1534	9.4564	9.5043	8.8299	9.0248	9.6951	10.3904	9.3097	9.6608	9.0972	9.3953	9.8853	9.2886	9.2465
TSKS	0.5510	0.0000	0.0000	0.6901	0.0000	0.0000	0.8576	0.0000	0.6912	0.5454	0.3805	2.0884	0.8584	0.0000	1.2536	1.6181	0.7274	0.0000	0.0000	0.5351	0.4443	0.4145	1.0329	2.1579	0.5557	2.4486	0.0000	1.4088	0.4539	0.6450	0.4497	0.0000	0.0000	0.0000	0.0000	0.9065	0.8083	0.0000	0.6204	0.0000	0.0000	0.4986	0.0000	0.0000	0.4100	0.5206	0.0000	2.1372	1.5881
ATRX	11.5820	10.3943	9.8293	10.5935	10.7837	11.2748	10.2739	11.0326	10.3915	10.5645	10.7671	11.5775	10.5872	10.8783	10.2961	10.6576	10.0073	10.3662	10.7583	10.4744	11.1963	11.1704	10.9877	9.9421	10.2980	10.8672	9.9865	11.1687	10.1512	10.4581	11.3271	11.4819	10.2168	11.2801	11.3812	10.5162	10.4825	10.5200	10.2427	10.9437	10.9354	9.9711	10.9775	11.2110	10.3254	10.8342	11.4455	10.9026	11.0125
PMM2	9.7364	10.6789	10.7412	8.2848	8.6048	9.5224	11.0938	9.7364	8.9680	8.8499	9.3899	9.7553	10.7341	9.4041	10.0980	9.0647	11.1431	10.0035	8.4559	9.8482	10.3842	9.5712	9.9656	10.8280	10.5558	10.9011	8.4672	10.0329	9.1891	9.0052	9.1226	9.7508	8.8741	9.1460	9.2177	9.5584	8.6881	8.5820	10.7061	9.5710	10.0417	8.5343	9.5072	9.6765	9.4053	9.6648	9.0181	8.8657	9.3895
LOC100272146	3.1549	4.1857	2.5779	3.5144	4.1178	2.8997	2.6503	3.0321	4.0325	4.0943	3.4539	3.6476	3.8082	2.9707	2.9858	3.7085	3.0379	3.6423	3.9789	2.6755	3.8425	2.9980	2.8634	4.1392	3.0907	3.7533	3.5221	3.1611	3.8012	3.8609	2.3288	4.0141	2.7758	3.1238	2.2999	3.8634	2.8845	4.6064	2.6721	3.8123	4.1605	4.1639	2.8976	3.7906	4.0686	3.8114	3.4044	5.2626	4.1255
ASS1	6.4967	5.7402	6.5834	11.8778	9.7493	5.5546	8.8178	7.7839	10.5510	13.6587	14.9114	6.9850	7.1627	8.2406	8.8100	15.1943	8.2601	6.9502	10.5128	7.0603	6.9330	7.4762	7.2145	6.7594	7.4617	8.5983	10.8533	8.4399	11.6331	11.0310	7.2556	5.9965	7.1840	6.7070	6.9219	7.1785	9.6374	12.5266	7.6425	7.8490	5.6906	11.8827	6.2552	7.9177	11.8157	9.8267	5.8571	10.7688	9.4331
NCBP1	9.0658	8.7398	9.2773	9.3812	9.2298	9.8631	9.5610	9.6713	9.1018	9.4366	9.3910	9.7173	9.0572	9.5183	8.8753	9.3981	8.7557	9.7070	9.5301	9.6929	9.3722	10.0291	9.7823	9.4607	8.6523	8.7943	9.1173	9.8533	9.5876	9.7652	9.9351	9.8435	9.5915	9.2866	10.3590	9.5340	9.5378	9.1135	8.7849	9.5520	10.0018	9.2679	9.8986	9.9667	9.2880	9.6991	9.9153	9.5873	9.8789
ZNF709	6.1450	7.5809	6.2481	7.4853	7.7735	6.5213	7.3912	6.1045	6.3758	7.4859	6.7074	7.4696	6.1146	6.9555	7.3545	7.3283	6.6441	7.1001	8.0138	6.4316	6.5720	6.6982	6.8590	6.9653	7.2598	6.0171	7.5037	6.8481	7.3317	7.0936	6.8100	6.9683	6.1351	6.8188	7.4216	6.8249	6.1391	7.6210	6.6497	6.4231	7.4822	8.7423	7.0452	7.0649	5.9031	7.0233	6.6798	7.1912	7.0249
ZNF708	6.8035	7.1101	6.6236	7.1030	7.0054	7.9280	7.3487	7.4105	6.6072	7.3705	6.5675	8.5825	6.5929	7.2328	7.6363	6.9876	6.4842	7.5071	7.2024	7.5075	8.7368	7.9500	8.0345	7.2866	7.6692	7.1667	7.4470	7.5675	7.4401	7.0482	7.8995	8.3403	6.3413	7.5888	7.9209	7.6212	7.2618	7.4298	7.1311	7.7568	7.6360	8.1038	7.8489	8.1184	5.9878	7.6784	8.1009	7.0614	7.3676
RBM14	9.1859	10.6406	9.8559	9.7964	10.0532	10.2885	10.7198	9.9010	10.4625	9.9132	9.6239	10.1560	10.0817	10.1689	9.6926	10.1211	10.3689	10.5682	10.2547	10.2543	10.0271	10.0890	9.9611	10.2047	10.0409	10.0061	9.4134	10.1538	10.7849	10.5228	10.2897	10.2707	9.0127	9.5171	9.9433	10.5069	9.3683	9.7826	9.9922	10.3736	9.9091	9.0376	10.1551	10.0119	9.7764	9.9108	10.2754	10.3424	10.2635
NCBP2	10.3439	10.4525	10.2630	10.3536	10.5836	11.0491	9.4887	10.9984	10.3802	10.5772	10.5753	10.1889	9.7378	10.8320	10.6103	10.5985	9.6921	11.0190	10.4030	10.7571	10.2468	10.9918	9.9619	10.0430	9.6309	10.0486	10.6160	10.9604	10.4317	10.5874	10.6689	11.0178	10.1510	10.8733	10.9153	10.7587	10.4719	10.5193	9.7332	10.5878	10.9605	10.8384	11.1664	10.9906	11.6255	11.0241	9.6784	10.2773	10.7883
DISC1	6.1066	5.3418	5.9116	5.2950	4.3157	5.0906	5.4471	5.0229	6.3705	5.7204	6.4479	6.5386	6.1152	5.9549	5.3848	5.9230	6.0989	5.2435	5.0031	6.5663	6.4933	6.2097	6.9267	5.8323	5.7236	7.0158	5.1684	6.1623	4.9777	5.8564	6.1798	5.4112	5.7120	6.2357	4.6008	6.3192	6.6123	6.3514	5.8430	7.1000	4.5087	5.8356	4.8676	5.2262	6.0342	7.0745	6.5469	7.7605	5.1113
CAMK1	8.0169	10.5920	6.0825	8.8414	9.2745	6.3199	6.5656	9.8622	8.0502	9.0299	9.0427	8.6598	7.2125	9.5569	8.3187	9.2422	8.1272	8.7026	8.6623	10.6342	7.9569	9.0504	8.3057	8.9321	6.4419	8.0016	8.9921	7.8883	8.8502	8.6468	8.0881	6.8221	7.9479	10.4967	7.5726	9.7278	8.2315	9.0217	9.5589	9.8704	9.5312	9.3735	7.6174	9.2583	8.1697	9.4778	10.0464	9.0355	9.7306
RPL37	12.0073	12.8232	12.2441	12.6811	12.7452	12.9449	13.5645	13.6327	11.3913	12.8813	12.4549	12.1711	13.6814	13.6426	15.0225	12.6301	12.7502	14.1760	12.2459	13.4604	11.8756	13.1474	12.6556	13.8452	12.3738	12.3494	12.4072	13.7287	12.5261	12.5607	13.3894	13.4778	12.6881	12.7696	12.3104	13.7429	12.0924	12.6688	13.7983	13.0689	13.8210	13.3345	13.4915	13.2961	14.9664	13.8567	12.9933	12.8110	13.6991
SPR	10.6569	10.4103	11.1613	10.6620	10.8326	9.6378	10.6525	9.4509	11.0010	9.8907	10.1550	10.1039	10.8201	9.1218	10.2253	10.3690	11.1388	10.7546	10.4001	9.5662	11.4899	9.5154	9.6792	11.1483	10.6634	10.4541	11.2418	9.3440	10.0120	10.0066	10.1207	9.1292	9.8977	11.3476	9.6756	10.1042	10.2429	10.1387	10.6367	9.9891	9.9016	10.4076	9.8537	9.7772	9.9312	9.7747	9.5464	9.0082	10.4705
ZNF700	7.0360	7.9377	7.6063	7.6853	8.0396	8.0468	8.0226	8.3560	8.1776	7.9921	7.3002	8.5152	7.3469	8.3423	8.4188	7.7427	7.8487	8.0486	8.0536	8.0646	8.2061	7.9591	7.8889	8.1439	8.0707	7.0743	7.4178	7.9050	8.3645	8.0350	8.2868	8.8296	7.3642	7.4481	8.5835	8.3307	7.6523	7.7591	7.1311	7.8566	8.6113	8.9077	8.4374	8.8115	8.1599	8.1627	8.5287	8.2728	8.2948
ZNF707	7.0360	8.1752	7.3184	7.5266	7.7713	7.8157	7.1568	7.4273	7.8217	7.2796	7.3886	7.8975	9.1715	7.0386	6.6926	7.2650	7.5537	8.2448	7.2717	7.6722	7.3290	7.6416	7.5884	8.1118	8.2146	8.0423	7.4289	8.1090	7.0986	7.4341	7.9258	7.8743	6.6945	7.1390	7.3784	8.1800	6.7653	7.1485	8.0490	8.0926	7.6150	6.5591	7.9808	7.6426	8.0675	7.8266	6.8375	7.7122	7.5141
CAMK4	2.3746	0.5159	2.2063	2.4042	2.0242	0.4649	1.5993	3.8241	1.6558	4.1699	2.9892	3.0691	3.3137	2.6464	0.7589	3.8533	2.0972	1.1575	3.4994	2.1992	2.7594	1.7353	2.5564	1.2540	0.5557	2.6669	1.6713	3.2135	4.3381	1.7027	2.9910	2.4426	1.8873	1.6344	1.5667	2.6432	2.2496	4.4252	2.4057	3.6808	1.4834	3.9494	1.2377	1.4515	2.4860	1.6659	2.7312	5.7373	2.2054
ZNF704	7.6104	7.4344	6.3476	8.5070	7.9805	9.2581	6.6032	9.0594	7.8642	8.3861	8.4970	9.0643	7.9021	6.9917	5.3867	8.4185	5.8428	7.8830	8.8169	7.6401	8.1227	8.8338	8.8713	5.1265	7.7689	7.1889	7.1063	9.2747	8.1089	7.8693	7.8129	9.0029	7.8539	7.4796	6.8395	7.6716	8.4399	7.8696	7.3933	8.8083	8.2572	7.1641	8.6765	8.5267	4.2034	7.2910	7.2170	8.8204	8.7482
LOC339240	0.0000	0.0000	0.0000	0.0000	0.0000	0.0000	0.0000	1.3760	0.9425	0.0000	0.0000	0.0000	1.1502	1.8602	3.8228	0.0000	0.0000	0.0000	0.0000	0.0000	0.0000	0.0000	0.0000	0.0000	2.7310	0.0000	5.8424	0.0000	0.7986	0.0000	0.0000	0.4539	0.0000	0.0000	0.6421	0.0000	2.0016	0.0000	0.0000	1.1526	0.7811	0.4986	0.0000	0.4297	0.0000	1.4534	0.0000	1.2385	0.8501
GOLGA6B	0.9488	0.8952	0.0000	0.0000	0.4232	0.8158	0.0000	1.5823	0.3866	0.9403	0.3805	0.0000	1.1502	0.6098	1.2536	0.7569	0.7274	0.0000	0.0000	0.0000	0.4443	0.0000	0.7634	0.7592	0.0000	1.2250	0.5231	0.0000	0.4539	0.0000	1.3005	1.3096	0.0000	0.0000	1.4233	0.9065	1.0886	0.4430	0.0000	0.8604	0.7811	1.4066	1.4318	1.7777	0.7290	0.9025	1.0895	1.4327	0.8501
RNF115	9.0545	7.7198	8.6585	9.2593	9.1407	7.7381	7.5528	8.0567	9.4135	9.3629	8.9165	8.7325	8.7934	7.9404	7.7474	8.9052	8.3352	7.6436	9.3681	8.0886	8.8695	8.8253	8.3223	7.4325	7.8622	8.3802	9.4069	8.1004	9.5156	9.1650	8.1448	8.1146	9.6423	8.9882	9.0227	7.7989	9.5762	9.0596	8.1723	8.1661	8.2002	9.8447	8.0322	8.4005	8.6370	8.1429	9.5011	8.9939	7.8515
RNF112	1.5163	0.8952	1.4893	3.3065	4.3999	2.0148	2.5539	2.5327	1.1565	4.4978	3.4136	1.6182	2.0881	1.6343	3.5087	4.0762	2.4829	1.1575	3.6350	1.6983	3.8058	1.7353	2.2738	2.7093	2.7310	2.8564	2.4250	1.8672	4.7876	4.4124	2.3288	2.2317	0.9258	1.4614	2.1256	3.1490	2.4612	4.2180	2.8969	3.2574	1.6577	3.6506	1.0134	2.2681	3.5666	1.8511	2.8488	7.0090	2.2054
ZC3H14	10.0985	10.2102	9.6174	10.4462	10.2658	10.4090	9.7807	10.3489	9.6079	10.4816	10.1446	10.7155	9.7951	10.3594	9.6321	10.2693	9.3905	10.6328	10.4512	9.9158	10.5003	10.4792	10.3099	9.9851	10.0086	9.9356	10.1262	10.2482	10.0572	10.0783	10.0533	10.5257	10.0240	10.7556	11.0959	10.0886	10.1817	10.4251	9.8728	10.1031	8.8218	10.2798	10.4703	10.8400	10.2669	10.3113	10.6036	10.0258	9.8950
SPN	6.5691	2.4058	6.4255	4.3878	3.7302	5.4580	6.6448	5.6108	6.6563	5.1666	7.1085	6.7555	6.6582	6.2222	4.8767	6.1148	6.9801	4.4810	4.3578	6.7829	6.9029	7.2425	7.3253	6.1345	5.6402	7.6684	6.2260	7.1700	5.0354	4.9616	5.9477	6.1012	5.8835	5.0098	3.7670	7.2298	6.4115	3.7632	6.8445	7.0697	5.4028	5.8155	4.7983	4.3280	6.8505	6.9892	6.8375	7.8440	4.8823
HMGCLL1	2.0894	0.0000	1.7046	3.3933	1.2409	2.2635	1.1493	0.0000	2.4066	4.0145	4.0610	1.6182	0.8584	1.3664	1.2536	4.4846	2.3029	0.0000	3.3098	0.9246	2.5968	0.4145	0.7634	1.6218	2.1008	3.6545	1.6713	0.0000	3.6394	1.8224	0.7921	0.0000	0.9258	3.0027	0.6421	0.0000	3.0242	3.6848	1.0529	0.8604	0.0000	3.5008	1.0134	0.0000	1.2109	0.9025	5.1911	5.8002	0.4868
NACAP1	6.7974	6.5191	6.3152	6.6579	6.8220	7.1424	7.3807	7.1024	5.4089	6.9926	6.4177	6.8135	6.9419	7.3859	7.8720	7.1115	6.4304	7.8294	6.1198	7.0939	7.1054	6.8179	6.4510	8.1475	6.9933	6.9653	6.9570	7.2724	6.3307	6.2740	7.1065	7.5942	6.2589	6.8888	6.8182	7.6212	5.9060	7.0619	7.4162	6.8829	7.9487	6.6627	7.6437	7.3674	8.5307	7.6967	7.1838	6.7783	7.0249
LRRTM1	9.7096	6.3696	13.4851	1.6538	0.0000	10.4936	11.6649	12.6494	7.0700	3.9729	2.2082	8.1178	8.7436	9.6037	12.6577	4.2166	6.2053	8.6562	0.3546	9.8507	6.5219	8.1809	9.4285	6.7502	10.2240	8.6295	12.4131	7.9030	0.7986	1.2686	9.1159	6.4993	5.7692	10.5325	9.1313	11.9028	11.7523	2.5039	12.2292	11.8848	11.1501	0.8684	11.9788	11.7469	1.7229	12.4248	8.7789	5.6025	5.2752
GRIN1	4.7574	4.7439	2.7812	1.1549	1.6065	2.1445	5.5509	1.7627	1.5078	0.5454	0.9300	1.1262	1.7820	1.6343	0.7589	0.4275	3.6026	2.5663	1.2589	1.4834	4.7532	1.4136	2.1659	5.0682	3.2416	0.5320	0.5231	1.4088	1.0767	0.8841	7.9558	2.1134	1.7002	0.0000	1.9272	2.1693	1.3232	1.2854	2.0786	4.3337	1.0549	0.4986	1.2377	2.6334	0.0000	0.5206	2.4626	1.6038	5.9820
RBMY1A3P	0.0000	0.0000	0.0000	0.0000	0.0000	0.0000	0.0000	0.0000	0.0000	0.0000	0.0000	0.0000	0.0000	0.0000	0.0000	0.0000	0.0000	0.0000	0.0000	0.0000	0.0000	0.0000	0.0000	0.0000	0.0000	0.0000	0.0000	0.0000	0.0000	0.0000	0.0000	0.0000	0.0000	0.0000	0.0000	0.0000	0.0000	0.0000	0.0000	0.0000	0.0000	0.0000	0.0000	0.0000	0.0000	0.0000	0.0000	0.0000	0.0000
DHX8	9.3252	9.0400	8.5126	9.6830	10.1477	8.8390	8.8372	9.2425	9.6499	9.6479	9.8030	9.3510	8.7395	9.1367	8.5684	9.5846	8.8881	9.0692	9.7021	8.8522	9.1913	9.2769	9.4365	8.3074	8.7811	9.3447	9.2386	9.3520	9.7071	9.8320	9.3857	8.9249	9.7874	9.8244	9.3050	9.0151	9.5981	9.4630	8.8652	9.3545	9.2900	9.1607	8.7002	9.2033	9.9097	9.0871	9.1175	10.0140	8.8230
DHX9	11.5470	10.7463	10.7767	12.0134	11.8676	11.2777	10.5728	11.4549	11.4100	11.9147	11.9800	11.7052	10.8292	11.0261	10.1578	11.8800	10.4077	11.1977	12.0139	11.0620	11.3642	11.5348	11.1575	10.1957	10.6750	11.1257	10.7007	11.5403	11.6751	12.0654	11.5899	11.3705	11.2515	11.3093	11.6589	11.0103	11.1079	12.1363	10.5249	11.1661	11.3783	11.5199	11.3554	11.3743	12.1064	11.2076	11.9015	12.0656	11.1602
LOC441204	7.7353	2.4058	5.6769	7.3123	7.3954	8.1038	6.7574	3.8241	6.7039	6.6473	6.4429	6.5294	7.6186	6.5484	5.9840	6.5619	7.4601	5.5529	7.4752	1.8853	5.8305	6.6173	6.3123	6.6837	4.6688	6.8077	7.4067	7.1931	6.5343	6.8261	5.7850	7.0348	6.0593	7.0036	2.8967	6.6028	7.2864	7.4566	5.4052	5.7874	5.9557	7.5735	6.9091	7.0423	2.1001	3.5149	8.6307	6.2372	5.2141
TCOF1	9.4036	9.6878	9.6831	9.3637	9.6922	9.9298	10.7332	10.3036	8.9490	9.1046	9.1242	9.3106	10.9051	10.5516	10.2369	9.2563	9.2608	10.8176	9.5682	10.1241	8.6783	10.1871	10.0884	9.8925	9.5688	9.3328	9.9889	10.0544	8.5989	9.5282	10.1761	10.2166	8.8992	9.7040	9.8435	10.5350	9.1576	9.3899	10.3041	10.4922	10.3997	8.0191	10.3125	10.2419	11.1729	10.3333	10.3971	9.9682	10.3088
LRRTM3	2.2391	0.0000	0.5379	0.6901	0.4232	4.9379	0.0000	0.4843	0.0000	1.9094	0.0000	0.7737	0.4921	0.0000	0.7589	1.2508	0.7274	0.0000	0.3546	0.0000	0.0000	0.7360	0.4316	0.7592	0.5557	1.2250	0.0000	1.5784	0.0000	0.0000	0.4497	0.7986	0.0000	1.2648	0.0000	0.9065	0.4601	1.6582	0.0000	0.0000	0.0000	1.1625	0.4218	0.0000	0.0000	0.0000	8.8859	3.7265	0.0000
NUP98	11.0550	9.9283	10.1302	10.6269	10.6197	10.8021	10.9058	11.1740	10.3034	10.9551	11.1273	11.2301	10.4788	11.0978	10.6249	10.7230	10.5169	10.3549	10.6777	10.8569	11.0499	11.2447	10.8709	10.3696	10.4714	10.8737	10.3018	11.2287	11.6214	11.1954	11.1220	11.3028	10.9441	11.1278	11.3758	10.8599	10.8715	10.7081	10.8762	10.8610	11.1155	10.2211	10.9503	11.1592	11.6151	10.9894	11.1107	11.3422	10.1052
XPC	9.3010	9.9894	9.4707	10.4184	10.4546	10.0202	9.6121	10.9319	9.6326	10.4220	10.8065	8.9115	8.9896	10.4833	9.9504	10.9156	9.2026	10.9608	10.3770	10.3050	9.6121	9.8463	9.7890	9.1711	9.2933	9.3497	9.5559	10.4816	10.0923	10.3665	10.6391	10.5145	9.0562	9.8444	10.4194	10.1065	9.6987	10.2395	8.9287	10.1988	9.9220	10.0917	9.9073	10.7005	10.3982	10.0395	9.7311	10.5409	9.3072
SLC12A2	9.7514	9.9340	9.9469	8.2289	8.1953	12.8356	9.9555	11.9621	11.0415	9.2269	9.6575	9.0833	8.6778	9.6871	8.9917	9.1829	8.5192	10.0957	8.5277	9.8542	9.1957	12.2476	10.3103	8.1580	8.9233	9.4597	10.9134	12.0693	8.3405	8.6933	11.4603	12.2701	9.4736	9.7286	11.1207	11.1254	11.4066	8.6474	9.6066	11.3002	9.9760	7.8769	11.1146	11.6583	8.7895	9.7653	9.6594	9.3493	10.0760
GRINA	12.6089	13.0450	12.5810	11.8950	12.4412	12.4765	12.0651	12.3868	13.0191	11.6997	12.2310	12.8870	13.8411	11.6975	12.3179	12.2293	12.2206	12.9551	12.3481	13.1913	13.0399	12.4505	12.4931	12.6934	13.3007	12.8409	12.7093	12.6355	12.1517	11.9912	12.6599	12.4143	12.3330	11.9800	11.9712	12.8655	12.0223	11.9903	13.3804	12.7367	12.4575	11.3738	12.8945	12.5358	12.8049	12.7932	11.2535	11.5371	12.8537
LRRTM2	1.5163	0.0000	0.5379	5.5640	3.2512	1.3338	2.2185	2.9600	1.3428	3.6422	2.1108	2.0884	2.4519	3.3138	3.4182	4.7105	1.8572	1.7914	6.1313	3.2527	1.6618	3.6224	1.4561	0.0000	1.5259	1.2250	0.5231	1.8672	2.3411	2.7306	2.2197	3.3034	0.5360	0.7668	2.4555	2.9182	1.0886	4.7091	1.3852	2.3441	3.6841	3.8288	2.9618	3.1668	2.3059	2.7334	2.4626	2.0212	3.3548
NUP93	8.6407	9.3187	9.7790	9.8686	10.0052	9.3323	9.2246	9.9133	9.7603	10.0118	9.1604	9.3827	9.2477	9.6308	9.1477	9.1430	9.4566	9.5214	9.9899	9.5386	9.3456	9.4989	9.2140	9.3192	9.3567	9.0722	9.5626	9.5807	9.2490	9.5077	9.9418	9.0569	9.0488	8.9570	9.3215	9.2404	9.3820	10.1437	9.5121	9.4875	8.5393	10.0983	9.4956	9.2327	10.3305	9.6191	8.9030	9.2212	8.9607
HAP1	5.5272	3.1967	4.8588	4.9849	6.8816	4.4782	7.7343	8.5452	2.7073	4.2417	4.0869	5.6031	7.9432	6.2222	4.4439	5.1635	1.2088	6.9114	5.6846	6.4089	5.7164	8.8179	4.9699	3.1073	3.3783	5.0293	2.0212	5.9288	7.3741	6.5287	10.4198	7.5148	3.5043	6.6924	4.5671	7.2753	1.0886	4.8050	7.6348	9.0660	9.1327	5.0709	7.2681	7.1590	0.9900	8.6391	5.8144	6.0050	7.5110
KLRA1	2.2391	4.4916	3.2609	3.4751	3.0873	4.0519	4.2376	3.6516	3.7654	4.2763	3.1933	3.2593	3.8896	3.1524	4.2993	3.2666	3.3477	3.2653	4.2978	3.5018	3.4724	3.4574	3.7231	4.8430	3.8235	3.9740	3.9469	3.4504	4.2567	2.3863	2.6138	4.6023	2.7758	2.0555	2.8967	4.3699	2.5564	4.9293	3.2627	2.9115	3.2661	5.5491	3.9318	3.9928	4.1774	3.8554	3.3254	4.7820	4.2825
CAMKV	0.0000	0.0000	0.0000	0.0000	1.2409	0.0000	0.0000	0.0000	0.0000	0.0000	0.0000	0.0000	0.0000	0.0000	0.0000	0.0000	0.0000	0.0000	2.0232	0.0000	0.0000	0.0000	0.0000	0.0000	0.5557	0.0000	0.0000	0.0000	2.5376	0.3583	0.0000	0.0000	0.0000	0.0000	0.0000	0.0000	0.4601	1.0553	0.0000	0.0000	0.0000	1.4066	0.0000	0.0000	0.0000	0.0000	0.0000	1.0141	0.0000
SPPL3	10.6009	11.6791	10.9232	10.3131	10.0237	11.2246	11.3617	11.4010	10.4092	10.0498	10.2620	10.8577	10.8895	11.4471	11.4893	10.2189	10.3030	11.5677	10.1418	11.1536	10.8524	11.0975	10.6706	10.8619	11.0558	10.4371	9.9970	11.1893	9.8364	9.9919	11.0665	10.9434	10.7069	10.9983	10.6136	11.0605	9.9060	10.2788	10.9618	11.0510	10.9057	9.8401	10.7303	11.0858	9.9982	10.7224	11.1478	10.1041	10.8952
GOLIM4	10.8097	10.5347	10.2955	10.1392	9.0747	11.0553	9.0935	10.9159	10.6289	10.6123	10.6782	10.6946	9.5306	10.1205	6.5927	10.6926	9.7657	9.8550	10.0006	11.0437	10.4296	11.5049	10.0174	7.4724	9.3051	10.0858	9.8828	11.0742	9.6142	9.4559	10.6553	10.4595	10.1848	11.5317	10.2878	10.2615	10.7355	10.0694	8.4412	10.8817	11.4180	9.4854	10.6539	10.9122	11.1809	10.0794	11.1499	10.2114	10.7932
ZNF646	8.7256	9.7095	9.5160	8.8649	9.3005	9.5022	10.3735	9.3002	9.1527	8.6824	8.3633	9.6364	9.8056	9.3862	9.3012	8.7896	9.5134	9.8181	8.8737	9.4506	9.0134	9.3567	9.4624	9.3098	9.9516	9.2759	8.8285	9.4550	8.7037	9.0554	9.5482	9.5176	8.6618	8.6917	9.2208	9.6389	8.3695	8.5048	9.5300	9.6375	9.0598	7.5514	9.3508	9.5820	9.1788	8.8095	9.6289	9.4655	9.5704
OPA3	10.4412	10.9792	10.3752	9.9949	9.9184	11.0683	11.0484	10.5279	10.0697	9.6676	9.8932	11.0142	10.5811	10.8064	10.7007	10.1906	10.7849	10.8290	10.1046	10.5721	10.8202	10.5948	10.4094	10.6200	10.3342	10.3302	10.0977	10.6465	9.9642	9.8140	10.6517	10.4358	10.5391	10.3848	9.6865	10.6232	10.2213	9.8510	10.1726	10.5257	10.5206	8.7575	10.8157	10.4890	8.5984	10.0910	10.8012	9.4889	11.1969
OPA1	11.4200	10.7332	11.1117	10.4070	10.7046	11.4491	9.7097	11.3290	11.4062	10.5557	10.8970	10.9090	10.1502	11.1665	10.7800	10.5872	9.7679	11.0264	10.6444	10.9915	10.9240	11.5211	10.7346	10.0591	9.5608	10.4800	10.8530	11.3414	10.4698	10.3485	11.4580	11.4736	11.5453	11.9660	11.7257	10.7451	11.6842	10.2683	10.0689	10.9068	11.2668	10.2151	11.4613	11.5867	11.2371	11.1323	10.5606	10.2031	11.1298
RHEB	11.0905	10.6132	10.4780	10.3054	10.1520	10.3299	10.7486	11.4606	9.8471	10.3952	10.1904	10.1893	10.3841	10.9743	11.1396	10.0666	11.2223	10.8927	10.4093	10.6552	9.7896	10.7618	10.3601	10.6972	10.9914	10.7255	10.3885	10.5218	11.4998	10.6492	10.8945	10.9235	10.5871	11.1330	9.9646	10.6088	10.4822	10.5717	10.9583	10.6760	11.1246	11.5517	10.5597	11.0244	10.8529	10.9591	10.7502	9.9750	10.7151
RAB40C	8.9182	11.1964	10.3908	9.4517	9.4195	9.6420	11.0747	9.6293	9.6349	9.5975	8.9816	10.3195	10.3117	10.3726	10.2093	9.5311	10.8657	10.7968	9.5507	10.3080	9.5648	9.7034	9.9944	10.7602	11.0353	10.3880	9.3919	9.5738	9.1548	9.6184	9.5664	9.6530	9.1391	9.1403	9.2746	10.5032	8.7516	9.5712	10.5679	10.2682	10.0201	8.5775	9.8319	9.9727	8.4544	9.6700	10.0715	9.4793	9.7248
RAB40B	12.2613	10.4203	10.7314	9.7259	9.8922	10.7032	10.7064	11.4575	9.9649	9.4649	9.5058	10.3215	9.7261	12.0121	12.5053	9.6793	11.2424	11.5613	9.8144	11.1275	10.0261	10.7151	10.1181	11.2831	10.2959	10.1358	10.0562	10.3067	9.3258	9.0462	11.4967	9.7278	11.8931	11.2618	9.6365	11.4437	9.6057	9.4061	11.1238	10.8982	10.8959	9.5693	9.6627	11.7487	7.9611	11.4805	11.0836	9.2204	10.8728
RAB40A	1.2602	2.6227	1.8919	4.1592	4.5752	3.1672	3.1234	3.4558	3.3091	4.3754	2.6852	3.2593	3.1249	2.9707	4.0204	3.7461	2.7869	3.3255	4.5243	3.0329	2.6804	2.8054	2.0491	3.4189	2.3866	3.3734	2.7401	2.7988	4.0469	3.6176	2.7767	3.8388	0.9258	2.7997	1.5667	3.7272	2.8092	4.1898	3.3413	2.6555	2.0816	3.6506	3.7617	3.6381	2.9212	2.4186	2.6031	5.1006	3.8323
COL7A1	1.7336	3.9248	2.3411	4.2079	7.4583	1.7141	1.1493	5.2516	3.0661	6.1464	7.3677	0.3737	3.6768	2.7628	3.3217	6.2187	3.2517	3.7341	4.8230	3.3191	5.0488	4.7348	2.5564	2.3660	1.7440	2.9426	3.9054	3.4504	4.5803	8.2250	3.6674	1.0766	6.5973	1.9283	3.6750	3.2847	4.2499	5.4399	4.2275	3.6808	2.7543	6.9592	4.5491	5.1437	9.6682	3.4008	1.4287	8.8440	3.6132
MDP1	7.3563	8.1831	7.8476	7.6015	7.9243	7.7404	8.3472	8.3832	7.2194	8.0750	7.5283	7.8758	7.4486	8.1055	8.9196	7.8739	8.5976	8.2673	7.8515	7.9801	7.5397	7.6009	8.0155	8.7643	8.7391	8.0247	7.7462	8.0087	7.7141	7.5330	8.1433	7.7793	7.2008	7.4801	8.0603	8.0800	7.1259	7.7709	7.9565	7.7962	8.5949	8.7650	8.3326	7.9751	6.9829	8.0706	8.0476	7.4996	8.0260
GTSE1	3.9895	7.0364	4.9030	2.7712	1.6065	4.8264	5.3644	7.9606	3.0661	1.7212	2.9333	3.8386	6.3268	5.9051	3.9575	3.0433	4.2751	6.1444	2.7165	4.8044	4.5009	5.4896	3.0572	4.2483	4.8677	4.5961	2.9175	5.7976	1.9847	2.7906	3.8973	4.0787	4.6607	4.1281	8.4661	5.5384	4.3857	3.0954	6.4336	5.1888	6.2148	2.6705	5.5497	7.2407	8.8859	4.9738	2.7312	3.2983	6.5439
FAM183A	0.0000	0.0000	0.0000	2.3181	1.2409	0.8158	1.1493	0.0000	0.0000	2.8017	2.6158	0.0000	0.4921	0.0000	0.0000	1.4461	0.0000	0.4959	2.2930	0.0000	0.0000	0.0000	0.0000	0.0000	0.0000	0.0000	0.0000	0.0000	1.5103	2.7306	0.7921	0.0000	0.0000	0.7668	0.0000	0.5234	0.0000	2.5039	0.0000	0.0000	0.0000	1.1625	0.0000	0.0000	0.0000	0.0000	0.0000	1.0141	0.0000
ARFRP1	9.0633	10.5775	9.7893	9.5340	9.8486	9.9806	11.2653	9.8543	9.5534	9.5785	9.5082	9.8663	9.7765	10.6294	11.0515	9.9099	10.9923	10.5058	9.6370	10.4304	9.1877	9.8905	10.2525	10.8045	10.6820	10.3750	9.9920	9.9129	9.3191	9.8041	10.2688	10.2811	9.3185	9.5706	9.5507	10.4356	9.5798	9.5270	10.8504	10.3207	9.9511	9.1120	10.0513	9.7208	10.4493	10.1720	10.3259	10.0206	9.3785
OVCH1	0.0000	1.4434	0.0000	1.5059	1.0162	0.0000	0.0000	3.0321	0.3866	1.7212	0.6812	1.6182	1.1502	0.0000	0.0000	0.0000	0.0000	0.0000	0.0000	0.0000	0.0000	0.4145	0.0000	0.0000	0.5557	0.5320	0.0000	0.0000	0.4539	0.3583	0.4497	0.0000	0.0000	0.7668	0.0000	0.0000	0.0000	1.2854	0.0000	0.0000	0.0000	1.6154	0.0000	0.0000	0.0000	0.0000	0.0000	2.0212	0.0000
FAM183B	0.0000	1.4434	1.2361	0.3859	1.2409	1.7141	3.3121	1.3760	1.5078	0.0000	0.3805	0.6703	3.6768	0.6098	4.9431	0.0000	2.0972	2.6629	1.8105	2.5703	0.7836	1.4136	2.8634	2.3660	3.6180	1.2250	0.0000	1.2167	0.4539	0.6450	2.7767	2.1134	0.0000	0.0000	0.0000	2.3031	0.0000	1.0553	2.2514	2.3441	1.0549	1.1625	2.2434	1.4515	0.0000	2.0152	3.2419	1.0141	2.2054
PSAP	15.1691	14.8152	14.9357	15.2261	15.2923	14.9453	14.7175	14.9826	17.1275	15.0692	15.4381	14.6156	15.2624	14.4541	14.0259	15.4195	15.1630	14.5964	15.4658	15.1846	14.8301	15.4704	15.3827	13.5874	15.1028	15.3712	15.8480	15.7217	15.6511	15.1712	15.7143	14.7316	15.6317	15.1788	14.4299	14.5260	16.3728	15.1597	15.4367	14.9927	14.9343	15.0682	14.9116	14.5087	16.0633	14.6589	14.3394	15.1594	15.3218
KIAA0831	9.4066	9.5248	9.0903	9.0582	9.0637	9.4893	9.4099	9.3964	9.0972	9.3293	8.8818	9.6885	9.8418	9.2607	9.3677	9.1552	8.7322	9.4772	9.6461	9.1535	9.3173	9.6216	9.7516	9.5420	9.5170	9.3663	9.3178	9.2592	8.5767	8.6844	9.5546	10.2751	9.3397	8.8688	10.1440	9.1611	9.0492	9.3040	9.3481	9.1039	9.5478	9.3079	9.4211	9.6926	9.2700	9.3528	9.5670	9.2729	9.5074
SPPL2A	10.7215	8.5997	10.4442	10.3903	10.3344	9.6072	9.4142	9.8266	10.9034	10.2151	9.9611	9.7008	10.6170	9.1514	9.1842	9.7046	9.1962	9.3569	10.6789	9.6976	9.5399	10.2727	10.3681	9.0836	8.5636	10.1836	10.5188	10.1901	10.7237	10.1970	9.8075	10.4097	10.7591	9.8092	9.8280	9.5159	11.1198	9.8129	9.8520	9.6574	10.8806	10.8801	10.2024	9.9974	8.3213	9.8466	10.2531	9.0707	10.0101
SLC46A1	6.5011	9.2546	7.4531	9.6840	9.8796	9.0796	9.4510	8.7927	8.1785	9.3800	9.8053	9.0367	6.7266	8.7715	9.0223	9.8763	9.1863	9.4090	9.8880	9.2309	8.3114	8.9282	8.8462	8.1826	9.1601	9.1467	9.3761	9.3682	9.0725	9.0911	9.1717	8.8485	8.9733	9.6582	7.9402	9.3801	9.1575	9.1938	8.1527	9.2729	9.4532	8.8655	9.8296	9.3021	7.0287	9.0545	9.5032	9.4576	9.6456
TGFBR2	12.3675	9.5036	11.2394	11.7280	11.1800	11.7882	10.8923	11.9152	11.5468	12.6522	12.9684	12.5405	10.9793	12.6779	11.9576	12.7981	11.2536	10.2874	11.6367	12.4422	11.5487	11.7345	11.9484	10.5343	11.8738	12.1618	10.7266	11.7812	12.3024	12.3251	11.1866	10.9138	12.8319	13.0803	10.2052	12.4094	11.6384	12.5368	10.5400	11.5718	13.3782	11.8623	10.7732	10.5460	13.3030	12.4762	12.3390	13.9497	11.6604
ITGA8	4.0311	2.8113	3.9505	5.6280	4.7498	5.2139	3.3121	4.0141	5.0954	8.7986	8.4678	4.2282	5.5650	4.4275	2.1573	8.1922	3.7505	1.7914	5.9285	3.8551	4.8284	5.1543	5.3734	2.7093	5.4361	5.0293	4.8993	4.5754	7.2880	6.6910	3.5818	2.2317	5.8945	7.5782	5.2586	4.3391	6.9387	7.6651	2.4057	6.6913	3.5131	5.8155	4.9800	5.7386	4.5456	4.9537	7.1150	9.3011	5.8069
ITGA9	7.4315	5.3108	5.9751	6.7430	7.1440	6.4666	4.6874	8.1789	5.5385	7.6031	7.3030	8.9212	6.9656	7.4696	4.7709	7.2618	5.6108	6.3900	7.4175	7.4531	7.0748	8.4489	7.5593	4.9438	5.9232	7.5837	4.8345	7.0088	7.5207	7.5751	7.2829	6.0296	5.9997	7.8997	5.9036	8.4419	7.2079	7.9723	5.8163	8.8070	7.7961	6.1533	5.9882	8.3229	7.3866	9.1066	6.6956	9.2146	6.8300
STK40	10.8936	10.7339	11.3252	9.9401	9.7948	10.4469	11.7135	10.2714	10.9228	10.2773	10.8487	9.8269	11.6764	10.6682	10.2361	10.5624	11.2004	10.8452	9.9174	10.1821	10.1967	10.8319	10.8383	10.3906	10.6346	11.1007	10.4845	10.7151	10.8353	10.9976	10.5651	10.5311	11.5671	9.5087	10.4185	10.8565	11.6558	10.3916	11.3855	11.0866	10.1961	9.3423	10.5091	10.5474	9.9606	10.0442	10.1007	10.8122	10.4900
MYO3B	10.0449	8.1923	6.6945	9.9041	9.8152	6.9339	7.1024	8.1160	8.3735	9.7022	8.0777	7.7763	6.4922	6.7592	4.3491	9.4157	7.7422	7.4405	9.6660	5.9868	10.1949	5.9206	8.5367	6.3580	8.0932	8.3840	9.3825	7.3652	9.5286	9.7611	7.7821	6.9894	9.0537	5.3815	7.1354	4.4001	9.2315	9.0410	8.0664	6.8322	5.2614	9.7040	5.6796	6.9195	2.1001	7.3765	4.7214	7.8311	6.0092
ATP2A1	4.0716	4.9784	5.1062	1.9108	3.3019	6.8074	4.9182	3.1663	4.2578	2.5978	2.1108	6.9509	6.2128	1.6343	3.2181	2.7791	3.6026	4.9709	1.8105	2.1992	5.6454	4.3436	2.1659	5.8527	6.1212	7.2952	3.8627	6.2817	2.3411	2.1317	4.7137	6.7626	2.0529	2.7997	4.2854	3.4087	2.7297	2.5039	3.0913	4.0439	5.9557	2.2373	7.0114	3.4676	1.5716	1.6659	2.3069	2.5257	5.8477
ATP2A2	12.0246	12.7625	12.2338	11.5380	11.7911	12.2457	12.1740	12.5344	12.5446	11.6573	12.2580	12.8718	12.7209	11.8960	11.2083	11.9467	11.3794	12.7862	11.6749	13.0922	12.5635	12.4415	12.1787	11.2539	12.6318	12.7374	11.5037	12.9802	11.8734	12.4119	12.5446	12.0291	12.0085	12.6776	13.1692	12.3176	12.3314	11.7032	11.9358	12.8445	12.2664	10.8088	12.5071	12.6288	12.4907	12.2714	12.2486	12.4228	12.6303
ATP2A3	7.1252	8.4230	10.1326	11.2947	11.1781	6.8556	7.9028	7.4894	6.8183	10.4474	9.0958	10.3787	8.2238	8.0273	7.4143	8.7635	8.9525	7.7845	10.2075	8.7521	8.4065	7.9654	12.0687	9.3700	8.1916	9.6559	6.9053	9.0390	9.5853	9.4178	8.6148	9.5350	7.3603	7.3018	5.3801	8.8663	7.2297	10.3417	8.9679	9.4383	6.4523	9.7777	7.1729	6.9195	8.5486	8.6810	7.3870	10.4728	6.1463
ITGA1	10.1054	9.6428	8.3322	9.4097	8.9550	10.4863	9.3440	11.0537	8.1407	9.7905	10.5716	10.5072	10.1789	10.2310	8.8964	9.8264	8.1611	9.3483	9.4865	9.9670	10.1055	10.9922	10.4042	8.6439	8.9055	10.2263	7.5649	11.2477	9.7928	9.3764	10.7745	11.1779	10.0601	11.4033	10.7660	9.9515	9.9881	9.9849	8.7386	10.6307	9.4642	9.9054	10.0731	11.1028	9.4190	9.4515	11.5363	11.2969	10.5765
ITGA2	11.0606	7.9429	9.9289	9.6985	10.0439	8.8862	8.8826	10.5244	11.3883	10.2140	10.6790	10.7962	9.3821	9.3165	6.7118	10.6518	7.4867	8.9510	10.2743	10.1477	7.9857	10.6924	10.6255	7.1170	8.5291	9.6804	9.7218	10.3157	10.2906	11.1272	10.3859	8.7551	10.1198	10.1114	8.0052	8.8307	11.4574	9.5753	10.5520	10.4219	8.0518	9.3395	8.4929	9.3775	9.3579	8.2352	10.4510	10.6370	8.7306
ITGA3	10.1863	11.4263	11.5603	11.3713	11.7997	10.0644	10.4609	10.2091	11.3906	12.0097	12.8832	9.7171	10.8139	10.4582	10.5349	12.4891	10.3559	9.9027	11.1811	10.9938	9.6476	10.5091	10.0773	9.8967	11.1729	10.5893	10.2530	10.5624	11.5048	12.6424	10.8611	9.8996	11.2173	10.0545	9.5843	10.5252	11.2354	11.8386	10.6007	10.1411	9.3452	10.9810	10.3463	10.1668	15.3620	10.0081	9.5134	12.3071	11.0345
ITGA4	7.2474	5.9441	4.8695	5.7395	5.9830	5.7241	5.8110	6.3635	6.6361	7.0258	8.1736	7.9792	7.1072	6.3080	5.4562	7.0903	6.4471	5.4063	6.9481	7.2521	7.7468	8.1695	7.5307	5.0953	5.8372	8.0185	6.2707	7.6678	6.9084	6.5023	7.7805	7.2730	6.7763	7.1752	6.6791	7.2283	7.8345	7.1300	6.7599	8.5233	6.5580	7.6656	5.7051	6.4885	7.2891	7.9436	7.5928	9.1556	7.1125
ITGA5	10.7498	9.5752	8.9745	9.4959	9.5746	8.1314	9.4838	10.7617	8.5995	9.6570	9.9347	9.5411	10.2251	10.0556	9.1634	9.1665	9.9832	9.2118	9.2548	10.9080	10.3429	10.5333	9.2541	9.1763	9.4488	10.3367	9.5483	9.5117	10.1772	10.8964	10.0084	9.6583	9.5300	9.2180	9.1204	10.5019	10.5650	10.1103	9.8958	10.7608	9.7070	9.6809	9.3136	9.7675	12.0669	10.4233	9.4921	11.4338	9.6562
ITGA6	13.0833	12.7517	14.0149	11.0624	11.3971	13.0436	12.9208	13.1247	12.1315	11.7869	12.0332	13.2316	13.4218	13.0110	12.4887	11.6974	12.7570	12.3125	11.5889	13.4531	15.7173	13.0082	12.8729	12.2628	12.7150	12.5908	12.1127	13.4192	10.8923	11.3332	13.6289	13.7126	14.1309	13.4941	14.0951	13.0831	12.2434	11.2776	12.4619	13.1322	13.3845	10.6478	13.8855	13.2603	9.8092	12.8635	13.6742	11.4605	13.6743
ITGA7	11.6458	8.7369	9.1420	7.2293	7.7440	9.4755	8.3711	7.0072	6.3270	9.0913	8.6790	9.2481	10.1554	8.6935	11.1409	8.7205	9.6921	7.5233	7.4269	9.1096	10.2840	8.3000	8.1735	11.7529	10.7966	10.1902	8.1010	9.0226	7.6379	9.0064	9.8355	11.0237	7.9463	9.0743	7.5988	10.3598	8.3842	8.7352	6.8309	9.0975	9.9985	6.8395	11.8367	7.3674	6.8628	9.6723	10.6635	10.7467	10.2964
TRHR	0.0000	0.0000	0.0000	0.0000	0.0000	0.0000	0.0000	0.0000	0.0000	0.0000	0.0000	0.0000	0.0000	0.0000	0.0000	0.0000	0.0000	0.0000	0.0000	0.9246	0.0000	0.0000	0.0000	0.0000	0.0000	0.5320	0.0000	0.0000	0.0000	0.0000	0.0000	0.0000	0.0000	0.0000	0.0000	0.0000	0.0000	0.0000	0.0000	0.0000	0.0000	0.0000	0.0000	0.0000	0.0000	0.5206	0.0000	0.0000	0.0000
LOC100132288	3.2982	9.6420	2.3411	5.5640	7.1230	7.8374	7.8429	7.6122	7.7920	6.4491	6.0015	6.6015	7.9762	8.4591	9.4963	8.8031	9.2883	8.9876	6.5641	9.1037	7.6906	7.4762	8.5635	9.7980	9.2627	7.8041	9.2376	8.0106	3.2485	6.9693	8.2104	7.9984	5.6834	7.1569	4.4792	6.3937	7.9808	7.0926	8.6659	9.3098	6.8969	7.8870	7.5130	8.5748	5.3380	8.3279	7.9544	8.6575	9.5482
DENND4A	9.6995	8.1829	7.5951	9.1056	9.0183	9.4878	8.3722	9.5998	8.3387	9.0924	9.3343	9.0673	8.9455	9.1537	8.7159	8.9893	7.6389	8.9723	9.1418	8.9636	8.5520	10.0938	9.3159	7.6787	8.3331	9.2116	7.9981	9.8207	9.6927	9.7133	9.3946	10.2383	10.0341	9.8390	11.1010	8.9318	8.9574	8.7266	8.6348	9.2929	9.6843	9.2563	8.9558	9.7429	9.0801	9.3949	9.9903	9.5859	8.9911
DENND4B	9.7333	10.1081	9.6790	10.0294	10.1019	9.5268	10.7928	9.6239	9.8488	9.4007	9.2161	9.9404	10.2112	9.7509	10.1522	9.3722	10.0805	10.1535	9.8177	9.4159	9.6356	9.4584	9.7184	10.1168	10.3807	9.8530	9.8114	9.3937	9.5242	9.6761	9.6448	9.2573	9.9009	9.5402	9.3945	9.8610	9.6756	9.6791	9.7920	9.7024	9.2800	9.1687	9.7510	9.7156	10.1880	9.3429	10.7419	9.9875	9.5756
DENND4C	10.4344	9.5290	9.8520	10.1756	9.8152	10.9394	10.0943	10.8274	9.8743	10.2234	10.1245	10.5475	9.4194	10.4009	9.7105	10.0846	9.4253	10.5265	10.2917	10.5772	10.0664	10.9275	10.6274	9.4984	8.9205	9.4905	9.4272	10.9201	10.0330	10.1151	10.7895	11.1258	10.5867	9.9667	11.4807	10.3817	10.3097	9.9972	9.1939	10.6956	10.8125	10.1796	10.6235	11.1835	9.7214	10.3314	11.0449	10.7470	10.8391
SWAP70	10.9635	9.1532	10.0684	10.6126	10.2554	9.8559	9.1461	10.3293	10.3524	10.4936	10.4483	10.5648	9.7171	9.9086	9.2837	10.2917	10.5745	8.6145	10.3544	9.9897	10.5989	10.2365	10.4039	9.2988	9.8092	10.6732	9.9474	9.9045	10.8262	11.0306	9.8052	9.9619	10.6743	10.0203	9.9807	10.1866	10.3584	10.9056	9.7332	10.2197	9.5834	10.1775	9.3813	9.4065	10.9149	10.6936	10.2310	11.3561	8.7003
RARRES1	3.4286	6.1249	3.0409	5.3420	5.6561	4.1785	3.0545	5.7348	2.0261	8.1096	7.7212	4.5710	5.7398	4.4964	5.4792	6.1572	5.6301	4.0874	6.4213	9.2093	6.3282	6.4240	6.6495	6.3334	3.1681	5.9768	1.6713	7.1160	7.5749	7.1859	8.2698	7.2358	5.6450	4.6147	3.9351	5.8541	2.5564	5.0437	4.6542	5.2673	8.9063	7.7745	3.6490	4.8459	8.1927	7.9636	2.6031	7.1504	5.0664
LOC100132287	7.2092	7.6810	7.3225	7.0168	8.2269	6.5093	8.1289	7.7575	7.3805	6.7859	6.6215	7.1503	7.9762	7.4261	8.7763	6.9111	8.3116	7.8216	7.7217	6.9283	7.2762	6.5727	7.3867	8.3355	8.4538	7.7120	7.5946	6.8646	7.4675	7.9749	7.0156	7.8305	6.9934	5.4056	6.8536	8.5636	6.2990	6.9984	7.4207	7.1873	6.8393	7.2721	7.7680	7.7787	8.8181	7.8621	7.3173	7.7762	7.0337
PHLDA3	9.1985	9.6505	9.9033	8.2303	8.8014	7.9481	8.5269	9.3947	9.3873	8.9932	8.2477	6.7944	5.7724	8.0872	8.5257	8.4315	8.3728	9.4995	8.2233	8.3728	9.6155	6.7571	8.9749	9.6379	8.9795	7.9851	9.8572	9.2529	7.8903	8.4626	8.6054	7.9900	8.1220	8.2892	3.7063	7.0367	10.5021	8.0448	7.3273	7.0070	4.0078	9.1813	5.4069	7.1833	10.7228	6.7304	7.4159	9.0496	6.4343
PHLDA2	5.3244	4.4065	8.3483	5.6808	7.9470	2.5709	3.5804	4.8541	2.4066	6.3871	5.8737	3.3872	4.4685	4.9289	5.3867	5.2705	4.9618	4.5833	5.6042	5.6932	5.0488	4.9674	3.1733	4.4446	4.2006	5.9353	2.7401	4.6343	8.6180	8.8138	5.5002	4.2284	5.1186	2.6465	2.5274	5.5247	7.2225	6.1514	6.0910	5.2824	3.7625	7.9913	3.2463	4.3028	9.5152	5.0132	2.1323	8.2030	3.9113
TACO1	9.8456	9.2522	9.2700	9.3208	9.4366	8.9662	9.4574	9.0010	9.6366	9.5751	9.6374	9.4261	9.5480	9.2445	9.9136	9.9386	9.8501	9.4196	9.3784	9.1761	9.2768	8.7062	9.4913	9.9672	9.7340	9.4302	10.3314	9.0995	9.6438	9.3358	9.4663	8.5974	10.0670	10.0588	9.3310	9.1666	10.0520	9.2598	9.9665	8.9242	9.8430	9.6057	9.0096	8.8293	8.3034	9.2453	8.8979	8.2933	9.2869
PMM1	9.4713	10.2428	8.7185	9.9988	9.9727	9.1723	9.7097	9.1381	9.4450	10.3853	10.6622	10.3911	9.1602	9.7729	9.4712	11.0840	11.2733	8.8900	10.3932	9.1061	9.7466	8.8925	8.8232	10.8430	10.5589	10.2411	10.1977	8.8060	10.2087	10.1911	9.2222	9.1425	9.3957	9.5739	9.5002	9.1732	9.4331	10.5910	8.9694	8.7885	9.6194	10.2585	9.8737	9.6308	10.5646	9.0065	9.5616	9.2641	10.2130
GAP43	0.0000	0.8952	0.0000	0.9411	1.0162	0.4649	0.4916	1.1353	0.0000	2.0759	1.1421	0.0000	0.4921	1.8602	1.6213	1.0249	1.8572	0.8643	0.8765	0.5351	0.4443	1.8728	0.7634	0.7592	1.2689	1.4769	0.0000	1.8672	1.8432	1.9331	0.7921	0.0000	0.5360	1.0372	0.0000	1.6719	0.0000	0.7814	0.6204	0.8604	1.4834	1.4066	1.4318	2.0436	1.7229	1.8511	1.0895	1.2385	3.7910
NENF	8.6541	10.2489	8.8201	10.3228	10.4011	8.0281	9.1451	8.7569	9.8996	10.2273	10.0097	8.7325	8.0687	9.4848	10.2696	10.4146	10.1093	9.6566	10.0111	8.4452	8.3180	8.8691	9.1481	10.0823	9.5463	9.3168	11.2339	8.7758	10.4720	10.2197	9.3635	8.5780	9.8443	9.4147	7.7753	8.9362	10.7166	10.2904	9.6244	9.0561	8.5239	11.2062	7.6413	8.5389	9.6931	9.1370	9.6544	10.1041	8.3419
SQLE	8.6033	9.9353	10.0303	8.4089	9.2880	9.9354	9.2088	8.8333	9.4944	8.9997	8.9299	8.7021	9.2322	8.9513	8.0670	8.6895	9.4899	9.5060	9.6017	8.2313	8.6199	10.3836	9.4538	9.8840	9.2594	9.1626	10.1452	9.9486	9.2542	10.0356	9.3449	10.2322	9.3175	9.5759	10.2052	8.9868	9.3002	8.5526	9.5916	9.5547	9.6240	9.4121	9.3082	9.9582	10.7045	10.0513	8.9183	8.9706	9.8144
MRPL28	10.8172	11.2216	10.7023	10.4788	10.7815	10.5620	10.9073	10.5458	10.5756	10.6004	10.3613	10.7203	10.7689	11.1010	11.7038	10.6192	11.2298	11.0201	10.5324	10.8453	10.3187	10.3301	10.4474	12.0817	11.2642	11.2223	10.4998	10.5612	10.4509	10.5042	10.7392	10.3116	9.6648	10.1485	10.6218	10.9946	9.7798	10.6828	11.5771	10.6960	10.8467	10.6588	10.6591	10.3783	10.0617	10.6653	10.1509	9.9906	9.8993
LOC100289341	5.6256	6.8392	7.0399	7.0671	7.2894	7.1882	8.1289	6.0621	7.5580	7.1916	6.4329	5.3016	6.4256	7.5729	8.4648	6.4973	8.3057	7.4199	8.0895	6.3386	4.4542	6.6125	7.1627	7.7757	7.1638	7.1757	6.4299	7.3738	7.2880	6.2205	7.1218	6.8014	5.9054	5.2547	7.7398	6.9779	6.3263	7.4268	7.2931	6.7306	5.7105	7.7881	7.6115	6.8167	4.2034	6.6885	6.5027	6.3316	8.2929
FBXL13	0.9488	1.4434	0.5379	3.9746	3.3509	1.5365	1.7808	0.4843	2.9561	3.0619	3.5684	2.0884	1.1502	1.6343	0.7589	3.1025	1.8572	1.7914	3.5688	1.8853	1.9581	1.4136	2.1659	0.7592	1.7440	1.4769	1.8568	1.8672	4.2567	4.2294	2.3288	1.0766	0.9258	2.2805	1.9272	0.5234	2.0016	3.7245	1.8823	1.9464	2.1991	4.9412	1.2377	1.6238	6.2026	1.2041	2.3069	4.1420	1.7689
FBXL12	7.5580	8.7671	8.2723	7.8896	8.4695	8.5095	8.9704	8.2064	7.6624	8.4424	8.1982	8.7112	8.4503	8.3861	8.8365	8.1837	9.0681	8.7151	8.1056	8.4637	8.7380	8.4212	8.5925	9.1642	8.9888	8.7480	8.4805	8.4136	9.0019	8.6605	8.5473	8.6179	7.9170	7.7456	7.9717	8.8554	7.9744	8.3046	8.6292	8.4697	8.3601	8.4282	8.1814	8.3009	9.0060	8.0794	8.5996	8.8850	8.5354
FBXL15	8.5506	9.3070	8.9654	9.2064	9.3860	8.3739	9.3636	7.3866	9.5687	8.7300	8.8744	8.6897	9.3510	9.1805	9.5625	8.9869	10.3602	8.6355	9.4804	8.7848	8.4666	8.1958	9.0056	10.0712	10.8137	9.0322	9.2313	8.8377	8.5197	9.2989	8.9465	8.5035	9.1562	7.7337	8.5233	9.1819	8.7300	8.5526	9.5836	9.0191	8.2002	9.4527	8.8500	8.3385	8.0798	8.6687	8.4283	8.7158	8.2517
CYP27B1	7.7696	5.9148	8.6324	6.6925	4.6748	6.6902	7.1194	3.1008	6.1880	9.0023	9.9944	7.1888	8.6372	6.8737	7.7001	8.6799	9.1403	5.5903	3.6670	6.5675	7.4016	5.2708	5.4445	7.8939	7.4579	7.4206	5.5240	6.0419	6.3174	4.5576	7.6064	6.1769	7.2062	7.0842	8.4546	7.8242	5.0244	6.2294	6.5121	6.3311	8.7634	5.4159	7.0076	7.2831	3.0977	7.1655	7.4111	4.3960	6.5685
FBXL17	10.4699	9.9378	10.6497	9.9669	9.7028	11.9185	11.3190	11.4604	10.4993	10.0284	9.9409	10.2357	11.3134	11.1048	11.0435	9.9702	9.9804	10.8031	10.1221	10.8474	10.1757	11.6289	10.6091	9.6126	9.2156	9.7508	9.7426	11.2681	9.7907	9.5549	11.4567	11.5015	11.0678	11.7167	11.1410	10.5316	10.2865	9.7625	10.6367	11.0099	11.3744	10.1342	11.5368	11.5146	9.5805	10.7497	11.9837	9.5916	11.3529
FBXL16	9.0695	5.5678	11.3898	9.0764	9.9113	7.8659	10.9986	6.8713	9.6315	8.9348	7.1672	6.5568	6.1889	9.4827	9.6106	8.7567	10.2673	8.8762	9.6704	7.2595	10.4269	5.6512	9.1266	9.5829	11.5957	9.2790	5.2200	9.6381	8.9799	9.2702	9.3865	3.0693	4.7112	4.7712	5.6694	7.2298	7.6496	9.0856	8.1176	8.3323	2.1991	9.2078	8.7328	3.9285	8.5712	6.4294	10.1905	10.0073	10.5048
FAM169A	9.8507	8.9823	9.4835	9.0524	9.4323	10.8094	10.0651	10.6002	4.0857	9.6903	8.7168	9.6481	9.8167	9.5470	9.9922	8.6883	8.5011	9.7225	8.4643	10.5982	8.3771	10.7185	9.5984	8.8611	8.3496	8.6680	4.8993	10.1637	9.3644	8.8300	10.3976	10.9199	9.3337	10.7260	10.7744	10.0216	4.1918	8.4746	9.0076	9.9185	10.8018	10.1031	10.8561	10.7056	4.3502	9.7967	10.6161	8.6647	10.9617
FAM116B	6.5971	7.0078	8.1719	8.1233	8.9066	5.6559	7.4016	6.3143	7.2613	7.7733	7.7759	7.9189	7.7222	5.5637	6.3202	7.7974	7.3250	5.4752	8.4835	6.2044	7.3290	5.5213	6.9184	7.2866	7.1059	7.3979	7.0311	5.9977	8.2096	7.9504	6.1245	5.4434	6.1443	5.2679	4.5500	5.5653	6.8984	8.2647	7.4025	6.1607	5.1046	7.8667	5.9089	5.4023	9.6190	5.7439	5.4734	8.1314	6.1626
FAM116A	8.3306	9.1684	8.8201	8.5560	8.6832	9.1151	7.9319	8.3632	8.7020	9.0791	9.3860	8.5646	8.2199	8.2655	8.5230	8.9967	8.1478	8.4192	8.6317	9.1501	8.2289	8.9285	8.3779	7.9555	8.1729	8.6263	8.2451	8.9807	8.3730	8.8093	8.6638	9.2576	8.9208	9.1537	8.0803	9.0748	8.9052	9.0262	7.8483	8.7832	9.4453	9.0793	9.0416	8.5602	8.4353	8.5178	8.2420	9.4276	8.7347
FAM169B	0.5510	0.0000	0.0000	1.5059	1.7596	0.0000	0.4916	0.0000	1.1565	2.2251	3.8954	0.0000	1.7820	0.6098	0.7589	1.7717	0.0000	0.0000	0.3546	0.0000	1.4872	0.0000	0.0000	1.2540	0.0000	3.5486	0.5231	0.0000	1.8432	3.3248	0.4497	0.0000	0.9258	0.0000	0.0000	0.0000	0.0000	1.9542	0.0000	0.0000	1.9537	2.7611	0.4218	0.7604	0.0000	0.5206	3.4044	1.7567	0.0000
RALGAPA2	10.5400	11.3552	9.1396	9.2397	9.1597	10.8498	9.8362	11.3461	9.1244	8.5347	9.4321	11.8185	9.5456	10.2199	7.7750	8.9145	9.6887	10.6246	9.3084	11.1812	10.8904	11.8828	10.9673	7.4948	8.9564	10.4436	5.9584	11.1356	8.4436	9.3496	11.7722	11.7264	10.3679	10.8127	12.7325	10.3020	8.4920	8.2306	9.5836	11.0593	11.7005	8.2751	11.1849	12.2916	8.1196	9.6739	10.8897	9.7996	10.2548
GHDC	9.2946	9.7293	8.8877	10.0258	10.6838	9.7862	10.5071	10.0596	10.1429	10.1738	10.6978	9.0691	9.3733	10.0741	10.2278	10.7585	10.4556	10.7618	10.2017	10.3563	9.1341	10.1867	9.7251	9.7124	9.6283	10.2716	10.2222	10.2084	10.3474	10.2504	10.5126	9.3947	9.9937	9.9105	9.7879	10.5397	9.4809	10.1220	10.5592	10.3744	10.2426	9.7703	9.9245	10.3010	9.4604	9.6945	9.7623	10.2445	9.4506
H19	11.2126	9.0505	7.1171	11.4924	10.8614	9.3898	10.8011	8.1629	11.0354	11.7514	8.8753	8.1361	10.2197	12.5290	9.1459	10.2218	11.7756	9.2038	10.5593	11.1502	8.9798	10.1231	6.4336	12.6001	12.0184	9.6773	12.4396	8.7714	11.8397	11.4410	11.6194	11.2288	10.9592	7.5623	9.1385	11.1147	10.4746	10.3126	9.8670	11.0765	8.9031	10.7177	8.5344	9.2770	6.9951	9.3010	10.7153	10.1604	10.4578
SDK2	9.8901	2.5184	9.0637	3.7298	7.2019	2.2635	6.6448	1.5823	4.9737	4.3754	5.5318	10.6010	8.5984	3.7684	3.9575	5.9950	5.1600	7.7898	3.4634	2.8652	9.6521	5.6607	8.9000	3.7512	8.0194	10.1719	3.7733	3.3130	4.1100	3.8038	7.9685	1.0766	3.9018	5.0561	0.6421	4.8353	9.5242	3.6439	7.4297	6.3311	0.7811	2.3584	1.6028	2.0436	3.4842	9.9472	1.7031	6.4652	3.4103
GRP	0.0000	2.1504	2.7812	4.6393	2.9667	0.0000	0.0000	0.0000	0.3866	2.0759	0.9300	5.0022	0.0000	0.6098	1.2536	0.0000	0.0000	3.3255	1.0803	0.5351	2.7594	2.3201	1.0329	0.0000	0.0000	1.2250	0.0000	0.0000	4.8444	0.0000	1.3005	0.7986	0.5360	0.0000	0.3565	2.1693	0.0000	1.8138	1.0529	1.1526	0.4428	3.4472	0.7477	1.7777	0.0000	0.0000	0.0000	1.6038	0.8501
TPRN	8.7097	9.5180	10.3569	9.4383	9.7413	8.8222	11.0058	9.1952	10.3882	8.8725	9.1117	8.4715	10.5289	9.5571	10.2328	9.3523	10.1042	9.6581	9.3286	10.1686	7.8457	8.6690	9.5702	10.2801	9.7986	9.3477	11.7430	8.7360	9.2384	9.2917	9.5692	8.8587	8.8703	7.5160	8.6241	9.6491	9.8407	9.0885	10.7625	9.5484	8.7136	8.8116	9.1238	8.8833	8.7657	9.4501	8.9679	8.8684	10.0407
THSD4	9.4533	12.2311	9.8364	10.6713	11.2280	12.1542	10.0743	12.9581	5.6038	10.6212	9.5261	10.5332	10.3153	10.4204	10.6642	9.9894	10.6981	10.7878	10.7852	11.4323	10.6056	11.0078	11.3580	8.3600	11.1451	10.5275	6.1393	10.7560	10.8085	11.6294	10.7149	12.1022	7.8567	11.2209	9.5609	11.0020	8.1770	10.8110	11.2791	11.1145	9.0695	10.1484	11.5384	11.2584	11.6019	10.7453	10.3285	11.4481	12.3070
KIAA0895L	7.9934	8.3813	8.6302	7.5161	8.1808	7.6280	8.7079	8.0154	9.4091	7.8649	7.0604	8.9798	7.6904	8.4796	9.8282	7.9192	8.5197	7.9431	7.9495	7.4506	9.2722	7.6220	8.2587	9.4499	9.1679	8.9532	8.7373	7.2595	8.1073	7.8760	7.9407	8.2279	7.6820	7.2596	7.0036	8.8564	8.1733	8.1141	8.8539	8.1202	6.5824	8.0930	8.4821	8.1187	7.3407	7.9460	7.7261	9.1468	8.0917
CHST9	0.5510	0.5159	0.9289	6.6269	6.0166	1.0979	0.0000	0.8462	7.2785	6.3140	6.5256	0.6703	1.1502	0.0000	0.7589	7.2779	0.0000	1.7914	7.5020	4.5790	1.0580	1.7353	1.0329	0.0000	0.5557	0.0000	4.5947	1.4088	5.0991	7.7497	0.0000	0.0000	1.4852	1.6344	5.6454	0.9065	4.4366	7.9826	2.7889	2.9876	0.4428	6.4269	1.4318	2.2681	2.3059	3.1414	0.6452	8.4807	2.2054
CHST8	0.9488	1.1952	1.2361	0.0000	0.4232	0.0000	1.1493	0.0000	1.1565	2.0759	1.3270	0.0000	0.0000	0.6098	1.2536	1.7717	0.7274	0.0000	0.0000	2.1992	1.2885	0.4145	1.4561	0.0000	0.9559	0.5320	0.0000	1.7300	0.4539	0.3583	2.7767	0.0000	0.0000	0.4338	0.6421	1.6719	1.3232	0.7814	1.6551	1.6035	0.4428	0.4986	0.7477	1.2557	0.9900	1.4534	0.0000	3.1404	0.0000
COL4A5	2.6127	3.1967	3.9077	9.6497	10.0960	3.7996	4.1077	4.7931	10.2058	10.0259	9.7428	7.5262	4.3295	3.1524	4.0806	10.0055	4.0074	4.0160	9.8627	5.2064	7.6805	5.4462	3.3316	2.9864	2.6251	3.1010	10.7680	4.5141	9.9339	10.2825	5.0685	5.2040	3.8577	4.4852	3.3576	4.8353	10.3899	10.1442	3.6187	6.2328	4.4485	9.2573	2.2434	4.6995	5.5553	4.8704	3.6831	9.4718	6.0708
COL4A4	11.7439	10.2847	10.7451	11.0285	11.0782	10.2703	9.5587	10.7373	10.3925	10.7211	10.6867	11.4015	11.0954	10.7436	9.9725	10.7341	9.3707	10.7065	10.7511	9.6613	11.5035	10.7654	10.5596	9.5527	9.0166	10.5771	11.4185	10.2812	10.4428	10.4209	10.7785	10.5987	12.1516	11.3564	12.0756	10.7706	11.2970	10.2805	9.2636	10.6499	10.5444	10.4371	9.9633	10.6912	6.9801	10.9153	10.8408	11.6164	9.9789
COL4A3	11.0147	8.7642	8.4243	10.4554	10.9627	8.9452	8.3816	9.0244	10.6855	10.8955	11.0694	10.2720	9.7951	9.6154	10.3016	11.0271	7.5129	9.9798	10.1010	8.1985	9.7030	9.9807	8.8132	10.1768	7.8446	9.6171	10.9783	8.4150	10.1437	10.0571	9.5147	9.8811	10.5917	11.1737	10.9701	10.3613	9.8472	10.5983	8.0283	9.5151	9.8670	10.9020	9.0972	9.5643	4.2289	10.3872	9.2530	11.0111	9.3199
COL4A2	13.3513	13.2138	11.3707	12.3282	12.5633	11.0379	12.3099	12.9516	12.0695	11.9576	13.4469	12.4468	12.9724	12.9308	11.7616	12.3616	12.1720	12.2484	12.6081	13.9346	12.0531	13.0929	11.5930	11.0784	11.8866	12.5484	11.9132	12.7163	12.4500	13.4643	13.2240	12.6752	13.4049	12.5851	12.6768	13.7437	13.1174	12.3876	12.5608	13.9854	12.4365	10.3157	12.5814	12.8913	13.7893	13.3343	11.8828	13.2087	13.6697
COL4A1	13.6233	13.3307	11.6077	11.8806	11.9485	11.1575	12.0509	13.2886	11.6771	11.6895	13.0695	12.7146	12.8572	12.9761	11.7478	11.8824	11.5734	12.2677	12.0242	14.0750	12.4896	13.3627	11.5698	11.0170	11.6291	12.6052	11.5373	12.8337	12.5750	13.3887	13.3396	12.7685	13.4045	12.8606	12.9769	14.0662	13.3520	12.0985	12.4215	14.0010	12.5088	10.4141	12.7408	12.9962	13.4911	13.7684	11.8581	12.5782	13.6239
SLC35D2	7.8298	6.5852	8.5321	9.1208	8.3970	7.4332	8.9563	7.3518	8.7878	9.1284	9.8608	7.6072	8.8026	7.8610	7.9548	9.2877	8.4150	7.9371	8.8737	8.1763	8.0242	7.5625	8.0983	8.7118	8.0036	8.0665	8.9081	8.1700	9.2699	9.2839	7.5083	8.0191	8.5725	7.7736	7.4702	8.0432	8.6728	8.9232	7.8583	7.8388	8.8569	9.7082	8.0801	8.0369	9.8793	8.4919	9.2794	8.7181	8.1797
CHST1	7.4924	6.3771	4.0717	7.3123	7.4215	3.3397	6.6389	5.6108	2.0261	7.2494	6.1499	5.8524	6.3911	5.0936	4.6959	6.3526	5.4030	5.0797	6.5683	9.0595	4.4302	5.4462	4.4996	4.3498	5.4044	5.9248	2.5378	5.3940	5.8472	5.7992	6.9186	7.3708	5.0419	4.2920	5.7692	8.5075	5.2405	6.9780	6.0330	7.9689	4.9455	6.6802	5.3237	5.7480	5.4507	5.7671	3.9694	7.6791	8.0698
ZNF879	2.8169	4.5979	5.3809	6.4047	5.8304	5.4705	6.6565	5.3536	6.3159	6.9233	5.8207	5.0545	3.5322	5.6265	4.2476	6.3280	5.2866	5.9475	6.5383	4.5516	4.1368	5.1942	5.4560	4.9110	4.6419	5.4382	7.0551	5.1468	6.1091	6.1818	5.1746	3.9807	5.0220	3.0645	6.0814	5.5384	5.9679	7.0345	2.4057	4.7600	2.1991	7.0519	5.6700	1.9168	4.6246	5.6596	5.3788	6.5304	2.0740
CHST3	8.2535	10.5422	10.8314	9.5947	9.4330	8.6041	10.8609	9.2214	9.6220	9.3508	9.7498	8.5725	10.2776	9.2000	7.2001	10.0069	9.1832	9.5350	9.1327	8.3352	7.8344	7.3197	10.2541	8.8108	9.8280	9.4152	9.7426	8.1667	9.5228	10.4021	8.9020	7.9625	7.7063	7.6149	7.2933	8.4759	9.9323	9.1065	9.9304	9.7768	6.4874	8.7658	9.3553	8.6514	10.5052	7.5604	8.6100	10.2969	10.1744
CHST2	9.6118	14.4456	10.6161	9.3731	9.9781	12.0272	11.6947	12.5857	6.2592	9.2046	8.7805	12.2386	11.0092	12.3333	11.7229	9.0781	11.4792	11.0413	9.2841	9.2756	11.6445	9.2992	11.6484	12.4096	11.5351	12.8989	8.3969	11.4361	9.1179	9.1465	11.1328	10.8851	8.0674	10.7077	9.4281	11.6900	8.8155	8.5718	11.2952	10.8686	7.9082	9.2871	9.4096	11.3444	6.3552	11.1719	11.5607	8.0430	9.9458
CHST5	0.0000	2.9905	2.4819	4.9884	3.5425	3.3515	3.6380	2.7286	2.9760	2.8093	2.4726	2.7463	2.9271	2.8840	3.5939	3.5612	3.7610	4.2644	3.6740	2.9540	2.9805	2.8231	3.1899	2.9890	4.1327	1.7012	4.7068	2.8084	6.0314	3.4149	3.4562	1.3224	0.5449	1.8149	1.5721	3.1674	2.8284	2.9760	2.6806	2.6667	1.2998	2.8645	3.9857	2.2959	1.4026	2.1626	2.9711	2.7056	2.5470
CHST4	0.0000	0.8952	1.2361	0.6901	1.6065	3.2270	1.3918	2.0673	1.1565	1.5047	1.1421	1.9844	0.0000	1.6343	2.3654	0.0000	5.9538	0.4959	0.3546	0.0000	0.0000	0.7360	1.9222	0.7592	0.5557	3.1741	0.5231	2.4070	0.7986	1.4282	1.8321	0.0000	0.0000	0.0000	0.3565	0.5234	0.0000	1.2854	0.0000	2.9876	0.7811	1.6154	0.7477	0.4297	0.0000	3.7660	0.6452	0.7483	1.3814
CHST7	5.6392	5.1278	7.5655	6.0647	5.7320	5.0744	6.2031	5.5989	6.3489	6.4491	6.3868	6.6826	6.0184	6.7662	5.8345	6.4354	6.3044	5.0797	5.9993	6.9856	7.5140	5.9046	5.5873	5.3875	6.6795	6.5912	6.2511	5.9051	6.2489	7.2326	5.9899	5.2746	6.1351	5.2280	5.9952	7.4001	6.2213	6.2903	6.1685	7.2193	4.6268	6.9350	4.7627	6.2068	7.4585	6.2680	6.1599	9.6225	5.1826
CHST6	0.5510	0.0000	0.5379	8.2508	7.5634	2.4756	1.3918	1.1353	1.9129	6.7494	3.2855	2.0884	1.6005	0.6098	1.2536	2.7047	2.3029	0.8643	6.6466	1.4834	2.3125	2.9980	1.0329	1.6218	3.8235	2.6669	6.4731	1.8672	5.8096	3.6824	1.8321	2.7105	0.5360	0.4338	0.8804	2.0218	5.1820	5.9054	1.3852	1.9464	0.0000	7.2682	1.8939	1.4515	3.3039	2.1626	0.0000	3.2476	3.1086
ITGAX	7.9405	2.7201	7.3901	2.7049	3.6541	5.9938	7.2788	6.7536	7.9811	4.5833	7.2265	7.6901	8.5755	8.6124	8.8365	5.7764	8.9995	6.2648	3.8454	7.7282	7.5338	8.8190	9.3051	7.3974	6.5767	8.9462	7.8482	9.0678	6.0297	6.2582	7.4522	8.1469	7.5523	6.1740	5.1025	8.0167	8.0438	3.6018	8.3348	8.3486	6.4523	5.6474	5.9089	5.7197	8.0604	9.2328	6.8160	7.6452	6.2864
OR8J1	0.0000	0.0000	0.0000	0.0000	0.0000	0.0000	0.0000	0.0000	0.0000	0.0000	0.0000	0.0000	0.0000	0.0000	0.0000	0.0000	0.0000	0.0000	0.0000	0.0000	0.0000	0.0000	0.0000	0.0000	0.0000	0.0000	0.0000	0.0000	0.0000	0.0000	0.0000	0.0000	0.0000	0.0000	0.0000	0.0000	0.0000	0.0000	0.0000	0.0000	0.0000	0.0000	0.0000	0.0000	0.0000	0.0000	0.0000	0.0000	0.0000
SNORD115-17	0.0000	0.0000	0.0000	0.0000	0.0000	0.0000	0.0000	0.0000	0.0000	0.0000	0.0000	0.0000	0.0000	0.0000	0.0000	0.0000	0.0000	0.0000	0.0000	0.0000	0.0000	0.0000	0.0000	0.0000	0.0000	0.0000	0.0000	0.0000	0.0000	0.0000	0.0000	0.0000	0.0000	0.0000	0.0000	0.0000	0.0000	0.0000	0.0000	0.0000	0.0000	0.0000	0.0000	0.0000	0.0000	0.0000	0.0000	0.0000	0.0000
BCL2A1	5.3244	1.4434	4.0717	2.2265	2.3478	3.0397	2.9823	4.2742	3.8292	3.1392	4.7683	3.3032	4.9580	5.2212	5.3382	3.7827	4.6589	2.4627	1.6911	4.5790	4.3559	5.6125	5.7736	2.7093	2.7310	4.5961	4.7896	6.0777	4.5350	4.6896	3.9323	3.5958	4.3466	3.1238	3.1904	5.1336	6.2712	1.4838	5.8965	4.3042	3.6432	5.4707	2.1361	3.3741	6.5801	5.6091	3.6831	5.2106	3.5651
GPSM2	9.9690	9.5304	9.5357	7.5945	6.9829	11.7539	9.5568	10.2647	6.5121	7.0167	7.9604	10.0526	9.7144	10.5807	11.8407	7.9650	9.0913	10.4841	7.3427	8.5370	8.0543	11.4824	11.1149	9.4060	9.2104	8.2368	5.8239	11.5223	7.1985	6.5967	10.5406	12.2734	11.5141	10.3002	9.8313	10.2289	6.5890	7.1039	10.3312	11.3937	11.7037	6.9211	11.5419	10.6864	8.9004	11.2982	8.8619	6.2355	11.0063
HLCS	9.1186	8.4445	8.8557	9.5310	9.5662	10.1344	8.6442	9.3345	9.8394	9.0704	8.9432	8.8020	8.6254	8.8046	8.9397	8.9552	9.9084	8.5544	9.5485	9.3499	8.3645	8.8200	8.8354	8.3691	8.4066	8.5648	8.9328	9.8553	9.4492	9.3130	8.9656	8.8644	9.5387	8.5463	9.5832	9.5667	9.6367	8.9777	8.6582	8.7078	9.5691	8.8129	10.0624	10.4602	9.2112	8.3664	9.2543	8.9891	9.6909
NOG	0.0000	2.2837	2.0577	3.3505	2.3478	0.0000	0.0000	2.1985	1.6558	3.2823	2.6852	0.6703	0.8584	2.2274	1.6213	3.9206	1.2088	2.2302	2.8339	6.8235	1.9581	1.7353	2.3743	1.6218	1.2689	0.5320	0.9061	1.8672	2.3411	2.4620	2.6976	0.0000	1.4852	1.7888	1.4233	0.9065	1.3232	3.3707	2.7889	1.6035	0.0000	3.9103	1.0134	1.9168	6.8298	1.2041	0.0000	3.4851	0.8501
LIPG	7.8648	5.6318	8.6761	9.1104	9.8026	9.3169	6.5728	6.8713	8.2154	8.3500	8.9538	8.1706	7.6066	7.0154	7.4490	8.4199	7.5385	7.3198	8.4437	4.6322	9.9856	6.2137	8.2825	3.6750	6.4272	7.8522	7.2036	5.2757	9.8744	9.5986	6.6770	7.5942	8.2911	4.9780	6.4014	4.9001	9.3942	9.6437	7.6230	6.2092	3.0948	8.6445	8.4045	6.9154	6.2840	7.1699	2.7312	10.1993	6.4804
ITGAV	13.1435	12.2601	13.5231	12.4741	12.1199	12.6453	12.0829	12.8742	12.8620	12.5996	12.9463	12.3433	12.4840	12.2992	10.4793	12.5506	11.4002	11.9784	12.5949	12.1473	14.6502	13.0640	12.4164	10.3024	10.5253	12.6607	11.4725	12.7553	12.6558	12.1283	12.7735	13.2261	13.1591	12.8171	12.9420	11.7511	11.6304	12.4022	11.7787	12.3195	12.8700	12.6030	11.9335	12.9275	12.6423	12.1255	12.8554	11.9429	12.0100
HIBCH	9.8273	8.0309	9.4744	9.5464	10.1610	9.8812	8.7087	8.7381	11.2236	10.0911	10.8094	8.5361	8.1941	9.3248	7.6513	10.8381	8.4425	10.0479	10.3000	9.6772	10.8464	8.6877	9.8660	7.8382	8.5107	9.4349	10.8976	8.3255	10.0577	10.3936	9.9131	9.6596	10.0045	10.5028	9.0911	9.2415	10.4159	10.2030	8.4612	7.9736	8.8613	10.3375	8.8393	9.5859	7.7482	8.5666	8.9064	9.2188	9.9328
ZNF703	3.3649	4.6233	4.9030	7.7991	7.1440	7.3245	7.0009	3.2290	5.2892	6.6670	5.4936	5.6717	7.3895	4.9779	4.7709	5.9066	6.4736	4.1218	7.5479	5.7901	5.0488	4.5421	5.9303	5.8868	5.8778	7.5532	4.3994	8.3030	5.6057	5.9840	5.8866	5.6273	4.6085	5.1869	3.6103	5.0599	3.8968	6.4530	5.4052	6.0407	4.8042	5.5104	7.1069	3.6778	6.4505	5.7671	4.0697	7.5852	7.0513
ITGAL	6.5188	3.1967	6.0459	4.6214	5.0312	5.6005	7.6782	5.9549	7.7391	5.6083	7.9158	7.7724	7.2729	6.9737	5.9521	6.5407	7.5283	5.1313	5.0462	7.9196	7.9142	7.5574	7.9414	7.0125	6.6461	8.6344	6.0469	8.4037	5.2747	6.2793	7.3653	7.0308	5.6834	5.2007	3.9351	8.2439	7.2898	4.3762	7.1031	7.2428	6.2008	6.2426	4.9800	4.5147	7.8150	7.9020	7.6033	8.6440	6.0002
ITGAM	8.9511	3.0546	5.7022	3.3065	3.6541	4.9199	6.3029	5.3815	7.6448	5.0908	7.4496	8.3302	6.8381	7.1063	5.7065	6.2582	7.4761	4.7466	3.9003	6.7043	7.2661	7.2862	8.0365	6.2701	5.4974	9.0518	7.3993	7.8124	5.2185	6.3256	7.3875	5.9797	6.6693	6.3885	4.4609	7.0223	7.4533	4.3762	7.5791	7.6259	6.8026	4.6165	4.8158	4.5147	7.8297	8.1115	5.0509	8.7076	5.7217
LOC286359	0.0000	0.5159	0.0000	0.3859	0.0000	0.0000	0.0000	0.0000	0.0000	0.0000	0.0000	0.3737	0.0000	0.0000	0.0000	0.0000	0.0000	0.0000	0.0000	0.0000	0.4443	0.0000	0.4316	0.0000	0.0000	0.5320	0.0000	0.0000	0.7986	0.3583	0.4497	0.4539	0.0000	0.0000	0.0000	0.9065	0.0000	0.0000	0.0000	0.0000	0.0000	0.0000	0.0000	0.0000	0.0000	0.0000	0.0000	0.0000	0.0000
HLF	8.8281	7.1543	5.6641	8.8255	9.2809	7.1030	7.7315	7.0206	11.4312	9.9354	10.0285	8.3746	7.6006	7.9920	8.4101	8.9612	8.6427	6.9212	9.6978	7.3733	8.0362	7.0566	8.8841	7.8770	7.8767	8.2103	11.4596	7.7316	9.5002	8.4050	7.9769	8.3337	7.4372	8.3633	7.3784	7.8158	11.4244	8.7736	7.4342	7.9236	8.4279	8.7114	8.4332	7.9504	3.0977	7.0282	8.3153	9.7193	7.6558
NOV	6.8391	7.3342	10.4277	9.8629	10.4209	7.6964	7.7642	9.6416	8.3410	9.4095	7.8034	5.9314	9.0952	7.1173	8.8582	8.0111	7.7858	8.3410	9.8497	8.2269	7.2929	8.4708	7.0189	7.0048	6.4507	7.4795	5.6673	8.6847	9.6471	9.0001	10.7367	7.2251	6.4268	7.3304	7.1063	9.5583	8.3531	9.8849	8.6467	9.4501	5.0272	9.7899	7.4303	7.1868	10.4452	10.3569	5.1911	11.0904	8.8683
FAM134C	9.8324	10.6922	10.0458	10.6032	10.9189	9.9680	10.7951	10.0779	10.9515	10.4336	10.2828	10.2993	10.4573	9.8661	10.2152	10.5362	10.2566	10.4082	10.5387	10.1264	9.8802	9.7921	10.4161	10.6155	10.5540	10.4375	10.6340	10.3045	9.8358	10.4742	9.9175	9.8467	10.6711	10.2417	9.7026	9.9835	10.0712	10.3799	10.4575	10.1468	10.0394	10.5145	9.8543	9.7472	9.9748	9.9971	9.8947	10.6106	9.9017
FAM134B	11.5337	10.0226	12.4921	9.5001	9.8518	11.9959	12.7847	12.3088	9.8297	10.1824	11.8092	10.7372	12.2006	11.9169	11.6978	10.4739	10.7573	11.5728	8.9135	11.7392	11.8061	11.8457	11.4510	10.5316	9.9947	11.1915	8.9521	11.3349	10.2927	10.0429	11.6486	11.9248	12.8503	11.5034	10.5206	11.2126	10.5397	9.5760	11.2539	11.2438	11.6071	11.0534	11.8200	12.2851	4.5251	11.5641	11.9576	9.5992	12.1069
FAM134A	11.7688	12.1362	12.5592	11.9270	12.0640	11.7005	11.9131	11.7710	12.4069	11.6228	11.6580	11.6583	11.8501	11.7625	11.5351	11.8558	12.0939	11.9588	12.0621	11.7105	12.5534	11.7800	11.6637	11.5124	12.2506	11.8085	12.1483	11.7957	11.4273	11.5598	11.7271	11.3934	12.0697	12.1077	11.6685	11.4376	11.9037	11.7596	11.8523	11.3910	11.4826	11.7779	11.6116	11.5460	11.4701	11.3778	11.5097	11.4612	11.7074
SERPING1	8.6591	9.1412	7.9287	12.0121	12.2336	8.8919	9.1116	8.4011	12.4959	12.3238	13.1239	8.6242	10.5197	10.5672	10.5376	12.8983	10.6155	9.5334	11.8714	10.4486	11.0133	11.3281	10.1592	9.4804	9.7387	10.1747	9.6840	11.5609	12.2746	13.9634	10.6738	10.3399	10.3874	11.4400	7.6216	9.9270	10.5036	12.8914	9.8942	9.5772	9.5000	12.0516	9.8758	8.8259	10.8575	9.9535	10.7167	13.5383	10.2885
SMAD9	5.3576	1.1952	4.3842	7.4144	6.0541	2.9714	1.3918	4.5197	3.4374	7.1220	5.8361	3.5417	4.9952	2.7628	1.9140	5.8123	2.9179	2.9191	8.0138	4.8723	6.2889	5.0567	4.0307	1.9146	3.3783	4.6483	1.8568	3.2135	7.9170	7.0234	4.1261	2.7897	2.3360	4.9290	2.8413	3.2184	2.5564	6.5336	5.2508	3.8123	2.3077	7.1724	3.3460	4.0543	5.2284	3.4008	5.9122	6.8136	4.6939
TRERF1	5.0073	4.8337	4.2874	7.3696	7.8243	4.5266	5.0826	4.8541	8.1529	7.9499	7.5828	6.9816	5.0494	4.9289	5.0969	7.7473	5.4030	4.4270	7.3818	5.5759	6.8178	5.4896	6.1375	4.6174	5.1418	6.7310	7.2745	5.9288	7.6538	7.5644	5.4767	4.8443	4.8070	6.1168	4.0856	5.5247	7.8924	7.7422	5.5110	6.4966	4.5843	7.8410	4.0250	4.6995	6.5949	6.0005	5.7999	9.4951	4.7161
LOC653501	5.4978	6.0426	6.8210	8.0215	6.9900	7.6036	7.0326	7.0161	7.1719	8.2025	7.3276	6.8473	6.0717	6.2222	6.3450	7.9379	5.8914	7.2669	8.4666	6.5260	5.4687	6.4896	6.9184	6.7594	5.9887	6.0562	7.1820	6.9248	6.6344	6.9628	6.6615	7.1632	6.4786	5.8709	8.0193	6.9628	6.8523	8.1305	5.4938	6.5288	6.9607	8.3335	7.4045	7.2799	4.9192	6.4439	7.7004	7.0052	6.8849
LRPAP1	12.3804	12.4615	12.9615	12.4011	12.2625	11.9791	12.8068	13.0992	12.1159	12.1427	12.4782	11.5877	12.4680	12.8011	13.2452	12.4839	12.1351	12.7412	11.9605	12.2916	11.8058	12.2386	12.4758	12.1139	12.6609	12.4910	12.4269	12.6168	12.0963	12.2633	13.2066	12.1160	12.2065	12.3824	12.2970	12.1702	12.2528	12.0045	13.4326	12.6749	11.8540	12.4190	12.3515	12.0602	10.9572	12.8499	12.0263	11.8787	11.8662
LQK1	4.2931	3.8834	3.7225	5.3637	4.5333	2.4756	2.7407	5.0920	6.3380	3.9300	6.6171	4.1342	3.0561	2.8705	5.0969	5.5719	4.0074	4.8528	5.4194	0.9246	1.9581	1.5834	4.0910	1.9146	2.3866	5.1429	4.1380	4.9446	5.5153	3.9425	1.6757	4.4642	3.5043	5.6469	2.4555	4.1742	3.3770	3.4676	2.2514	3.0599	3.9077	7.0653	2.2434	4.6405	2.2066	4.3919	5.4550	4.5713	3.2971
SMAD6	6.0367	8.9106	7.9260	8.6416	8.1336	7.2828	8.1268	5.7348	7.3805	7.9526	8.1530	6.5793	6.7151	7.4993	6.7213	8.7229	8.5346	7.7214	8.4098	7.2122	6.2484	7.2800	7.3471	8.2723	8.6335	7.2238	5.5777	7.9863	6.5628	7.5230	7.8408	6.6870	5.8502	7.4740	5.9952	7.5690	5.7834	8.3160	6.7824	7.9260	6.0834	7.4220	7.4584	7.0232	3.5260	6.3624	8.4117	7.9919	7.4527
SMAD7	9.9958	10.0106	11.3353	10.2639	10.2084	10.3556	10.2862	10.0932	9.3202	9.9495	9.5868	10.3950	9.7884	9.4342	9.6296	9.9682	9.5173	9.8069	10.6180	9.9352	10.3268	9.1045	9.7504	10.4674	11.0369	9.8642	10.6459	9.2969	10.2078	9.4981	10.0711	9.2339	9.0586	9.2574	7.5608	10.2773	11.8360	10.7788	9.9903	9.9336	9.6068	9.6156	10.7372	9.8923	8.8411	9.1043	10.8021	10.3342	9.9065
GOLPH3L	8.7476	8.6745	9.3778	9.7595	9.2674	9.5359	9.4854	9.3469	9.3368	9.8525	9.3604	9.0434	8.8273	9.1245	8.6626	9.7417	8.5423	9.2724	9.6120	9.0436	8.6821	9.3000	9.0632	8.2163	7.9769	8.5511	9.3079	9.4093	9.1679	9.5463	9.4618	9.5001	10.2529	9.8305	8.8652	9.0273	9.1152	9.7280	8.8179	9.0100	9.3853	9.9520	9.2887	9.2970	9.1862	9.3139	10.0347	9.7140	9.5216
SMAD1	9.1591	10.3484	9.9672	9.5262	8.9005	9.6712	10.0441	10.0092	9.0001	9.5247	9.1482	9.7956	9.3724	10.0384	9.1264	9.1208	9.3577	10.0162	9.0149	10.1698	9.6450	10.0275	10.0999	8.5426	9.9961	9.3168	8.8118	10.0449	9.0009	9.2898	9.7088	10.3015	8.9154	9.0724	10.2178	9.8443	8.8663	9.2800	9.8008	9.8526	9.0598	9.5842	9.6867	10.4314	9.4027	9.7559	9.9235	9.6392	9.7949
AFTPH	10.4873	9.6803	10.9551	11.0185	10.5655	9.8973	9.9184	10.2341	11.0555	10.9049	11.0442	10.4666	10.0381	10.0755	10.0621	11.2774	9.5352	9.5462	11.1695	9.9078	11.0986	10.2437	10.2709	9.9144	9.5262	10.0339	10.7810	10.0147	10.9506	10.9717	9.9631	10.4801	10.4500	11.1746	10.1579	9.8145	10.8672	11.0303	9.6831	9.7835	10.2646	10.7152	10.1199	10.3734	9.9625	10.2585	10.4346	10.7231	10.0368
SMAD3	10.9418	12.6663	12.0600	10.4145	10.3029	11.2556	11.9648	11.6628	10.0283	11.3338	11.2732	10.2799	11.2226	11.4868	11.8066	10.7100	11.5886	11.8348	10.2414	11.9673	10.6106	11.5146	11.4146	11.6813	11.4983	11.5383	10.5757	11.7119	11.1956	11.7202	11.5024	11.4710	10.6064	10.8186	11.7231	11.9169	10.2026	10.3425	11.5758	12.0331	10.7603	9.7730	11.3225	12.1309	9.7376	11.3444	12.0236	10.8433	11.7816
MUS81	9.5041	9.9460	9.5061	9.2004	9.3794	9.2042	10.3414	9.3513	9.2593	9.3324	8.6843	9.6245	10.6820	9.6384	9.8425	8.9542	10.1093	9.2473	9.5049	9.2513	9.6293	8.9902	9.6267	10.1577	10.0736	10.2218	9.4170	9.0435	10.0746	9.6920	9.2424	9.5472	8.8828	8.9344	8.8790	9.5947	9.1064	9.4468	9.9994	9.1523	10.1166	9.7266	9.5463	9.2410	9.4792	9.1481	9.7282	9.6726	9.7104
AMMECR1L	8.6936	8.8754	9.1863	9.1506	8.9490	8.5050	9.2197	8.4130	8.9739	9.3437	9.3893	9.2509	9.2096	8.6412	8.2020	9.1208	9.3212	8.6679	9.1016	8.4114	10.1457	8.4226	8.8154	8.7517	9.1526	9.2412	9.3558	8.3680	9.9979	9.7560	7.9387	8.5297	8.9073	9.1068	8.6794	8.4653	9.4960	9.2238	8.5590	8.6533	7.9859	8.9176	8.3783	8.8336	10.3546	8.3434	8.7318	9.9036	8.5275
IL1RAPL1	0.9488	0.0000	0.5379	0.9411	1.0162	0.0000	0.0000	0.8462	0.0000	1.2499	0.6812	0.0000	0.4921	0.0000	1.2536	0.4275	0.0000	0.0000	1.0803	0.0000	0.4443	0.7360	0.0000	0.0000	0.0000	0.9198	0.0000	0.0000	0.4539	0.0000	1.9732	0.0000	0.5360	0.4338	0.3565	0.0000	0.0000	0.0000	0.0000	0.4933	0.0000	1.6154	0.7477	0.4297	0.0000	2.1626	2.6031	0.4221	0.4868
TMPRSS11B	0.0000	0.0000	0.0000	0.0000	0.0000	0.0000	0.0000	0.0000	0.0000	0.0000	0.0000	0.0000	0.0000	0.0000	0.0000	0.0000	0.0000	0.0000	0.3546	0.0000	0.0000	0.0000	0.0000	0.0000	0.0000	0.0000	0.0000	0.0000	0.0000	0.0000	0.0000	0.0000	0.0000	0.0000	0.0000	0.0000	0.0000	1.2854	0.0000	0.0000	0.0000	0.4986	0.0000	0.0000	0.0000	0.0000	0.0000	0.0000	0.0000
IGF2R	12.9603	10.9472	11.7953	11.6391	11.9030	11.6162	11.7725	11.8987	13.3504	11.4452	12.2854	12.1977	12.6028	11.4077	10.9910	11.9102	12.3946	11.6166	11.8928	11.2702	12.1160	12.0516	12.5140	10.7428	11.4307	12.3863	12.1043	11.9484	11.4494	12.0163	11.9286	12.3615	13.1068	13.5834	12.0731	11.3099	12.6539	11.3022	11.4088	11.9591	12.5486	9.5803	12.3061	11.8897	13.0917	11.2681	12.1190	11.9526	12.1264
TMPRSS11D	2.7184	1.4434	0.0000	0.3859	0.0000	4.5735	0.8576	3.6051	0.6912	0.0000	0.3805	0.3737	0.0000	2.2274	1.9140	0.7569	0.0000	0.0000	0.0000	0.5351	0.0000	5.2832	5.2729	0.0000	0.0000	0.0000	0.5231	6.0635	0.4539	0.6450	4.4005	9.1998	1.2325	5.4293	2.8967	3.4087	0.0000	0.4430	2.5450	0.8604	9.2616	0.4986	6.6655	3.7906	0.0000	1.8511	9.6824	0.4221	5.6996
TMPRSS11F	0.0000	0.0000	0.0000	0.0000	0.0000	0.0000	0.4916	0.4843	0.0000	0.9403	0.0000	0.0000	0.0000	0.6098	0.0000	0.0000	0.0000	0.0000	0.0000	0.0000	0.0000	1.4136	0.4316	0.0000	0.0000	0.9198	0.0000	0.0000	0.0000	0.0000	0.0000	0.4539	0.0000	0.0000	0.0000	0.5234	0.0000	0.0000	0.0000	0.8604	0.4428	0.0000	0.0000	0.0000	0.0000	0.0000	0.0000	0.0000	0.0000
ZC3H10	6.2893	7.4941	7.0149	7.8518	7.6950	6.9824	7.5084	7.1878	7.6247	8.1048	7.6751	6.5014	6.9467	7.2970	7.1518	7.9858	6.9267	7.6137	7.8299	7.2467	5.7360	7.2329	6.8015	6.7686	7.5072	7.3553	7.9739	7.1600	8.1031	7.6820	7.0319	7.6297	6.7378	6.9225	7.2777	7.4186	7.0736	8.0349	6.8512	7.3727	7.6203	8.2732	6.9923	7.2572	8.1483	7.5737	6.7571	8.2326	6.8995
RAD21L1	0.0000	0.0000	0.0000	0.0000	0.0000	0.0000	0.0000	0.0000	0.0000	0.0000	0.0000	0.3737	0.8584	0.0000	0.0000	0.0000	0.0000	0.4959	0.0000	0.0000	0.0000	0.0000	0.0000	0.0000	0.0000	0.0000	0.0000	0.0000	1.5103	0.3583	0.4497	0.0000	0.0000	0.0000	1.6971	0.0000	0.4601	0.0000	0.0000	0.0000	0.0000	0.4986	0.0000	0.0000	3.0977	0.0000	0.6452	0.0000	0.0000
IL1RAPL2	0.0000	0.0000	0.0000	1.3411	1.2409	0.4649	0.0000	1.1353	0.0000	2.5978	2.5430	0.0000	1.1502	0.0000	0.0000	2.3616	0.0000	1.4010	0.3546	0.9246	0.4443	1.2211	1.0329	0.0000	0.5557	0.5320	4.0646	0.7330	2.5376	2.0358	0.7921	0.7986	0.0000	0.7668	0.8804	0.5234	5.8223	0.4430	0.0000	0.4933	0.0000	3.3916	0.4218	1.2557	0.0000	0.0000	0.0000	1.2385	0.0000
SLC36A3	0.0000	0.0000	0.0000	0.0000	0.0000	0.4649	0.0000	0.0000	0.0000	0.0000	0.0000	0.0000	0.0000	0.0000	0.0000	0.0000	0.0000	0.0000	0.0000	0.0000	0.0000	0.4145	0.0000	0.0000	0.0000	0.0000	0.0000	0.0000	0.0000	0.0000	0.4497	0.0000	0.0000	0.0000	0.0000	0.5234	0.0000	0.0000	0.0000	0.0000	0.0000	0.0000	0.0000	0.0000	0.0000	0.0000	0.6452	0.0000	0.0000
CKS1B	6.7670	6.6297	7.4472	8.5478	7.8565	6.7877	6.9592	7.2344	7.1963	8.3960	7.3964	6.4290	7.5388	6.4035	6.5075	7.7240	6.7357	6.8096	7.9695	6.5330	7.0902	6.4842	6.3249	5.8177	6.4193	6.4586	7.7255	6.6195	7.8022	7.7516	6.8425	6.2488	7.6781	6.7732	7.8064	6.3324	7.8271	8.4643	6.8309	6.4231	7.7072	9.5873	6.9050	7.2539	9.3615	5.9303	7.0053	7.6329	7.4124
SLC36A1	7.8933	6.3239	8.5479	6.6882	7.0654	6.5332	7.5465	7.9994	6.8532	7.0184	8.5687	7.0983	8.8768	7.4653	7.2136	7.7542	8.2477	6.3615	6.6586	7.2553	7.1054	7.0817	7.6296	6.9165	6.6927	7.5498	7.1424	7.6388	7.0552	7.1318	7.5873	6.9118	7.4409	6.6222	7.6277	7.3622	7.8318	6.2015	7.9739	7.8942	6.7165	6.0402	6.4244	7.7253	7.9592	7.6412	8.1816	7.4902	7.3103
ST13	12.7495	12.0793	11.5381	12.3575	12.0955	13.0362	12.2515	13.0144	12.0005	12.6849	12.9833	12.3758	11.9891	12.6599	12.4220	12.9407	12.3298	12.7552	12.4855	12.4741	12.2765	12.8580	11.9762	11.8543	11.4601	12.2376	11.8313	13.0031	12.3964	12.2242	12.9762	13.1251	12.3802	12.9110	12.9396	12.5804	11.9502	12.5535	11.6119	12.4276	13.2384	12.6534	13.1205	13.2627	13.1012	12.7999	12.5575	12.0138	12.9341
RPL31P11	0.5510	0.5159	1.2361	1.5059	0.7499	0.4649	2.9823	1.1353	0.9425	0.9403	1.6380	0.6703	0.4921	2.5198	1.2536	4.1054	3.1488	1.4010	0.6390	1.6983	1.4872	0.9988	1.6287	1.2540	0.5557	3.1741	0.9061	1.4088	1.5103	1.4282	0.0000	1.3096	1.4852	1.0372	1.0849	3.2847	1.5250	1.0553	2.4057	2.5590	0.4428	1.9596	1.2377	1.4515	2.9825	1.4534	2.3069	2.9631	0.4868
C14orf115	0.0000	0.5159	0.0000	0.0000	0.4232	0.4649	0.0000	0.0000	0.0000	0.0000	0.0000	0.6703	0.0000	0.0000	0.0000	0.4275	0.0000	0.0000	0.0000	0.0000	0.0000	0.0000	0.0000	0.0000	0.0000	0.0000	0.0000	0.0000	0.4539	0.0000	0.4497	0.0000	0.0000	0.0000	0.8804	0.0000	0.0000	0.4430	0.0000	0.4933	0.0000	0.0000	0.4218	0.4297	0.0000	0.0000	0.0000	0.0000	0.0000
ZC3H15	10.2950	8.9183	10.2846	10.3677	10.1337	9.7363	9.0532	10.1846	10.4167	10.4620	10.4267	10.0689	9.4994	9.7962	9.5101	10.3497	8.9921	9.5937	10.3953	9.5464	11.2363	10.3376	9.9795	9.3019	9.1704	9.6812	10.2057	9.6859	10.9881	10.5267	10.0074	9.9662	10.3092	10.8172	10.3109	9.5873	10.4079	10.3504	9.3193	9.6990	10.0604	11.1452	9.9006	10.0164	11.5248	10.4031	9.9335	10.0920	9.4197
TMEM213	14.7907	14.3542	13.7504	13.6694	13.6719	15.2870	14.2801	14.3282	12.4067	12.8233	12.0490	15.7245	13.1795	13.9555	13.8617	13.0171	13.3937	13.7256	13.3777	13.5375	14.3139	13.8634	14.3651	13.2876	13.7000	14.0598	11.2325	14.3816	12.3261	11.5432	13.2633	14.7856	15.3378	15.6285	13.4849	13.3480	11.6196	11.6535	13.0184	13.7973	14.7895	13.5642	14.0753	14.2463	4.0686	13.0564	14.7670	11.1417	13.4334
C14orf118	8.6136	8.4516	7.5928	7.7609	7.8416	8.8185	8.0293	8.8670	8.2347	7.8092	7.4768	8.8153	8.7518	8.4417	8.7063	7.6165	7.8891	8.7946	8.0169	8.0053	8.4636	9.2676	8.5754	7.5963	7.9221	8.6712	6.9314	8.4495	8.7177	7.8161	8.8515	9.1071	8.4683	8.7633	9.2436	8.6208	7.4930	7.5619	7.8946	8.7246	8.8434	8.4299	8.7085	9.7669	8.0657	8.4989	8.4494	7.9369	8.7031
ARTN	5.0485	6.4849	5.0869	4.5286	4.6748	5.0580	6.2577	5.6685	6.4283	4.8128	3.2402	6.0129	5.5146	6.1492	7.9098	4.6323	6.3163	5.8171	4.1696	5.4629	5.0644	5.1133	5.0328	7.6619	6.0615	4.6987	7.0166	4.4279	3.1316	5.0502	5.1301	4.8810	5.5512	4.5939	5.1142	6.5020	6.2921	4.5632	6.3314	5.6181	3.8728	4.1303	5.9805	5.9232	5.5144	5.7900	5.5449	4.2230	5.7542
ART1	0.0000	0.0000	0.0000	0.9411	1.2409	0.8158	0.4916	0.0000	0.3866	1.5047	2.3853	0.6703	0.0000	0.6098	1.2536	1.9106	0.7274	0.0000	1.9208	0.0000	0.4443	0.0000	0.4316	0.0000	0.9559	1.2250	0.0000	0.0000	1.9847	0.0000	0.7921	0.0000	0.5360	0.4338	0.0000	1.2090	0.8083	1.9542	0.0000	0.8604	0.0000	0.0000	1.2377	0.4297	0.0000	0.5206	0.0000	2.1372	0.0000
HRH3	0.0000	0.8952	0.0000	0.9411	0.4232	0.4649	1.1493	0.0000	0.3866	0.9403	0.0000	0.3737	0.0000	0.6098	1.9140	0.0000	0.0000	0.8643	0.8765	0.0000	0.0000	0.0000	6.6191	0.0000	5.9780	0.5320	0.0000	0.0000	0.4539	0.0000	1.3005	0.0000	0.0000	0.0000	0.0000	0.5234	0.4601	0.4430	0.6204	0.0000	0.0000	0.8684	0.7477	0.0000	0.0000	0.5206	0.0000	0.0000	0.4868
ART3	3.6585	5.5009	0.0000	0.0000	0.0000	0.0000	0.4916	3.8641	0.3866	2.5978	1.1421	1.8724	0.0000	1.3664	0.7589	1.7717	0.7274	1.1575	0.0000	4.6058	0.7836	3.6224	1.7829	0.0000	4.9134	1.2250	0.0000	0.4125	1.0767	1.4282	3.5371	2.7897	1.2325	7.4099	1.4233	5.6431	0.0000	1.6582	0.6204	3.8123	7.8952	1.9596	1.6028	1.2557	0.4100	2.2963	4.7818	3.5282	2.2054
HERC2P2	7.0512	8.5426	8.8836	10.0031	9.0920	8.1964	8.6631	8.2897	7.7699	8.7821	7.3938	6.4240	9.3671	9.1108	9.5809	9.2424	8.7007	9.1485	10.0305	8.6035	8.4248	8.7177	9.8004	10.3567	10.0979	9.1804	10.2664	7.4873	7.5552	8.3808	8.5558	8.9271	6.5771	6.9184	8.8512	10.1969	9.0503	10.5270	8.9476	9.6855	9.1529	9.0848	7.7013	8.9394	9.5768	9.1536	8.9499	10.4804	8.9266
ART5	6.2008	5.5678	4.9670	4.1838	4.3036	8.3573	5.7381	5.0750	0.0000	3.6944	5.4244	5.7048	3.1906	8.3020	8.8582	4.7664	6.8219	8.3134	3.7590	7.5039	3.3244	8.5002	6.5616	7.1242	6.3125	5.6061	1.2085	8.4303	3.0044	2.3063	8.1997	7.9795	4.2814	5.9385	6.9285	8.3636	1.0886	3.3707	6.1577	8.0174	6.9896	4.6642	8.3058	6.3426	0.4100	9.0283	5.9522	3.5701	5.2900
ART4	2.0894	0.0000	0.0000	0.6901	1.0162	1.5365	0.0000	2.7191	2.9561	5.0712	6.1922	2.0884	0.4921	1.6343	1.9140	4.7480	3.5225	1.1575	2.1189	2.8652	4.3042	3.3199	2.5564	1.2540	3.9605	3.7047	1.4584	1.5784	2.7898	3.4417	2.7767	2.7105	1.4852	3.8408	1.0849	2.1693	4.4366	3.6848	1.3852	2.3441	0.0000	1.4066	1.4318	1.0292	4.1510	2.5313	2.7312	6.3070	3.9113
RNF111	9.5504	9.5769	8.9096	9.5878	9.1734	9.8357	9.6657	9.6510	9.4168	9.5707	9.3886	9.6326	9.8102	9.5998	8.7740	9.2209	9.4073	9.4698	9.3982	9.3852	8.8784	9.7062	9.9406	8.5018	9.3316	9.6105	9.0397	9.6648	9.5853	9.6682	9.6503	10.0313	9.7297	9.9928	9.3791	9.3871	9.5755	9.3783	9.2136	9.6434	9.9026	9.1936	9.8580	9.9871	9.5068	9.4375	9.7604	9.7864	9.9077
TCEA2	7.6139	9.2046	8.0713	9.0255	9.1640	9.1808	9.4313	8.1097	8.7063	9.1531	8.7465	8.5153	7.4544	9.4154	10.4418	9.0928	9.9035	9.2473	9.0839	9.6141	8.2614	8.6607	8.1020	9.8498	9.2954	8.3470	9.6702	8.7616	8.9915	9.0431	8.9677	8.7137	7.9672	7.7001	8.1882	9.8518	8.3313	9.5036	8.8350	8.6837	8.8602	9.4416	9.5997	9.0820	7.9225	8.7438	8.2765	9.0102	8.5601
TCEA3	8.6887	8.7742	9.0927	11.3196	11.0071	8.6903	9.7940	9.2538	10.3264	10.7325	10.5604	8.1557	9.4904	9.0648	9.5087	10.9040	9.6242	9.8396	11.4733	8.9667	8.1650	8.2551	8.7457	9.1986	9.9343	9.9674	11.5964	8.9587	10.6940	10.2204	7.4094	9.1206	10.7800	10.0081	8.1771	8.0926	10.9631	11.0772	9.0981	8.3558	8.9882	10.8870	8.2887	9.0653	5.2781	9.1436	8.3876	9.2980	8.4601
TCEA1	10.3475	10.2550	10.2571	10.2134	9.9361	10.1913	9.3935	10.2913	9.8823	10.2794	10.1272	10.4947	11.8784	9.1844	9.0437	10.0638	9.1029	10.1587	10.2254	10.2406	10.5312	10.3416	10.0066	10.1751	10.2443	10.5448	9.9203	10.2125	9.9031	9.7954	10.3381	10.7498	9.7066	9.7831	10.6293	9.9760	10.8916	10.3208	10.8121	9.9432	11.5150	10.7759	10.3977	10.7878	11.3658	10.6368	9.2596	9.9340	10.1729
MGC57346	6.3399	7.1407	5.9007	7.8529	7.0232	6.4912	7.0538	6.7536	6.4838	7.2186	6.2732	7.1250	6.8779	6.9120	6.0458	6.9940	7.2274	6.8563	7.2133	6.1138	6.0180	6.6416	6.2931	6.1765	6.8693	6.1030	6.8054	6.3419	6.8063	7.5588	6.5589	6.9294	6.5326	7.7479	6.2548	6.3861	7.0655	7.8091	6.3199	6.5648	7.1623	7.6728	6.4130	6.6002	7.6851	6.0287	6.6314	7.4789	6.8995
COX4I2	4.4851	5.3720	4.8131	5.4472	5.7320	4.9557	5.8540	4.4686	2.2288	5.6616	3.0949	5.2908	5.1683	5.5147	6.7951	4.3689	6.4736	4.9517	6.0847	6.5538	4.1368	3.8723	5.0781	7.0202	5.5271	5.4676	3.4079	4.7630	5.8928	4.8532	5.1891	5.0833	4.9608	5.3571	4.6008	6.2601	2.8845	6.4823	5.0780	6.6093	3.1542	6.2188	4.7983	4.3028	1.2109	6.3776	5.2350	5.0122	3.8323
COX4I1	14.0828	14.3013	15.4018	13.1882	13.3350	14.0767	14.1198	13.5761	13.5499	13.2126	12.7093	13.5543	14.3303	14.2311	15.3111	13.0686	14.2408	14.3664	13.2173	14.2806	14.1998	13.6833	13.8461	15.6365	14.2637	14.1121	14.2681	12.8338	13.1745	12.9589	13.7630	13.6213	14.1758	13.8881	13.9030	13.9031	13.7137	13.3765	14.9192	13.6491	13.6612	13.8344	14.2764	13.5682	12.2750	14.1498	13.4129	11.9449	14.4991
BFAR	10.7286	11.1393	11.1035	10.0338	9.8255	10.7055	11.2003	10.8634	10.2270	10.3724	10.3060	11.0053	11.4828	11.0762	11.0850	10.2718	10.7616	11.1369	9.9228	10.5584	11.2333	10.8492	10.8679	10.7169	11.0565	11.0412	10.5431	10.9544	10.6037	10.1977	10.6959	11.1242	10.9981	10.8452	10.9521	10.7414	10.4565	10.1206	11.0653	10.5886	11.2670	10.8220	11.1372	10.8315	10.7649	10.7254	10.9025	10.2832	11.3901
ZC3H18	10.0455	10.7193	10.4101	9.5740	9.3420	10.0344	10.7994	10.2747	9.4546	9.4250	9.3350	10.4903	10.9577	10.4630	10.2119	9.3973	10.2742	10.8307	9.3711	10.2222	10.0567	10.2437	10.1072	10.5221	10.3751	10.4113	9.8754	10.3187	9.6425	9.8009	10.5324	10.2686	9.4772	10.0266	10.6392	10.4702	9.3682	9.4497	10.2643	10.4815	9.1951	8.5203	10.5548	10.5343	9.8416	10.2374	10.4043	10.0570	10.4037
TMEM212	0.0000	0.0000	0.0000	0.6901	0.0000	0.0000	0.0000	0.8462	0.0000	0.0000	0.9300	0.0000	0.0000	0.0000	0.0000	0.0000	0.7274	0.0000	0.0000	0.0000	0.0000	0.4145	0.0000	0.0000	0.0000	0.0000	0.0000	0.0000	0.0000	0.0000	0.0000	0.0000	0.0000	0.0000	0.3565	0.0000	0.0000	0.4430	0.0000	0.4933	0.0000	0.4986	0.4218	0.4297	0.7290	0.0000	0.0000	0.0000	0.0000
SNORD115-13	0.0000	0.5159	0.0000	0.0000	0.0000	0.4649	0.8576	0.4843	0.0000	0.0000	0.0000	0.0000	0.4921	0.6098	0.0000	0.0000	0.0000	0.0000	0.0000	0.0000	0.0000	0.0000	0.7634	0.0000	0.0000	0.0000	0.0000	0.0000	0.0000	0.0000	0.4497	0.0000	0.0000	0.0000	0.0000	0.0000	0.0000	0.0000	0.0000	0.8604	0.0000	0.0000	0.0000	0.0000	0.0000	0.5206	0.6452	0.0000	0.0000
TCEB3B	3.2982	2.5184	1.7046	0.9411	1.0162	1.7141	0.4916	2.9600	1.3428	0.0000	0.3805	1.6182	2.4519	0.6098	2.1573	0.0000	1.5691	2.2302	0.3546	2.3338	1.2885	2.2206	2.2738	1.9146	1.7440	1.2250	0.0000	1.7300	1.3097	0.0000	2.1017	2.1134	0.9258	1.2648	2.5274	1.8574	0.4601	0.0000	1.6551	2.9876	1.6577	0.0000	1.7557	2.7119	0.0000	1.8511	1.7031	0.0000	2.7265
SIPA1	9.0894	8.5755	9.4680	9.6050	9.9471	8.2315	9.5352	8.3805	9.1244	9.4007	9.1497	8.9899	10.0674	9.0333	9.2148	8.8906	9.9241	8.8623	9.5682	9.8188	8.7307	8.9874	9.1356	9.4762	9.0309	9.9757	8.6391	9.4543	9.1501	9.4190	9.1837	9.0778	9.0791	8.2778	7.6937	9.6679	8.5218	9.4615	9.9688	9.5841	9.4038	9.9111	8.1070	8.2720	10.3525	9.7509	9.5648	10.1288	8.6665
CRTAM	3.2982	0.0000	1.8919	1.1549	0.7499	0.8158	3.2519	1.3760	2.3204	2.2251	2.5430	3.8971	2.4519	2.5198	0.7589	2.6263	3.6026	1.4010	1.2589	3.8551	2.7594	3.4130	4.2841	2.3660	2.3866	3.4342	2.7401	3.6913	0.7986	1.9331	3.7083	3.1315	2.9539	1.6344	0.8804	3.5228	2.9560	0.0000	2.7889	2.8311	1.9537	3.0032	1.6028	1.0292	3.9509	3.7192	2.1323	4.1420	2.2054
EDA	8.8860	9.9529	8.4280	7.2381	7.3174	9.0971	10.8374	8.1097	6.4588	7.4748	7.9177	9.9763	8.3424	9.6908	8.7229	7.9621	10.8277	9.3406	7.7102	8.2226	9.9296	8.6234	8.8199	9.7878	10.0905	10.6248	7.2332	9.0802	6.9469	6.7788	8.9699	10.0072	7.5349	8.6978	8.8442	9.0236	7.4595	7.8223	9.4302	9.8709	6.8072	7.0741	7.7770	8.9506	4.0401	9.9491	6.9070	8.1980	7.9461
OR6P1	0.0000	0.0000	0.0000	0.0000	0.0000	0.0000	0.0000	0.0000	0.0000	0.0000	0.0000	0.0000	0.0000	0.0000	0.0000	0.0000	0.0000	0.0000	0.0000	0.0000	0.0000	0.0000	0.0000	0.0000	0.0000	0.0000	0.0000	0.0000	0.0000	0.0000	0.0000	0.0000	0.0000	0.0000	0.0000	0.0000	0.0000	0.0000	0.0000	0.0000	0.0000	0.0000	0.0000	0.0000	0.0000	0.0000	0.0000	0.0000	0.0000
CCDC116	1.9225	2.1504	1.4893	2.2265	2.6901	2.2635	2.9061	4.0141	0.9425	2.8017	1.4908	2.1854	1.3929	3.1524	3.8917	2.2614	2.7869	2.6629	2.2086	2.3338	0.7836	1.8728	3.0572	4.1392	3.0088	3.1741	1.4584	1.5784	2.4427	1.7027	2.4302	3.0043	1.7002	1.2648	3.0510	2.9993	1.8595	2.5925	2.4057	3.0599	0.7811	2.5738	2.8303	3.3741	0.9900	2.8248	1.9336	3.2983	1.1401
CADPS2	10.2859	10.6407	10.1308	11.3896	10.9620	10.6362	10.5413	11.1899	11.0038	11.0315	10.9637	9.5862	11.1196	10.4522	10.2841	11.3592	10.1076	10.8587	11.2892	10.0106	9.0204	10.4344	10.9700	10.2984	9.3137	10.5755	12.1312	11.4409	10.7287	10.9918	10.4297	10.5419	8.7949	10.5583	10.3554	10.2214	11.1327	11.3443	9.9007	10.6513	7.6695	10.5157	10.3263	10.4073	6.1634	11.0796	11.1681	9.9784	10.2309
CCDC114	2.9958	5.1801	7.4950	3.6960	4.7498	6.1868	6.7022	5.5750	5.7835	4.5269	2.9333	4.0336	5.1683	5.6265	7.5105	3.9848	4.8350	6.0671	3.7884	5.7425	6.1121	5.4352	6.0338	6.8575	5.4974	4.5961	5.6919	6.3061	3.8389	3.8887	6.3676	7.6616	3.5604	5.4410	3.9613	6.9879	2.8092	3.7245	4.5588	4.9240	4.5404	4.6165	6.4803	6.2731	2.5683	4.8704	3.9165	4.0264	5.7326
CCDC115	9.7669	9.5605	11.0553	10.3677	10.5008	9.8351	9.9353	9.2529	10.5335	10.5349	10.0574	9.6380	9.6847	9.5225	9.6372	10.4324	10.4850	9.4789	10.6424	9.7467	10.7376	9.2241	9.8305	9.6541	10.1016	10.0976	10.6572	9.4665	10.0637	10.0548	9.5053	9.2268	10.2288	10.1653	8.7959	9.5124	10.4410	10.6928	10.0175	9.5374	8.7296	10.7769	9.9078	9.0061	9.6630	9.8655	9.5344	10.0974	9.5443
CCDC112	5.6790	5.3570	6.3233	6.3836	6.4803	5.8586	6.5480	6.2851	7.5223	6.9287	6.2390	6.7114	6.7482	5.6265	6.2694	6.5880	5.5313	6.4454	6.6059	6.0663	6.0817	6.6982	7.0150	5.8177	6.1309	6.0562	6.6840	6.4659	6.8760	6.5635	6.6873	7.0019	5.5232	6.6826	6.9646	6.7912	6.6296	6.5777	6.8309	6.4435	4.8227	6.6026	6.2423	6.2403	9.1067	7.2869	6.9070	7.2885	5.6884
CCDC113	5.9086	5.4163	7.1724	7.4828	8.5133	7.5461	7.9295	8.3296	8.4503	7.5043	7.2525	7.6159	8.4351	8.0760	7.5323	7.4754	8.5244	7.0607	8.3094	7.1406	7.7762	7.4099	7.2145	6.3580	5.7519	7.6136	7.5676	7.5421	8.1545	8.5873	7.8884	7.2498	8.4179	8.6368	7.3637	7.1915	8.0252	7.4830	7.5296	7.5369	6.4699	7.9960	8.1386	8.4400	7.1298	6.4724	8.6142	7.5305	7.7716
CCDC110	3.6585	5.3570	6.5350	6.2736	6.2606	6.1944	5.9613	7.1679	5.3557	6.1833	4.1859	5.7211	5.6839	6.0610	6.8567	5.3580	5.7045	6.5876	6.6059	5.9026	5.0170	6.7347	6.4102	5.8527	6.0615	5.5795	5.8090	6.5499	5.8001	5.4167	7.0359	7.2035	5.5090	5.6163	6.9743	6.6970	5.6603	6.1802	5.4938	6.0227	6.7554	7.1969	6.8034	7.4268	2.9825	7.5336	5.3983	5.7281	6.5746
CCDC111	7.4897	6.5400	7.4466	7.7308	7.0828	6.9889	6.6493	7.1370	6.5079	7.8035	7.0541	7.1718	7.1252	6.9486	7.0036	7.7000	6.8429	6.7411	7.7395	6.9269	7.4250	7.3705	7.0267	6.7311	6.5726	7.3543	7.1767	6.9972	6.9149	7.2197	6.9860	7.9723	7.0303	6.3692	8.1293	6.9435	7.4857	7.9143	6.4678	6.8654	7.7516	8.9431	7.4865	7.4619	7.2054	7.5151	7.5690	7.8448	7.1754
LEO1	8.2447	7.9802	8.8401	8.5548	7.9549	8.3285	8.4833	8.6362	8.6632	8.3233	8.4886	8.1557	8.2375	8.2778	7.9827	8.7520	7.8891	8.8379	8.3482	8.4322	8.0887	8.3450	8.7492	8.4283	8.1203	8.6441	8.6039	8.4107	8.3454	8.4637	8.7312	8.3087	8.6012	8.8656	8.6853	8.3731	8.5710	8.3466	8.4142	8.4293	8.4840	8.2751	8.5939	8.4979	8.9668	8.8290	8.7394	8.5543	8.1433
ATP1A4	3.6044	0.8952	0.9289	0.3859	0.0000	0.4649	0.0000	0.0000	0.0000	2.8017	0.3805	0.9162	0.4921	0.0000	0.7589	0.4275	1.5691	0.0000	0.0000	6.0468	2.2038	4.0853	0.7634	0.0000	0.0000	0.0000	0.0000	1.8672	0.4539	0.0000	2.7767	1.0766	0.0000	0.0000	1.0849	0.0000	0.0000	0.0000	0.6204	1.1526	1.6577	0.4986	0.0000	0.0000	0.0000	4.6879	0.0000	2.1372	1.1401
ATP1A3	1.2602	2.5184	14.7894	2.1288	2.4413	1.0979	5.9893	2.3187	2.0261	0.5454	2.9333	7.5492	10.1284	3.2354	6.6535	2.1536	13.9408	2.3511	2.7764	3.8551	9.1607	2.8725	5.2987	3.9582	10.9877	2.1912	1.2085	5.5449	1.0767	2.3863	9.5906	2.7897	1.8873	5.9467	2.9500	4.1388	2.4612	1.2854	7.1853	3.3177	13.2304	2.2373	9.6009	5.7572	5.8548	1.8511	2.8488	2.4380	2.3257
ATP1A2	4.1110	4.4065	3.9505	4.9424	5.2538	4.2085	3.4255	1.9230	2.6378	8.0975	6.8688	6.2217	4.3584	5.6867	4.5329	7.4865	5.8262	2.5663	4.7651	4.8274	5.6557	3.7349	5.4674	2.1579	5.8189	6.1224	2.5378	5.3595	4.5118	5.9711	4.9195	5.2746	4.6607	6.8845	6.0933	4.8572	2.9560	7.7543	4.3466	8.3913	3.0948	4.7771	4.2477	5.1295	2.9825	6.2183	6.9925	10.1014	3.6132
ATP1A1	15.8285	14.9532	16.9481	16.5094	17.1645	15.9060	15.6383	15.4619	16.9608	16.3038	15.9451	16.2231	15.7409	15.0061	14.3283	16.4110	14.2605	15.1314	17.0043	15.0491	15.3845	15.8539	15.0728	15.4041	14.5296	15.5883	14.7121	15.9666	16.9001	17.0560	15.8328	16.2389	16.3580	15.8767	14.7816	15.2151	14.9563	16.8445	14.5053	14.9895	16.0978	15.2743	16.5629	15.6888	12.8313	14.4244	15.2480	15.3675	15.3740
KGFLP2	6.0517	5.8014	6.5802	7.5031	7.6340	6.4827	8.2309	7.7886	7.9500	8.2169	7.9194	5.4986	5.8120	8.4622	7.0236	8.3897	5.7971	7.5645	7.2456	7.9955	7.2182	8.3427	6.5036	7.1558	7.1733	7.2039	7.3561	8.5984	6.2623	7.4588	8.6509	7.3089	6.9198	5.5172	7.6129	6.7117	8.0157	8.2812	6.4004	7.4992	6.7315	8.7766	8.6017	7.0296	4.3539	8.5663	8.9882	6.9584	8.0501
MGRN1	11.5789	12.3207	11.6688	10.8086	11.0757	11.7030	12.2584	11.4694	11.3124	10.5165	10.9956	11.7606	11.7819	11.7245	11.3762	10.7682	11.8673	11.7050	10.9586	11.4773	11.3668	11.2808	11.8122	11.7067	11.9873	12.0483	10.7756	11.5265	10.8356	10.9828	11.5445	11.1370	10.9421	10.7104	11.1157	11.7046	10.8631	10.6229	11.8873	11.5444	11.1099	9.8697	11.1935	11.3618	10.1845	11.1075	11.2147	11.0438	11.3760
TCP1	11.3773	10.5649	10.6735	11.5819	11.4434	10.9770	10.8146	11.1027	11.9584	11.7043	11.7922	11.1507	11.2910	11.1605	10.9312	11.7121	10.7313	11.2416	11.6662	10.7184	11.3494	11.1776	11.0373	10.6309	10.5287	11.2509	11.2567	11.2325	12.1048	11.9009	11.3253	11.3898	11.9091	12.1775	11.5241	10.9548	11.6114	11.6899	10.7481	10.9497	11.6728	11.7519	11.3784	11.5136	12.2274	11.2923	11.0740	11.4040	11.3273
CRTAP	11.8153	12.2341	12.1005	11.6315	11.5291	12.9256	12.1799	11.2461	11.5925	11.8743	12.2267	11.8940	11.7381	12.4512	12.1477	11.9922	12.7457	12.7392	11.2111	12.0564	11.2129	12.3090	11.8403	11.6746	11.5406	11.6512	11.9949	12.7870	11.5081	11.2421	12.5441	12.5491	11.9335	13.1604	13.0977	12.1755	12.3231	11.5819	11.3057	12.4441	12.4805	11.8808	12.6428	12.4968	13.6614	11.9068	11.4267	12.4395	12.1359
CBLC	5.5126	8.0214	8.0419	7.5433	8.4028	6.8791	7.4325	7.1917	5.1463	7.4673	7.0004	7.8795	6.9656	8.0039	8.3440	6.8038	7.7245	7.0474	7.0193	8.1239	7.2215	5.2330	5.5873	9.0119	9.0793	6.7310	3.9872	7.9365	7.3117	7.5406	7.5596	7.2673	4.1776	5.6867	6.8983	7.6561	4.2499	6.7657	8.1990	7.1297	6.2629	8.0886	7.1931	7.1936	2.2066	7.2626	7.5565	6.3255	7.1727
SPHK1	6.5301	5.3647	4.9875	4.1853	4.5314	3.2445	5.0471	5.6263	4.9027	5.2097	7.1242	4.2617	6.5480	5.3876	4.3219	5.1532	6.6453	4.1660	4.5853	5.4062	5.2917	6.3181	5.2580	4.8385	4.3777	6.4379	6.0723	5.6164	8.6677	8.2335	6.2391	4.9552	5.6499	4.1823	4.1192	5.8249	7.0650	5.1490	6.4755	6.6775	6.1908	5.0615	3.6845	5.8273	11.1682	5.5885	4.5655	8.1138	7.7429
DPT	4.2585	0.5159	0.0000	8.0163	8.1125	1.3338	0.4916	1.1353	4.3476	9.4752	5.0036	0.0000	1.7820	2.7628	2.8539	7.4037	6.6814	0.0000	7.8802	0.9246	4.3559	3.4574	2.4682	4.8774	4.2006	3.1741	4.1380	1.2167	9.7713	5.9383	2.6976	0.0000	2.9539	6.6826	2.2999	0.0000	3.7833	7.8785	3.6187	4.2120	0.4428	7.8616	2.3433	0.7604	4.7177	3.1414	4.8398	10.5964	5.3622
BPESC1	0.0000	0.0000	0.0000	0.0000	0.0000	0.0000	0.0000	0.0000	0.0000	0.0000	0.0000	0.0000	0.0000	0.0000	0.0000	0.0000	0.0000	0.0000	0.0000	0.0000	0.0000	0.0000	0.0000	0.0000	0.5557	0.0000	0.0000	0.0000	0.0000	0.0000	0.0000	0.0000	0.0000	0.0000	0.3565	0.0000	0.0000	0.0000	0.6204	0.0000	0.0000	0.0000	0.0000	0.0000	0.0000	0.0000	0.0000	0.0000	0.0000
CUEDC1	9.9538	10.6112	9.1140	10.0771	9.9506	9.8452	10.1791	9.4319	9.1060	9.1261	8.8301	9.5722	10.2903	10.0620	9.2348	9.0054	9.7182	9.7963	10.2193	9.0063	8.4369	9.6020	10.0261	9.6628	10.5759	9.8050	8.1125	9.8517	9.4965	9.4184	9.3004	9.6629	9.5326	9.4287	10.1390	9.8755	8.7765	9.1870	9.9579	9.9100	9.8006	9.1617	9.6609	9.3222	9.0577	8.9807	9.2450	9.2039	9.7963
CUEDC2	9.1089	9.6666	9.7805	10.2910	10.3522	9.0326	9.2869	8.9542	9.7136	10.1425	10.0227	8.7671	9.1479	9.4020	9.7212	10.1902	10.2992	9.1957	10.4013	9.0607	8.6770	8.9845	9.0134	9.5177	10.3929	9.0566	10.4430	9.0124	10.2478	10.1235	9.3611	9.0916	9.4989	9.0554	8.6394	9.1927	9.8342	10.4693	9.3810	8.9719	9.6964	10.7092	9.2189	8.8554	10.8938	9.2617	8.8334	9.7199	9.3628
CBLB	7.6207	7.1011	7.5690	7.0998	7.2382	7.8938	7.4693	8.4011	7.1750	8.5400	8.3203	7.6818	7.8523	8.4698	8.5365	8.2074	6.9267	7.5297	7.5944	7.1946	7.7106	8.4856	7.5910	6.6038	6.8538	7.4577	8.2072	8.1930	8.1951	8.1179	9.2734	8.5355	8.0528	7.8347	7.6257	8.1470	8.4753	7.8473	7.2831	7.7486	8.9278	7.3725	7.9153	8.0595	10.5552	9.0650	7.2494	8.9968	8.0104
CPEB4	12.8010	10.4905	12.1281	12.0887	11.9836	13.1301	12.7596	12.7305	11.4471	10.9162	11.2539	12.0960	12.1872	12.3610	13.1881	11.6659	10.4869	12.2097	11.7605	12.2552	12.9595	12.9492	12.0728	11.1266	10.6334	11.6651	11.3272	12.0074	11.5374	11.0773	12.8626	13.0551	12.7894	12.8502	12.0422	12.5832	12.8505	11.5912	11.9584	12.1776	13.1718	11.5800	12.9842	13.0903	8.1247	12.4546	12.5338	10.2521	12.9570
CPEB1	0.0000	2.1504	1.7046	2.6354	2.2478	5.3679	2.9823	3.7829	5.0154	4.9901	3.6400	0.0000	0.0000	5.9426	6.3450	4.5916	0.0000	7.9396	2.7764	1.6983	0.0000	4.8052	4.2581	1.9146	0.0000	1.6913	0.0000	4.7630	3.6816	2.1317	6.7910	3.3564	1.4852	7.7943	4.6500	6.6286	1.3232	2.9687	2.0786	6.6684	0.0000	3.4472	3.8661	6.5221	8.3521	6.0200	2.1323	4.7997	1.5881
ZNF45	7.0862	8.0427	7.4547	7.9818	7.8629	8.1852	8.0907	8.3840	8.2767	8.1661	8.0467	8.5442	7.2384	7.7349	7.3667	8.1837	6.5361	8.1206	8.0910	7.9644	8.1777	8.1760	8.0687	7.3614	7.5109	7.0551	8.0256	7.9189	7.5207	7.8571	8.0060	8.1241	7.6493	8.3322	7.3686	7.7022	8.3059	8.0797	6.4864	8.2223	7.8420	8.0374	7.9962	8.2074	6.9069	7.8431	8.1447	8.4501	8.2855
CPEB3	8.8689	8.7713	9.4040	8.7463	8.9688	9.3212	9.4056	8.1749	8.7491	9.0518	7.8209	9.3718	8.4436	8.4086	8.6675	8.3269	8.9040	8.4516	9.0675	8.8951	9.6227	8.2661	8.9105	8.6208	9.0893	8.9553	8.3609	8.5675	8.6986	8.7595	8.8179	9.0173	9.5370	8.2762	8.8274	8.7684	9.3706	9.0885	8.4852	8.1965	8.7124	8.3914	8.9982	8.4284	5.0538	8.5748	8.8476	8.2096	8.8459
CPEB2	11.3684	11.3024	11.7643	10.1218	9.9421	12.1889	10.9770	11.6051	11.9627	9.6221	9.9046	10.3880	10.9497	10.9098	11.8643	9.6517	9.0977	11.5023	9.8825	10.7383	11.3036	10.8104	11.0588	10.9474	12.3357	11.7069	10.9823	10.9813	10.7145	10.3532	11.9042	11.5090	11.3535	11.1167	10.1300	11.7309	12.1531	10.0475	11.5338	10.5384	10.5196	9.8962	11.0467	11.0878	10.0854	11.2394	12.2111	9.7006	9.9777
BEGAIN	2.0894	3.6563	4.3527	1.7880	3.6927	1.7141	3.7641	3.1663	4.0325	3.8859	4.1122	2.2763	4.8401	0.0000	4.0204	3.9206	5.5516	3.2653	1.9208	3.2527	2.9054	2.2206	4.1770	4.6174	3.8235	3.8002	0.9061	3.5352	1.9847	2.7906	5.0205	3.0043	1.8873	2.0555	4.1324	4.0271	2.4612	3.0334	4.7724	4.3909	1.4834	2.9269	2.7597	3.3250	1.8599	3.5688	2.6031	5.8521	2.8917
RBMXL3	0.0000	0.0000	0.0000	0.0000	0.0000	0.0000	0.0000	0.0000	0.0000	0.0000	0.0000	0.0000	0.0000	0.6098	0.0000	0.0000	0.0000	0.0000	0.0000	0.0000	0.0000	0.0000	0.0000	0.0000	0.0000	0.0000	0.0000	0.0000	0.0000	0.0000	0.0000	0.7986	0.0000	0.4338	0.0000	0.0000	0.0000	0.0000	0.0000	0.0000	0.0000	0.0000	0.0000	0.0000	0.0000	0.0000	0.0000	0.0000	0.0000
OSGEP	8.2601	8.0166	8.3483	8.3313	8.8135	8.0238	8.9445	8.5281	8.5799	8.8852	8.3985	7.6588	8.6194	8.0533	8.8859	8.4811	8.8578	8.2890	8.5461	8.6217	8.4142	8.2800	8.4744	8.8196	8.4653	8.7510	8.7472	8.5267	8.5725	8.3362	8.4496	8.0834	8.7443	7.8480	8.0020	8.4346	8.1256	8.5498	8.9586	7.9736	7.8465	9.1617	8.3074	8.4094	7.9147	8.5814	8.0311	8.4957	8.2230
ABAT	6.6381	8.1470	8.3056	9.8017	8.5982	8.0238	8.0090	8.3667	8.2406	10.7192	12.6153	6.8436	6.7428	9.4689	8.6601	12.3089	8.4587	8.2506	9.1183	7.9170	7.0940	8.2120	6.9675	6.7409	6.3378	9.1227	10.1346	7.6882	10.7321	8.9142	9.5553	7.1217	7.0775	8.8721	7.4309	8.3958	8.9120	10.3881	7.3224	8.0774	7.7726	8.8559	7.8825	8.5523	4.9502	8.4919	6.6956	8.8705	8.2384
LOC100129637	6.5863	9.0907	7.5525	6.9830	7.7497	7.4656	9.1678	7.0317	6.7626	7.0790	7.2421	8.2576	9.2709	7.3409	7.7275	7.1955	8.5472	8.8334	7.0062	7.0342	8.4191	7.3358	7.8136	8.3568	8.5619	8.4783	6.6083	7.5881	6.4113	6.8201	6.9307	7.8088	6.0411	6.7920	7.7942	8.0336	6.1537	6.9586	8.9865	7.7698	6.6400	6.4348	7.5661	7.9356	6.7646	7.4509	7.9394	7.6277	8.3394
ZNF780A	7.4849	8.0070	6.9946	8.3134	8.2737	7.9962	7.9675	7.6613	7.7161	8.2599	7.9426	8.9421	7.8215	8.2025	8.2121	8.1647	7.0744	8.0352	8.3943	7.7525	8.2392	7.8243	8.1002	8.1788	7.9304	7.3195	8.0401	8.0125	7.8653	8.0132	7.9192	8.7339	7.3682	8.4827	7.6681	8.0118	7.0410	8.0310	7.6348	7.8388	7.8330	8.1232	7.8595	8.2475	7.8869	8.0932	8.3204	8.3394	8.0282
ZNF780B	7.8298	8.6745	8.0833	8.4874	8.8091	9.2153	8.6974	8.5636	8.0496	8.2403	7.8457	9.3672	8.2100	8.8497	9.2529	8.5650	7.2211	8.9677	9.0295	8.4964	8.5029	8.6982	8.8745	9.0387	8.2749	7.3316	8.0872	8.8219	8.4267	8.0147	8.9422	9.6980	7.0137	9.3817	8.6169	9.1467	7.9015	8.3781	7.5872	8.7535	9.1142	8.8725	8.9731	9.0625	7.1732	9.0402	9.2179	8.5634	8.7828
TLN2	7.9675	11.5994	7.7157	12.2831	12.0224	6.9562	7.6018	7.1191	10.2054	11.4742	12.1588	8.4546	8.7828	8.2556	8.1986	12.1576	11.1980	8.5177	11.7070	7.0358	8.7562	7.1167	8.5258	6.9248	7.2149	9.0420	10.8986	7.1700	10.8818	10.9424	7.3031	5.7313	7.1248	8.3556	8.3307	7.1116	10.1662	11.3704	7.2479	6.9367	5.4510	10.7887	7.9494	8.1381	10.5243	7.5063	5.8430	10.1187	8.4319
FRG1	9.0967	8.4884	9.2498	9.0516	9.1108	8.7754	8.6974	9.1991	9.1141	9.3528	9.1634	8.7112	8.7216	9.1299	9.6877	8.8437	8.8801	9.1349	9.2114	9.2577	9.3149	9.2329	9.1986	9.5433	9.0489	9.1146	9.2048	9.3608	9.3150	9.3021	9.3873	9.3755	8.8606	8.6978	9.5058	9.2236	8.7949	9.1149	8.8785	8.7246	9.5318	10.2522	9.6272	9.4249	9.1229	9.1381	9.1101	8.9842	9.2494
FRG2	2.4986	0.0000	3.1180	5.3850	4.7680	0.4649	0.0000	0.0000	0.0000	1.9094	0.0000	0.0000	0.0000	0.0000	0.0000	0.0000	0.0000	0.0000	4.6417	0.0000	1.9581	0.0000	0.0000	0.7592	0.0000	0.0000	0.0000	0.0000	0.0000	0.0000	0.0000	0.0000	0.0000	0.4338	0.0000	0.0000	0.0000	0.0000	0.6204	0.0000	0.0000	0.0000	0.0000	0.0000	0.4100	0.0000	0.0000	0.0000	0.4868
RHEBL1	1.7336	2.0034	2.4644	1.3411	2.1403	2.3734	4.4401	2.5327	1.6558	1.5047	1.6380	2.1854	4.2700	2.8705	1.2536	2.7791	2.7869	2.2302	1.5609	2.4569	2.3125	2.1137	2.3743	2.7093	2.8296	2.0431	1.2085	2.6546	2.4427	1.7027	2.9910	1.3096	1.7002	1.2648	3.1454	2.9182	1.3232	2.4094	3.7397	2.0915	2.9002	3.9103	2.3433	2.0436	5.1098	2.8248	2.6031	3.7265	2.7265
ZNF41	8.8860	8.5997	8.2744	8.2796	7.7554	9.3039	8.6932	8.8308	7.9670	8.2512	7.8209	9.2711	8.5877	8.7527	8.4449	8.0208	7.9090	8.4226	8.0998	8.4946	8.8082	8.6924	8.7244	8.0826	8.3558	8.6017	7.8726	8.8563	8.2078	7.7759	8.8674	9.1668	8.2511	8.5692	9.1885	8.2950	8.3330	7.8696	8.0635	8.6965	8.8636	8.3500	8.8221	8.9766	7.2280	8.8897	9.0849	8.4375	8.7401
IFT80	8.1837	7.9984	8.4982	10.0894	10.4465	9.5000	7.6896	9.0843	8.9921	9.8276	9.1813	8.5980	8.0998	9.4003	9.0755	9.4916	6.7621	8.6491	10.2653	8.4461	8.9101	9.2645	7.8701	8.5183	6.9112	8.0488	8.9495	9.1871	10.0920	9.8118	9.1654	9.3825	9.2460	9.5950	8.9754	8.8813	9.2648	10.0321	7.3701	8.2905	9.3211	11.1121	9.4309	9.3176	9.5970	9.2535	8.7280	9.3446	9.0257
FBRS	10.2702	11.7999	11.3673	10.1568	10.3842	10.6259	11.5387	10.4699	10.8087	10.0035	10.1319	10.6546	11.3932	11.0670	11.5631	10.0837	11.0303	11.4072	10.0154	10.9324	10.7201	10.5842	10.6881	11.4416	11.7582	11.5674	10.6486	10.7239	10.4528	10.6691	10.6342	10.6148	9.8450	9.9637	10.5522	11.1024	10.1775	10.1551	11.3476	10.9967	10.4244	8.9885	10.6973	10.6814	10.3655	10.5916	10.6765	10.7263	10.7695
ZNF414	7.2273	8.9500	7.6685	7.6352	7.7690	7.7812	9.4039	7.7917	7.9129	7.5651	7.4346	8.0868	8.3460	8.9030	9.3782	7.5249	8.9158	8.4483	7.6293	8.2161	7.3419	8.0127	8.0873	8.9766	9.5661	8.1114	7.7520	8.5176	7.2777	7.7888	8.1504	8.2815	7.5661	7.4010	7.8648	8.7495	7.1171	7.5370	8.7547	8.4680	7.8170	7.1219	8.2745	7.9073	7.6359	8.3664	7.9478	7.6427	8.0059
IFT88	7.3475	5.5808	5.6117	9.6497	9.5720	6.5450	6.0524	6.9291	8.6221	9.4518	9.5343	6.8730	6.8585	6.9432	6.7023	9.4294	5.3804	6.8563	9.6146	6.6473	6.7661	7.0494	6.8015	6.1057	6.6325	6.6177	8.7191	6.9864	9.7236	9.4302	6.5018	6.7626	8.0649	8.0695	6.8395	6.9321	8.3761	9.4198	6.8778	6.6450	7.4706	10.0161	7.2871	6.9071	7.5898	6.8275	7.2811	8.5814	6.4477
IL10RA	7.8734	3.2628	6.6627	5.3201	5.6364	7.2687	8.5173	6.5719	8.6795	6.3792	8.3540	8.1676	8.0400	8.1686	7.2204	7.2683	9.8064	6.5876	5.6125	8.5492	8.6642	8.7878	9.1823	6.7409	7.5403	9.4543	7.8066	9.2778	6.8806	7.0635	8.1780	8.0952	7.3642	6.8888	4.4792	8.3731	8.6741	5.9647	8.1452	8.6460	7.1331	7.7049	6.2679	5.6910	8.7830	9.1938	7.2441	9.4978	7.1278
POU5F1B	2.6355	6.7266	4.8811	4.6916	5.0756	4.8645	4.5441	5.2210	4.0930	4.5553	4.2999	4.2085	8.0637	5.6964	4.7577	4.5066	4.5420	7.4095	5.2902	7.1279	4.4059	5.3599	5.2364	6.0004	6.6251	5.0396	4.6954	4.6534	4.3577	4.9085	6.6030	5.3019	3.5604	3.5264	6.2973	5.9191	5.3901	5.2621	5.9477	5.8762	4.4952	5.1231	5.2360	5.5697	1.7229	5.5701	3.6837	5.2238	5.2900
SP1	10.9493	10.9987	11.0256	10.9879	11.1201	11.0150	11.0270	10.8640	10.9382	11.0262	11.0901	11.5708	11.0285	10.9795	10.8862	11.1459	10.1306	10.8014	11.1858	10.8439	11.4078	10.9654	11.2770	10.9434	11.1750	11.0430	10.3828	11.0606	11.2924	11.2542	10.7064	11.5147	10.9299	10.7937	11.3771	10.8210	10.9434	10.9268	10.6874	10.9059	11.1828	10.5859	11.1075	11.1850	11.4628	10.6630	11.2300	11.6580	11.0397
SLC27A4	10.7007	10.7614	11.8368	10.1521	10.6411	11.1577	12.0518	11.0295	11.4066	9.7062	10.3046	10.2239	11.0849	11.3088	11.5028	10.0512	12.1694	11.1163	10.4567	11.1542	10.5840	10.5644	11.8793	12.4043	11.5435	10.3387	10.9879	11.4217	10.0557	10.4644	12.5848	9.8038	11.5412	10.2562	12.6168	11.3272	10.6211	9.8221	11.6940	11.5869	10.7567	9.5101	11.1387	10.8202	9.4305	10.8570	11.1148	9.3590	11.6155
SP2	9.6665	9.1983	8.3342	9.4903	9.8168	9.0211	9.3996	9.1794	9.8562	9.5724	9.7218	9.3392	9.3420	9.2828	8.8837	9.7016	9.0734	8.9546	9.6978	8.8882	9.3796	9.2209	9.4079	8.3478	8.9441	9.4905	8.6995	9.4447	10.3408	9.9493	9.4907	9.3005	9.4177	9.5396	9.0844	9.1152	9.5762	8.9787	8.6486	9.3732	9.3057	8.7712	9.0855	9.3540	8.4904	8.8897	9.1847	9.7600	9.0019
OLA1	9.9306	8.6515	10.0703	10.2059	10.0947	9.3004	8.8191	9.5494	10.0942	10.3868	10.3699	9.7601	8.8806	9.5100	9.7057	10.3040	8.6755	9.1158	10.3275	9.0424	10.8755	9.4268	9.8964	9.6479	8.7671	9.3886	10.5566	9.4337	10.1432	10.0125	9.4951	9.7559	10.6018	10.5339	9.7787	9.3067	10.3443	10.4871	9.2649	9.0802	9.6507	11.0979	9.7569	9.5742	12.5550	9.8184	9.5289	9.6678	9.3226
PNOC	0.0000	0.5159	0.0000	6.2212	6.5449	0.8158	0.4916	0.4843	0.3866	4.9478	2.3853	0.9162	0.0000	0.0000	4.2993	2.2614	0.7274	0.0000	6.3092	0.0000	1.8175	1.4136	1.7829	0.7592	0.0000	0.9198	0.9061	1.8672	4.1705	4.2294	1.8321	11.9160	1.4852	0.7668	0.0000	1.2090	0.8083	3.8009	0.6204	0.0000	0.0000	6.0935	0.4218	0.4297	1.2109	1.2041	0.0000	5.3733	0.8501
CNTF	3.3525	2.9780	3.0409	5.1684	3.4443	3.1125	3.2519	4.2517	4.0593	3.9300	3.8286	3.6571	3.4984	2.9034	3.5939	3.5662	2.9179	3.0677	3.1222	2.8652	2.2038	3.8155	3.9020	2.7093	4.0034	3.5579	2.5378	3.7588	2.7106	3.0610	2.4302	3.7623	2.5079	2.9382	4.0180	2.9315	3.4282	3.4200	2.9974	3.2351	3.9077	4.6557	3.2457	3.4590	2.6461	2.7871	3.5067	2.4380	2.7151
MCM10	2.2391	3.2628	2.4644	0.3859	1.4353	3.3397	3.3699	4.5931	2.8978	1.7212	2.0063	2.4424	4.1430	2.5198	2.1573	1.0249	2.0972	2.7534	1.2589	2.4569	3.9474	2.8725	1.7829	2.8545	2.2508	2.1912	3.3473	2.6546	2.5376	1.5720	2.1017	2.3410	2.8676	2.6465	5.2795	2.3031	3.5718	1.6582	2.9974	2.3441	4.2719	2.2373	2.4368	4.6203	8.0903	3.2107	2.1323	1.7567	3.2369
PDIA5	6.4967	7.4054	6.6945	8.7483	8.5995	7.6480	6.4374	7.9790	8.4260	8.8768	9.3743	7.1917	7.0298	7.8545	7.8677	8.8328	8.4452	7.5424	8.6459	7.1902	6.8676	7.3699	8.0612	8.1082	7.8148	7.9723	7.8807	8.0651	8.6221	8.5113	6.6084	7.7032	7.2150	7.7920	6.4110	7.1298	8.0783	8.7193	7.3840	7.3727	6.9398	8.9504	6.8678	7.5916	9.6172	7.8016	7.2387	8.7193	6.6341
SP4	7.9541	6.9080	6.4179	7.6962	7.7371	8.4511	8.0950	8.2161	7.3752	8.2941	7.4768	7.2904	7.4068	7.4824	7.2403	7.7192	6.7794	8.0147	8.1713	7.8257	7.6289	7.8327	7.7560	6.7315	6.8061	8.2211	6.2511	8.0669	8.8542	8.2196	8.7955	8.5108	7.2790	7.4335	7.3905	7.9494	6.5039	8.0487	6.8377	8.2164	8.2281	8.6356	7.7131	8.4182	7.7260	7.8486	8.7658	8.6538	7.3176
TMEM38B	8.9978	7.8383	8.5600	10.4878	9.5180	10.3793	8.9855	9.5933	8.8554	10.0480	8.8670	9.3240	9.3063	8.7598	8.4928	9.7970	8.7233	8.4364	10.5128	7.4641	8.7355	9.9630	9.0442	7.8338	6.3545	6.5299	8.5067	8.8071	10.7446	9.7489	9.9737	10.4152	8.5810	9.5545	9.4074	8.9592	8.6554	10.1497	7.6884	8.8986	11.0646	11.2504	11.0532	10.6860	8.7000	9.2729	10.8655	8.6671	11.0195
THUMPD3	9.8354	10.1071	9.9815	9.9451	9.9179	10.5925	9.5360	10.5931	9.7608	9.7622	9.5419	9.6518	9.0888	10.4364	10.6071	9.6468	9.1929	10.5384	10.0450	9.9973	9.4857	10.7856	9.5218	9.2553	9.0477	9.4367	10.2036	10.6566	10.1892	9.7858	10.6556	10.5437	10.0456	10.5716	11.1682	10.0793	9.9043	9.9355	9.3552	10.2417	10.6508	10.4176	10.4775	11.0897	9.3992	10.7224	9.7214	9.1384	9.7819
IGFBPL1	0.0000	0.0000	0.0000	0.0000	0.0000	0.0000	0.0000	0.0000	0.6912	1.5047	2.5430	0.0000	0.0000	0.0000	0.0000	0.4275	0.7274	0.4959	0.0000	0.0000	0.0000	0.7360	0.0000	0.0000	0.9559	0.0000	0.5231	0.0000	1.3097	0.0000	0.0000	0.4539	0.0000	0.0000	0.0000	0.0000	0.0000	0.7814	0.0000	0.0000	0.0000	0.4986	0.0000	0.0000	0.0000	0.0000	0.0000	1.6038	0.0000
SP5	1.5163	2.0034	6.8036	4.3229	4.1459	2.4756	4.7756	2.1985	3.6641	4.7649	3.6400	3.0691	2.4519	2.2274	4.3973	4.7846	5.9385	2.3511	5.8470	0.9246	5.5816	1.2211	4.0612	2.9864	2.5108	1.6913	6.2176	4.4056	4.1705	4.0446	2.3288	1.3096	3.4459	4.6555	0.8804	1.6719	4.1619	4.2727	2.5450	3.2574	4.0708	2.3584	2.8976	3.2742	5.9189	3.5688	1.0895	2.0212	2.0740
ATG4C	7.3099	5.9352	6.4703	7.9100	7.2185	7.2143	6.6680	6.5900	8.2064	7.7271	7.7376	7.7763	6.4593	6.9308	5.9195	7.7121	6.7446	5.9571	8.0153	6.3702	7.5970	6.3553	7.1592	6.6934	6.4114	7.1623	8.0159	6.7932	7.3050	7.4365	6.9099	6.4874	7.5454	7.2329	6.7409	6.6601	7.8647	7.9047	5.8835	6.4367	7.1441	8.3807	7.0854	6.2860	7.3951	7.1302	8.7067	7.6205	6.6282
ATG4B	9.3826	10.1183	10.3663	10.0816	10.5287	9.6268	10.2630	9.3345	10.2614	9.8689	9.7679	9.5956	10.1717	9.9414	10.0299	9.9747	10.2324	10.3104	10.1821	9.8479	10.7591	9.5272	10.0939	10.7335	10.7017	10.3918	10.3528	9.6327	9.9453	10.1845	9.9262	9.5990	8.9167	10.0416	9.7045	9.9596	9.7149	9.8042	10.4173	9.9063	8.4738	10.3886	10.0111	9.5911	9.1110	9.4882	9.3781	10.1510	9.4129
ATG4A	9.4359	9.5087	10.0703	8.9903	8.8870	9.6604	9.8382	9.4986	9.5067	8.8207	8.6980	9.0024	9.0791	10.2508	9.9372	8.6677	9.5767	9.0245	9.0720	9.4772	9.4520	9.4626	9.3810	9.6190	8.8965	8.8644	9.0834	9.4792	8.7503	8.7520	9.6357	9.2886	9.4319	10.0649	9.7555	9.7189	9.1181	9.0635	8.9694	9.4118	9.4674	9.7757	10.1534	9.7255	6.7306	10.1920	9.3842	8.2601	10.0630
THUMPD2	6.7546	5.4592	6.6170	7.3882	7.4667	5.5546	6.2577	6.0707	6.7417	7.6987	7.1210	5.9384	7.2149	5.3754	6.3327	7.2487	6.0569	5.6146	7.4729	5.9348	7.5310	5.6796	6.0027	6.2307	6.5039	6.3988	7.5683	5.6907	7.4554	7.4365	5.9562	6.5962	6.3885	6.4820	5.7164	6.0285	7.6442	7.5202	6.4778	5.7551	6.3159	8.4724	5.9170	5.5160	8.3004	6.0005	6.9272	7.5698	5.8172
LOC441208	6.7608	6.6171	5.3332	6.1102	5.8476	6.8744	5.9985	6.3780	6.1880	5.8342	5.7896	7.8595	7.5823	6.7522	5.7065	5.9148	5.8428	6.1611	6.1986	6.2392	6.9244	7.4324	6.3863	5.0682	6.0917	6.1767	4.8564	7.1365	5.4312	6.3901	7.1142	7.3804	6.2072	7.5188	7.1525	6.3324	5.4409	5.2070	5.8570	7.2659	6.8347	5.1569	7.2392	7.7206	6.7789	6.3316	6.8304	6.6475	7.2083
ATG4D	10.3279	11.2406	11.3600	9.7985	9.7915	10.6522	11.5945	9.9475	10.1432	9.1681	9.1278	10.0640	11.2715	10.7886	12.1112	9.4411	11.7446	10.8945	9.4023	10.7059	10.2741	10.3200	10.6024	11.8907	11.3393	9.8583	10.2108	10.4162	9.3286	9.4160	10.2955	10.4451	10.3127	10.0250	10.9112	10.6748	9.9738	9.5839	11.2662	10.5234	11.2209	8.6730	10.6604	10.0018	8.3870	10.2583	10.5236	8.9521	11.1508
PHOX2A	0.5510	1.1952	0.0000	0.6901	0.7499	0.4649	0.4916	0.0000	0.0000	0.0000	0.0000	0.0000	0.4921	0.6098	0.7589	0.0000	0.0000	0.4959	0.0000	0.0000	0.4443	0.4145	1.2600	2.7093	2.1008	0.5320	0.0000	0.9950	0.4539	0.0000	1.5003	0.0000	0.0000	1.7888	0.0000	0.5234	0.0000	0.0000	0.6204	0.8604	0.0000	0.0000	1.0134	0.0000	0.0000	0.5206	0.6452	0.0000	0.0000
PHOX2B	0.0000	0.0000	3.2609	0.0000	0.0000	0.0000	0.0000	0.0000	0.0000	0.0000	0.0000	0.0000	0.0000	0.0000	0.0000	0.0000	0.0000	0.0000	0.0000	0.0000	0.0000	0.0000	0.4316	0.7592	0.0000	0.0000	0.0000	0.0000	0.0000	0.0000	0.0000	0.0000	0.0000	0.0000	0.3565	0.0000	0.0000	0.0000	0.0000	0.0000	0.0000	0.0000	0.0000	0.0000	0.0000	0.0000	0.0000	0.7483	0.0000
SNORD114-31	0.0000	0.0000	0.0000	0.0000	0.0000	0.0000	0.0000	0.0000	0.0000	0.0000	0.0000	0.0000	0.0000	0.0000	0.0000	0.0000	0.0000	0.0000	0.0000	0.0000	0.0000	0.0000	0.0000	0.0000	0.0000	0.0000	0.0000	0.0000	0.0000	0.0000	0.0000	0.0000	0.0000	0.0000	0.0000	0.0000	0.0000	0.0000	0.0000	0.0000	0.0000	0.0000	0.0000	0.0000	0.0000	0.0000	0.0000	0.0000	0.0000
SNORD114-30	0.0000	0.0000	0.0000	0.0000	0.0000	0.0000	0.0000	0.0000	0.0000	0.0000	0.0000	0.0000	0.0000	0.0000	0.0000	0.0000	0.0000	0.0000	0.0000	0.0000	0.0000	0.0000	0.0000	0.0000	0.0000	0.0000	0.0000	0.0000	0.0000	0.0000	0.0000	0.0000	0.0000	0.0000	0.0000	0.0000	0.0000	0.0000	0.0000	0.0000	0.0000	0.0000	0.0000	0.0000	0.0000	0.0000	0.0000	0.0000	0.0000
LRGUK	2.2391	2.8113	2.4644	2.4855	3.5319	3.7186	3.0545	6.9756	2.7737	2.4840	2.4663	2.1854	3.1906	1.8602	3.6743	2.8498	0.0000	1.6093	2.8892	0.9246	0.0000	3.3672	4.6871	2.3660	0.0000	1.6913	1.2085	3.9907	3.5049	3.9945	4.9195	3.8756	1.2325	1.4614	0.0000	3.1490	2.0016	1.9542	4.9832	4.7381	1.6577	3.0032	1.7557	1.9168	0.9900	3.7192	2.1323	3.2983	3.6597
MPHOSPH8	10.1990	8.2847	8.6455	9.7943	9.7826	9.2337	8.8912	9.5594	9.1220	9.7902	9.6698	9.2662	9.0249	9.1501	8.6626	9.8822	8.2936	9.3560	9.6704	10.0175	9.1051	10.1892	9.1275	8.3812	8.7593	8.9065	9.0552	9.2490	9.4184	9.7517	9.6090	9.6303	10.0289	10.0382	9.6492	9.3007	9.5425	9.4827	9.2687	9.3926	9.6214	9.1481	9.4861	9.9127	9.4778	9.4644	9.8443	10.4154	9.1672
UPK2	0.5510	1.4434	0.0000	0.3859	0.4232	0.0000	0.0000	0.0000	0.9425	8.0102	0.6812	1.1262	3.4806	0.6098	0.0000	0.4275	2.0972	0.0000	0.8765	0.0000	0.0000	0.4145	0.4316	2.1579	2.5108	1.4769	0.0000	0.9950	1.0767	0.8841	0.7921	1.0766	0.5360	0.0000	0.6421	0.5234	0.0000	0.0000	2.0786	1.1526	0.4428	0.0000	0.4218	0.4297	1.2109	1.6659	0.0000	3.4406	0.0000
CFH	7.5035	6.4640	6.8720	8.2839	8.2577	5.9590	6.6271	8.1809	6.9532	10.0442	10.1679	7.4720	7.3030	6.4389	6.6732	10.2367	7.8155	6.9114	8.1948	10.1782	8.7658	8.0887	8.2809	6.9083	5.9672	8.7299	7.1777	8.1881	8.7037	9.4669	7.2064	7.5090	6.5839	7.6755	6.0633	8.2950	9.2838	9.9737	6.4246	8.1579	5.9473	8.9311	5.9089	7.6870	9.0189	10.1904	7.3870	11.6083	9.5161
CFI	9.3583	6.1687	5.6641	9.8195	10.2606	5.9677	6.7190	8.9841	10.9805	10.0259	12.4240	6.4438	7.5483	10.0684	7.9263	11.5459	7.0673	6.7776	10.2427	8.1052	7.1755	9.5789	9.1857	6.4523	6.1878	7.8127	9.2271	9.2412	10.5492	12.2327	8.2698	7.4245	10.3067	9.2466	6.5598	7.6901	9.6750	10.3943	10.1455	8.4976	6.7410	10.6492	6.4967	7.5785	8.7158	9.1787	7.2916	10.7606	7.2239
PNP	10.1365	8.3734	9.3934	11.5119	12.8734	10.3028	10.4157	10.3374	11.8598	12.1557	11.9716	9.9956	10.6418	8.8481	8.7625	12.1433	10.6548	8.0796	11.6313	10.3493	11.6366	9.2847	9.6569	9.7890	8.5162	10.6365	11.3707	9.4212	12.9728	12.3327	10.1992	9.3190	9.4422	9.3370	9.6202	9.2734	11.4693	11.8061	9.7286	9.0146	10.0931	12.0065	10.1649	9.5056	10.2373	9.2960	10.7502	10.8497	10.4300
ANKFY1	10.5355	10.3470	10.7124	10.6845	10.7782	11.0808	10.5315	9.7378	11.1359	10.3878	10.6514	11.0189	10.3775	9.8157	9.4428	10.6328	10.8743	10.0048	10.8230	10.4680	10.1842	10.3316	10.7165	9.8541	10.0250	10.5918	10.6908	10.7160	9.9125	10.3488	10.0949	9.9710	12.0392	11.5416	10.4265	10.0659	11.0154	10.2514	10.6469	10.2152	9.7187	9.6224	9.8362	10.0714	10.4695	10.0365	10.4434	10.8684	10.2415
C1orf14	0.0000	0.5159	0.0000	0.0000	0.0000	0.0000	0.0000	0.0000	0.0000	0.0000	0.0000	0.3737	0.0000	0.0000	0.0000	0.0000	0.0000	0.0000	0.0000	0.0000	0.0000	0.0000	0.0000	0.0000	0.0000	0.5320	0.0000	0.0000	0.0000	0.0000	0.0000	0.0000	0.0000	0.0000	0.0000	0.0000	0.0000	0.0000	0.0000	0.0000	0.0000	0.0000	0.0000	0.0000	0.0000	0.0000	0.0000	0.7483	0.0000
CFB	9.2501	2.7201	2.0577	9.2694	10.6240	2.8997	5.3211	7.6180	5.4089	9.5183	11.6942	4.2508	4.8767	5.1588	7.5904	9.8500	6.8302	4.6556	9.1370	9.6223	6.4990	7.6956	5.8692	4.6174	4.3461	7.0980	5.3648	8.1925	9.5329	11.4711	7.1266	4.5259	8.1313	5.4641	3.4713	5.0972	6.7249	9.4015	10.3049	5.3845	4.6884	10.6873	3.0824	6.0941	8.0599	8.6281	4.5233	10.4400	6.4869
OR5P3	0.0000	0.0000	0.0000	0.0000	0.0000	0.0000	0.0000	0.0000	0.0000	0.0000	0.0000	0.0000	0.0000	0.0000	0.0000	0.0000	0.0000	0.0000	0.3546	0.0000	0.0000	0.0000	0.0000	0.0000	0.0000	0.0000	0.0000	0.0000	0.0000	0.0000	0.0000	0.0000	0.0000	0.0000	0.0000	0.0000	0.0000	0.4430	0.0000	0.0000	0.0000	0.0000	0.0000	0.0000	0.0000	0.0000	0.0000	0.0000	0.0000
OR5P2	0.0000	0.0000	0.0000	0.0000	0.0000	0.0000	0.0000	0.8462	0.0000	0.5454	0.0000	0.0000	0.0000	0.0000	0.0000	0.0000	0.0000	0.0000	0.0000	0.0000	0.0000	0.0000	0.0000	0.0000	0.0000	0.0000	0.0000	0.0000	0.0000	0.0000	0.0000	0.0000	0.0000	0.0000	0.0000	0.0000	0.0000	0.4430	0.0000	0.0000	0.0000	0.0000	0.0000	0.0000	0.0000	0.0000	0.0000	0.0000	0.0000
MLLT4	11.3311	11.2257	10.1244	11.4613	11.7209	10.7254	10.9565	10.6597	12.1775	11.2303	11.3201	11.2846	11.4528	10.9874	10.4403	11.2268	11.0312	10.6930	11.5562	10.7549	11.3790	11.0867	11.0111	10.0240	11.1997	11.1579	10.8571	10.8156	11.6307	11.5273	10.7791	10.8308	11.8226	11.6492	11.3446	10.6674	11.1341	11.1172	10.6362	11.3847	10.7813	10.4289	10.7810	11.1519	10.4828	10.5348	11.2195	11.6234	10.6635
SNORD115-6	0.0000	0.0000	0.0000	0.0000	0.0000	0.0000	0.0000	0.0000	0.0000	0.0000	0.0000	0.0000	0.0000	0.0000	0.0000	0.0000	0.0000	0.0000	0.0000	0.0000	0.0000	0.0000	0.0000	0.0000	0.0000	0.0000	0.0000	0.0000	0.0000	0.0000	0.0000	0.0000	0.0000	0.0000	0.0000	0.0000	0.0000	0.0000	0.0000	0.0000	0.0000	0.0000	0.0000	0.0000	0.0000	0.0000	0.0000	0.0000	0.0000
CREBBP	11.0362	11.8056	11.6058	10.6137	10.6539	11.4903	11.6022	11.1829	11.2054	10.5991	10.8675	11.8156	11.6443	11.2352	10.8193	10.9254	11.0117	11.7137	10.8036	11.2993	11.3692	11.2981	11.2813	10.9615	11.6241	11.4382	10.6352	11.2849	10.5619	10.9589	11.1272	11.5043	10.8822	11.0323	11.2935	11.4876	11.0950	10.5097	10.8567	11.6273	10.9647	9.0892	11.2817	11.6235	10.8613	11.0509	11.4234	11.7692	11.5105
PNN	10.3511	10.7710	10.4000	9.8160	10.4493	10.2109	10.4471	10.4441	10.1480	10.2361	10.0468	10.6496	10.6916	10.2514	10.9572	10.2088	10.5539	10.9444	10.0041	10.5978	11.5964	10.3007	10.6789	10.9357	11.0858	11.0573	10.3629	9.9428	10.7094	10.8520	10.3238	11.3769	10.0171	10.3035	10.7431	10.7248	10.2965	10.2950	10.4336	10.5121	10.8131	9.8073	10.6135	11.1156	10.8978	10.6130	10.3523	11.0922	10.7612
PHYHIPL	1.7376	5.8335	3.6229	10.1776	9.4234	4.4604	5.0947	3.6369	6.9973	9.5731	9.4272	4.5411	6.1380	4.5923	5.9295	9.5789	4.3424	5.5528	10.2613	5.8174	7.4586	4.3862	3.9516	8.4536	5.4817	4.7617	8.5545	3.9296	9.7023	9.7532	2.9608	5.6219	0.8486	2.7770	2.6879	4.4108	9.6713	10.3317	3.9399	3.0422	4.0751	9.6817	4.1652	4.3909	2.3419	4.9200	6.5624	8.9149	5.4011
ATP6V0E1	12.1085	12.3009	12.7145	12.2918	12.4350	12.3823	12.6359	13.3770	12.1468	12.2883	12.1953	11.7874	12.6041	13.1832	13.2325	12.3248	12.1045	13.1743	11.9701	12.9151	11.6169	12.6940	12.7541	12.2542	11.7668	11.8455	12.1146	12.5824	12.2021	12.3701	13.1079	12.4867	12.5767	12.4599	12.5523	12.6201	11.3692	12.2362	13.1781	12.8124	12.8137	13.0653	12.4201	12.7905	11.4339	13.2299	12.6913	12.2106	12.6704
ATP6V0E2	11.6866	12.3090	12.0334	10.4305	11.0746	11.2235	11.9912	11.5706	11.4482	10.5862	11.2473	11.1650	9.7565	11.7307	12.7549	10.9790	13.4626	11.6303	10.8826	11.7444	10.5450	10.3329	11.7805	12.7452	11.9714	10.8986	11.8056	11.3609	11.0051	10.1193	11.5483	10.4621	10.7625	11.8289	10.6220	11.4912	11.6034	10.3531	13.1875	11.6512	9.5364	10.9929	11.5571	11.0698	6.2532	11.4371	11.5449	9.1511	12.1252
RNF128	0.0000	2.6227	0.9289	10.3266	10.4599	0.4649	0.4916	7.6384	2.9561	10.0112	10.2144	3.1674	2.4519	3.2354	4.6568	9.6418	10.7665	2.0982	10.4501	1.8853	7.3641	2.6610	6.9875	1.2540	0.9559	6.7961	2.7401	2.7285	9.3587	9.2741	5.0527	3.2484	9.4971	10.2308	2.3798	2.1693	4.6459	9.5747	1.0529	1.7851	3.0948	10.2483	2.2434	3.5554	3.8227	3.4008	0.6452	7.2791	2.4369
CFP	4.2931	2.1504	3.1180	2.4042	3.7302	3.5879	5.0118	2.9600	4.9307	3.3489	5.9175	4.0073	4.3584	4.9536	5.4792	4.6121	4.9618	2.6629	3.3887	5.2064	6.0740	5.1543	4.6674	6.3210	4.3411	6.1407	5.6549	4.9446	5.2608	5.9646	4.4005	2.6266	3.9018	3.9756	2.5274	6.1038	6.7949	2.1997	5.0780	4.0791	3.4670	6.1365	3.2463	2.9891	4.1774	4.4214	4.4131	6.3316	2.0740
AAAS	9.1126	10.0741	9.2594	9.2665	9.6240	9.8706	10.3140	9.8462	9.1189	9.2939	9.1077	9.5756	9.6754	10.1006	10.6205	9.3332	9.5555	10.5115	9.3650	10.0367	9.1652	9.8604	9.3643	10.2126	10.0178	9.4616	9.7609	10.0925	9.3987	9.4611	9.9359	10.0690	9.2836	9.5930	9.7924	10.0700	9.1500	9.4423	9.8189	9.8008	9.8918	9.3294	9.9450	10.0663	9.6111	9.7281	9.4227	9.0384	10.0112
HAMP	3.6044	0.0000	3.0409	0.0000	0.4232	0.0000	3.6286	0.0000	3.1181	0.0000	0.0000	1.8724	4.2700	2.3810	2.1573	0.7569	3.2517	1.7914	0.6390	2.5703	1.0580	3.6983	3.9353	0.0000	0.5557	1.6913	7.1690	3.7278	1.6863	0.3583	1.9732	4.7875	3.5043	1.2648	0.3565	2.9182	3.0893	0.0000	6.0796	3.7260	0.4428	0.0000	1.0134	0.4297	2.7199	4.7357	0.0000	1.4327	2.0740
ZNF394	9.0807	8.6805	9.1069	8.4763	8.7815	8.9998	9.7125	9.1942	8.2810	8.7190	8.3094	8.3975	9.5973	9.4964	9.9565	8.5196	8.6475	9.5469	8.0506	9.1783	8.2546	9.0062	8.4912	9.2876	9.2018	8.9092	8.9635	8.8470	8.9327	8.7920	9.1900	9.1168	8.6424	8.7656	8.9229	9.4924	8.3761	8.7413	8.9848	8.9742	9.1782	8.9743	9.3090	9.1257	8.4285	9.5047	9.4274	8.8631	9.2664
SIDT1	4.8764	4.0796	7.2558	5.8892	6.6417	7.1693	7.1568	1.7627	7.3937	5.9459	6.4228	5.2124	7.9504	3.9755	7.7334	5.5077	8.6801	6.1020	5.5452	5.4333	5.0170	6.3316	7.7207	7.3307	8.1729	8.0785	6.7204	7.6122	5.4798	6.0468	5.7063	8.1165	5.9480	4.6951	2.6613	8.1909	7.3673	5.8436	4.0516	6.5789	3.2112	5.4840	6.2029	3.1668	4.0686	6.4724	6.7034	6.8692	7.1402
SERPINA10	0.0000	0.0000	0.5379	2.0239	2.3478	0.4649	2.0868	1.1353	0.0000	0.0000	1.7715	0.3737	0.4921	1.0372	0.0000	3.1025	0.0000	0.8643	1.4178	0.0000	0.4443	0.7360	1.9222	0.0000	0.0000	0.0000	0.0000	1.9926	1.5103	0.3583	1.8321	1.8431	0.0000	0.0000	0.0000	0.0000	0.0000	1.2854	0.0000	0.0000	0.4428	2.3584	1.7557	0.7604	0.0000	0.0000	0.6452	0.4221	1.7689
SIDT2	9.1569	10.5070	8.6931	9.1125	9.4700	9.8412	10.6927	10.1682	9.5767	9.4243	9.7153	10.3057	10.3392	10.2883	9.2635	9.7449	11.0845	10.3782	9.5259	10.1197	9.7087	10.4918	10.4336	10.4240	11.2082	10.3257	9.3427	10.9855	9.4406	9.5906	9.9948	9.9890	10.0568	9.6928	9.7541	10.5502	9.4132	9.4504	10.6850	10.1326	10.6669	8.5777	10.1788	10.4133	9.3090	9.8258	10.1641	10.4095	12.1420
SNORD115-7	0.0000	0.0000	0.0000	0.0000	0.0000	0.0000	0.0000	1.3056	0.0000	0.0000	0.0000	0.0000	0.0000	0.0000	0.0000	0.0000	0.0000	0.0000	0.0000	0.0000	0.0000	0.0000	0.0000	0.0000	0.0000	0.0000	0.0000	0.0000	0.0000	0.0000	0.0000	0.0000	0.0000	0.0000	0.0000	0.0000	0.0000	0.0000	0.0000	0.0000	0.4428	0.0000	0.0000	0.0000	0.0000	0.0000	0.0000	0.0000	0.0000
TAF8	8.6854	8.8161	8.6998	9.2250	8.8341	8.8462	8.9552	8.4918	9.8091	9.2169	8.8548	8.7244	8.8893	8.7171	8.8689	9.1456	8.6893	8.5855	8.9747	8.8139	8.4369	8.2954	8.9599	8.6081	8.4460	8.9822	9.5090	8.5395	8.4814	9.0630	8.8786	8.8893	9.1922	9.1475	8.5331	8.8676	9.1755	9.1279	8.6174	8.7858	8.3929	8.8339	8.7397	8.7443	8.8667	8.8262	8.5848	9.2816	8.6751
PISRT1	0.0000	0.0000	0.0000	0.0000	0.0000	0.0000	0.0000	0.0000	0.0000	0.0000	0.0000	0.0000	0.0000	0.0000	0.0000	0.0000	0.0000	0.0000	0.0000	0.0000	0.0000	0.0000	0.0000	0.0000	0.0000	0.0000	0.0000	0.0000	0.0000	0.0000	0.0000	0.0000	0.0000	0.0000	0.0000	0.0000	0.0000	0.0000	0.0000	0.0000	0.0000	0.0000	0.0000	0.0000	0.0000	0.0000	0.0000	0.0000	0.0000
SIX4	9.8929	6.4356	2.5779	6.1356	7.0543	9.5045	9.3777	8.1907	6.8494	6.6138	5.9175	6.7114	4.5707	8.2948	7.3112	6.4411	3.6026	9.2108	6.9912	5.8475	6.8361	8.7028	8.8616	8.7401	7.2774	8.1161	7.5381	9.1133	7.6827	7.7497	9.2700	8.3104	8.0601	8.4352	7.2138	8.7003	6.5099	6.5392	8.3610	7.7677	7.0766	6.5965	6.7724	9.2126	8.1196	8.7756	8.4702	6.0721	8.5038
LOC283070	6.6780	8.8474	9.4872	6.0108	5.8130	8.9673	9.2216	9.7330	5.6575	5.9673	6.4177	7.2489	8.2890	8.7153	6.8567	6.0931	6.0989	9.0290	6.1082	9.6124	7.8968	9.4565	7.6697	8.8328	7.4997	7.8438	5.8749	8.6974	5.6166	6.5287	9.0437	9.3047	9.3083	8.2811	7.7937	9.4516	6.1620	6.9944	9.0226	9.0996	9.5078	5.1735	9.1602	9.5557	6.7527	8.7496	9.3915	8.3242	8.8115
SIX6	0.9488	0.0000	0.0000	0.0000	0.4232	1.5365	0.0000	0.0000	0.0000	0.0000	0.0000	0.0000	0.4921	0.0000	0.7589	0.0000	0.0000	8.4516	0.3546	7.6171	0.0000	0.0000	0.0000	5.3389	0.0000	0.0000	0.0000	0.0000	0.0000	0.0000	9.6231	0.4539	0.0000	4.3176	7.6216	9.3037	0.0000	0.0000	0.0000	1.7851	0.0000	0.0000	0.0000	9.6422	0.0000	3.2107	3.0587	0.0000	0.4868
PM20D1	1.2602	0.0000	0.0000	4.0298	3.5738	0.0000	0.0000	1.1353	0.9425	5.4505	9.4372	0.0000	0.0000	0.6098	0.0000	7.4528	0.7274	1.7914	2.7165	1.4834	1.9581	1.2211	2.1659	1.9146	1.2689	3.1741	0.0000	3.6538	4.1406	1.9331	1.0686	0.0000	0.9258	1.9283	1.0849	0.9065	2.0016	3.0954	1.0529	1.7851	0.0000	1.4066	0.4218	1.7777	0.9900	2.4186	0.0000	2.6867	0.0000
MR1	10.5118	9.5752	10.0058	8.0401	8.4984	9.4483	8.2221	10.4140	8.0003	8.0682	7.5225	9.6843	9.5620	9.0275	8.1361	7.6416	9.4620	9.1180	8.2139	9.2912	9.9851	9.8099	9.5563	8.4254	8.5419	9.7229	7.4067	9.4344	8.1933	7.8197	9.7505	9.5858	10.4615	9.6054	9.4941	8.7626	8.2973	7.4177	8.8997	9.2713	9.3195	9.0594	9.4452	9.7565	5.7617	8.5499	10.2091	7.7785	9.6895
MGC4473	2.6127	0.0000	0.0000	1.3411	0.7499	0.0000	1.1493	0.0000	2.7073	2.7034	2.6158	0.9162	0.0000	1.3664	1.2536	1.9106	0.0000	0.0000	0.6390	1.8853	0.4443	3.3199	0.4316	2.3660	0.0000	0.0000	5.2699	1.2167	0.4539	1.9331	3.8973	0.0000	1.4852	0.0000	0.3565	0.0000	5.5256	1.6582	1.0529	0.8604	1.0549	1.4066	1.0134	0.0000	0.0000	2.5313	0.6452	0.7483	1.1401
SIX3	0.0000	0.0000	0.0000	0.0000	1.2409	1.7141	0.8576	0.0000	0.3866	0.5454	2.2082	0.3737	0.0000	0.0000	0.0000	0.7569	1.2088	0.0000	0.0000	0.0000	0.7836	0.4145	0.4316	0.7592	0.0000	0.0000	0.0000	0.0000	0.7986	0.8841	0.0000	0.0000	0.0000	0.0000	0.0000	1.2090	0.0000	0.4430	0.0000	0.0000	0.0000	0.8684	0.0000	0.0000	0.4100	0.5206	0.0000	0.0000	0.0000
SNORD115-4	0.0000	0.0000	0.0000	0.0000	0.0000	0.0000	0.0000	0.0000	0.0000	0.0000	0.0000	0.0000	0.0000	0.0000	0.0000	0.0000	0.0000	0.0000	0.0000	0.0000	0.0000	0.0000	0.0000	0.0000	0.0000	0.0000	0.0000	0.0000	0.0000	0.0000	0.0000	0.0000	0.0000	0.0000	0.0000	0.0000	0.0000	0.0000	0.0000	0.0000	0.0000	0.0000	0.0000	0.0000	0.0000	0.0000	0.0000	0.0000	0.0000
WASH3P	8.8959	9.7768	9.1420	9.3020	9.1751	8.8792	9.3935	9.2501	8.7553	9.1154	8.2275	9.1769	10.1399	9.3668	10.8374	8.7335	10.2347	9.7909	9.4416	9.7654	8.6795	9.2385	9.5293	10.1586	10.3018	9.8552	9.7932	9.2561	7.7902	8.6854	9.5009	9.5754	7.9489	8.8080	9.3984	9.6562	8.5408	9.2325	10.3175	9.3839	10.0116	8.6928	9.9235	9.6409	8.4598	9.4221	9.5388	9.0309	9.0442
CNPY4	5.6120	7.7460	7.2256	8.1594	8.2269	6.1332	7.2092	6.5953	8.0596	8.1428	7.8034	6.7356	6.0541	6.9120	6.3694	8.0341	7.3772	7.4025	8.0595	6.9856	6.8721	6.5265	7.0534	7.2476	7.8651	7.0405	7.6011	6.6847	7.3644	7.6938	6.7426	5.8095	6.2419	7.4881	5.9952	6.9779	7.4315	8.4013	7.2931	6.9027	6.5440	8.2182	6.8678	6.5598	9.0371	6.7596	6.4478	8.3915	6.3587
CNPY3	8.7161	8.8501	9.3370	9.9585	10.0706	7.8229	9.6585	8.1729	10.4519	9.8366	9.8156	8.5601	9.3447	8.7892	9.3387	9.8048	9.5643	9.0119	9.8653	9.3589	9.1369	8.9255	9.1428	9.5447	9.0856	9.4114	10.3052	9.0262	10.0161	10.1574	8.8964	8.6594	8.4991	8.8492	7.8906	8.9856	9.5264	10.0790	9.4982	9.2268	8.8457	10.2541	8.0855	7.9052	10.3801	9.6239	8.5154	10.3831	8.7073
CNPY2	9.5279	10.5385	9.5761	10.0211	9.8250	9.9724	10.8151	10.0736	9.8610	10.0984	10.0472	10.3790	10.2633	10.4522	10.9925	10.3352	9.8107	10.9605	9.9519	10.4996	10.1599	10.1764	9.7851	11.1185	10.5436	10.1063	10.4174	10.2950	9.6735	9.9669	9.8894	10.2802	9.3986	10.0715	9.9907	10.2543	9.6237	10.3212	10.5364	10.1259	10.5942	10.6537	10.2471	10.1910	10.4584	10.5604	10.2146	10.0712	10.1558
CNPY1	0.0000	0.0000	0.0000	0.3859	0.0000	0.0000	0.4916	0.0000	0.0000	0.5454	0.3805	0.0000	0.0000	0.0000	0.0000	0.0000	0.0000	0.0000	0.0000	0.0000	0.0000	0.0000	0.0000	0.0000	0.0000	0.0000	0.0000	0.0000	0.0000	0.0000	0.0000	0.0000	0.0000	0.0000	0.0000	0.0000	0.0000	0.0000	0.0000	0.0000	0.0000	0.0000	0.0000	0.4297	0.0000	0.0000	0.0000	0.0000	0.4868
NODAL	1.5163	2.7201	2.0577	0.3859	1.8980	3.6764	2.2185	0.4843	1.1565	1.7212	2.2082	1.3095	2.6518	2.8705	3.8228	1.6181	3.8191	2.5663	1.8105	2.3338	1.8175	1.8728	2.4682	2.7093	3.6722	2.4486	0.0000	2.9913	1.6863	1.0892	1.8321	2.7105	3.8122	0.4338	1.2639	3.1490	1.7019	1.6582	1.3852	2.5590	3.5131	2.6705	3.3460	2.0436	0.0000	1.6659	2.8488	2.6085	2.0740
SYNJ1	8.3818	7.5874	7.5307	8.6282	8.4764	8.7205	7.5434	7.7655	9.3264	8.6365	8.9582	8.5758	7.5793	7.6505	6.8218	9.1683	8.7996	6.8916	8.7890	8.4655	8.2900	8.4000	7.7396	6.8661	7.0811	8.2168	8.7131	8.6339	8.6167	9.0385	8.1997	8.4420	8.9032	8.8925	8.8318	8.7655	9.0349	8.4991	7.1746	8.1371	8.8298	8.4741	8.9315	8.8015	8.5009	7.7789	8.3025	9.0440	9.2711
KNDC1	8.5307	10.1960	9.5940	3.0096	7.3081	9.8648	9.1615	6.0877	10.1926	6.5796	6.0872	6.5838	1.6005	9.2090	8.7229	7.2970	5.2866	9.9909	4.6417	9.2093	7.3861	9.9086	8.5340	6.1903	10.5887	3.1741	1.4584	9.4128	4.3381	4.8948	9.0948	8.7928	7.6460	9.6997	9.8453	9.6381	1.0886	5.4399	3.4867	10.1175	9.7683	3.5008	10.2095	9.8897	8.0763	9.1235	7.9379	4.5080	9.3316
HMG20A	9.6934	10.3952	9.9515	9.5792	9.1589	10.6314	9.8343	9.9672	9.4715	9.9781	9.5564	9.4261	10.1236	9.9945	9.9208	9.7846	10.6239	10.4820	9.6963	10.5746	9.0144	10.0307	10.1086	9.3161	9.5892	9.8043	9.8228	9.9792	9.7486	9.8027	9.7993	10.1445	9.7335	9.8629	8.6892	9.9399	9.4401	9.8876	10.1003	10.0859	9.8978	9.7559	10.0990	9.8823	9.8534	10.0371	10.3145	10.1244	10.0914
HMG20B	9.5594	11.4875	10.6081	10.6258	10.5073	10.3166	10.8712	10.0477	10.6415	10.3799	10.2684	10.6583	10.4123	10.7919	11.1981	10.5091	11.1935	10.6057	10.6419	10.7188	10.3035	10.1978	10.4467	11.5243	11.3047	10.1058	10.8251	10.3647	10.0274	10.3488	10.5773	10.5315	10.0227	9.9412	9.9495	10.7692	10.0324	10.6675	10.9884	10.6311	10.4565	10.5258	10.5051	9.7721	11.3024	10.3816	10.0525	10.4607	10.7396
PHOSPHO2	4.7521	3.7515	5.6381	6.1206	5.8383	5.6118	4.9373	5.4620	4.5121	6.3348	6.1142	5.1537	4.7339	5.1374	4.2476	5.3223	4.6959	4.7466	5.9035	4.5790	6.1418	5.4128	5.5011	3.9582	4.1249	4.9894	4.6110	5.1998	6.1168	5.9322	5.8906	5.3153	5.1329	7.0249	5.3962	5.6431	5.4030	5.8704	4.7438	5.6418	5.7197	6.7388	4.9955	5.2788	5.2659	5.7322	6.2800	5.9466	5.5128
AAGAB	10.2659	11.0364	10.3564	10.0330	10.2754	10.5725	10.4889	10.5008	10.5701	10.1994	10.1174	9.7136	10.7949	10.6413	10.4674	9.9948	10.2887	10.5625	10.0057	10.8418	9.4594	10.6906	10.7519	10.3197	10.5643	10.5068	10.1728	10.7357	10.4683	10.3460	11.1265	10.5465	10.2529	10.4299	11.5909	10.6478	10.4371	9.9233	10.7594	10.7338	10.4587	10.9425	10.6306	10.9202	10.0740	10.7888	10.4498	9.5763	10.5080
C4orf19	9.7746	8.7585	10.3390	9.0507	8.6583	10.1226	9.2138	10.1262	9.4044	9.0947	9.6520	9.2764	9.9887	9.9173	10.2599	8.7715	9.8593	8.9795	9.0134	9.5499	9.6774	10.2072	9.9001	9.3019	8.9744	8.9600	10.6481	9.9948	9.2714	9.5730	10.2727	9.8469	10.0303	10.0444	9.9914	9.7099	10.4837	8.8886	10.2731	10.3110	9.8309	9.0017	9.6340	9.7480	4.5321	10.3263	8.9266	7.5209	9.8271
C3orf79	0.0000	0.0000	0.0000	0.0000	0.0000	0.0000	0.0000	0.8462	0.0000	0.0000	0.0000	0.0000	0.0000	0.6098	0.0000	0.0000	0.0000	0.8643	0.0000	1.2309	0.0000	0.7360	0.0000	0.0000	0.0000	0.5320	0.0000	0.0000	0.0000	0.0000	1.5003	0.4539	0.0000	0.7668	0.0000	0.9065	0.0000	0.0000	0.0000	0.8604	0.4428	0.4986	0.0000	0.4297	0.0000	0.0000	0.0000	0.0000	0.0000
SLC7A6OS	7.7194	7.8220	8.2933	7.8169	7.4444	7.6673	7.8414	7.9657	7.5120	7.8245	7.0958	8.1774	8.7001	8.0857	6.6668	7.4210	7.5743	7.9538	7.8092	7.4437	7.9301	7.7403	7.6909	7.6481	8.2639	8.0192	7.9556	7.6678	7.3370	7.6986	8.2851	8.0480	7.7007	8.2678	8.2223	7.8817	7.5115	7.6625	8.0156	7.6831	7.0709	7.9988	7.9601	8.2152	7.9380	7.6539	7.8774	7.8698	8.0075
C3orf77	0.0000	0.0000	0.0000	0.3859	0.0000	0.0000	0.0000	0.0000	0.0000	0.0000	0.9300	0.0000	0.0000	0.0000	0.0000	0.4275	0.0000	0.0000	0.0000	0.0000	0.4443	0.4145	0.0000	0.0000	0.0000	0.0000	0.0000	0.0000	0.0000	0.0000	0.0000	0.0000	0.0000	0.0000	6.6268	0.0000	0.0000	0.4430	0.0000	0.0000	0.0000	0.8684	0.0000	0.7604	0.0000	0.0000	0.0000	0.0000	0.0000
C3orf75	8.2645	9.3187	8.8143	9.4624	9.4521	9.1541	8.6603	9.0765	9.3195	9.4394	8.7815	8.0373	8.2433	9.2569	9.6409	9.1812	8.8841	9.3064	9.4730	9.2038	7.7997	8.8484	8.2986	8.6805	8.6250	8.5884	9.8558	9.1159	9.2242	9.2301	9.0606	8.7649	8.2340	8.6595	10.0643	9.1567	8.9607	9.5644	8.6697	9.0649	8.9933	10.2231	9.2016	9.0606	7.3809	9.1447	8.1533	8.6599	9.2088
C3orf74	0.0000	0.0000	0.0000	0.0000	0.0000	0.4649	0.0000	0.0000	0.0000	0.0000	0.0000	0.0000	0.0000	0.0000	0.0000	0.0000	0.0000	0.0000	0.3546	0.0000	0.0000	0.4145	0.0000	0.0000	0.0000	0.0000	0.0000	0.0000	0.4539	0.0000	0.0000	0.0000	0.0000	0.0000	0.3565	0.0000	0.0000	0.7814	0.0000	0.0000	0.0000	0.8684	0.0000	0.0000	0.0000	0.0000	0.0000	0.0000	0.4868
C4orf10	8.6429	9.7099	8.7845	8.7652	9.3323	8.9462	8.6875	8.4258	8.2657	8.7164	8.0804	8.7283	8.9093	9.0072	8.9295	8.3240	7.8815	9.0565	9.1543	8.4282	8.2749	8.8785	9.0701	9.2381	9.2116	9.3924	8.2999	8.7531	8.7428	8.3820	9.0482	8.8090	8.4146	8.7142	8.3850	9.2699	8.1203	8.0890	9.0230	8.6214	8.0730	8.5952	8.8288	8.2819	8.1578	8.6654	8.6128	8.5319	8.7654
C3orf72	0.0000	0.0000	0.9289	0.0000	1.2409	0.0000	0.0000	0.4843	0.3866	0.0000	0.0000	0.0000	0.4921	0.0000	0.0000	0.0000	0.0000	0.0000	0.0000	0.0000	0.0000	0.0000	0.0000	0.0000	0.0000	0.0000	0.5231	0.0000	0.4539	0.0000	1.0686	0.4539	0.0000	0.0000	0.0000	0.5234	0.0000	0.0000	0.0000	0.0000	0.0000	0.4986	0.0000	0.4297	0.0000	0.0000	0.0000	0.0000	0.8501
C3orf71	4.2585	5.7821	5.7022	6.5824	6.3286	6.1665	6.1061	5.0405	5.6646	6.3501	5.1298	4.1697	5.6903	5.6628	6.3694	5.9296	5.3832	6.2571	6.9098	5.7901	3.5654	5.5685	5.1397	6.1202	4.7512	5.2890	6.9519	5.2357	5.5400	5.1763	5.2948	5.9161	4.8362	4.5109	6.8209	6.0278	5.6843	6.6112	4.9358	5.3335	5.9181	7.5419	6.3809	5.8132	3.7918	5.4488	4.7595	5.0229	5.8775
C3orf70	4.6810	5.5280	4.9247	4.2317	3.6541	4.4534	5.3926	5.1254	3.0661	6.2545	5.4936	5.6633	4.7773	5.4115	5.5660	5.9714	5.7404	4.8322	3.3098	6.6013	5.0644	5.1810	5.2598	4.8430	5.4671	5.5385	2.5378	5.2127	4.2844	4.6577	5.7063	5.4677	5.7572	6.4707	5.1259	6.1311	4.5795	5.4869	4.9584	6.9076	4.4952	3.6024	5.3237	5.5269	4.1510	6.0005	5.6459	7.4459	4.7807
ZNF285	1.5163	6.5191	4.2190	6.3406	5.4352	6.7423	6.8415	6.6881	6.3918	6.4262	5.6919	6.5568	5.5650	6.4476	5.9359	6.3647	5.6490	6.7393	6.3293	6.5118	4.7141	6.1270	6.4510	6.7221	5.6127	5.2312	7.4507	6.2817	4.8811	5.9646	5.5574	6.3954	6.3885	5.5422	6.0992	6.2765	6.2990	6.5224	5.4590	6.4093	4.5625	5.5363	7.2295	7.0385	4.2034	6.6390	6.5116	6.2566	6.5867
MRO	7.8030	5.6930	4.5603	7.5146	6.8263	3.7996	3.7203	5.0229	8.7221	9.1876	9.8803	6.7356	5.3943	5.0018	4.3973	11.1204	7.0098	2.6629	6.7473	3.8096	8.1777	3.5422	6.7696	4.4446	5.1224	6.5506	8.5941	4.1870	8.0192	7.4104	5.0685	3.5958	4.9398	6.1021	6.6870	3.6286	8.7453	6.7705	4.8281	5.5939	2.5918	7.0338	4.3947	4.6405	4.9655	5.1072	5.6938	6.8734	5.0314
ZFP82	4.8062	5.9453	2.3411	5.6370	5.4909	6.4972	6.0076	6.2094	5.5385	6.3551	6.1621	3.0691	4.2393	6.0947	5.7991	6.1219	5.2373	6.2952	5.9804	5.8133	3.3754	6.4184	6.5184	5.0073	2.6251	5.3930	6.4873	6.4052	5.6488	6.1478	5.5002	6.5457	6.0397	6.9391	5.8202	5.8321	5.6816	6.3360	3.2627	6.2328	4.1891	6.1782	6.3898	7.0982	3.3969	6.1135	6.1599	7.0466	5.4575
CHFR	8.2134	8.7369	8.2511	7.9355	8.6045	7.9570	9.1451	7.9303	8.1623	8.0927	8.0744	8.2980	9.0204	8.5306	8.8625	7.6416	8.2662	8.2506	8.1345	8.2821	8.4384	8.3136	8.3854	9.1624	8.7609	8.6083	8.2347	8.2709	7.8469	8.2155	8.1979	8.3304	8.2447	7.9187	7.9588	8.5333	8.2158	8.1489	9.1330	8.4035	7.7047	8.0374	8.0434	8.2226	9.0226	8.3357	8.1562	8.5595	7.5761
EFHA1	11.2759	9.0852	9.2412	10.8604	10.6625	9.6426	9.5105	9.6898	11.5158	10.7901	10.6150	9.9064	9.6667	9.6489	9.4670	10.7841	9.1734	9.3704	11.2241	10.4675	9.7617	10.2973	9.8261	9.6945	9.3295	9.6607	11.0009	10.4416	10.6618	10.6151	10.1678	9.7329	10.9621	11.3381	10.1096	9.2205	11.2300	11.0380	10.5525	9.2521	9.6976	11.3562	9.7149	9.6130	9.3943	9.8862	10.0089	9.7475	9.9077
RTBDN	0.0000	0.0000	1.4893	0.3859	0.0000	0.4649	1.3918	0.0000	1.3428	0.0000	0.3805	0.0000	1.1502	0.0000	2.8539	0.0000	5.7226	0.0000	0.0000	0.0000	0.4443	0.7360	0.7634	0.0000	0.0000	0.0000	0.0000	0.0000	0.0000	0.3583	3.3427	0.7986	0.5360	0.0000	0.0000	0.5234	0.0000	0.0000	1.8823	2.3441	2.1991	0.4986	3.8661	3.4676	0.7290	0.5206	0.0000	0.0000	0.8501
EFHA2	8.5946	8.4866	7.8319	8.0009	7.4243	8.9858	7.6580	8.6158	7.3068	8.2003	6.4126	8.6907	7.3576	7.2970	7.5643	7.1988	7.6558	8.5809	8.3605	7.9196	8.8082	8.2425	7.4600	8.2625	7.6758	7.7925	7.2374	7.7845	8.2731	7.5515	8.5029	8.8402	7.4297	8.3982	7.9766	8.6556	7.2618	8.3386	8.1479	7.5620	8.6337	8.3482	8.7992	7.6991	7.9477	8.6532	6.7189	7.2885	8.4845
AAA1	0.5510	0.0000	0.0000	0.3859	0.0000	0.0000	0.0000	0.0000	0.0000	1.9094	2.5430	0.9162	3.1249	0.0000	0.0000	2.1536	0.0000	0.0000	0.0000	0.0000	0.7836	0.4145	0.0000	0.0000	0.0000	0.0000	0.0000	0.0000	0.0000	1.4282	0.0000	0.0000	0.0000	0.4338	0.0000	0.0000	0.0000	0.7814	0.0000	0.0000	0.0000	0.4986	0.4218	0.0000	0.0000	0.0000	0.0000	0.4221	0.0000
GPR75	3.7107	3.6563	3.9505	3.4348	3.3984	4.8264	2.9061	3.1663	3.1181	3.5881	3.4931	5.0799	2.7422	1.6343	1.9140	3.2666	5.2120	3.0677	2.9938	3.7627	4.8100	4.6982	3.5188	0.7592	3.7244	2.5619	2.6425	3.7278	4.0788	4.5227	3.9998	4.4881	3.9445	6.2611	4.6660	3.2184	4.0681	3.3707	0.6204	3.8536	4.9951	3.6973	3.7251	3.1668	3.8227	3.6207	2.7312	4.2997	3.9863
NUDT9P1	1.5163	2.7201	1.8919	3.1155	3.7668	3.5416	2.4505	3.6516	2.5648	3.1392	2.4663	2.1854	2.8273	3.0645	4.3973	3.0433	2.4829	2.7534	3.0434	2.9515	1.6618	2.8054	2.0491	2.9864	3.0907	2.8564	2.8315	2.3140	4.5803	3.5498	2.8517	3.7224	0.9258	1.7888	2.5274	3.2184	2.9560	3.8377	2.4057	2.9876	2.5918	3.1446	3.2970	3.9610	1.4026	3.8981	1.0895	4.1965	2.8115
SYPL2	8.0982	8.8460	8.6209	8.8968	9.0123	7.4300	8.4198	6.2248	7.9220	8.0128	8.9335	6.6319	8.2796	7.6655	7.4260	9.0103	9.2883	7.7601	8.8651	5.7303	8.2766	6.6935	7.1200	7.6961	7.7279	8.2657	8.9055	6.9443	9.0430	8.8442	7.4431	7.2879	8.0306	8.1870	2.4555	7.6308	9.5734	8.5540	6.1899	7.9428	7.6847	7.6136	7.1592	7.4754	2.8572	7.0801	8.3356	7.6476	8.0546
RFX8	1.2602	0.8952	1.8919	0.9411	0.4232	0.8158	1.5993	2.1985	1.9129	0.5454	1.3270	3.0174	0.8584	1.6343	1.9140	1.0249	0.7274	1.1575	0.6390	2.0507	2.6804	0.4145	1.0329	2.8545	0.9559	1.6913	2.1687	0.4125	1.0767	0.0000	0.7921	1.5102	0.9258	0.0000	0.8804	2.8322	2.1309	1.2854	1.0529	2.5590	0.0000	1.9596	0.0000	0.7604	4.6246	1.6659	1.4287	1.6038	1.3814
ZNF222	5.5126	5.0912	4.8991	5.4813	5.8042	5.7404	6.0076	6.2777	5.9719	6.5727	5.8207	5.8450	4.6147	6.0010	5.9840	6.0106	4.8774	5.8560	5.9152	5.5485	5.9860	6.1551	5.6427	5.6222	5.6628	5.0848	6.4660	5.9494	6.2836	5.9115	5.8962	6.0856	6.1626	5.6769	5.4184	6.0597	6.9822	6.3614	5.0549	5.6418	6.4641	6.3340	6.4470	6.5703	4.9502	6.2986	6.4291	6.3736	6.2564
RFX4	0.0000	0.0000	0.5379	0.3859	1.0162	0.0000	0.0000	0.0000	0.3866	1.2499	1.1421	0.3737	0.8584	0.0000	0.7589	1.2508	0.0000	0.0000	0.6390	0.0000	0.0000	0.0000	2.6395	0.0000	0.5557	0.0000	0.0000	0.0000	1.0767	0.6450	0.0000	0.0000	0.0000	0.4338	0.0000	0.5234	0.0000	0.4430	0.0000	0.0000	0.0000	0.4986	0.0000	0.0000	0.0000	0.0000	0.0000	1.0141	0.4868
OR2C3	0.0000	0.0000	0.0000	1.5059	1.0162	0.4649	0.0000	0.0000	0.0000	0.5454	0.0000	0.0000	0.4921	2.6464	0.0000	0.4275	0.0000	0.0000	0.3546	0.0000	0.0000	0.0000	0.0000	0.0000	0.0000	0.0000	0.0000	0.4125	1.0942	0.6450	0.0000	3.3072	0.0000	0.0000	0.0000	0.0000	0.0000	0.7814	0.0000	0.0000	0.0000	0.0000	0.0000	0.0000	0.0000	0.0000	0.0000	0.7483	0.0000
AVPR2	2.9091	3.8408	6.5559	9.8047	9.7204	5.0744	4.4668	4.3885	4.9737	8.3418	6.8349	5.2908	2.7422	3.7115	3.8228	8.2341	4.6959	3.5442	9.2202	6.3545	5.3714	2.8725	4.5860	6.1765	5.2347	4.9894	8.2347	4.1061	6.8532	7.6800	6.3548	4.5349	3.9445	3.1807	2.2154	6.7211	5.6168	8.5622	4.8005	5.6536	2.9002	9.3173	3.8322	2.2681	8.4271	7.5166	3.8045	7.1504	4.0576
RFX7	7.2670	8.5965	7.0300	8.2230	7.9707	8.3354	7.9581	8.7381	8.2214	8.3561	8.3985	8.2498	7.9645	8.1791	7.4433	8.1647	7.4220	8.2132	8.4309	8.3961	7.7328	8.2598	8.4033	7.7247	8.2617	8.1413	7.2623	8.5110	7.8722	8.3611	8.4511	9.1158	7.0966	8.1800	9.1858	8.3248	8.0293	8.2062	7.5831	8.4104	7.9549	8.1146	8.2409	8.3354	9.3744	8.0863	8.3803	8.7729	8.0502
NRXN3	8.6289	12.2341	9.0915	4.5665	4.2004	10.8792	11.3664	11.8057	3.3091	6.3306	6.5766	12.4562	10.0619	11.6541	10.8231	6.7949	9.9999	10.6645	4.7798	11.1079	11.8624	10.9131	11.4251	10.7187	11.1031	11.1868	5.6423	11.0800	4.2844	4.5049	10.8058	11.9515	8.4628	8.3937	10.4920	10.8028	6.0189	5.6298	10.2045	10.7642	9.4205	3.7863	9.9174	11.6595	3.5260	11.3055	12.1240	7.6403	10.7054
GPR77	6.2893	4.5721	8.5197	5.3956	6.5659	8.6554	8.6631	6.8515	7.3725	6.4107	4.3227	8.0176	6.8736	5.9302	3.5939	5.8559	8.3814	4.5833	7.1887	4.6581	8.3629	4.8886	8.9749	6.5621	8.0220	7.0551	1.8568	6.7450	5.9799	5.5355	6.4544	7.9058	7.0137	4.9619	8.6323	4.5954	4.7899	4.9122	5.0549	4.9995	7.2803	5.5991	8.1662	5.8556	2.4860	5.2458	8.4794	4.4643	7.9152
NRXN1	0.0000	0.0000	2.0577	1.1549	1.4353	1.3338	0.0000	0.0000	0.9425	4.4682	4.4072	0.0000	0.4921	0.0000	0.0000	4.2692	3.4378	0.0000	1.5609	0.5351	1.0580	0.9988	0.4316	0.0000	0.0000	0.0000	0.0000	0.4125	2.2318	3.4417	0.4497	0.0000	0.0000	0.0000	0.3565	0.5234	0.0000	4.0403	0.0000	0.0000	0.0000	2.1051	0.0000	0.0000	0.4100	0.5206	0.0000	7.1119	0.0000
RFX3	5.2382	2.4058	2.3411	6.1356	6.6168	3.7996	2.5539	4.5446	4.9452	6.2803	5.9740	4.3587	4.4145	4.1567	3.5087	5.4968	2.3029	3.8617	6.3193	3.1100	3.7681	5.6796	4.4544	2.3660	2.3866	4.4270	3.8627	4.8148	6.3635	6.0283	4.9540	5.5945	4.8969	3.8408	3.7964	4.2424	5.7536	5.6298	1.6551	4.6933	5.1636	6.2347	4.6106	5.2396	7.6287	4.5067	5.2350	6.2437	4.6252
SNORD104	0.0000	0.0000	0.0000	0.0000	0.0000	0.0000	0.0000	0.0000	0.0000	0.0000	0.0000	0.0000	0.0000	0.0000	0.0000	0.0000	0.0000	0.0000	0.0000	0.0000	0.0000	0.0000	0.0000	0.0000	0.0000	0.0000	0.0000	0.0000	0.0000	0.0000	0.0000	0.0000	0.0000	0.0000	0.0000	0.0000	0.0000	0.0000	0.0000	0.0000	0.0000	0.0000	0.0000	0.0000	0.0000	0.0000	0.0000	0.0000	0.0000
RFPL2	0.0000	0.8952	0.9289	2.0239	0.7499	0.0000	0.8576	0.0000	0.0000	0.9403	1.4908	0.0000	1.9432	1.6343	1.9140	1.4461	0.0000	0.0000	1.2589	0.5351	1.4872	0.7360	1.6287	0.0000	0.0000	0.5320	1.2085	0.4125	1.6863	1.0892	0.4497	0.4539	0.0000	0.0000	0.0000	0.5234	0.8083	0.7814	0.0000	0.4933	0.4428	2.2373	0.4218	0.0000	0.0000	0.5206	0.6452	2.6085	0.8501
VPS37D	8.6170	10.1272	6.1957	8.8772	8.6927	7.0990	6.9258	7.4306	8.0294	8.3520	8.2817	8.0470	7.5576	8.5408	6.9962	8.7624	8.2570	8.7305	8.8426	9.1201	6.4990	6.9245	7.7722	7.2672	8.5510	7.1712	7.8699	7.0776	7.8283	8.4990	7.4462	6.1396	7.9277	8.4250	7.4905	8.5333	7.3771	8.5745	8.3563	8.3648	4.9787	9.4243	6.8761	7.4499	6.4932	7.5302	6.3713	8.5132	7.4982
NLRP13	0.0000	0.0000	0.0000	0.0000	0.0000	0.0000	0.4916	0.0000	0.0000	0.0000	0.0000	0.0000	0.0000	0.0000	0.0000	0.0000	0.0000	0.0000	0.0000	0.0000	0.0000	0.0000	0.0000	0.0000	0.0000	0.0000	0.0000	0.0000	0.0000	0.0000	0.0000	0.0000	0.0000	0.0000	0.0000	0.0000	0.0000	0.0000	0.0000	0.0000	0.0000	0.0000	0.0000	0.0000	0.0000	0.0000	0.0000	0.0000	0.0000
APC	8.6153	8.0021	9.0254	9.4952	9.3153	9.4483	8.8949	9.7445	9.9733	9.3304	9.3854	9.4329	8.9907	9.2013	8.2876	9.3278	7.9744	8.5701	9.6973	8.9353	9.1442	9.5542	9.2425	7.5597	8.2395	8.7299	9.3257	9.4611	9.0185	9.2924	9.3303	9.4852	9.1585	9.7991	9.6492	9.1633	9.9362	9.1798	8.4765	9.5703	8.9478	8.5007	9.3036	9.7801	9.6594	9.4951	9.8327	9.8610	9.0970
TMEM179B	9.8012	10.4543	9.9081	10.1829	10.2282	9.8157	10.4349	9.8158	9.7193	10.1224	9.9995	10.2953	10.5141	10.2925	10.7658	10.1683	10.0782	10.0434	10.1573	10.7246	9.9953	10.0085	10.4706	10.9494	10.6359	10.6426	10.2457	10.3827	10.1280	10.2125	10.1582	9.9207	9.9186	9.7100	9.9294	10.4676	9.6915	10.1866	10.8877	10.1406	10.2099	10.9881	10.0262	10.0149	8.7635	9.9916	10.2710	10.0449	10.5277
ABCE1	9.7914	9.2883	9.5641	9.9936	9.5970	9.9811	9.1859	10.1276	9.2964	10.1460	10.2337	10.4362	9.5636	9.4848	9.3433	9.7584	8.9468	9.8447	10.1267	9.8116	10.9084	10.2567	9.9158	9.7731	9.1844	9.8293	9.5542	9.9129	10.6572	10.1943	10.0809	10.3057	9.7704	10.2312	10.5484	9.7174	10.0428	10.1122	9.3132	9.5578	10.8486	10.4840	10.2218	10.4161	10.8728	10.0221	9.9874	9.7974	9.6590
UQCRC2	14.0026	12.3436	13.8863	12.4824	12.6305	13.3232	12.5120	12.9795	13.1848	12.7124	12.3372	13.4949	13.2802	13.1234	12.5812	12.5382	12.6834	12.9964	12.8268	12.9827	13.8901	12.8704	13.1269	12.9377	12.5086	13.0113	13.1754	12.9455	12.7445	12.3250	13.0494	13.0633	13.8683	13.3805	13.7378	12.7473	13.7545	12.5349	12.9284	12.5664	13.2637	13.0121	13.5585	13.0984	11.6993	13.1133	12.9266	11.4312	13.5316
XPNPEP1	10.2505	10.0046	9.6918	9.9647	10.1764	9.3220	9.3166	9.6912	10.0333	9.8503	10.2341	9.9902	9.8030	9.1326	9.0456	9.6708	9.7819	9.6537	9.9644	9.8302	9.7551	9.6422	9.5886	9.3760	10.6558	9.9110	9.8680	9.5775	9.8829	10.0858	9.7766	9.3939	10.0724	9.1758	10.0942	9.3814	10.0386	9.6928	9.9672	9.3355	9.4740	9.6538	9.5238	9.7297	10.5009	9.5055	9.0236	9.5634	9.4348
XPNPEP2	0.0000	1.1952	1.7046	8.9541	4.2785	1.8723	1.1493	2.4297	1.7901	8.6331	12.9362	0.0000	1.1502	2.2274	1.6213	12.3886	3.2517	0.4959	1.9208	1.8853	2.2038	0.9988	2.0491	2.5478	2.6251	3.1741	2.3025	2.4070	9.0858	6.1930	2.1017	0.0000	0.0000	2.4750	1.6971	1.4589	3.6167	7.4478	2.0786	0.8604	0.7811	6.9204	0.4218	0.0000	4.6246	2.1626	2.3069	6.9705	1.7689
TIGD4	3.1549	1.4434	3.7225	4.9988	4.3999	3.4442	3.5804	2.3187	4.1620	4.7891	4.0079	4.4198	4.4145	2.6464	1.9140	4.8890	1.5691	2.9953	4.9713	2.3338	3.5185	2.7350	3.8680	1.6218	2.1008	4.0536	3.8627	2.9913	5.0191	4.7207	4.4252	3.1911	2.8676	3.7684	3.1904	3.3480	3.1516	4.7674	1.8823	3.5362	4.1312	5.8468	3.7617	2.7119	0.9900	3.6207	4.1174	3.9649	2.8917
ZNHIT3	8.5386	8.6000	8.2338	9.2434	8.9109	8.6341	8.6784	8.3884	8.9208	9.3374	8.9048	8.6300	8.5854	8.3996	8.6415	9.1144	8.9205	9.0459	9.2294	8.4561	8.8133	8.3142	8.5340	8.7959	8.6999	8.7319	9.2586	8.4739	8.7407	8.7688	8.8067	8.8155	8.8598	9.0531	8.9280	8.6366	8.7421	9.3290	8.8089	8.3726	9.1385	9.9914	8.6737	8.7539	9.0608	8.6450	8.4854	8.6456	8.4898
GGCX	8.8472	8.3678	8.7461	9.5687	9.8460	9.0658	8.3443	9.4550	9.9335	9.5540	9.9360	9.5570	8.8706	8.3951	7.4660	9.7846	8.5192	8.3465	9.7617	8.6622	9.7017	8.7571	8.8343	7.9271	7.8238	8.9936	8.9341	9.2839	9.6039	9.6682	9.1301	8.5933	9.4971	9.7257	9.3391	8.6383	9.3763	9.3610	7.8650	8.5952	8.6710	9.1679	9.4118	8.9964	10.5621	8.7037	8.4702	9.3739	8.8357
PAPLN	6.1917	4.6728	4.8361	8.4738	8.4723	4.3496	4.6874	3.8641	11.2426	8.9893	11.1585	8.1147	7.1950	5.9426	5.8345	10.2920	4.6210	4.5584	8.1013	6.0759	8.6305	6.1407	5.7173	5.3389	4.7466	8.0103	6.5220	6.0273	8.1451	10.0559	5.2597	4.8443	6.0298	5.6769	3.1904	6.0188	8.5753	8.8842	5.4765	5.9580	7.0804	7.8015	4.6106	3.7540	10.3590	6.2183	5.1227	11.4019	5.5345
ADNP	10.5853	11.5023	10.3693	10.7438	10.7784	11.4928	11.0264	11.4841	11.0426	11.0053	10.8737	11.7951	10.3753	11.0345	10.2211	10.7756	10.7100	11.2318	11.0926	11.1436	11.3842	11.1964	11.3405	10.2728	10.9736	10.9823	10.5687	11.2799	11.5802	11.0663	11.2219	11.7220	10.6446	11.1319	11.5583	10.8038	11.0364	10.7941	10.5535	10.9398	11.0997	10.2291	11.3179	11.6895	11.7784	10.8200	11.3364	11.1083	10.5794
TMEM218	7.0309	6.7030	5.3005	8.5874	8.2480	6.3836	6.3611	7.1314	7.0366	8.6678	7.9845	7.7626	7.1950	7.0154	6.4169	8.3606	7.6321	6.5876	8.8513	6.7711	7.2594	7.1063	6.9513	7.1242	7.0507	7.5498	7.2164	6.7715	8.3633	8.1948	6.5866	7.1520	7.2452	7.1064	7.1468	6.9829	7.0736	8.5373	6.5866	6.7635	7.0258	9.5639	7.1385	6.2987	7.0390	6.7480	7.3019	8.2343	7.1846
STXBP6	1.9225	11.3452	0.9289	8.2624	7.6443	7.4739	6.6331	11.3641	1.3428	7.3133	5.1083	7.8668	6.1563	11.1685	10.7049	5.5823	6.3971	9.0062	6.4720	11.4695	2.9732	11.0861	8.8431	7.6570	9.4105	9.3526	1.2085	8.6423	6.1321	5.4356	11.6724	11.3202	3.2552	7.6303	10.2761	11.8098	0.8083	7.1522	8.3008	11.4265	10.7104	9.2406	8.9245	12.0474	2.2066	10.8708	10.3548	7.6105	10.1328
KHDRBS1	11.0818	10.2382	10.6968	11.2198	11.4700	10.8289	10.3885	10.9837	10.9225	11.5039	11.6252	11.1976	10.5688	10.9173	10.7970	11.4651	9.9663	11.0517	11.4207	10.8432	11.2120	11.0694	11.0147	10.5167	10.5861	10.9807	10.8686	11.1419	11.3788	11.5670	11.1515	11.1403	11.2690	10.7173	10.9292	10.8941	10.8939	11.4355	10.6264	10.8783	11.2926	10.8462	11.0774	11.1000	11.9878	11.1662	11.0978	11.5223	10.7615
RUNDC2C	4.3270	5.0946	6.9580	2.8953	4.0362	4.9529	6.0029	4.6087	4.6114	3.2823	2.7940	4.9181	7.0495	2.9003	4.0062	3.2988	4.6959	4.5290	4.0594	3.8110	7.0896	4.2644	6.4154	6.5334	5.9605	5.8975	4.3173	4.4686	3.3271	3.1793	5.0027	6.0684	5.7452	3.4553	4.6192	5.0899	3.4452	4.0786	2.3641	5.4083	6.3596	3.4472	5.3114	5.4193	3.4351	4.2505	5.9239	4.4887	6.4698
KHDRBS3	9.1354	8.9298	9.1280	8.4588	7.8607	9.0760	7.4693	9.2548	8.4117	8.6920	8.3830	9.8339	10.2581	7.7735	8.5066	8.7311	8.2383	7.8189	8.7615	6.8905	8.7489	8.6854	9.0270	9.5842	8.9687	8.9848	8.4320	9.1725	8.9715	8.5498	9.0744	8.8249	6.8933	9.1232	9.3101	8.8917	8.3481	9.0102	8.7128	8.4276	8.4113	8.2182	9.0837	8.7136	9.7537	8.6947	7.8168	8.1997	9.5185
GGCT	9.8042	9.4018	9.8271	9.2858	9.4861	9.2033	8.4368	9.1008	9.4348	9.2313	9.3222	9.5474	10.3019	8.1633	8.4900	9.1889	9.9672	8.8787	9.2269	9.4506	9.2718	8.9693	9.3688	10.3666	9.6829	9.4096	10.2421	9.1466	8.9294	8.8084	9.0296	9.1453	9.5689	9.2747	9.9694	9.0748	10.4469	9.1372	8.8435	9.0157	9.3705	9.4043	9.0030	8.8928	9.1975	9.5514	8.2230	8.1946	9.1253
VPS37C	10.3679	10.4311	9.9672	9.4171	9.4854	10.1373	10.8526	10.0363	10.0983	9.4817	9.4774	9.9893	10.9854	10.2944	10.5193	9.5962	10.8114	9.5254	9.3342	10.3019	10.0562	9.6112	10.1299	10.3453	10.6406	10.7792	10.1267	10.1008	9.8129	9.8262	10.3463	9.9952	9.9306	9.7334	9.7357	10.5707	9.7914	9.4834	11.0812	10.3035	10.1774	8.9624	9.9653	9.8902	8.4229	9.8635	10.1036	9.6404	10.5565
STAC2	11.5189	12.8678	12.0807	9.0788	8.8523	12.4295	13.3973	11.2652	5.2664	7.8952	8.5801	12.6127	10.3005	12.5558	13.0963	8.8153	12.5058	12.3083	9.0524	9.9404	9.6359	10.5707	10.5242	12.4063	10.6980	10.4250	3.4661	11.6619	8.1768	9.4160	12.4742	11.7209	10.5564	11.9568	10.5189	12.4054	3.7434	8.3144	11.7908	11.7851	11.4333	7.1047	12.5794	11.7795	5.2029	12.3360	9.2886	7.3649	11.2102
LOC283404	0.0000	2.1504	0.5379	0.0000	0.7499	0.0000	0.4916	1.1353	0.0000	0.0000	0.3805	0.6703	0.0000	0.6098	2.3654	0.4275	0.7274	2.5663	0.0000	0.5351	0.0000	0.4145	0.0000	0.0000	0.9559	0.9198	0.5231	0.9950	0.0000	0.3583	1.0686	0.0000	0.0000	0.0000	0.6421	1.2090	0.0000	0.0000	0.6204	0.8604	0.4428	0.4986	0.0000	2.5503	2.3059	2.1626	0.6452	0.0000	0.0000
ZNF395	10.6978	11.3253	10.7485	10.0190	9.9649	11.3890	10.5950	11.1615	10.6129	10.5953	10.7726	10.7841	9.9772	10.2545	10.8793	10.7722	10.9393	11.3636	10.0477	10.7959	11.4725	10.7965	10.4216	10.3142	10.6927	10.9015	10.4261	11.5695	11.0343	10.6761	10.3483	10.7248	11.0735	10.2538	10.4886	10.7866	10.9974	10.1290	11.1588	10.8535	11.1028	9.5881	10.7938	10.2211	7.2960	9.8398	10.4608	11.1185	11.2712
STAC3	4.3990	4.0796	5.2883	1.5059	3.3509	4.4971	6.1217	5.1925	4.5692	2.5579	4.7131	4.8916	6.0924	5.1556	6.1180	3.3174	5.7011	5.5509	1.8105	5.8877	5.1317	5.5761	5.8331	5.9847	5.6632	5.5638	6.0266	5.6814	2.2666	3.4786	5.0796	5.6971	4.7770	3.8051	4.4010	5.3597	5.6125	2.9687	6.1572	5.5096	3.5578	3.6867	5.2354	5.0950	5.1353	6.2675	4.4131	4.4192	4.1102
TBL1Y	1.7336	0.5159	0.0000	0.0000	5.3533	0.0000	0.0000	0.0000	0.3866	0.0000	0.0000	0.0000	0.0000	0.0000	0.0000	0.0000	0.0000	0.0000	6.1597	0.0000	0.0000	0.0000	0.4316	0.0000	0.0000	1.6913	4.7666	0.0000	5.2608	5.0745	0.0000	0.0000	0.0000	2.1723	0.0000	0.0000	0.0000	0.0000	0.0000	0.0000	0.0000	0.0000	0.0000	0.4297	0.4100	0.0000	0.0000	0.4221	0.0000
LHCGR	0.0000	0.0000	0.0000	0.0000	0.0000	0.0000	0.0000	0.0000	0.0000	0.9403	0.3805	0.0000	0.0000	0.0000	0.0000	1.2508	0.0000	0.0000	0.0000	0.0000	0.0000	0.0000	0.0000	0.0000	0.0000	0.0000	0.0000	0.0000	0.0000	0.0000	0.0000	0.0000	0.0000	0.0000	0.0000	0.0000	0.0000	0.4430	0.0000	0.4933	0.0000	0.0000	0.0000	0.0000	0.0000	0.0000	0.0000	0.7483	0.0000
TMEM211	1.9225	0.0000	5.3169	0.3859	0.4232	1.3338	2.0868	1.3760	0.3866	0.5454	0.3805	3.1191	0.8584	0.6098	1.6213	0.0000	2.3029	0.8643	0.6390	0.0000	1.9581	0.0000	3.5620	0.7592	0.9559	2.4486	0.0000	0.0000	0.0000	0.0000	0.0000	1.3096	2.7758	0.4338	0.6421	0.5234	0.0000	0.0000	0.0000	0.8604	0.0000	0.0000	1.0134	0.4297	0.0000	0.0000	1.0895	1.2385	0.0000
OR1Q1	0.0000	0.5159	0.0000	0.3859	0.0000	0.0000	0.0000	1.5823	0.0000	0.0000	0.6812	0.0000	0.0000	0.0000	0.0000	0.0000	0.0000	0.0000	0.0000	0.9246	0.0000	0.7360	0.4316	0.0000	1.9334	0.9198	0.0000	0.7330	0.0000	0.0000	0.7921	0.7986	0.0000	0.0000	1.0849	0.5234	0.0000	0.4430	0.0000	0.0000	0.0000	0.0000	0.0000	1.4515	0.0000	0.0000	0.0000	0.0000	1.5881
TMEM127	11.7469	12.4457	13.1458	11.7726	11.8611	11.8752	12.1680	11.9146	12.5740	11.4625	11.4938	11.7811	11.2864	11.9627	11.7122	11.6045	11.8438	12.0490	11.9463	12.2257	12.6253	11.8363	12.0096	11.4163	12.1025	11.9850	11.8456	12.0267	11.3987	11.9768	11.9619	11.1916	12.1174	12.1138	11.4966	11.9834	11.9701	11.6365	12.1582	12.0104	10.9694	10.9852	11.4912	11.5624	11.1644	11.6366	11.5266	11.6116	11.6229
GPR78	0.0000	0.0000	0.0000	0.0000	0.0000	0.0000	0.0000	0.0000	0.0000	0.0000	0.0000	0.0000	0.0000	0.0000	0.0000	0.0000	0.0000	0.0000	0.3546	0.0000	0.0000	0.0000	0.0000	0.0000	0.0000	0.0000	0.0000	0.0000	0.0000	0.0000	0.0000	0.0000	0.0000	0.0000	0.0000	0.0000	0.0000	0.0000	0.0000	0.0000	0.0000	0.0000	0.0000	0.0000	1.8282	0.0000	0.0000	0.0000	0.0000
TRPA1	0.9488	0.5159	0.0000	0.0000	1.0331	0.4649	0.0000	0.5128	0.3866	1.5094	3.1449	0.0000	0.0000	0.0000	0.0000	1.0274	1.2491	0.0000	0.3546	0.5351	0.4443	0.4252	0.7634	0.0000	0.5557	0.0000	0.0000	0.4233	1.0892	1.4328	0.4497	0.4539	0.0000	0.4338	0.3565	0.5321	0.4639	1.3002	0.6204	0.5017	0.0000	1.4066	0.0000	0.0000	2.4015	0.0000	4.0304	4.0015	0.4868
VPS37B	10.0738	11.7773	11.1211	10.3372	10.5801	10.2443	12.0334	10.2346	9.9569	10.2655	10.4206	10.5797	11.6179	11.2521	10.6103	9.9284	10.6064	10.9323	10.1192	10.2692	11.9443	10.3140	10.7885	11.4552	11.9070	11.5061	10.1239	10.5398	12.1451	11.2145	9.8384	10.2193	9.8819	9.7015	9.9013	10.5925	10.2995	10.6793	11.2647	10.3280	10.1124	10.2166	10.2993	10.1502	10.2176	9.8205	10.7976	10.7070	10.4446
TTC7A	9.3426	9.5930	10.4436	9.0610	9.4121	9.3918	10.4634	8.0631	10.3734	9.4606	9.5672	9.0491	10.3757	9.1201	8.8199	9.8867	10.2641	8.7430	9.1056	8.7476	10.7493	8.9861	10.1370	10.3674	9.6013	9.4597	9.8113	9.4880	9.8257	10.2426	8.7707	8.4935	10.2234	9.6750	9.6015	8.9781	10.3680	9.0042	9.4333	9.4449	8.3363	8.6593	9.2872	9.0213	11.1855	8.4459	9.4185	10.2267	10.3514
UQCRHL	9.0645	8.9662	10.6161	9.5346	9.5713	8.7062	8.9047	8.5620	9.3450	9.4574	8.5835	8.3886	9.3384	9.3529	9.3976	9.5012	8.5244	9.4040	9.3466	8.5867	9.2273	8.2153	8.7268	9.5366	8.6839	8.5408	10.2674	8.7812	9.5832	9.2761	8.9315	8.9238	10.1527	8.8732	8.5022	8.8307	9.7493	9.3113	9.4257	8.8343	9.9353	9.8868	9.2934	8.2639	9.3116	9.4312	9.2382	8.2933	9.1702
ZBED4	8.7193	9.6681	8.2425	9.2235	8.7937	8.6863	9.1063	8.5847	8.7625	8.6431	8.5209	9.5122	9.0147	7.9435	8.0521	8.5768	9.1635	8.2271	9.0295	8.6250	9.4250	8.4379	8.8376	8.7307	9.1395	9.4039	8.4173	8.5292	9.1927	8.8740	7.7579	8.4266	8.2101	8.2415	8.2612	8.0216	8.3777	9.1046	8.6961	8.2934	7.7703	8.0030	8.6216	8.6601	10.2475	7.8211	8.7602	9.0843	8.9026
C11orf2	11.2080	12.4296	11.0127	11.3899	11.4998	11.6546	12.8470	10.9468	10.6208	11.2762	11.3387	11.9015	11.9903	12.1429	12.5095	11.5064	12.6781	11.5732	11.5911	11.8058	11.2728	11.6077	11.9142	12.5932	12.4691	12.0733	10.6088	12.2543	11.0922	11.1837	12.1191	11.9478	11.4893	11.2164	11.4439	12.3893	10.3464	11.3218	12.3054	11.9075	11.9993	10.8131	11.7683	11.2419	11.4435	11.6840	11.7806	11.4458	11.9045
C11orf1	8.2491	7.2793	8.1234	9.3288	9.0563	8.9985	8.6206	8.5326	8.3449	9.3857	8.8808	7.5441	8.3037	8.5284	9.7643	9.3324	8.6962	8.2962	9.5717	9.0558	8.1955	8.3618	8.2362	9.3377	8.1959	8.9250	9.6545	8.7108	9.2954	8.5679	8.3297	8.7683	8.7367	7.9183	9.0184	8.9323	9.0925	9.6241	8.9158	7.9517	9.4014	10.3333	9.3738	8.7157	8.7146	8.8371	8.6162	7.6020	8.7943
DPYSL5	0.0000	0.5159	0.9289	1.9108	0.7499	8.6223	0.0000	1.5823	0.0000	2.2251	0.0000	0.6703	0.0000	5.5637	4.6959	2.3616	0.0000	7.0958	2.3728	0.5351	0.4443	2.3201	0.7634	0.0000	0.5557	0.0000	0.0000	3.8320	1.8432	1.4282	7.6385	5.6802	0.5360	2.3810	0.3565	5.3958	0.4601	2.1997	1.3852	0.8604	0.0000	0.4986	6.0780	0.0000	0.0000	1.6659	0.6452	0.7483	7.3464
DPYSL2	9.1743	8.1116	8.3159	11.4853	11.2610	7.9504	8.3407	8.3771	10.5350	10.8892	10.9328	9.0058	8.6620	9.0055	9.1825	10.6350	9.1635	8.1687	10.8310	9.3775	9.2386	9.2369	9.3074	8.5018	9.1152	9.7145	8.9002	8.9208	10.3818	10.7689	9.0337	8.3761	8.5537	9.1196	8.1715	9.5930	9.5102	11.1362	8.9223	9.5656	7.6308	10.5001	8.2618	8.1645	11.8308	9.7020	9.2409	11.5128	8.6665
DPYSL3	9.4590	7.0829	6.0655	7.3317	7.1088	6.5391	8.0886	9.7881	6.8532	9.9695	9.5100	7.4696	8.4719	9.0901	7.8462	9.3286	8.3116	6.7503	6.5598	9.8799	7.3322	8.7626	11.5057	7.8338	8.4995	8.2615	8.4573	9.3262	8.3189	9.2767	9.1488	8.2504	8.4591	7.3646	7.7417	9.4836	8.9354	8.8441	10.7369	9.6883	7.7535	6.4475	7.8552	8.7902	11.3660	7.9382	8.0770	10.8695	9.2720
OSTM1	10.4623	8.4797	8.3602	9.6459	9.2777	8.6770	8.7281	8.9692	9.7495	9.5238	9.7922	9.2780	8.9557	8.9726	8.8560	9.2781	9.5630	8.0442	9.5350	8.7730	8.9777	9.0557	9.2020	8.6410	8.3328	9.6342	9.0647	9.1449	9.9136	9.4657	8.9086	9.3650	10.7096	11.2847	8.7145	8.7078	9.7123	9.6668	9.1094	8.9303	9.7094	10.4865	8.8919	8.4211	10.1457	9.3576	8.9984	9.2760	8.9688
RUNX2	5.1274	1.8398	6.3070	4.3007	4.5544	3.3397	5.3644	5.0920	5.2779	5.8225	6.3121	5.0799	5.2006	4.0689	3.5087	5.3580	4.9918	5.8585	4.6091	4.8723	4.6739	7.0494	6.1797	3.7512	4.3072	5.6833	5.6423	5.4497	5.4798	4.5403	5.9815	5.4062	5.0998	5.0254	6.4345	4.8788	5.0573	4.3253	5.9602	5.6181	4.5404	5.8365	3.8661	3.7540	11.6320	5.2124	7.1498	7.3619	6.6341
C11orf9	6.0771	6.1687	2.2063	9.3691	9.5726	8.2658	5.7271	3.0321	6.6387	8.9709	9.7833	9.7772	7.9551	3.1524	4.3973	9.4992	8.8660	6.9787	8.9984	2.4569	5.4450	6.0052	5.9630	8.5744	6.1691	9.1433	6.4802	7.1931	8.7966	9.7691	3.1180	3.9465	7.6133	6.3078	6.2503	4.4297	8.0397	9.4681	4.0976	3.8937	5.8873	8.6068	6.6411	6.4835	8.5009	2.6359	7.1669	9.6131	7.2583
KRTAP10-12	0.0000	0.0000	0.0000	0.0000	0.0000	0.0000	0.0000	0.0000	0.0000	0.0000	0.0000	0.0000	0.0000	0.0000	0.0000	0.0000	0.0000	0.0000	0.0000	0.0000	0.0000	0.0000	0.0000	0.0000	0.0000	0.0000	0.0000	0.0000	0.0000	0.0000	0.0000	0.0000	0.0000	0.0000	0.0000	0.0000	0.0000	0.0000	0.0000	0.0000	0.0000	0.0000	0.0000	0.0000	0.0000	0.0000	0.0000	0.0000	0.0000
KRTAP10-11	0.0000	0.0000	0.0000	0.0000	0.0000	0.0000	0.0000	0.0000	0.0000	0.0000	0.0000	0.0000	0.0000	0.0000	0.0000	0.0000	0.0000	0.0000	0.0000	0.0000	0.0000	0.0000	0.0000	0.0000	0.0000	0.0000	0.0000	0.0000	0.0000	0.0000	0.0000	0.0000	0.0000	0.0000	0.0000	0.0000	0.0000	0.0000	0.0000	0.0000	0.0000	0.0000	0.0000	0.0000	0.0000	0.0000	0.0000	0.0000	0.0000
KRTAP10-10	0.0000	0.0000	0.0000	0.0000	0.0000	0.0000	0.0000	0.0000	0.0000	0.0000	0.0000	0.0000	0.0000	0.0000	0.0000	0.0000	0.0000	0.0000	0.0000	0.0000	0.0000	0.0000	0.0000	0.0000	0.0000	0.0000	0.0000	0.0000	0.0000	0.0000	0.0000	0.0000	0.0000	0.0000	0.0000	0.0000	0.0000	0.0000	0.0000	0.0000	0.0000	0.0000	0.0000	0.4297	0.0000	0.0000	0.0000	0.0000	0.0000
IGFBP2	7.0462	8.8474	8.3322	11.7670	11.8288	6.1016	7.2863	7.9971	6.8798	11.4735	11.1511	7.6137	7.1910	8.2456	8.9619	11.7507	7.8363	8.4982	11.6159	8.3027	7.6157	7.9146	7.5160	7.4836	8.0982	7.3979	6.6085	8.0705	11.5793	11.7723	9.0397	7.8879	7.7032	7.0349	4.8595	8.7109	6.9993	12.3077	7.2732	7.9524	7.1070	11.8300	7.3545	7.4810	6.9612	8.2641	6.1254	10.1462	8.2249
IGFBP3	13.1167	11.3356	9.4078	12.3711	13.1002	9.7812	13.1585	13.5272	7.5929	12.7636	11.3862	7.7547	12.5381	10.9181	11.6458	10.9931	9.9615	10.0552	12.0006	13.9370	9.5947	12.8027	8.0015	12.0569	10.1466	10.8877	11.6124	10.0916	12.7428	12.4026	11.4294	12.1928	10.7987	9.1502	11.7652	12.9924	12.6354	12.2592	13.4329	12.2388	13.3420	12.8082	12.2639	12.2751	8.1830	11.3829	11.0247	13.4534	11.1979
IGFBP1	6.6449	2.2837	4.9670	3.0096	3.6541	3.7996	6.7022	1.9230	0.0000	4.8593	5.3301	3.2141	7.5854	2.7628	4.6568	5.9635	2.9179	1.1575	1.2589	1.2309	3.4724	5.5927	0.4316	8.2787	5.4974	3.3734	2.9986	1.7300	3.0044	1.9331	2.9230	7.0102	1.4852	7.4040	1.5667	1.4589	0.8083	3.2668	2.2514	1.1526	12.0722	3.4472	6.2931	1.2557	0.0000	3.0685	6.3110	4.3487	1.1401
BOP1	7.6544	6.9537	5.2327	6.5297	7.4555	6.7877	6.9064	8.0016	7.5721	5.6218	6.1681	8.2596	9.5058	6.2916	5.5448	7.4698	7.6974	8.4982	7.4010	8.3980	7.7547	7.3872	8.1310	9.3130	9.4729	7.9149	6.3854	6.3768	6.0050	7.2935	7.5427	7.6404	7.2452	7.3738	7.6257	6.8742	7.5079	6.4352	8.4981	7.9991	7.5418	5.7506	6.7769	7.1485	10.0161	7.8993	6.0659	6.8566	7.7822
IGFBP7	13.1550	14.0527	14.5376	14.6553	14.4046	12.7767	12.6700	12.2781	14.9503	15.0346	14.9631	13.8215	13.8798	13.3486	13.7417	14.7536	13.6005	12.1681	14.6177	14.1298	14.9325	12.9734	13.1970	14.0764	13.3816	14.2111	14.1673	13.8307	14.5748	14.9352	13.0920	12.5101	13.9495	14.2139	13.1440	13.7148	13.8416	15.1448	12.9418	13.2924	13.0234	15.6706	13.0808	13.2220	12.0223	13.0915	13.2930	15.2688	13.7867
IGFBP4	11.6174	10.4530	10.8757	12.2132	11.9473	9.9002	10.7652	10.6795	10.9860	12.8351	13.8279	11.1400	10.8356	11.5117	11.8651	13.5796	12.8022	10.9747	12.0843	12.0638	11.7220	10.7540	10.9758	12.2349	11.8709	12.5269	11.5354	10.8251	12.9624	13.1938	10.8525	11.0219	11.0060	10.9926	9.2870	11.8379	12.0274	12.6067	11.1777	11.7404	9.4281	12.9135	10.3020	10.3444	11.8593	11.8087	10.8448	14.2794	10.1869
IGFBP5	13.4654	13.6118	13.2552	14.6716	14.5399	15.2000	14.0265	15.2064	13.9409	15.2610	15.7805	16.2243	13.3146	15.7478	14.8352	15.5511	13.7279	14.1266	13.4449	11.9000	12.0676	13.6182	16.1482	14.8932	14.0839	15.4775	13.4920	14.9419	14.8017	14.4496	14.6752	15.5731	15.2292	15.2505	11.0702	14.9561	14.5212	14.4479	15.5523	14.7766	13.8768	13.7917	15.1891	14.8698	12.7800	14.9946	15.3927	15.6106	14.8461
SKP2	4.2931	4.9385	4.6409	5.9041	6.0317	5.7301	5.6358	6.3500	5.8154	6.4339	5.4839	5.5404	4.8195	5.8270	4.8767	5.8982	4.4147	6.1775	5.9219	5.2750	5.0799	5.9597	5.6786	3.7512	4.0034	5.0293	5.3950	5.3002	4.5578	5.5529	5.6653	5.7611	5.6579	5.6867	5.8764	5.4401	5.2261	5.9311	5.0549	6.0585	5.8338	7.0917	5.9649	6.2731	6.7439	5.2946	6.0659	6.4259	5.7860
TTC4	7.5537	8.2834	8.2338	8.9421	8.9862	7.9924	8.3012	8.3521	8.6260	9.0521	8.7636	8.1657	8.2722	7.8413	8.3040	8.9345	8.3709	8.4347	8.9686	8.1354	8.1426	7.7014	8.0576	8.3623	8.1746	8.3311	8.8970	8.1159	9.5025	9.3526	8.1841	8.0594	8.1428	7.9040	8.0255	8.1223	8.6528	8.8918	8.1150	8.1396	8.1588	9.4968	7.9450	7.9785	8.8596	8.1261	8.2021	8.9852	7.9664
CYP2R1	7.3309	5.8625	7.7434	7.4951	7.3629	8.3027	8.3170	8.6563	7.5486	7.4061	6.5161	8.0518	7.5762	7.7804	8.0745	6.9954	7.8322	7.7044	7.3077	7.5461	8.0830	7.2770	7.8593	7.8555	7.5034	7.1757	6.5288	7.9109	6.9383	6.9886	7.8995	7.6537	7.3039	7.7874	8.8634	7.7352	7.4030	7.6210	7.6884	7.1670	9.4863	8.4333	8.3380	9.0746	6.8910	7.4464	8.5785	7.5463	7.2393
CKLF	6.1259	6.5123	7.1814	7.4927	7.7486	5.7709	6.5911	6.9847	6.7663	7.6923	7.6008	6.3527	6.6229	6.6196	6.6030	6.9718	7.1090	6.9015	6.9785	6.6473	6.2067	6.9403	6.7970	6.4861	6.0615	6.9806	6.8517	6.7759	7.1928	7.2460	6.1983	6.3173	7.2915	6.0573	6.4110	6.8525	6.6186	7.3140	7.8108	7.0476	5.8608	9.0048	5.9331	6.6423	8.3766	7.3226	5.9390	7.9127	6.6224
ZNF193	6.7358	6.5055	7.2256	6.9432	6.4127	6.7727	7.6725	6.6937	7.4095	7.0030	6.4228	6.8510	6.8885	7.2277	7.6262	6.7166	7.1760	6.9550	6.6142	6.5330	7.5478	6.6075	6.5239	7.8118	7.4306	6.9340	7.9864	6.4496	7.1332	7.2883	6.9186	6.8622	6.6945	6.8277	6.4062	7.1697	7.1895	7.5031	6.9796	6.6970	7.0534	6.9496	6.8381	6.9401	7.1230	6.9793	7.2115	7.3649	6.5927
C15orf26	0.0000	0.0000	0.0000	1.5059	1.0162	0.4649	0.4916	1.7627	0.3866	0.5454	0.9300	0.9162	1.1502	1.0372	1.9140	1.4461	0.0000	0.0000	0.6390	0.5351	0.4443	0.9988	0.0000	0.7592	0.0000	1.6913	0.0000	0.4125	2.6267	0.6450	1.0686	1.0766	0.0000	1.0372	0.0000	0.0000	0.0000	1.0553	0.0000	0.8604	0.0000	0.0000	0.4218	1.7777	0.0000	1.4534	0.0000	0.0000	0.0000
C15orf27	5.0885	6.9932	3.7225	7.3317	6.7137	7.0748	5.8336	5.1418	8.6708	6.6473	6.3284	5.9453	5.2932	5.2007	5.7628	6.8819	9.3403	6.2493	8.6020	6.6013	5.8121	5.7074	6.0642	6.0764	7.3119	4.9894	7.6011	5.8729	6.3700	5.0003	6.7076	4.2284	4.1040	6.0188	4.6660	6.2268	7.3308	7.3747	6.9548	6.1689	6.2148	6.3487	6.5963	6.3177	1.9850	5.8236	6.3314	3.7630	6.5927
C15orf24	10.7412	10.7456	11.3389	10.7008	10.6600	10.8876	10.6774	10.9325	10.4764	10.5553	10.3193	9.7830	11.2088	10.9735	11.1028	10.3638	10.5387	11.1456	10.5742	10.7014	9.9978	10.7288	10.8539	11.2959	10.6175	10.9769	10.9679	10.8379	10.7167	10.3160	11.0164	10.7789	10.4374	10.8219	11.2612	10.7270	10.6791	10.7900	11.2215	10.4999	11.4819	11.4376	11.0896	10.9847	9.8405	11.0963	10.6306	10.0491	10.8514
GJA3	1.7336	0.0000	1.2361	3.4751	0.7499	0.8158	1.1493	0.0000	0.6912	5.8225	7.1428	0.6703	0.0000	0.0000	0.0000	6.9479	0.0000	0.0000	0.0000	0.0000	0.7836	0.9988	0.0000	1.6218	0.0000	0.5320	0.0000	0.0000	2.2318	1.4282	0.4497	0.0000	0.0000	0.7668	0.0000	0.9065	0.4601	5.8880	1.8823	1.1526	0.0000	1.1625	0.0000	1.0292	5.3262	0.9025	0.0000	3.3473	1.9295
APLNR	8.3938	7.9378	8.4636	6.2447	3.0873	8.1196	8.0021	8.5297	8.8876	8.3801	10.0113	10.0626	7.7443	8.7580	8.4362	9.8711	9.4767	8.8950	5.2606	9.5722	10.2218	8.9826	9.1076	8.0030	9.0451	10.4338	7.5414	8.6023	5.4798	5.3080	9.0052	8.0170	9.3831	9.6254	7.3832	10.4126	9.0140	7.9431	6.9610	9.9100	5.6499	5.2061	7.7224	4.7746	6.6852	9.7266	9.5267	7.7940	7.3850
C15orf23	6.3645	7.7344	7.2853	6.8882	6.8899	7.4427	7.2598	8.2296	7.0534	7.0487	6.9308	5.7766	7.6885	7.1919	7.4717	6.8038	7.3012	8.4381	6.3736	7.7067	5.5597	7.4735	6.6987	7.2929	7.4228	6.9393	7.3993	7.2755	6.5286	6.3408	7.4522	7.4942	6.5566	7.5188	8.9179	7.3851	7.8199	7.1522	7.4956	7.5178	8.0183	8.2712	7.7948	8.0138	8.5712	7.6062	7.6965	6.2176	7.7583
C15orf21	3.0776	3.7515	2.8731	3.9172	4.2529	3.7186	3.4255	3.8241	3.8292	4.7403	4.2785	3.9532	4.1758	4.0230	3.5939	5.0175	4.3696	3.6423	3.9789	3.8096	3.7450	4.1133	4.0910	3.7512	3.3783	4.5140	3.9872	4.1061	5.4188	5.0502	4.0643	4.3380	4.2476	3.6117	4.5841	3.6787	4.2499	4.3253	4.0041	3.8937	4.0078	4.9412	3.7251	4.3028	4.6626	4.1306	3.9694	5.4425	4.1904
GJA8	0.0000	0.0000	0.0000	2.0239	2.2478	0.0000	0.0000	0.0000	0.0000	3.3489	1.4908	0.0000	0.0000	0.0000	0.0000	1.7717	0.0000	0.0000	0.8765	0.0000	0.0000	0.0000	0.0000	0.0000	0.0000	0.0000	0.0000	0.7330	0.4539	1.9331	0.0000	0.0000	0.0000	1.0372	0.0000	0.0000	0.0000	0.0000	0.0000	0.0000	0.0000	2.3584	0.0000	0.0000	0.0000	0.0000	0.0000	5.3850	0.0000
CYP8B1	1.2602	2.1504	0.9289	6.1544	4.8211	3.2270	1.3918	3.1008	1.1565	5.7256	10.4586	1.4721	4.3867	2.6464	2.5472	8.3546	2.3029	1.7914	3.2687	0.5351	2.7594	2.7350	1.4561	2.7093	0.9559	4.8176	1.8568	2.8659	6.2134	6.1188	2.4302	3.0693	0.5360	1.2648	1.9272	2.1693	0.8083	4.5187	1.8823	2.0915	1.9537	4.0606	3.2463	3.8263	3.8558	3.2107	0.6452	4.3960	1.7689
C15orf28	1.9225	1.8398	1.4893	1.5059	2.1403	1.7141	1.9419	2.1985	1.5078	1.5047	0.6812	3.0691	2.0881	0.6098	2.9858	1.0249	2.4829	1.7914	1.4178	2.1992	2.4136	2.5831	2.8634	1.2540	1.9334	2.4486	1.4584	1.8672	1.5103	0.3583	2.3288	4.2566	0.9258	0.0000	2.2999	2.3031	1.0886	1.0553	1.3852	1.9464	3.0328	1.7978	1.6028	3.8263	0.4100	2.0152	1.9336	2.6085	3.1742
C15orf29	8.2947	8.2112	8.4205	8.3932	8.1597	8.2169	8.4385	7.9994	7.8020	8.4174	8.1697	7.9311	8.5923	7.6543	8.4761	7.8152	8.1175	8.0509	8.0491	8.0981	8.1339	7.7769	8.5555	8.6756	8.4938	8.7345	8.5273	7.6905	8.3746	8.1809	7.9832	8.6686	7.9515	8.2162	8.3269	7.9872	8.4920	8.5415	8.3586	7.8617	8.2160	9.4433	8.3243	8.1021	7.6335	8.1866	8.5020	7.9725	7.8886
STMN1	8.4312	9.8329	9.4222	10.3823	10.2100	9.5090	9.3502	10.1761	11.1000	10.5566	10.5371	8.6710	10.0105	9.2742	9.4109	10.6468	9.3849	10.0827	10.5424	9.5924	9.4836	9.4057	8.8529	8.9425	10.4833	9.4588	10.0919	9.7338	10.5843	10.2245	9.7431	8.8950	8.8480	8.6444	10.1901	9.9603	8.8779	11.1304	10.1414	9.7011	10.5872	11.4539	9.2280	10.0536	11.8539	10.0537	8.9888	10.0267	9.9417
S1PR2	6.7168	8.0070	6.5628	6.2388	7.6295	6.4666	6.5604	6.3500	6.1448	6.1742	6.5675	7.3929	7.0784	6.6726	6.0608	6.0858	8.1775	6.8866	5.7383	6.4613	8.2597	7.5029	6.8848	7.9555	8.2372	8.2489	6.8130	7.0051	7.2001	7.4247	6.6770	6.9894	5.1186	5.9792	5.5961	6.9061	6.7095	6.4231	6.8844	6.8322	6.5551	6.6508	5.7358	6.1445	8.7548	6.7883	5.7999	8.1013	6.3798
KDM3B	10.9260	10.6021	10.5649	10.8019	10.9128	11.2563	10.9603	11.2638	10.7620	10.9197	11.0780	11.1795	11.4249	11.4665	10.8054	10.9585	10.1909	11.4198	10.9621	11.2757	10.5351	11.4283	11.3418	9.9632	10.4104	10.6831	10.6043	11.4904	10.8530	11.1507	11.5340	11.5682	11.2766	11.4806	11.0762	11.1033	10.6086	10.6978	11.0089	11.3402	11.0336	9.9847	11.3215	11.1740	11.1146	11.3038	11.5982	11.2816	11.3788
REG1P	0.0000	0.0000	0.0000	0.0000	0.0000	0.0000	0.0000	0.0000	0.0000	0.0000	0.3805	0.0000	0.0000	0.0000	0.0000	0.0000	0.0000	0.0000	0.0000	0.0000	0.0000	0.0000	0.0000	0.0000	0.0000	0.0000	0.0000	0.0000	0.0000	0.0000	0.0000	0.0000	0.0000	0.0000	0.0000	0.0000	0.0000	0.0000	0.0000	0.0000	0.0000	0.0000	0.0000	0.0000	0.0000	0.0000	0.0000	0.0000	0.0000
STK17A	11.4734	9.6893	10.2017	9.0723	9.0973	9.4908	10.7712	10.5059	9.3436	8.7393	8.7271	10.8996	10.0944	10.7480	10.1838	8.5923	9.4018	10.3058	9.9057	9.8479	11.5716	9.6953	10.6678	10.5885	10.4287	10.5183	7.9098	9.7654	11.5681	10.5128	10.0207	10.0902	10.9192	11.0400	10.8212	10.0840	9.9915	9.5451	9.9312	9.6704	12.0100	9.6809	10.1611	10.5640	9.8123	9.9668	11.0410	9.0888	10.5522
KDM3A	10.4159	10.1410	9.9436	9.7878	10.1355	10.0328	9.9666	10.5052	9.4852	10.0542	9.6176	10.6827	9.5736	9.9514	9.4740	9.6950	9.3792	10.1884	10.0010	10.0361	11.7340	10.0692	10.3354	9.8691	9.7236	9.4048	8.9470	10.0828	10.2587	9.9456	10.1344	10.3804	10.4602	10.4821	10.9792	10.0869	9.4014	10.0694	9.9672	9.8093	10.7194	9.8576	10.2848	11.0461	10.9722	9.6318	10.1213	10.3553	10.2643
LOC401387	0.5510	2.6368	0.0000	0.3859	0.4736	1.7141	1.9419	0.8462	0.9425	1.0627	0.3805	1.8007	1.5928	1.0988	1.2536	0.4275	0.0000	0.8643	0.0000	1.6983	0.7836	0.7360	1.4561	1.6218	2.2508	0.0000	0.5231	0.9950	0.4539	0.0000	1.6872	1.8652	0.5360	1.3166	1.5816	0.9065	0.0000	1.0776	1.8823	0.8604	0.7811	0.0000	1.0134	0.8740	0.0000	1.6659	0.0000	1.0454	1.3814
S1PR1	9.9699	8.6638	8.2511	9.9009	9.4273	7.8588	8.0735	9.1604	8.4866	10.5557	9.8803	8.8332	8.9965	8.8838	8.9316	9.4937	8.6755	7.7297	9.7496	9.6827	9.7418	9.4748	8.8177	8.2527	9.0980	10.0315	8.2699	8.4563	10.7309	10.7314	8.9897	8.9521	8.3969	9.0178	7.5348	10.0082	9.3096	11.3039	8.5257	9.8067	8.2072	10.1862	8.4204	8.4924	9.5743	9.6646	9.1607	10.9169	7.8911
ZNF642	7.1818	5.7049	5.7872	5.3529	5.2408	4.7672	5.6240	4.6854	6.4023	6.2545	5.7974	5.9384	5.5896	4.9536	5.7443	5.3212	4.3231	5.0621	5.8259	5.2581	5.8213	5.1271	5.8366	5.3140	5.5123	5.8818	6.9871	5.3595	6.3307	5.7918	4.6521	5.2467	5.9792	5.8271	4.8027	5.3346	6.5739	5.8792	6.0448	5.1726	3.1542	6.1700	4.8158	5.1578	6.1832	5.4886	5.9257	6.4144	3.7048
TMC4	11.0378	11.0069	11.8263	10.9901	11.2237	12.0961	12.3880	11.1369	11.8114	10.8716	10.3573	11.2855	10.4162	11.6872	11.4509	10.5879	11.5116	11.9503	11.1728	11.7545	11.5134	11.2754	12.0343	11.7162	11.0187	10.2474	11.7868	12.0066	11.2647	11.2468	11.9874	11.9773	12.0813	10.9005	11.0494	11.6991	11.5423	10.6922	10.9731	11.6308	11.2945	10.4102	12.0369	11.7140	5.8383	11.3357	11.2519	10.2060	12.2916
MYO3A	0.0000	0.0000	2.3411	2.7049	2.6119	0.0000	1.9419	0.0000	0.0000	3.5319	4.2329	1.3095	5.9153	0.6098	1.6213	3.2666	0.0000	2.7534	2.4484	0.0000	0.0000	2.2206	0.4316	0.0000	0.9559	0.5320	0.0000	1.7300	2.9364	3.7444	0.0000	0.0000	0.0000	0.4338	4.7734	2.0218	0.0000	3.5585	1.0529	0.4933	7.3391	2.8464	1.4318	0.0000	0.9900	1.6659	0.0000	6.2044	4.9588
TMC6	7.7603	7.0411	7.6970	9.2900	9.3992	6.6902	8.4569	6.8264	9.2484	8.9880	8.5824	8.3236	9.2924	7.6841	7.5484	8.5385	8.4122	7.0339	9.0047	7.7881	8.2079	7.9977	9.0105	7.8981	8.8561	9.0199	9.4435	7.6507	9.0480	9.1607	8.2264	7.4704	8.2188	6.5805	5.9104	8.2563	9.1960	8.7936	9.1108	8.7978	6.6562	9.4721	6.9768	6.5651	7.6712	8.1605	7.2759	10.0107	7.5822
KIAA1958	6.2720	4.4354	5.6250	7.3207	6.9064	7.1693	6.0873	6.2553	8.0613	7.0235	7.0766	6.7983	5.9817	6.4563	4.5754	7.2811	4.5008	5.4752	7.5564	5.2064	6.4817	7.0348	6.5933	4.8078	5.0217	5.4821	7.1469	6.8523	7.6956	6.8333	5.9477	7.4942	7.5349	6.5858	7.5988	6.0853	8.2730	6.6257	4.7145	6.5031	7.3391	6.6744	7.0818	7.5680	5.6991	5.8236	7.7617	6.1775	6.9188
APIP	10.5511	7.8241	9.4492	9.8705	9.8599	8.9367	9.1539	9.0857	9.2892	9.9074	9.1054	9.8843	8.4724	9.3553	9.2732	9.0765	9.4230	8.2484	10.0720	8.6609	9.6891	9.3269	9.7818	9.0257	9.0702	9.4333	9.3005	9.4701	9.7728	9.2257	8.8461	9.9481	9.7225	9.7237	8.9898	8.9976	9.4645	9.8850	9.2637	8.7316	9.7172	10.3516	9.4022	9.4451	7.9180	8.9401	9.7456	8.2502	8.7544
TMC1	1.2602	0.5159	1.2361	1.5059	0.0000	0.4649	0.0000	0.8462	0.0000	3.8403	5.1208	0.9162	0.4921	1.0372	0.0000	4.4163	0.0000	0.4959	0.8765	0.5351	0.0000	1.8728	0.4316	0.0000	0.0000	0.5320	0.0000	0.4125	2.2318	1.5720	0.7921	0.7986	0.0000	1.2648	0.8804	2.4256	0.4601	1.6582	0.6204	1.3956	0.0000	0.4986	0.4218	0.0000	0.0000	0.5206	0.0000	4.4419	0.8501
GPR15	1.2602	0.0000	0.0000	0.0000	0.0000	0.0000	1.1493	0.4843	0.0000	0.5454	1.7715	1.4721	1.6005	2.9707	0.0000	0.4275	0.7274	0.4959	0.3546	0.0000	1.2885	1.5834	2.1659	1.6218	1.2689	0.0000	0.0000	0.9950	0.7986	0.3583	1.6757	2.2317	0.9258	0.0000	0.0000	0.9065	0.4601	0.0000	0.0000	1.7851	1.2850	0.0000	1.7557	0.0000	0.0000	0.9025	0.0000	2.5257	0.4868
TMC3	0.0000	0.5159	0.0000	0.0000	0.4232	0.0000	0.0000	0.8462	0.0000	2.0759	0.0000	0.0000	0.0000	0.0000	0.7589	0.4275	2.0972	0.0000	0.3546	0.5351	0.0000	0.0000	1.0329	0.7592	0.0000	0.5320	0.0000	0.0000	0.0000	0.0000	0.7921	0.0000	0.0000	0.0000	0.3565	0.0000	0.0000	0.0000	2.2514	0.0000	0.0000	1.6154	0.4218	0.0000	0.7290	0.5206	0.0000	0.7483	0.0000
PKLR	0.0000	1.3661	1.1911	7.0288	3.5647	1.5866	0.0000	1.6388	0.0000	8.6335	10.8412	0.0000	1.1502	0.8393	1.7663	10.6982	2.0681	0.0000	3.0885	0.6302	0.5006	0.0000	0.5360	0.0000	1.6304	0.0000	0.0000	1.3853	8.1565	5.7974	2.2566	0.0000	0.0000	0.8506	1.2724	0.0000	0.0000	6.9451	0.0000	0.9963	0.6116	5.8419	0.0000	0.5678	1.4450	0.0000	0.0000	5.3788	0.6321
TECRL	0.0000	0.0000	0.0000	0.3859	0.0000	0.0000	0.0000	0.0000	0.0000	0.0000	0.0000	0.0000	0.0000	0.0000	0.0000	0.0000	0.0000	0.4959	0.0000	0.0000	0.0000	0.0000	0.0000	0.0000	0.0000	0.0000	0.0000	0.0000	0.0000	0.0000	0.0000	0.0000	0.0000	0.0000	0.0000	0.0000	0.0000	0.0000	0.0000	0.0000	0.0000	0.0000	0.0000	0.0000	0.0000	0.0000	0.0000	0.0000	0.0000
EIF2B4	8.4077	8.4481	8.9602	9.4133	9.4723	7.9190	8.7555	8.2656	8.9721	9.2991	9.0232	8.3578	8.6778	8.5850	8.8299	9.1897	8.9294	8.5322	9.1985	8.3211	9.4295	8.1677	8.5380	8.7633	8.7373	8.6505	9.6686	8.1228	8.8805	9.2963	8.3251	8.0596	8.8508	8.7136	8.5472	8.4953	8.9064	9.5855	8.9271	8.3576	8.3379	9.5480	8.3334	8.1540	10.1853	8.6073	8.4839	9.3930	8.4184
EIF2B5	9.6177	10.3836	10.1647	10.2757	10.1640	10.4167	9.5780	10.0169	9.7715	9.9225	9.6526	9.4886	9.6653	10.3902	10.6331	9.8886	9.5940	10.7217	10.2490	10.2926	9.5839	10.0896	9.5225	9.7349	9.4671	9.5612	10.0803	10.4076	9.4614	9.7890	10.5501	10.3631	10.1854	10.1292	9.9799	10.4241	9.7618	10.0967	9.4223	10.1623	10.6668	10.0923	10.6066	10.3156	9.7630	10.2884	9.3460	9.7509	10.5718
EIF2B2	9.3897	9.6342	9.2836	9.6754	9.6634	9.5644	9.8426	10.0013	9.6366	9.6212	9.2660	10.0201	9.5843	9.8686	9.7620	9.3765	10.1170	9.6625	9.3759	9.8570	9.5455	9.6337	9.8470	9.6404	9.6128	9.6781	9.7616	9.6672	9.5608	9.3283	9.9267	9.6792	8.8550	9.3062	10.2300	9.8836	9.3198	9.6136	9.8486	9.5239	8.0732	10.0597	9.6079	10.1297	8.7777	9.9799	9.6072	9.0951	9.9487
EIF2B3	8.3180	8.0142	7.8574	8.7380	8.6880	8.1757	8.2551	8.3857	9.6377	8.7836	8.2873	8.2582	7.9669	8.2229	8.5499	8.5317	8.1743	8.1438	8.6297	7.8817	8.1866	8.0781	8.1346	8.0715	8.0882	7.9175	8.7777	7.9443	8.5906	8.5312	8.3019	8.0496	8.5027	8.0751	8.5011	7.9106	8.8476	8.8064	8.1669	7.8413	8.4204	9.7168	8.4204	8.3072	8.7548	8.2559	8.1447	8.2995	8.3979
EIF2B1	9.6999	10.1088	9.7459	9.8307	9.8075	9.9303	9.9008	10.1281	9.3919	9.9149	9.6142	10.0855	9.2380	10.1845	10.2542	9.7212	8.8680	10.3358	9.8846	10.0496	9.9607	9.9907	9.5245	10.3958	9.9085	9.7985	9.6507	9.9277	9.7762	9.7308	10.1302	9.9957	9.6011	10.3577	10.2371	10.1179	9.4448	9.9602	9.8292	9.7802	10.5214	10.2126	9.9987	10.0115	9.1943	10.1396	9.7911	9.6708	9.4605
PRKAR2A	8.2535	7.1716	7.4805	8.6012	8.0946	8.6956	6.4576	8.4079	8.8583	8.5347	8.7696	8.2940	7.8548	7.8643	5.5660	8.4473	6.8549	7.5954	8.5386	7.4118	7.3578	9.1313	8.2062	4.7346	6.2953	7.1305	6.8353	8.9587	8.5669	8.1837	8.7848	8.6084	8.6212	8.8035	10.5452	7.6839	8.5114	7.5088	6.6574	8.9423	9.5841	8.5072	8.5541	9.3902	8.6130	7.7501	8.1816	8.6851	8.3094
CSNK2A1P	9.2245	8.3508	8.5018	8.7758	8.5360	9.5277	8.5442	9.4100	8.7807	8.7806	8.8349	10.0461	7.9527	9.3177	7.6463	8.7986	8.7053	8.7839	8.8874	8.8367	9.8674	9.8411	9.8377	7.4497	7.9024	9.1892	8.2051	9.4665	8.8473	8.5246	9.6417	9.8867	9.5893	9.7911	10.4990	8.8472	9.4809	8.1832	8.3844	9.2694	10.2876	8.4038	9.8286	10.0954	10.3371	9.0497	9.9426	8.6587	8.7415
XRRA1	8.2548	9.3748	9.4166	8.9891	8.1042	8.9440	9.7996	9.5860	9.1043	8.7885	7.8858	8.1398	8.6264	9.1124	9.1627	8.8972	9.4154	8.4206	9.0574	8.7946	8.0452	9.5194	9.4311	9.5127	8.5455	8.4684	8.9489	8.5626	7.6687	8.1463	8.7734	8.7389	8.1274	8.6248	10.5883	9.6052	9.2807	8.9376	9.4826	9.5597	10.4225	8.5386	8.8790	8.9774	8.1321	9.0349	9.8406	8.9118	8.7479
C20orf56	0.0000	0.0000	0.0000	1.9108	1.8980	0.0000	0.0000	0.0000	0.0000	0.0000	0.0000	0.0000	0.0000	0.0000	0.0000	0.0000	0.0000	0.0000	2.0232	0.0000	0.0000	0.0000	0.0000	0.0000	0.0000	0.5320	0.0000	0.0000	1.9847	0.0000	0.0000	0.0000	0.0000	0.0000	0.0000	0.0000	0.0000	0.4430	0.0000	0.0000	0.0000	1.4066	0.0000	0.0000	0.0000	0.0000	0.0000	0.0000	0.0000
C20orf54	8.4234	9.9448	10.2034	9.6985	9.5360	9.5329	9.7048	8.4677	10.0142	9.3639	9.3208	10.0926	9.0317	8.8029	8.0178	9.3877	11.7453	9.4897	8.4666	9.1467	9.9162	6.6796	10.3486	11.6312	8.9163	11.5285	11.3700	10.2950	8.8473	9.5309	9.7157	9.1254	8.1947	7.7620	11.2870	10.5477	11.2667	9.3587	9.8461	10.3985	7.5937	8.5154	5.8507	9.2721	4.0109	8.3220	9.3397	8.6342	6.2181
TXNIP	12.8751	13.3140	13.1325	14.7771	15.3501	13.4442	13.9215	12.5499	14.1812	14.6507	14.2126	14.3980	13.1549	12.7797	12.9233	14.7877	13.8928	12.9691	14.6542	13.5359	14.0810	13.3934	13.6794	13.9424	14.0441	14.0427	13.3195	14.1135	13.9748	15.2030	12.5533	14.2477	14.1049	13.5287	11.5676	12.8903	12.5016	15.3310	12.3678	12.8930	13.4869	15.0074	13.6450	11.9950	13.4163	12.1318	15.9294	15.2410	13.9181
SLC36A4	8.6591	4.6969	7.3705	8.1717	8.7140	2.6604	6.7842	7.4339	8.7848	8.1637	7.7397	7.4982	7.3177	7.3768	7.0575	7.5490	6.6998	6.2571	8.5601	5.0781	8.2236	7.0887	7.1802	6.1486	5.9119	7.9952	8.6995	6.2756	7.7854	8.0084	7.3098	7.0630	7.9384	8.6769	7.2933	6.5567	9.4771	8.3013	7.4784	7.0871	7.1145	8.6564	3.9946	7.0574	7.4147	7.5538	7.2654	7.4654	5.6194
LOC389791	0.5510	2.0034	3.8181	2.7712	3.0873	4.1785	3.3121	3.8641	3.3959	2.8938	1.4908	1.8724	2.2199	2.9707	4.4891	1.9106	3.3477	2.8386	2.4484	3.2527	1.4872	2.7350	2.5564	3.6750	1.9334	2.5619	3.5221	1.2167	2.6267	2.1317	2.9910	3.2484	0.5360	0.4338	2.7838	3.2847	2.6456	2.5039	2.6721	3.1945	2.5032	3.9494	3.9636	3.5122	2.7902	2.6359	2.6031	1.2385	3.0398
ZNF876P	3.0776	4.4354	2.2063	3.4348	3.7668	4.4782	4.1741	4.7931	4.8714	3.7447	3.9806	3.4274	3.3137	4.0689	5.0066	3.4599	3.2517	4.4810	3.3098	4.4367	4.9513	4.4352	4.2841	3.1073	3.0088	3.8897	4.6205	4.5953	3.5049	3.3648	4.7337	5.2040	3.7652	4.1281	4.6500	4.1388	5.3375	4.4252	4.4915	4.7381	4.5180	4.7987	4.4849	5.5906	2.9212	4.6879	3.0587	4.5505	4.1583
MLF1	6.9354	6.9285	6.0558	8.6863	8.7198	7.2969	6.4374	8.0195	9.3518	8.9171	8.5653	7.3955	6.2747	7.6505	6.7587	8.7087	6.3971	7.7898	8.8874	6.5607	7.8434	7.3958	6.2342	5.4573	6.2426	6.9235	9.1019	7.3300	10.2678	9.1248	8.2033	7.7260	6.6305	7.8458	6.5163	7.5218	9.0726	9.4091	6.3788	6.9511	8.5628	10.0395	7.8825	7.4838	8.8809	7.4392	6.4004	9.1253	7.3357
QPRT	6.0968	9.2673	8.8143	10.7093	11.3118	9.6786	6.5604	7.3831	12.1017	10.8628	12.2465	8.3473	9.9232	8.9951	8.1038	11.9860	10.8214	7.2746	10.4169	7.7555	9.8802	7.7504	7.4628	8.4427	10.5308	10.5771	11.2959	7.3995	10.3758	9.1777	9.5255	8.1356	8.0528	9.4621	11.3020	8.5247	9.9156	9.2325	10.9466	9.8995	7.7171	10.6529	6.9572	7.9423	10.9705	10.7838	5.4174	8.8290	4.7161
IFT140	8.0305	8.4230	8.4205	9.9979	10.2955	7.8422	8.8256	7.9721	9.4740	9.4499	9.7336	8.7284	9.2380	8.6898	8.4704	9.7897	8.9255	8.9098	10.0654	8.0957	8.7525	8.0034	8.2282	8.7996	8.6352	8.5783	9.4189	8.5071	9.3464	10.0109	8.4359	8.3070	8.5743	8.7015	8.3740	8.1155	9.0182	9.7844	8.2251	8.4327	9.0491	9.0437	8.4261	8.5523	8.6653	8.2143	8.8441	9.7936	8.5890
MLF2	11.9189	13.3335	12.6988	12.3176	12.4593	12.5245	12.8898	12.3069	12.5732	12.2143	12.2297	12.1249	12.3715	12.5532	12.9367	12.2444	11.7802	13.1332	12.3855	12.5437	12.4773	12.3450	11.9071	12.9911	12.7165	12.6251	12.6847	12.4239	12.3211	12.3068	12.4706	12.2381	11.7827	12.5976	12.2370	12.5795	12.3080	12.3835	13.0407	12.3679	12.5005	12.2108	12.2627	12.1124	12.4255	12.5658	11.8891	11.4946	12.3418
TMEM14C	10.7638	10.3137	10.4521	11.3075	11.2224	10.4531	10.2772	10.3365	11.3772	11.4028	10.8922	10.0988	10.5109	10.5179	10.8043	11.1557	10.5260	10.4791	11.4004	10.3656	10.2736	10.4572	10.4190	10.7682	10.1989	10.7013	11.3002	10.4638	11.4199	11.0391	10.3992	10.1398	11.1372	10.9296	10.3802	10.3775	10.8654	11.5040	10.3470	10.1296	10.6747	12.5881	10.8086	10.2101	11.9947	10.6178	10.1307	10.6777	11.0189
FAM157A	4.4548	1.8398	3.3909	3.3505	2.2478	3.4442	2.8258	3.8641	2.5648	3.2823	1.8937	2.7895	4.0398	3.3882	3.5939	2.6263	1.8572	3.2024	4.4155	2.4569	2.8342	1.9983	2.4682	3.1073	4.4993	2.6669	1.2085	3.6913	5.5384	3.6176	4.6309	3.7623	4.3782	1.2648	3.2764	2.6432	2.1309	3.1548	3.5542	2.0915	2.9002	4.1639	4.3230	5.1578	4.2034	3.4008	3.3254	2.8988	2.8917
FAM157B	2.0894	0.5159	0.5379	1.1549	1.0162	0.0000	0.8576	2.5327	0.0000	0.5454	0.0000	0.0000	0.8584	0.6098	2.7087	1.2508	0.7274	0.0000	1.5609	0.5351	0.4443	0.0000	0.7634	0.0000	0.5557	0.0000	0.0000	0.9950	1.8432	1.7027	1.6757	0.0000	1.2325	0.0000	0.6421	0.9065	0.0000	1.4838	1.0529	0.4933	0.4428	2.2373	2.2434	0.0000	0.7290	1.4534	0.6452	0.4221	1.7689
FANCF	8.2947	8.4935	9.0625	8.7287	8.2285	9.2382	9.5399	8.8104	8.8611	8.9130	8.3791	9.6555	8.6504	8.9996	9.4428	8.7658	9.3961	8.4381	9.0102	8.8634	8.9401	8.9314	9.5958	9.8291	9.6638	8.8958	8.6719	9.2506	8.7253	8.4900	8.9918	9.1916	8.7458	9.0401	9.2262	8.8730	8.2085	9.1055	9.4929	8.5722	8.8045	8.8687	9.1602	8.9717	7.8401	8.8684	9.4286	8.4848	8.2855
MECOM	10.9944	11.6342	10.7977	12.0829	12.1641	12.2306	10.4865	12.2419	13.4521	12.3866	11.5858	11.6208	10.0122	11.9669	12.2936	12.1381	10.2811	11.3759	12.3313	11.9201	11.5577	12.0085	10.8848	10.8668	11.1127	10.7071	11.0588	11.9078	12.2170	12.5048	11.7386	12.1159	11.1317	11.8000	12.1916	11.5988	11.8184	12.1831	10.0062	11.5298	12.1417	12.0954	12.1325	11.7554	10.0138	12.0671	11.9877	11.9061	11.3697
ITGA2B	0.0000	4.5189	1.2361	5.2286	6.9146	4.1479	3.0545	2.4297	0.9425	4.5553	1.4908	4.8916	3.6768	3.3882	4.0806	3.3665	3.5225	2.5663	5.7231	1.6983	4.1368	2.3201	2.1659	4.7717	6.7057	4.1291	2.1687	1.9926	6.5908	5.4636	2.2197	4.7081	1.4852	3.5264	3.0510	2.9182	0.0000	4.6484	1.0529	3.3177	1.4834	6.3704	4.1952	3.6778	1.5716	2.2963	2.8488	4.7820	2.8917
RSPH1	0.5510	0.0000	2.0577	6.8542	7.0727	3.2270	3.1891	2.4297	6.8222	7.0537	6.7884	2.0884	0.4921	3.4589	3.2181	6.9679	1.8572	2.6629	6.8485	2.1992	1.2885	2.3201	0.7634	0.7592	0.9559	1.6913	5.9068	2.5767	6.0133	7.9797	4.6521	3.5048	2.5726	2.7997	1.2639	4.2087	5.6057	6.8535	2.2514	1.3956	3.7238	7.5703	3.9318	3.3250	1.8599	3.1414	1.0895	7.5384	4.0224
IFI16	9.1650	7.5448	8.0905	8.9134	8.5011	7.2969	8.5799	8.1729	8.6176	9.7584	9.9127	9.0321	8.6562	8.6750	8.6352	9.1199	9.1386	7.6987	8.9143	9.4808	9.0994	9.2193	9.3209	8.3871	8.2988	9.4283	8.8789	9.1003	10.2461	9.5965	8.9949	8.6408	8.1103	8.2811	7.0975	9.3691	9.1557	10.1211	8.8686	9.0693	7.6516	9.5432	7.5631	7.7206	12.5886	10.0707	8.4401	11.1497	7.9578
SOX6	10.1064	8.5276	8.7354	9.8662	9.5919	10.3669	9.7244	9.1543	10.5987	9.8977	10.0941	10.3623	9.3724	9.6972	9.0569	10.0938	9.0663	8.8925	10.0381	9.1375	9.0114	10.7025	9.7310	9.1832	8.9107	9.2035	9.8228	9.6152	9.7090	9.3427	10.5029	10.6761	9.9969	10.3351	7.4679	9.7404	10.2067	9.7108	9.5426	9.8100	9.8808	9.0025	10.0039	9.4890	3.7887	9.6708	10.6600	9.3995	9.3126
LOC440944	6.4282	8.1601	7.3666	7.2498	8.4640	7.5461	7.2444	8.2103	7.3618	7.5928	6.5857	6.5014	7.9119	7.3066	8.5284	7.0528	7.3012	8.0708	7.8228	7.8228	7.6077	7.5827	6.8890	7.5384	7.4267	7.9175	7.3576	7.4441	9.2045	7.6840	7.6145	8.8155	6.6945	6.9432	7.5608	8.0456	6.6131	7.5481	6.9918	7.7650	7.8261	9.3229	7.6728	8.5865	5.9189	7.9433	6.2904	7.4402	7.7476
TTC1	9.5442	10.0896	11.1302	10.2889	9.9614	10.9494	10.8174	11.0498	10.3118	10.1818	9.9624	9.0786	10.1242	11.2825	11.5951	10.2519	9.5479	11.3383	10.1166	11.0783	9.4668	10.8773	10.3412	9.4521	9.3924	9.5336	10.4893	10.7499	10.0627	9.9604	11.0526	10.3221	10.5943	10.3122	10.3582	10.8758	10.1901	10.2979	11.1151	10.4861	10.4813	10.7918	10.9611	11.0726	9.8472	11.1080	11.1000	9.6410	10.7728
C9orf128	3.1549	1.4434	2.3411	1.6538	2.3478	4.7263	2.9061	3.6051	1.1565	1.7212	0.6812	4.6239	4.6192	2.2274	1.9140	0.7569	3.6026	3.6889	2.2930	3.1831	3.3244	3.2204	5.4900	7.4383	2.9220	5.1789	0.5231	1.4088	1.3097	1.7027	5.7063	4.6876	1.7002	1.2648	1.2639	3.9879	0.8083	1.4838	1.3852	4.2741	0.7811	2.2373	3.5687	2.0436	0.0000	2.5313	0.0000	0.4221	1.3814
C9orf129	6.7546	4.6969	6.1130	6.6752	6.5801	7.0990	5.9800	7.3161	6.9920	6.5502	6.6346	6.8839	6.0890	7.0897	4.8753	6.7585	5.4252	6.3096	6.6816	6.3466	6.3087	7.4544	7.2043	3.8924	4.8205	6.1316	5.3022	7.3593	7.0103	6.5283	6.9868	7.2393	7.5454	6.7871	7.4048	6.4380	6.7752	5.8053	4.9333	7.1085	7.1874	5.8153	7.2776	7.3398	7.0569	5.9303	7.0053	6.4859	6.8501
MYT1L	0.5510	0.0000	0.0000	0.0000	0.0000	0.0000	0.0000	0.0000	0.0000	0.9403	0.0000	0.0000	0.0000	0.0000	0.0000	0.0000	0.0000	0.0000	0.3546	0.0000	0.0000	0.0000	0.0000	0.0000	0.0000	0.0000	0.0000	0.0000	0.4539	0.0000	0.0000	0.0000	0.0000	0.0000	0.0000	0.0000	0.0000	0.0000	0.0000	0.0000	0.4428	0.4986	0.0000	0.0000	0.0000	0.0000	0.0000	1.0141	0.0000
C9orf125	4.7574	3.9248	3.1912	9.1738	8.2497	3.7996	7.7561	5.1254	3.6987	8.6247	8.0873	3.0691	2.6518	9.0025	4.2993	8.4286	4.2253	9.5906	8.6165	8.6542	7.6982	8.9235	3.4282	2.3660	3.7244	4.3021	5.7516	9.3314	8.7440	8.6269	9.4277	7.3963	2.9539	8.0807	3.7063	8.3443	7.1015	8.7020	3.8514	8.6088	7.7097	9.4304	6.7679	8.3135	5.9345	7.8675	4.1635	9.1711	7.9855
C9orf122	6.2633	7.2552	7.1218	6.4254	6.5184	6.5912	8.3078	6.9572	5.4801	6.0396	5.8207	6.5201	6.4987	6.9057	6.3573	6.1291	7.8113	7.2437	6.6665	4.6835	6.9415	6.2583	8.2096	8.5612	7.7438	6.8640	6.6902	7.2412	5.8747	6.1305	6.4604	6.9683	2.4591	6.4764	6.0451	6.4597	7.3308	6.1802	6.9296	6.7139	5.6186	6.6685	6.0187	7.2863	1.2109	5.6219	6.3810	5.5924	5.7755
CEPT1	9.2589	9.4218	9.7893	9.7270	9.5059	9.7214	9.4473	9.6022	9.1323	9.4836	9.1860	9.6449	9.1312	9.4538	9.3872	9.2563	8.8165	9.9058	9.9011	10.1299	10.2519	9.6924	10.0251	9.3820	8.6606	9.5713	9.0095	9.5887	9.6852	9.5801	9.5017	9.6269	9.7644	8.9344	9.2017	9.3027	9.3325	9.3806	9.0091	9.5334	9.6260	10.3338	9.3433	9.7559	8.7712	9.7646	10.3770	9.3732	9.6874
KIAA1267	9.4514	9.7460	9.3580	10.1729	10.0766	9.7305	10.1551	9.5309	9.9956	9.9149	9.7942	10.1779	9.7296	9.5245	9.2529	10.1110	9.6468	9.7842	10.3538	9.4244	9.5552	9.5193	9.7446	9.6228	10.0073	9.5789	10.1051	9.5869	10.0047	10.2019	9.7000	10.0576	9.8408	10.1146	9.5041	9.5914	9.9510	9.9870	9.4646	9.4883	9.8356	9.4467	9.8329	9.7420	9.7954	9.4009	9.6361	10.7109	9.5082
RTCD1	9.6902	8.9945	9.4890	8.8706	9.0847	8.9684	8.9193	8.7582	9.8729	9.3355	9.5390	9.1137	9.2066	9.0873	9.3044	9.6726	9.5056	8.7690	9.1455	8.5951	8.9112	9.5035	9.5991	9.3363	8.9821	8.9436	9.7076	8.9099	9.7455	9.3124	9.0557	9.1254	10.4171	9.7179	9.3565	8.7597	9.8717	8.9264	8.9833	9.0813	9.4122	8.8763	9.1542	8.8435	10.0639	9.1895	9.1101	8.6827	8.9525
CFHR2	0.0000	0.8952	1.2361	0.0000	0.0000	0.0000	0.0000	1.9230	0.0000	0.0000	0.0000	0.3737	0.0000	0.0000	1.2536	0.0000	0.0000	2.8386	0.0000	7.4004	0.0000	0.4145	0.0000	0.0000	0.0000	2.1912	0.0000	0.0000	0.0000	0.0000	0.4497	0.0000	0.5360	0.0000	3.0510	0.0000	0.0000	0.0000	0.0000	0.4933	0.0000	0.0000	0.0000	0.0000	0.0000	0.5206	1.4287	0.0000	0.8501
CFHR3	0.0000	0.0000	0.0000	0.0000	0.8406	0.0000	0.0000	0.0000	0.0000	1.5047	1.7715	0.3737	0.0000	0.6098	0.0000	1.0249	1.5691	0.0000	0.3546	1.4834	0.7836	0.7360	0.0000	0.7592	0.0000	0.0000	0.0000	0.0000	0.0000	2.6680	0.0000	0.4539	0.0000	0.7668	0.0000	0.0000	0.8083	1.5858	0.0000	0.0000	0.0000	1.1625	0.0000	0.4297	0.0000	0.9025	0.0000	2.2446	0.4868
CLIC4	10.5405	9.3332	9.4671	12.2311	11.4653	8.9262	9.1042	9.7998	12.4234	12.8905	13.5548	10.3354	11.1956	9.7396	9.8663	13.4968	9.7148	8.4685	12.3161	10.3528	10.2952	10.2329	9.7119	9.1218	10.1555	10.7090	10.8016	9.9301	13.0986	12.5673	10.3072	10.4446	9.8408	10.4463	10.9199	10.8818	12.1479	12.8043	9.6812	10.4910	10.9277	12.9544	9.7743	10.0308	12.8981	10.4967	9.7993	13.2527	10.4783
CLIC5	5.3576	4.8765	5.9855	9.3543	7.4442	5.7507	5.6000	5.3536	2.7737	12.2569	12.5906	5.6119	5.4887	5.4467	4.2993	12.6692	5.7226	3.6423	7.2214	6.7946	6.1270	5.9826	5.7363	5.2629	3.1681	6.8134	2.8315	5.5852	8.1694	7.2804	6.0227	5.7009	4.7837	6.8973	6.0754	7.1253	4.0354	11.5014	4.1855	6.5160	2.9680	8.4573	4.3947	5.4489	4.2034	6.6885	6.1937	9.7035	5.3622
CLIC2	7.1010	5.0736	6.8886	7.3643	6.7137	5.7198	6.0436	6.3986	6.2707	8.1614	7.9550	6.9089	6.8070	6.7381	6.6335	7.7121	6.7621	5.4752	7.4706	6.9389	7.2962	7.0710	7.4714	6.8226	6.4429	7.6652	6.5356	6.9864	8.1108	7.1718	6.4723	6.2971	5.6579	6.7499	4.9142	7.5657	6.8802	8.4540	6.1793	7.1711	5.7496	8.8952	5.9007	5.8813	6.2961	7.7559	6.6231	8.5634	5.5219
CLIC3	1.2602	1.4434	3.9077	2.2265	1.2409	0.4649	2.9823	0.8462	3.2637	3.6944	4.5441	2.8500	4.4417	2.8705	2.1573	4.0159	3.4378	2.4627	3.0914	4.1014	0.7836	3.7349	3.3316	4.8078	3.3116	2.0431	2.0212	3.7278	3.8757	2.1317	2.2197	2.1134	8.2469	2.5633	0.0000	2.5385	2.0016	3.4200	2.7889	2.8311	0.7811	3.3337	1.0134	0.7604	6.9688	2.2963	1.4287	6.1081	0.8501
CFHR4	0.0000	0.0000	0.0000	0.0000	0.0000	0.0000	0.0000	0.0000	0.3866	0.0000	2.4663	0.0000	0.0000	0.0000	0.0000	0.4275	0.0000	0.0000	0.0000	1.4834	0.0000	0.0000	0.0000	0.0000	0.0000	0.0000	0.0000	0.0000	0.0000	2.9570	0.0000	0.0000	0.0000	0.0000	0.0000	0.0000	2.5564	0.0000	0.0000	0.0000	0.0000	0.0000	0.0000	0.0000	0.0000	0.0000	0.0000	0.0000	0.0000
CFHR5	0.0000	0.0000	0.0000	0.0000	0.0000	0.0000	0.0000	0.0000	0.0000	0.0000	0.0000	0.0000	0.0000	0.0000	0.7589	0.0000	0.0000	0.0000	0.0000	0.0000	0.0000	0.0000	0.0000	0.0000	0.0000	0.0000	0.0000	0.0000	0.0000	0.0000	0.0000	0.0000	0.0000	0.0000	0.0000	0.0000	0.0000	0.0000	0.0000	0.0000	0.0000	0.0000	0.0000	0.0000	0.0000	0.0000	0.0000	0.0000	0.0000
KRTAP2-2	0.0000	0.0000	0.0000	0.0000	1.7596	0.0000	0.0000	0.0000	0.0000	0.0000	0.0000	0.0000	0.0000	0.0000	0.0000	0.0000	0.0000	0.0000	0.0000	0.0000	0.0000	0.0000	0.0000	0.0000	0.0000	0.5320	0.0000	0.0000	0.0000	0.0000	0.0000	0.0000	0.0000	0.0000	0.0000	0.0000	0.0000	0.0000	0.0000	0.0000	0.0000	0.8684	0.0000	0.0000	0.0000	0.0000	0.0000	0.0000	0.0000
KRTAP2-1	0.0000	0.0000	0.0000	0.3859	1.8980	0.0000	0.0000	0.0000	0.0000	0.9403	0.6812	0.0000	0.0000	0.0000	0.0000	0.0000	0.0000	0.0000	0.3546	0.0000	0.7836	0.4145	0.0000	0.0000	0.0000	0.5320	0.0000	0.0000	0.4539	0.6450	0.0000	0.0000	0.0000	0.0000	0.3565	0.0000	0.0000	0.4430	0.6204	0.0000	0.0000	0.8684	0.0000	0.0000	0.4100	0.0000	0.0000	0.0000	0.0000
CXorf1	0.0000	0.0000	0.0000	0.0000	0.0000	0.4649	0.0000	0.0000	3.8600	1.2499	0.0000	0.0000	0.0000	0.0000	0.0000	0.4275	0.0000	0.0000	1.0803	0.0000	0.0000	0.4145	0.0000	1.9146	0.0000	0.0000	0.0000	0.0000	0.4539	0.8841	0.0000	0.0000	0.0000	0.0000	0.0000	0.0000	0.4601	0.4430	0.0000	0.0000	0.0000	0.4986	0.0000	0.0000	0.0000	0.0000	0.0000	1.2385	0.0000
KIAA0020	8.4753	8.2049	8.9163	8.3231	8.2153	9.1328	9.0310	9.3741	7.8604	8.3171	9.2090	8.5825	8.5397	8.9529	8.9995	8.6541	8.3294	9.9101	7.9173	9.5149	8.9454	9.7431	9.0085	9.6011	8.4460	8.3974	7.9228	9.3247	8.4784	9.1493	9.6731	9.9151	9.3763	7.8347	10.0548	9.1129	8.4859	8.3209	8.4435	9.1367	9.6857	8.4691	9.5298	9.4372	10.7273	9.4510	9.2543	8.6156	9.4398
KRTAP2-4	0.0000	0.0000	0.0000	0.0000	0.0000	0.0000	0.0000	0.0000	0.0000	0.0000	0.0000	0.0000	0.0000	0.0000	0.0000	0.0000	0.0000	0.0000	0.0000	0.0000	0.0000	0.0000	0.0000	0.0000	0.0000	0.0000	0.0000	0.0000	0.0000	0.0000	0.0000	0.0000	0.0000	0.0000	0.0000	0.0000	0.0000	0.0000	0.0000	0.0000	0.0000	0.0000	0.0000	0.0000	0.0000	0.0000	0.0000	0.0000	0.0000
TMEM147	10.3204	11.7563	11.4907	10.7887	10.7725	10.9585	11.6215	11.0462	10.7615	10.5728	10.5310	11.6605	11.6476	11.0954	11.8922	10.4718	11.4334	11.6751	10.8572	11.0864	11.2577	10.9800	11.0656	12.2007	11.4740	10.2564	11.0907	11.1283	10.5374	10.6865	11.0549	11.1143	10.9265	11.0702	9.6727	11.2436	10.8511	10.8196	11.5341	11.0554	11.6854	11.2027	11.4582	11.0001	10.3557	11.1306	10.9506	9.9804	11.1843
ASGR1	2.6127	1.6552	1.7046	1.1549	3.8713	1.7141	0.4916	4.2742	2.0261	2.2251	2.4663	5.8301	1.6005	2.2274	3.1066	3.5476	6.6058	2.4627	2.5202	4.0632	5.1104	3.4574	3.3316	2.7093	1.9334	2.9426	4.9613	3.2135	4.1406	4.2509	2.6138	2.8649	2.0529	1.0372	2.8967	4.3699	4.6019	2.0822	3.7397	3.9707	0.7811	4.4079	1.8939	3.2742	4.4620	3.6708	2.4626	3.6504	1.9295
ASGR2	1.9225	0.0000	2.4644	2.6354	0.7499	0.4649	1.3918	0.4843	2.4066	3.3489	5.8512	1.9844	1.7820	2.5198	2.8539	4.6323	1.8572	1.1575	0.0000	2.7734	2.2038	1.9983	2.7180	1.6218	2.1008	3.0240	3.0754	2.2146	4.5803	4.0931	1.9732	1.3096	3.0353	1.0372	0.0000	2.9182	3.2113	0.0000	3.0913	0.4933	1.4834	3.9874	0.7477	0.4297	2.1001	2.0152	1.0895	3.2983	1.1401
PCDHA1	0.0000	4.2626	1.9437	2.5713	3.6293	0.0000	2.8008	7.0145	1.1565	4.0413	3.4070	1.6457	2.6905	1.5997	0.0587	4.0732	0.0000	5.9112	5.5914	3.4085	2.0159	4.3675	2.1859	0.0872	1.3954	1.7344	6.6635	0.7330	1.8432	3.5868	6.0967	0.0000	0.0000	2.0963	0.0000	4.5944	3.3031	4.4601	3.6048	0.0000	0.0000	2.4830	2.1237	0.9615	3.4373	0.0000	3.2776	4.2997	6.0669
FOXL2	0.0000	0.5159	1.2361	0.0000	0.0000	0.0000	0.8576	0.4843	0.3866	0.0000	0.0000	0.0000	0.8584	1.0372	0.0000	0.0000	2.0972	0.4959	0.0000	0.5351	0.7836	0.4145	0.0000	0.0000	0.5557	0.0000	0.0000	0.7330	1.0767	0.0000	0.4497	0.7986	0.0000	0.0000	0.0000	0.9065	0.0000	0.0000	0.6204	1.7851	0.0000	0.0000	0.0000	0.0000	0.0000	0.9025	0.6452	0.0000	0.4868
RIT1	9.0844	7.7575	8.2995	9.3631	9.3450	8.0551	7.7936	7.9652	9.4552	9.4056	9.5331	8.7593	8.1941	8.1500	8.2844	9.3907	8.0225	7.3527	9.2673	8.4057	9.2037	7.9363	8.4093	7.6066	8.3966	8.9410	9.3975	8.2832	9.2664	9.2956	8.2211	8.3304	8.9274	8.4798	8.0996	8.0693	9.3417	9.3468	8.4412	8.0444	7.9818	9.8962	8.0582	7.7878	8.7646	8.5382	8.6531	9.4876	8.0260
TMEM141	11.6651	11.5605	12.7448	11.3245	11.3945	12.5343	13.0592	12.7210	11.7862	11.2831	10.0206	10.6491	11.5397	12.5551	14.0555	11.0908	12.0316	12.6139	11.6209	12.3449	10.4281	11.7361	11.8853	13.6456	11.6205	11.3843	12.5017	11.8822	11.4011	10.6068	12.9058	12.0016	12.1316	10.5336	12.1950	12.7719	11.9661	11.1647	12.4853	12.4066	11.9999	12.0497	12.5931	12.2053	9.1101	12.6746	12.0265	9.7980	12.6377
FOXL1	4.1493	1.6552	1.7046	4.4699	4.7128	2.3734	1.5993	2.1985	1.7901	5.9023	4.3443	1.8724	3.4271	2.3810	2.7087	4.8377	3.7505	2.4627	5.0823	2.9515	3.5185	2.4132	3.0572	2.3660	2.5108	3.9325	2.5378	2.8659	6.7380	4.3136	2.8517	3.0043	2.9539	2.7997	2.5274	2.8322	3.8968	5.2889	3.4867	3.9327	2.5918	5.5234	1.7557	3.5122	8.0171	2.5313	4.6902	7.3010	4.9956
SF1	11.7827	11.9589	11.4196	11.8039	12.3942	11.9365	12.2474	11.9546	12.0438	11.8899	12.1228	12.0631	12.5532	11.6932	11.9172	12.0297	12.2493	11.9104	12.3372	12.1856	12.2500	11.9682	12.0619	11.8908	12.2580	12.4667	11.3754	12.1583	12.4808	12.4530	12.2027	12.3307	11.6182	11.6605	12.1628	12.1374	11.7027	11.6245	11.9671	12.1331	12.0271	11.2339	11.9091	12.1303	11.7760	11.8761	12.1958	12.2558	12.0851
PCDHA6	1.5917	8.4266	1.4986	4.3040	6.0947	0.4649	4.8055	8.3864	6.3224	5.9366	5.9579	1.0229	2.9853	1.8602	0.0000	6.2621	2.1016	6.2541	6.8809	4.8134	2.8114	3.6134	3.0523	0.0000	2.4636	3.9943	3.4978	4.9387	5.6447	6.1796	9.1001	2.9775	1.7002	3.5149	0.8516	6.8919	7.5965	5.7555	0.0000	2.4555	3.0226	3.7966	3.3251	1.3802	3.5473	2.3563	6.6474	7.1629	7.3654
PKIB	8.7632	9.8034	5.2670	4.7748	4.0302	8.3027	8.2910	8.8345	4.6944	5.6485	5.9671	9.4501	8.7586	7.7976	7.6110	6.1003	8.8961	8.5274	5.0217	9.4263	9.7972	8.9597	9.6816	9.4592	9.4805	9.2465	3.7733	8.9070	4.8068	4.3339	9.2142	7.6825	6.8601	9.3741	9.7309	8.4563	4.7702	4.8234	9.7842	9.1910	5.9640	5.3444	6.3179	7.6300	2.4860	10.0549	8.9952	5.4760	7.4691
TMEM149	5.8514	6.6819	6.3539	5.2373	6.6724	6.3399	7.7096	6.2762	6.1159	6.0642	6.4640	6.1963	7.3018	7.3280	7.6375	6.5852	6.8323	6.2049	5.9747	6.7536	6.4047	7.0992	7.1500	7.0608	5.9249	6.2824	6.6579	6.9385	6.8674	7.0478	7.5029	7.1083	5.0640	6.2037	3.9358	7.1659	6.3683	5.8716	7.7364	7.2428	6.1721	7.1987	6.8043	6.5458	6.3760	6.9738	6.3323	6.9638	6.6500
API5	11.4984	10.4784	10.9445	11.2534	11.0520	11.7382	11.0570	11.3893	11.1231	11.3074	11.2039	11.8428	11.0601	11.1678	11.1875	11.1812	11.1069	10.6750	11.3952	11.2260	11.5913	11.6876	11.6054	11.0968	10.8538	11.0881	10.8479	11.5698	11.2568	11.0646	11.5536	11.7250	11.0912	11.4830	11.9070	11.0405	11.0814	11.0817	11.1431	11.0620	12.1104	11.7080	11.5416	11.7624	10.8012	11.2404	11.5919	11.0133	11.4364
KRTCAP3	9.0380	8.1773	8.5772	7.3803	8.4888	6.3436	8.7770	8.2486	4.0857	7.7082	6.2844	8.8701	9.0995	6.8142	7.3847	6.6783	8.8311	7.4303	7.1036	7.9488	9.4453	6.4071	8.7040	8.9384	8.5125	9.0273	2.0212	6.9443	7.0751	7.4318	7.4702	6.6449	9.5621	8.2664	7.2514	6.5159	0.8083	6.8669	9.5906	7.4754	6.2425	8.8022	6.8381	6.2860	2.6461	7.5302	7.8560	7.4654	7.2696
NUMBL	4.2585	6.6171	5.5009	5.7645	6.6515	5.4201	6.0436	5.6909	6.3970	7.3133	7.4194	5.9103	6.1146	6.1167	5.8345	7.3252	7.1628	5.8888	6.1198	6.0468	6.0188	6.0127	5.9386	6.8314	6.7251	6.8695	6.0564	6.1668	7.3514	7.5208	6.6510	5.4677	5.6834	5.6266	4.4792	6.6970	6.3987	6.6874	6.6264	6.2790	5.2063	6.3560	6.5861	6.7203	10.0157	6.1044	4.8679	9.0933	6.8249
RTKN2	2.8169	1.6552	3.6723	4.2780	4.6748	1.3338	2.3392	5.2210	5.2548	4.2417	4.9623	3.3458	4.5205	2.7628	1.6213	4.4163	0.7274	3.5941	4.3773	4.8942	2.7594	3.2710	3.2807	0.7592	3.1681	3.3100	5.3494	4.0781	4.3642	4.2721	3.8973	1.6862	3.1124	2.0555	4.8871	4.2424	4.8094	5.2210	5.4413	3.1288	2.0816	5.7395	2.1361	3.5554	3.9199	3.8981	1.4287	5.1973	3.0398
RNF180	8.7968	7.7198	8.7201	9.2004	8.6283	9.9025	8.8307	8.2468	9.0284	9.2034	8.8947	9.0066	8.9976	9.1474	9.1459	8.8372	7.7378	8.2032	9.2718	8.7048	8.7537	9.0575	9.0966	8.0715	7.7021	8.0128	8.8909	8.7931	8.5241	8.6382	9.3368	9.4476	8.7137	9.7112	8.7959	8.7942	8.9747	9.3031	8.9802	8.9707	6.6917	9.4484	9.6352	9.6232	4.0401	9.1314	10.0448	8.4765	8.7894
P2RX7	4.0716	2.6227	3.4517	3.0096	2.7644	3.3929	5.0298	3.1663	4.6944	2.8938	4.8308	6.3735	6.2972	3.6524	3.4182	4.5284	6.2307	3.6423	2.2086	3.8992	5.0330	5.6796	7.0833	3.8924	5.0424	5.7325	3.1483	5.7803	3.6816	2.4620	5.2870	4.4398	3.9445	3.9431	3.8812	4.3076	3.9327	2.6760	3.8514	5.7331	3.9077	4.3795	2.9618	3.8952	4.3959	5.2458	4.4875	6.5618	3.4638
SECISBP2L	11.8060	12.5358	11.0565	11.1503	10.8225	12.0736	11.3980	12.1457	11.2727	10.9674	11.1073	11.9703	11.7940	12.0493	11.0960	11.0348	11.2024	11.7564	11.2501	12.6545	11.8258	12.1541	12.1619	11.8146	14.3564	12.1246	9.8954	11.7758	11.1954	11.0991	11.8201	12.3020	11.8192	12.1634	14.6278	11.8397	10.5495	10.7847	10.9669	12.2338	12.2489	10.6811	11.9649	12.6049	10.2381	11.4897	13.5843	10.9925	11.7107
SBF1P1	1.2602	0.5159	0.0000	0.3859	0.0000	0.0000	3.6752	0.4843	0.6912	0.5454	0.6812	1.3095	1.1502	2.8705	1.2536	2.3616	4.2253	0.4959	0.3546	0.5351	0.4443	0.4145	0.4316	0.7592	0.5557	3.9325	0.5231	1.2167	0.4539	0.3583	1.0686	1.0766	0.0000	1.2648	1.5667	4.5423	0.4601	0.0000	2.2514	3.4311	0.7811	0.0000	0.4218	1.0292	0.4100	0.9025	3.9165	2.4380	1.1401
LOC100128811	0.0000	0.2604	0.0000	0.0000	0.4232	0.0000	0.0000	0.0000	0.0000	0.0000	0.0000	0.0000	0.0000	0.0000	0.0000	0.0000	0.0000	0.0000	0.5235	0.0000	0.0000	0.0000	0.0000	0.0000	0.0000	0.0000	0.0000	0.0000	0.0000	0.0000	0.0000	0.0000	0.0000	0.0000	0.0000	0.0000	0.0000	0.0000	0.0000	0.0000	0.0000	0.0000	0.0000	0.0000	0.0000	0.0000	0.0000	0.0000	0.0000
HAS2	3.7107	0.0000	0.0000	4.5580	5.6154	0.0000	0.8576	1.7627	2.8629	4.4070	4.3007	3.3323	1.3929	2.6464	1.9140	4.1896	0.7274	1.1575	3.8976	1.2309	2.5081	4.0567	1.2600	0.0000	0.5557	1.8779	2.6425	2.1078	7.1992	5.6443	1.0686	0.4539	1.8873	1.2648	0.8804	0.9065	5.6807	4.7810	1.0529	1.9464	0.4428	6.5195	0.7477	1.4515	11.1807	0.5206	4.2516	6.8808	3.1742
KIAA1199	3.9466	2.6227	5.7514	1.9108	4.0892	3.3929	4.9180	8.3314	1.9129	3.4125	4.0079	3.0174	7.1990	4.3176	3.6743	4.0159	5.8262	3.5941	3.6350	2.7734	3.1595	5.6223	7.0458	3.7512	5.2166	3.9325	0.9061	6.0706	4.6668	4.2721	5.0205	4.4150	5.5786	4.8610	3.0014	5.1336	1.5250	4.4492	8.2068	6.0496	5.4628	2.2373	4.5904	6.0570	6.7875	3.5149	4.9226	5.4312	8.0869
HLA-DPA1	12.2536	6.1070	11.4127	9.5844	11.2904	10.0244	11.9316	8.8706	12.1716	11.5643	12.2581	11.9149	11.7769	11.8210	11.0115	11.5987	12.5440	9.5982	10.6396	12.7559	12.1488	13.0514	13.1119	12.5596	10.8004	14.1303	12.9299	12.4854	10.6687	11.2547	12.7249	12.2385	12.9641	10.8463	6.8744	12.2413	12.9081	11.7467	12.7743	13.0412	10.9647	12.7451	10.1671	8.7925	11.2904	13.5631	11.7620	13.3764	10.4694
ZSWIM3	6.1355	7.8220	6.7860	6.8465	6.4525	7.6938	7.6346	7.2458	6.2417	7.1028	5.9810	8.4870	5.4081	7.4039	7.6463	6.7214	7.7728	6.7883	6.7247	7.0457	7.8615	6.6982	7.2313	8.0415	7.5440	7.2195	7.0360	7.3767	6.4636	6.3557	7.7134	7.5465	9.0779	7.3768	7.6277	7.0367	6.4492	6.8625	8.1063	7.1629	8.3250	6.9544	8.0266	7.4866	6.5801	6.5681	7.9478	6.7097	6.3374
FAM32A	9.7279	11.1877	10.9110	10.8088	10.4507	10.7900	11.1080	10.4695	10.2200	10.7845	10.6119	10.5535	10.1697	10.6626	11.2867	10.6799	10.7151	11.1061	10.5508	11.1173	10.7009	10.6693	10.4879	11.2653	10.8560	10.0792	10.8111	10.6426	10.3197	10.4802	10.7456	10.5398	10.0554	10.3596	10.5337	11.0569	10.4395	10.8324	10.9533	10.6491	10.7710	11.0951	10.6229	10.6334	10.4076	10.6455	10.7483	10.3583	10.8045
KIAA1191	12.3855	11.7065	12.1772	12.4030	12.1468	13.2696	13.2214	12.4018	12.9036	12.6999	13.2872	11.7137	12.9736	12.5699	12.3031	12.7402	12.6922	12.7091	12.3564	12.3582	11.6513	13.0321	12.2978	11.5711	11.3334	11.7950	12.3238	13.3510	12.3824	11.9633	13.2797	12.8844	12.4599	12.7072	12.6285	12.7494	11.9137	12.3878	12.6400	12.6583	14.1055	12.8597	13.5734	12.4261	10.9469	12.7539	12.9151	11.5969	13.4742
FER1L6	7.2583	4.0016	6.8775	7.2381	8.6868	4.7054	5.8940	6.2553	0.3866	5.5946	6.0872	9.0148	7.4677	5.4115	1.2536	6.4863	2.0972	3.4390	5.8045	1.4834	10.2899	6.9788	8.5079	2.9864	5.1797	10.0565	0.0000	7.3506	5.3937	5.9316	5.3004	6.1768	8.0866	10.5855	5.9952	4.9001	0.8083	2.8297	2.0786	4.8237	7.9082	5.3444	4.6886	8.4357	0.0000	4.1306	1.9336	3.0837	1.9295
ALOX12P2	5.5126	4.0043	0.0000	4.3449	5.4909	4.5502	5.6822	4.4424	6.2061	5.2903	3.9806	4.1097	7.0027	5.5312	6.3202	5.2833	0.0000	0.4959	5.0704	5.0971	5.9277	5.4240	0.4316	5.2366	0.5557	0.5320	5.5376	4.0495	6.4392	6.3508	5.1301	5.0515	5.5650	5.4755	0.0000	5.3501	5.2967	5.3664	5.7744	5.7331	5.6080	4.2603	4.4405	2.6334	1.2109	5.3104	3.7451	5.2498	0.4868
FER1L4	0.5510	2.5184	1.4893	1.6538	3.6927	1.8723	1.9419	2.1985	1.7901	5.8686	1.8937	1.4721	0.8584	1.8602	2.1573	2.7047	2.0972	2.3511	2.0232	0.5351	2.4136	1.2211	0.4316	3.1073	1.7440	1.2250	0.0000	2.1078	2.6267	3.7137	1.8321	0.7986	1.7002	1.2648	1.2639	2.7408	1.5250	2.5925	1.3852	1.6035	0.0000	3.0032	2.8303	2.3684	3.7540	0.0000	0.6452	8.0148	2.6363
FER1L5	0.0000	1.4434	0.5379	4.1089	4.9698	1.0979	0.4916	0.0000	2.7073	3.9300	1.8937	1.4721	0.8584	1.3664	1.6213	2.7047	1.8572	1.6093	4.8511	0.0000	0.7836	0.9988	0.0000	0.0000	0.9559	1.2250	2.9175	2.9300	4.3381	3.5146	0.7921	0.4539	0.5360	0.7668	0.6421	0.9065	2.6456	3.4676	0.0000	1.6035	0.4428	4.8409	1.0134	1.0292	0.0000	1.4534	0.0000	2.2446	1.1401
CA5B	9.2901	7.8886	8.1992	9.2441	8.6799	10.0151	8.6887	8.4358	8.0226	8.9013	8.0090	7.9663	8.3098	8.4075	8.4128	8.1702	10.0467	8.2130	8.4236	10.1907	8.5171	9.1706	8.7962	7.5207	7.7156	9.0845	7.6624	9.3175	8.1092	7.7065	9.1254	8.5556	12.2070	8.9291	8.1326	7.7998	8.3352	8.3945	8.0083	8.3171	6.8468	9.6364	9.5652	9.3474	7.0317	7.3353	9.0550	9.5794	8.4046
ZNF559	7.5921	8.3891	7.3366	8.4457	8.3330	8.5771	8.4509	8.0484	8.5843	8.5449	8.0598	7.8847	7.2345	8.6943	8.4732	8.2807	8.2230	8.1455	8.5746	8.1539	8.3843	7.8399	8.1893	8.3161	8.2819	8.0324	7.4728	8.5402	8.4898	7.9648	8.0655	8.8634	7.8483	8.2613	8.0861	8.6732	8.0903	8.0194	7.0280	8.1742	8.1959	8.9945	8.6290	8.1913	6.6045	8.5740	8.3732	8.7198	6.8025
VWA1	10.3649	10.0712	9.8250	9.9513	10.3650	9.3212	9.7368	9.0914	10.0409	10.3527	11.0079	10.2557	10.8414	10.6461	10.8031	10.8796	10.8062	9.6603	10.3833	10.7735	9.6998	10.2313	10.3374	10.7960	10.3237	11.5784	9.9815	9.3666	10.3247	11.5384	10.3894	9.6133	9.9051	10.4885	8.3777	11.1653	10.1391	10.6087	10.3090	11.0460	9.4949	10.3389	9.8140	8.6327	10.4537	11.0065	10.1125	10.8666	9.1951
C19orf22	9.6698	11.0659	10.6602	10.1416	10.5733	9.7918	11.1273	10.6914	10.4086	9.9840	10.3019	9.9068	11.1739	10.6347	10.8746	9.9612	10.8109	10.5723	9.8256	10.7356	10.1295	10.3144	10.4847	11.0030	11.0606	10.3832	10.9701	10.3856	10.5248	11.1909	10.3519	10.1231	10.1731	9.6936	10.2182	10.3893	10.3522	10.1428	11.6134	10.4600	10.2071	10.2884	9.9088	9.9451	11.1638	10.4333	10.0223	10.5320	9.9772
C19orf23	1.9225	4.2193	3.3273	4.2780	5.1187	4.1166	4.5441	3.9781	4.3257	3.4735	3.5684	2.3617	3.0561	4.0230	5.3133	3.5044	3.7505	4.5584	4.0290	4.1387	2.6804	3.9048	3.9678	4.1392	3.5617	2.4486	3.5221	4.2882	5.0516	4.4686	4.0643	4.3898	2.2014	2.7251	4.0615	4.5954	2.9560	3.6439	4.4208	4.7815	4.0078	3.1446	4.1682	3.7906	1.4026	4.2994	3.8045	3.6889	5.0314
C19orf20	5.9634	8.1138	6.5628	8.0977	7.8544	6.3967	7.7315	5.7563	8.3107	7.6826	8.2405	7.2206	7.7305	8.2178	8.0929	7.6515	8.5011	6.9787	8.2696	7.4004	6.1854	7.4517	7.1871	8.9303	8.7733	7.5115	7.5244	8.0363	6.3892	8.2705	8.2439	7.0630	7.1840	6.2154	7.1723	8.2930	7.1442	7.1485	8.1669	8.0014	6.4874	7.6287	7.2553	6.8903	8.3449	8.1046	7.2601	7.9188	5.2752
C19orf21	0.5510	4.4354	5.7146	7.4604	6.8220	1.8723	2.9823	6.5475	2.6378	7.7550	9.3990	5.1892	3.9666	6.0723	1.2536	8.4950	1.2088	2.3511	5.9804	3.7141	2.0862	4.8723	4.0612	2.8545	2.5108	5.2651	1.2085	5.1196	8.0518	7.9405	5.0205	2.5375	4.6862	2.8706	4.0123	1.2090	2.2496	7.2198	6.5866	5.4533	1.4834	7.8539	2.1361	2.7863	8.3317	3.2769	2.1323	9.3901	1.5881
C19orf26	6.9626	8.1859	7.6749	4.3665	5.1878	6.6250	7.7669	7.0898	6.7744	4.8128	6.1126	7.1138	7.0477	7.5118	5.9681	4.6913	7.6974	6.7113	4.4527	6.4240	6.6151	7.1475	7.6271	7.8426	7.4959	6.7669	6.5082	6.7627	6.4756	6.3508	7.3653	5.2467	4.8527	5.7726	7.1723	6.8305	6.6886	3.9759	7.6309	6.6799	6.2218	3.2734	6.5604	6.7716	7.2057	5.9405	6.3110	5.4198	7.5110
ZMAT4	0.9488	0.0000	0.5379	4.2079	1.4353	0.0000	0.0000	0.8462	0.0000	5.3072	1.4908	0.0000	0.0000	0.0000	6.7401	3.1593	1.2088	0.0000	4.2978	1.8853	0.0000	0.4145	0.0000	0.0000	0.0000	0.9198	0.0000	0.0000	1.5103	3.4037	0.4497	0.0000	0.0000	8.7099	0.0000	0.0000	0.0000	4.7482	0.0000	0.4933	0.0000	3.4472	0.0000	1.0292	1.8599	1.4534	0.0000	0.4221	0.0000
C19orf24	8.8573	10.7571	9.4881	8.8620	9.3405	9.4459	10.6220	9.7598	8.9615	8.9280	9.1006	9.4280	9.7569	10.4132	11.5588	9.3936	10.9839	10.0563	8.7845	10.3513	8.9369	9.6790	9.7041	11.0295	10.7005	9.5162	9.3384	9.7610	8.6112	8.7698	9.8052	9.7491	9.1977	9.4884	9.5974	10.2198	8.7528	8.6266	10.9595	10.1401	10.4145	9.0369	9.6210	9.5186	7.2343	10.0967	9.4921	8.6501	10.1177
C19orf25	9.1497	11.2062	10.5123	9.8101	9.6658	10.6870	11.4495	9.4922	9.9088	9.6537	8.9192	10.3697	10.4063	10.6270	10.7947	9.7903	11.2877	10.8886	10.0450	10.6751	10.0375	9.9836	10.5479	11.7251	11.0767	9.5500	10.4201	10.4532	9.8936	9.7686	10.4225	10.2879	9.3042	9.6293	10.1465	10.9784	9.4702	9.5882	10.8571	10.6184	10.7080	10.2060	10.3414	10.0442	9.1607	10.0701	10.5296	9.5910	11.1811
MYBL1	6.3481	6.9537	7.3979	5.3956	5.1743	9.4420	8.1702	9.0496	6.0341	5.6746	5.3622	6.9612	8.1821	6.2524	5.9840	5.4745	7.1760	7.6137	5.4564	6.2814	7.5083	7.3757	7.8658	6.9165	5.4203	6.4659	6.2511	8.4992	5.8285	5.4167	8.2491	7.5206	5.1555	6.3885	8.9485	7.7846	6.1001	5.4279	7.7688	7.9689	8.6245	6.5654	9.3456	8.9292	8.8328	7.4210	5.8571	5.7736	8.4813
NR1D1	11.0647	7.9951	10.1941	8.5605	10.4635	9.2816	11.4280	9.6073	9.3614	10.0958	7.7905	9.2492	9.9690	10.7217	10.7663	7.9935	10.3448	9.5771	9.4177	9.7110	8.0878	7.9062	9.4877	10.5622	10.0374	8.2014	10.2141	9.4450	10.6743	8.9140	9.8744	9.8293	10.8587	10.2163	9.5133	10.2064	10.0679	8.0691	11.2112	9.1865	9.6579	7.9659	10.3059	10.2047	9.0188	9.8177	9.6174	8.7125	10.1890
C19orf28	9.6507	11.1946	10.4391	9.8719	10.2224	9.8846	11.1550	9.8782	10.4079	9.6254	11.3379	10.7337	10.4434	10.5607	11.0707	11.0463	11.2116	10.6042	9.7388	10.5669	10.1174	10.2816	10.7008	11.1775	10.9763	10.1562	9.5297	10.2576	9.8795	10.1358	10.8914	10.0072	9.8471	9.8283	10.1390	10.6376	9.7493	9.4281	11.0769	10.4778	9.5485	9.2278	9.8118	9.8593	11.5360	10.2164	9.9994	10.0500	9.6036
C19orf29	7.9212	10.2911	8.7836	8.7708	8.9979	9.5314	10.4251	9.2975	8.8810	8.6096	8.6061	9.4713	9.4839	9.9094	9.9311	8.6931	9.7581	10.1468	9.0562	9.6772	8.9187	9.3271	9.5742	10.1410	9.7940	9.1881	8.8803	9.8193	8.3665	9.0485	9.9043	9.4740	8.1969	9.0031	9.0933	9.9546	8.2712	8.5190	9.8180	9.8816	9.2999	7.9364	9.5496	9.4176	9.5599	9.4608	9.4403	9.5246	9.2832
ITGB1BP1	10.2154	9.8579	11.2437	12.1261	11.6327	9.8624	10.1856	8.9308	11.3332	11.2603	9.4409	9.8677	10.1273	9.7072	9.7655	10.5298	10.4312	9.9662	12.0019	8.9732	10.7597	9.9016	9.9650	10.4454	9.6722	9.4133	11.2793	10.2024	11.6213	10.7293	9.0215	10.1899	10.7342	10.5769	9.3018	9.7761	10.8140	11.8108	10.5074	9.2531	9.8316	12.1054	10.2797	8.6577	11.0727	9.9151	9.1903	9.6483	10.3603
ITGB1BP3	4.5723	5.9752	3.0409	0.9411	1.7596	8.2150	8.1331	1.3760	6.1195	4.7153	2.6158	2.8500	2.5553	7.2176	10.5609	3.4599	7.4761	7.6406	0.0000	8.1808	2.4136	8.8453	1.0329	11.1395	3.2416	1.6913	13.4857	6.3652	0.7986	1.9331	9.8378	10.7597	6.6435	5.0254	6.4345	10.6096	12.8141	2.1997	6.7683	10.3398	6.7933	0.8684	10.3433	8.9230	0.0000	10.8431	7.8975	4.9501	9.5597
ITGB1BP2	0.5510	1.1952	0.5379	1.3411	0.4232	1.5365	0.4916	1.1353	1.6558	3.2126	2.2995	0.9162	1.1502	2.0554	1.6213	2.7791	4.7319	0.4959	1.0803	1.4834	0.0000	1.2211	1.6287	0.7592	1.5259	2.7648	1.4584	1.2167	2.2318	2.3063	1.0686	0.7986	0.5360	1.0372	0.6421	1.8574	2.2496	2.5039	2.0786	1.1526	1.0549	2.1051	1.2377	0.7604	0.7290	0.5206	0.0000	3.4851	2.4369
ZNF7	8.1657	8.6950	8.1666	8.0286	8.1750	8.4110	8.0220	8.5976	8.0618	8.5052	8.0430	8.6876	9.7328	7.6304	7.9562	8.1643	7.7135	9.0037	8.3430	8.3355	8.8441	8.5464	8.3262	8.7984	8.8502	8.7540	8.2103	8.2626	8.8090	8.3624	8.5000	9.1349	7.8376	8.0855	8.0526	8.6659	7.6754	8.4126	8.1938	8.4740	8.9248	8.7716	8.7220	8.9333	9.4487	8.5277	7.9694	8.7578	8.3025
ZNF2	5.8282	6.7840	6.4255	6.7471	6.5344	6.7827	7.0982	6.6137	7.3068	7.5043	6.8157	6.7983	6.6466	6.5564	6.4742	6.8945	6.5763	6.4522	6.9848	6.2980	6.8407	6.3728	6.5828	6.6242	6.5909	6.4947	7.7314	6.9248	6.5458	6.7105	6.0627	6.8668	6.2841	6.6973	6.0633	6.3633	6.6296	7.2093	6.6185	6.4703	6.5496	6.3487	6.7269	6.3791	7.7034	6.4294	6.5116	7.2046	6.8401
ZNF3	9.4617	9.9469	9.2253	8.9827	8.9087	9.5572	9.9938	9.5487	8.9126	9.3222	8.8955	9.8495	10.3296	9.3424	9.7030	9.0782	9.2500	9.9327	9.2869	9.6336	8.7242	9.4106	9.6147	9.4885	10.1687	9.6985	9.3146	9.5481	9.5111	9.0479	9.6937	9.6371	8.7057	9.4982	9.9052	9.5364	8.9482	9.1776	9.8137	9.4161	9.6905	9.4292	9.6130	9.6738	9.2458	9.4680	9.6303	9.3480	9.6177
CTCFL	3.2269	2.5075	2.6252	3.3475	3.9887	2.9381	2.3881	3.4394	2.8901	4.1177	2.9184	2.7772	2.4679	2.2736	2.7802	3.9440	2.6215	2.6279	3.8200	2.7838	3.1571	3.8021	3.3175	2.7996	3.2756	3.0844	2.6912	3.0662	3.4474	3.0512	2.7951	2.9488	3.3352	3.0165	2.9770	2.8481	2.1855	3.9719	3.8039	2.7823	3.2949	4.5781	2.7437	2.7914	3.7915	3.3973	3.4960	3.7224	2.3441
PHLDA1	11.4870	12.2895	12.8096	10.8597	11.3362	13.5717	13.1450	12.5361	7.8869	10.4982	10.4635	13.6732	10.8162	11.8779	11.5647	10.1583	10.6430	11.3859	9.8344	12.3916	12.4869	11.3534	12.3975	13.1368	12.6571	11.6518	10.0479	12.8528	11.8611	11.5964	11.6377	14.1385	11.3624	12.7689	11.6160	11.9202	11.3994	10.1113	11.6272	11.2525	12.5219	10.6833	13.0629	11.5910	12.0437	11.7834	14.0051	10.2266	12.1372
RPL31	12.1396	12.7177	12.4021	12.8529	13.3740	12.5310	12.1957	12.6380	11.5576	13.2635	12.6132	12.4963	12.6017	12.9730	13.7194	12.8759	12.8708	13.2943	12.7036	12.7708	13.0929	12.5400	12.2139	13.7175	12.5493	12.5519	12.2226	13.0905	12.8926	12.9513	12.6852	13.1261	12.8266	13.1238	12.1921	12.7652	12.0821	13.0767	12.7393	12.1819	12.9518	14.3748	13.0992	12.5998	15.5356	13.2251	12.1681	13.2560	12.8497
ZNF8	5.7629	6.4505	6.4809	6.3929	6.3445	6.8580	6.6667	6.4941	6.6844	6.4751	6.1150	6.8865	6.3780	6.6114	6.2734	6.2087	5.6243	6.4141	6.4991	6.2419	6.5144	6.7912	7.0694	5.8459	6.0037	6.4296	7.2471	6.4374	6.9894	6.6870	6.8009	7.0978	6.4158	6.5097	6.0700	6.3027	6.7535	6.5143	6.2001	6.6177	6.4579	6.0262	6.8226	7.1844	6.5468	6.1533	6.7461	6.9023	7.0740
PCP4L1	0.0000	0.8952	0.9289	1.9108	3.0282	0.4649	0.0000	0.4843	1.1565	6.0193	2.4663	1.4721	0.0000	1.0372	1.2536	2.7791	1.8572	0.0000	2.0232	0.5351	1.9581	0.0000	1.4561	0.0000	2.8296	0.9198	1.4584	0.9950	2.7106	1.9331	1.0686	0.4539	0.5360	1.2648	2.4555	0.0000	0.0000	2.0822	1.0529	0.4933	0.0000	1.6154	0.4218	0.4297	0.7290	1.2041	0.0000	5.3005	0.8501
C11orf17	9.0570	7.8889	8.5669	8.6260	8.8244	8.0633	9.1502	8.7068	9.1904	8.7032	8.1576	8.9326	7.9046	9.1231	9.0111	8.3362	9.7990	8.2890	8.5896	8.2505	8.3629	8.5121	9.2499	9.4028	9.8677	9.0853	9.3985	8.6824	8.1031	8.2797	8.2612	8.2274	9.1698	8.6954	8.6076	8.4144	9.2261	8.5063	9.4624	8.2878	8.4158	9.3963	8.3709	8.2929	9.3837	8.7379	9.3559	8.3288	7.2621
C11orf16	0.9488	0.0000	0.9289	4.1343	4.6554	0.8158	1.1493	1.3760	1.1565	3.2126	1.3270	0.3737	0.0000	3.9265	1.2536	2.6263	0.7274	1.1575	2.9424	0.0000	0.4443	4.5421	3.2807	1.2540	6.1878	1.4769	0.5231	0.0000	2.8650	3.9425	2.1017	2.1134	1.2325	2.5633	3.7370	1.6719	0.4601	2.5039	1.0529	2.0915	0.4428	6.0935	1.0134	1.4515	0.9900	2.4186	2.6031	2.9631	1.5881
ZAP70	4.2585	1.6552	3.9077	3.4751	2.8350	2.9714	6.2110	4.4944	5.8695	3.9729	5.6141	5.6633	5.5774	5.5954	3.9575	4.8890	5.7404	4.0874	2.9424	5.6028	5.8755	6.2266	6.0866	5.9366	4.6419	6.2205	5.0013	5.6627	2.1135	4.2076	5.0996	5.4434	4.1040	2.4750	2.8413	6.5020	5.1670	2.7549	5.2303	5.4124	3.1542	4.7330	3.4837	3.3741	6.3668	5.6964	5.6130	7.2664	4.1255
SNORD115-9	0.0000	0.0000	0.0000	0.0000	0.0000	0.0000	0.0000	0.0000	0.0000	0.0000	0.0000	0.0000	0.0000	0.0000	0.0000	0.0000	0.0000	0.0000	0.0000	0.0000	0.0000	0.0000	0.0000	0.0000	0.0000	0.0000	0.0000	0.0000	0.0000	0.0000	0.0000	0.0000	0.0000	0.0000	0.0000	0.0000	0.0000	0.0000	0.0000	0.0000	0.0000	0.0000	0.0000	0.0000	0.0000	0.0000	0.0000	0.0000	0.0000
C11orf10	9.5709	10.6657	9.8820	10.0109	9.8571	9.9134	10.4213	10.0368	9.3558	10.1129	9.5483	10.0788	10.3495	10.2489	11.0173	9.7469	10.6752	9.9769	9.5914	10.1374	9.6385	10.1014	9.9252	11.2560	10.3499	10.1540	10.1017	10.1716	9.8229	9.9290	9.9689	10.0405	9.6520	9.6733	10.0510	10.1025	9.3425	10.0313	10.5902	9.7504	10.6135	10.7474	10.0715	10.2025	10.2807	10.1523	9.8291	9.8647	10.3124
ZCCHC13	0.0000	0.0000	0.0000	0.0000	0.0000	0.0000	0.0000	0.0000	0.0000	0.0000	0.0000	0.0000	0.0000	0.0000	0.0000	0.0000	0.0000	0.0000	0.0000	0.0000	0.0000	0.0000	0.0000	0.0000	0.0000	0.0000	0.0000	0.0000	0.0000	0.0000	0.0000	0.0000	0.0000	0.0000	0.0000	0.0000	0.0000	0.0000	0.0000	0.0000	0.0000	0.0000	0.0000	0.0000	0.0000	0.0000	0.0000	0.0000	0.0000
UFSP2	9.4242	8.6797	9.1366	10.3650	10.2553	9.3472	8.7873	9.4355	9.8876	10.2922	10.1045	8.9521	8.6715	9.6304	9.3531	10.0659	8.9360	9.1615	10.7430	8.8444	9.3468	9.4454	9.3213	8.8721	8.8133	9.0409	9.7668	9.6153	10.1944	9.8424	9.3697	9.5777	9.7361	9.3190	9.4153	9.1014	10.3371	10.1871	8.4972	9.2106	9.8321	10.3316	9.6215	9.7122	8.8810	9.3493	9.3523	9.3691	9.2087
OGFR	9.2860	10.6684	10.2485	9.6741	10.1431	9.8733	11.3330	10.1460	9.2086	9.6859	9.8300	9.8437	9.9053	10.8505	11.5462	9.8440	11.0127	11.0057	9.6182	10.5141	9.4552	9.9275	10.4135	11.5957	10.9810	10.6812	10.0009	10.2324	9.7236	9.9817	10.4370	10.3919	9.3477	9.7303	9.6253	10.9518	8.7876	9.7408	10.9066	10.5747	9.9975	8.7534	10.1179	10.1009	11.0009	10.5063	10.5025	10.5043	9.4143
EPM2AIP1	8.5736	9.8837	9.6091	9.8619	9.8698	10.8661	9.1949	10.5411	9.9217	10.0697	9.6396	8.9282	8.4453	10.7573	10.9103	10.1172	8.8517	10.4650	10.1986	9.8394	9.6547	10.2484	9.5636	9.2422	9.0881	8.9835	9.7703	10.2522	10.0187	9.7677	10.2157	10.4007	9.0659	10.2244	10.6308	10.1354	9.8187	10.2826	8.7902	10.2824	10.4073	10.2969	10.4050	10.6732	8.9008	10.2793	9.5300	9.8280	9.8724
CDC5L	9.9436	8.5259	8.7061	9.6905	9.5829	9.0493	8.6457	9.1175	9.8538	9.8928	9.6542	9.7019	9.2254	9.0563	8.8211	9.6324	8.2352	8.7554	9.7626	9.0943	9.5683	9.4626	9.3232	8.8085	8.6077	9.5100	9.4272	9.2036	10.2430	10.0590	9.4513	9.4330	9.8222	9.9723	9.8316	9.0560	9.4809	9.9711	8.6331	8.9742	9.9479	9.5272	9.2571	9.4249	9.9239	9.4599	9.3915	9.9450	9.1509
RAC2	7.0713	3.1274	6.6691	5.2977	5.8561	5.4455	8.0625	6.4974	7.5557	6.3632	8.1143	7.1975	7.5976	7.9588	6.6030	7.1187	7.7858	5.7306	5.4287	8.2548	7.4911	7.9500	7.6672	7.4611	6.6795	8.3069	7.4030	8.4413	6.7128	7.1803	7.3843	6.9162	6.9149	6.0420	4.6500	8.3307	7.3901	5.3021	8.2508	7.7459	6.3980	7.6075	5.6409	5.1717	11.8493	8.4744	7.4159	9.4382	5.8676
RAC3	8.9210	7.7971	8.3056	6.3515	7.3719	6.5391	7.3807	6.2703	7.6884	6.8562	6.2216	7.1741	5.2164	7.8610	8.3254	7.2223	8.2352	6.3543	6.7548	6.8574	3.6487	5.9285	7.8063	7.7712	7.3622	6.1856	6.9314	6.2694	7.8676	6.5020	7.1103	5.8563	6.8205	5.8001	7.9734	7.4975	6.4242	6.7514	7.8881	7.3584	6.5384	7.3213	6.9091	7.5993	3.9509	6.6824	5.8430	5.8436	8.2365
RAC1	12.6571	12.4780	12.2242	12.1572	12.1494	11.7978	11.8675	12.0252	11.9609	12.1867	12.2827	12.3112	12.1973	12.1222	12.1107	12.1801	12.2071	12.1497	12.2096	12.2801	11.4700	12.1256	12.2687	12.0399	12.5672	12.4744	11.9052	12.2231	12.3283	12.3513	12.0813	12.0285	11.7578	12.4373	11.9141	12.0660	11.7264	12.5251	12.6035	11.9685	12.1048	12.3634	11.8462	12.0027	12.5368	12.3365	12.0808	12.3849	11.9878
SBDS	11.4563	10.4289	11.0315	11.5249	11.3605	10.9383	11.3807	11.1760	10.6092	11.5230	11.2829	10.7176	12.0222	11.6973	11.2935	11.2376	11.2412	11.0416	11.5117	10.8183	10.4337	10.9141	10.7376	11.0228	11.0000	11.3294	10.8362	11.2691	12.0180	11.4757	11.4287	11.2738	10.8569	11.3418	11.5946	11.0981	10.9519	11.7287	11.1673	11.1001	11.2695	12.0311	11.3188	11.3702	11.4805	11.7958	11.7146	11.2143	11.2004
RCL1	8.0735	7.5514	7.9578	8.5989	8.5133	9.2491	8.6918	9.3011	8.7635	8.8280	8.5767	7.9433	8.4095	9.0957	9.2980	8.6317	7.8691	9.1846	8.7799	8.8951	8.2409	8.7559	8.2215	8.7656	7.7279	7.4393	9.2624	8.9414	8.7577	8.6923	9.4513	9.1119	8.7564	7.5270	9.2837	9.0980	9.5890	8.7807	7.7033	8.6765	9.4251	8.9873	9.3769	9.4693	9.4811	9.0174	9.1791	8.2949	9.2804
SBK2	0.5510	0.5159	0.5379	0.0000	1.6065	0.0000	1.7808	1.3760	1.1565	0.0000	0.3805	2.0884	3.2535	0.0000	0.0000	0.4275	0.7274	1.7914	1.8105	0.9246	0.4443	0.9988	1.0329	1.6218	0.0000	1.6913	1.2085	1.2167	1.0767	0.8841	1.3005	2.5375	0.0000	0.0000	0.6421	1.4589	0.0000	0.0000	3.6187	1.6035	0.7811	0.4986	0.4218	0.4297	1.5716	0.0000	0.0000	0.0000	3.1742
MRPS18A	9.2556	9.4984	9.2594	9.7238	9.8042	9.1560	9.8117	9.7991	10.1712	9.7977	9.5064	9.0833	9.6530	9.1177	9.7236	9.8416	9.8695	9.6914	9.6007	9.9769	9.0264	9.0247	9.4212	9.8378	9.7356	9.5603	10.1205	9.0784	9.6975	9.6261	9.2785	8.7414	10.0487	9.6363	9.3509	9.3508	9.7373	9.6965	10.1972	9.0758	9.3595	10.1310	9.2255	9.0427	9.0152	9.3470	9.4238	9.2489	9.6316
CPLX2	0.0000	0.5159	0.9289	0.0000	0.7499	0.0000	0.4916	0.8462	0.3866	0.0000	0.0000	0.0000	0.4921	0.6098	0.0000	0.0000	0.0000	0.0000	0.0000	0.0000	0.0000	0.4145	0.0000	0.7592	0.0000	0.0000	0.0000	0.0000	1.0767	0.0000	0.7921	0.0000	0.0000	0.4338	0.0000	0.0000	0.0000	0.0000	1.6551	0.0000	0.0000	0.0000	1.7557	0.4297	0.0000	0.0000	1.0895	0.4221	0.0000
CPLX3	1.5163	2.0034	0.5379	0.0000	0.0000	1.5365	0.8576	0.0000	0.3866	0.0000	0.3805	0.0000	0.8584	0.0000	1.6213	0.0000	0.7274	1.1575	0.3546	0.0000	0.0000	0.9988	0.7634	2.8545	0.5557	0.7194	0.5231	0.4125	0.0000	0.0000	0.0000	1.0766	0.0000	0.0000	0.6421	0.0000	0.0000	0.0000	2.4057	0.0000	0.4428	0.0000	1.7557	0.4297	0.4100	0.0000	0.6452	0.7483	0.4868
ORC3L	8.5398	7.4272	7.8908	9.0195	8.8341	8.4130	7.7988	8.2122	9.1149	9.1808	8.6917	8.0773	7.9924	8.2305	8.1572	8.9299	8.0261	7.8449	9.2938	8.2441	8.5072	8.4462	8.1717	8.2819	7.4694	7.9646	9.1973	8.2724	9.3924	8.8887	7.8106	8.6193	9.3802	9.2491	8.6424	8.0833	9.1346	9.2221	7.9076	7.5113	8.9478	9.1803	8.7374	8.6314	9.1902	8.3550	8.1186	8.8840	8.3384
CPLX1	10.1161	6.7266	11.6557	6.1230	5.9624	8.7577	8.0647	7.8896	4.9307	5.5946	6.2788	8.9662	9.8160	8.4153	11.7955	5.7114	12.7007	7.3990	6.6862	7.2078	7.5862	6.8432	7.7607	9.7754	7.5367	6.1767	4.4863	7.7361	5.9799	7.1519	8.6442	8.8402	8.3795	6.3580	9.6083	8.8321	7.4626	6.4412	9.6488	6.9932	6.6510	5.8674	9.9220	8.1887	5.0960	8.1473	5.2132	7.1538	10.6011
AP2A1	9.4943	10.8491	10.1217	10.3404	10.6323	9.8622	10.7754	10.2272	10.5775	10.3690	10.9904	10.6329	10.0337	10.7291	10.2795	10.5738	10.4325	10.4562	10.2947	10.5056	9.9647	10.1858	10.2717	10.5022	10.7091	10.0181	10.0632	10.3070	10.0983	10.5285	10.4748	9.9335	10.4710	9.7288	9.4835	10.6528	10.0892	10.2651	10.2570	10.5349	10.0620	9.5926	10.0741	10.0251	11.5229	10.2457	9.9578	10.9459	10.2022
CPLX4	0.0000	0.5159	0.5379	0.0000	0.4232	0.0000	0.0000	0.0000	0.3866	0.5454	0.3805	1.3095	1.6005	0.0000	0.0000	0.4275	0.0000	0.8643	0.0000	0.0000	0.0000	0.0000	0.0000	0.7592	0.9559	0.5320	0.5231	0.0000	0.0000	0.3583	1.0686	0.0000	0.0000	0.0000	0.3565	0.5234	0.0000	0.7814	0.0000	1.1526	0.4428	0.0000	0.4218	0.0000	0.0000	0.0000	0.0000	0.0000	0.0000
AP2A2	11.0622	10.3283	10.6699	11.4262	11.6408	10.4022	11.3415	10.6167	11.9005	11.2231	11.6167	11.2151	11.1410	10.8880	10.5241	11.6252	11.6336	10.2582	11.8872	10.8215	10.9720	10.6112	11.4515	11.2162	11.2288	11.0777	11.5097	10.9493	11.1718	11.6231	10.6332	10.6659	10.7185	10.7980	11.4314	10.7195	11.7245	11.3702	11.5682	10.7258	10.2893	10.4593	10.7366	10.6315	10.8831	10.6423	11.0305	11.3516	10.1156
LOC389333	3.7107	3.7047	2.0577	5.2864	4.5119	3.3929	3.4790	3.7404	3.3531	5.3726	5.9671	4.0073	3.4806	4.4623	2.9858	6.2967	4.4584	4.2203	4.9455	4.5790	3.5632	4.1942	3.2280	1.6218	4.1249	4.3659	2.4250	3.9907	5.6907	5.6039	6.2615	3.8756	3.5604	3.8757	3.1454	4.6962	4.1313	4.9293	3.1795	4.9810	3.6841	4.2289	4.0250	5.7847	4.7533	4.6879	3.8045	6.8223	5.2752
LILRB3	5.3670	2.0034	2.9100	2.3436	3.2553	3.1630	3.4068	4.1770	4.3524	3.3644	5.9204	4.6552	5.8788	5.9227	5.2882	3.8738	5.7233	2.7043	2.5946	4.9042	4.8794	6.0837	5.6203	5.4573	2.4174	5.7688	6.4502	6.6764	4.7235	5.1094	4.8370	4.3675	4.6915	3.8867	3.6198	5.7783	5.3495	2.7549	5.0266	4.3546	3.5887	4.4112	2.9719	3.5973	6.3283	4.4895	4.5870	5.6254	4.1212
CADPS	1.2602	7.5180	2.3411	1.1549	0.4232	5.9590	0.8576	2.5327	2.7073	2.4840	2.7513	4.3794	1.1502	8.1791	3.5087	1.4461	1.2088	6.8096	2.8892	1.2309	5.3461	4.1942	5.3365	0.7592	3.5031	2.3256	1.6713	3.2135	2.5376	1.4282	6.8922	3.4570	1.2325	6.2949	8.4933	6.5499	0.0000	1.4838	2.5450	4.9810	2.0816	0.0000	3.6490	8.5616	1.4026	3.6708	2.3069	3.6889	6.9236
FIGNL1	5.8516	6.4918	6.2309	7.4066	6.9508	7.3881	7.3197	7.4636	6.0872	7.0387	6.2274	7.0379	5.9346	6.5402	6.4401	6.6339	6.6906	6.9598	7.3051	6.6080	6.0893	6.5777	6.4394	6.7502	6.1016	6.5575	6.3237	6.4820	5.7010	6.1762	6.7227	7.2533	5.7810	7.4682	8.0286	6.6349	6.4178	7.2508	6.6497	6.7251	7.4966	7.8253	6.8122	7.5170	7.8929	6.7006	6.8304	7.2342	5.0136
KDM4DL	0.0000	0.0000	0.5379	0.9411	0.4232	0.0000	0.0000	0.0000	0.0000	0.5454	0.0000	0.3737	1.1502	0.0000	0.0000	0.0000	0.0000	0.0000	0.8765	0.0000	0.0000	0.0000	1.2600	0.0000	0.0000	0.5320	0.0000	0.0000	1.0767	0.0000	0.0000	0.0000	0.0000	0.4338	0.0000	0.0000	0.0000	0.0000	0.0000	0.0000	0.0000	0.8684	0.0000	0.0000	0.0000	0.5206	0.0000	1.7567	0.0000
PBX3	8.6119	8.9247	9.9243	8.3666	7.6270	9.8777	8.8949	9.3345	6.9388	8.1168	7.9320	9.1013	8.8656	10.0727	9.5128	8.0790	8.7300	8.9086	7.7685	9.2191	9.3631	9.8227	9.7023	9.3775	9.3680	8.6727	8.4173	9.7321	7.3933	8.4122	9.8332	9.5578	9.6325	9.1564	10.5189	9.7023	8.8239	8.0467	8.6849	9.5445	9.3713	8.0665	9.6104	9.7863	9.8207	9.5688	10.2119	8.5916	9.9435
PBX1	9.2914	9.7845	9.3689	10.7974	10.4493	10.3002	8.8461	8.6520	8.8496	11.2325	11.5499	9.8786	8.7104	9.0520	7.8720	11.3269	8.1411	9.4231	11.3260	8.5817	9.3190	9.9427	10.3840	9.0311	9.5670	9.6187	8.4645	10.3262	10.7656	10.8615	9.0296	10.5551	9.8750	10.7179	6.6987	8.8877	8.8996	11.0905	8.6350	8.7603	9.8418	10.1868	9.8410	8.7663	7.2057	8.3299	10.6172	11.3839	9.8047
AIRE	0.0000	0.0000	0.0000	0.0000	0.0000	0.0000	0.0000	0.0000	0.0000	1.2499	1.6380	0.0000	0.0000	0.0000	0.0000	1.0249	0.0000	0.0000	0.0000	0.0000	0.0000	0.0000	0.0000	0.0000	0.0000	0.0000	0.0000	0.0000	1.3097	1.5720	0.0000	0.4539	0.0000	0.0000	0.0000	0.0000	0.0000	0.4430	0.0000	0.8604	0.0000	1.6154	0.0000	0.0000	0.0000	0.0000	0.0000	2.0212	0.0000
TMOD2	8.7367	7.2793	8.3523	8.3450	8.2020	10.5001	7.5559	8.8706	8.6411	8.4538	8.3686	8.6845	8.2606	9.1974	7.7427	8.5923	8.9902	9.0301	8.3246	8.6574	8.8209	10.4458	8.7386	8.3631	8.6505	8.4554	10.0093	9.6566	7.2145	7.9155	10.0818	10.1131	8.6079	8.6757	8.8327	10.0517	9.6550	8.4211	8.1314	10.6995	7.0881	8.0754	9.2856	10.1104	7.1732	9.5081	8.9597	9.1888	9.5248
MFSD11	7.9595	7.5393	8.5824	8.9058	8.9413	7.9830	8.0233	7.4088	9.1461	8.6560	8.4345	7.4811	8.2297	7.8323	7.8099	8.2357	7.9403	7.8490	9.0073	8.0872	7.5345	8.1275	8.0257	7.1241	7.5169	7.9541	8.6230	8.0978	8.1465	8.2641	8.1114	8.0350	9.2721	8.3212	8.0087	7.8671	8.8414	8.5764	7.9423	8.0976	7.6039	9.1425	7.8058	7.7832	8.5466	8.1074	7.7891	8.6731	8.8383
NSUN2	9.9299	9.9759	10.3125	9.9124	9.9436	10.8067	11.0658	11.2603	10.0359	9.8830	9.7779	9.7581	11.1978	10.4769	10.4230	9.6622	10.0082	10.7760	9.9141	10.6519	9.9258	10.5979	10.4427	9.6113	10.0780	10.1392	9.8626	10.7511	9.9647	10.0711	10.7548	10.7612	10.3922	10.5996	9.8302	10.7289	10.2660	9.8267	10.8099	10.5541	10.5558	9.2602	10.7973	10.5719	10.4208	10.5818	10.8180	9.9877	10.5207
NSUN5	9.6465	10.0567	9.3797	9.0557	9.4991	9.2978	10.1669	9.4377	8.7042	8.9775	8.5351	9.9876	11.1885	9.7181	10.0962	8.6191	10.0472	10.0540	9.2336	9.4598	8.6146	9.0966	9.6042	10.6401	10.3602	10.0419	9.0540	9.4672	9.1398	9.1910	9.6731	9.6127	8.9433	9.5832	9.2336	9.9341	8.3939	9.0032	10.1806	9.4366	9.7230	9.1429	9.7283	8.9536	9.8218	9.4492	9.5278	8.8451	9.7351
NSUN4	7.9915	7.8302	8.0833	9.3778	9.2228	7.9370	8.0864	7.7116	8.8716	9.5165	9.4944	8.2414	8.8453	8.1066	8.2876	9.3750	7.8851	7.9347	9.2383	7.9773	8.2833	7.9225	8.1364	7.8162	7.9080	8.3782	8.6312	8.1898	9.6669	9.3902	8.3251	8.2380	8.9460	8.0581	7.0310	8.0670	8.8882	9.0489	8.2042	7.9356	8.1149	9.8531	7.8079	7.6625	8.4476	8.1866	7.9901	9.2505	8.3632
NSUN7	8.7952	10.2807	5.8564	7.8460	7.8838	9.4341	8.0112	11.1051	7.5295	7.8671	7.8513	10.2132	8.8693	10.0804	10.5609	7.8821	9.4336	10.3234	8.1274	10.3798	8.1937	10.6072	9.8004	8.9034	11.3799	8.1684	7.6708	9.4899	8.3762	8.1611	10.4630	10.2468	8.1723	9.6869	10.5220	10.2081	7.4930	7.8154	9.2598	10.2128	9.5554	7.9267	9.3769	10.4278	3.1521	10.9654	9.0032	6.8481	9.4621
NSUN6	7.1348	6.3993	7.7645	7.2174	7.2218	7.1346	6.9064	7.0513	7.5557	7.6065	6.9272	6.9160	6.4392	6.6874	6.7861	6.9398	7.6129	6.9114	7.2321	7.3053	7.1242	7.1610	6.9226	7.4892	8.0427	6.7066	7.5037	6.8970	7.1408	7.3912	7.0399	6.9554	6.8987	6.4065	7.1354	7.2172	7.5139	7.7227	7.0918	6.5160	7.2770	7.4563	6.7724	6.9803	8.0781	6.8922	7.0053	7.1675	6.6629
PRAMEF4	0.0000	0.0000	0.0000	0.0000	0.0000	0.0000	0.0000	0.0000	0.0000	0.0000	0.0000	0.0000	0.0000	0.0000	0.0000	0.0000	0.0000	0.0000	0.0000	0.0000	0.0000	0.0000	0.0000	0.0000	0.0000	0.0000	0.0000	0.0000	0.0000	0.0000	0.0000	0.0000	0.0000	0.0000	0.0000	0.0000	0.0000	0.0000	0.0000	0.0000	0.0000	0.0000	0.0000	0.0000	0.0000	0.0000	0.0000	0.0000	0.0000
PRAMEF5	0.0000	0.0000	0.0000	0.0000	0.0000	0.0000	0.0000	0.0000	0.0000	0.0000	0.0000	0.0000	0.0000	0.0000	0.0000	0.0000	0.0000	0.0000	0.0000	0.0000	0.0000	0.0000	0.0000	0.0000	0.0000	0.0000	0.0000	0.0000	0.0000	0.0000	0.0000	0.0000	0.0000	0.0000	0.0000	0.0000	0.0000	0.0000	0.0000	0.0000	0.0000	0.0000	0.0000	0.0000	0.0000	0.0000	0.0000	0.0000	0.0000
PRAMEF6	0.0000	0.0000	0.0000	0.0000	0.0000	0.0000	0.0000	0.0000	0.0000	0.0000	0.0000	0.0000	0.0000	0.0000	0.0000	0.0000	0.0000	0.0000	0.0000	0.0000	0.0000	0.0000	0.0000	0.0000	0.0000	0.0000	0.0000	0.0000	0.0000	0.0000	0.0000	0.0000	0.0000	0.0000	0.0000	0.0000	0.0000	0.0000	0.0000	0.0000	0.0000	0.0000	0.0000	0.0000	0.0000	0.0000	0.0000	0.0000	0.0000
TUBG2	7.4159	8.1687	8.9298	8.8866	9.1116	8.8027	9.0967	8.1284	8.8439	8.7776	9.0998	8.5001	8.1760	8.3092	8.1110	8.7738	9.9568	8.5354	9.1868	8.2073	7.6446	7.8844	8.7712	8.7494	8.7640	8.6884	9.2365	8.6194	8.1750	8.0627	8.3019	7.6350	7.6330	9.7173	8.0255	8.4865	8.8916	8.6474	9.1358	8.3843	7.6847	8.9027	8.6475	8.4400	8.5371	7.7442	8.4117	8.8322	8.2911
FAM71F1	0.0000	1.4434	0.5379	0.9411	2.3478	1.0979	0.4916	0.8462	2.0261	0.5454	0.3805	0.0000	1.3929	1.0372	1.2536	1.2508	0.0000	2.2302	1.0803	0.0000	0.0000	1.4136	1.0329	1.2540	0.9559	0.0000	2.4250	0.0000	1.0767	1.4282	1.5003	0.4539	0.0000	0.4338	0.3565	0.0000	0.4601	0.7814	0.0000	2.6555	0.4428	0.0000	0.7477	0.0000	0.0000	1.6659	0.0000	0.0000	0.8501
PRAMEF1	0.0000	0.0000	0.0000	0.0000	0.0000	0.0000	0.0000	0.0000	0.0000	0.0000	0.0000	0.0000	0.0000	0.0000	0.0000	0.0000	0.0000	0.0000	0.0000	0.0000	0.0000	0.0000	0.0000	0.0000	0.0000	0.0000	0.0000	0.0000	0.0000	0.0000	0.4497	0.0000	0.0000	0.0000	0.0000	0.0000	0.0000	0.0000	0.0000	0.0000	0.0000	0.0000	0.0000	0.0000	0.0000	0.0000	0.0000	0.0000	0.0000
PRAMEF2	0.0000	0.0000	0.5379	0.0000	0.0000	0.0000	0.0000	0.4843	0.0000	0.0000	0.0000	0.0000	0.0000	0.0000	0.0000	0.0000	0.0000	0.0000	0.0000	0.0000	0.0000	0.0000	0.0000	0.0000	0.0000	0.0000	0.0000	0.0000	0.0000	0.6450	0.0000	0.0000	0.0000	0.0000	0.0000	0.0000	0.0000	0.0000	0.0000	0.0000	0.0000	0.0000	0.0000	0.0000	0.0000	0.0000	0.0000	0.0000	0.0000
FAM71F2	1.2602	5.5808	3.1180	2.8346	3.8713	3.9842	4.2984	4.7722	3.6287	2.7034	1.1421	3.0691	5.2321	3.7115	5.8691	2.1536	3.2517	5.6386	2.6540	3.9420	1.0580	3.7705	3.8331	3.6750	4.3741	2.6669	3.2177	2.9913	3.1912	2.2217	4.2422	4.4398	1.2325	2.8706	2.2999	4.2087	2.1309	3.2119	3.2627	5.2824	2.3077	3.2104	2.0201	3.4216	0.9900	4.8704	2.8488	2.3445	2.9676
PTCH2	0.9488	1.8398	2.0577	3.1657	3.9045	2.5709	3.0545	1.1353	3.6287	3.2126	3.5684	3.3032	2.2199	2.2274	3.1066	3.4139	2.9179	2.5663	3.9003	2.4569	3.6896	1.9983	3.9020	3.6750	2.1008	1.8779	3.0754	3.3130	3.5511	3.6176	2.4302	1.9846	1.4852	2.4750	0.8804	1.4589	2.8092	3.0954	2.0786	3.1945	0.7811	3.3337	1.0134	1.6238	2.3059	3.3402	2.9576	5.3967	2.6363
OR7G1	0.0000	0.0000	0.0000	0.0000	0.0000	0.0000	0.0000	0.0000	0.0000	0.0000	0.0000	0.0000	0.0000	0.0000	0.0000	0.0000	0.0000	0.0000	0.0000	0.0000	0.0000	0.0000	0.0000	0.0000	0.0000	0.0000	0.0000	0.0000	0.0000	0.0000	0.0000	0.0000	0.0000	0.0000	0.0000	0.0000	0.0000	0.0000	0.0000	0.0000	0.0000	0.0000	0.0000	0.0000	0.0000	0.0000	0.0000	0.0000	0.0000
PCDHGA2	3.2455	0.8952	1.2361	6.1635	7.4206	8.4236	4.3850	8.5759	3.3959	5.9133	6.0808	1.1262	2.7422	7.4882	1.9140	5.9230	3.2517	9.5319	7.3327	6.9772	1.6618	3.6983	2.0491	1.6218	0.0000	3.8002	1.4584	4.3125	6.4220	6.3194	8.9457	7.1963	2.3360	3.0645	9.1708	7.5211	2.4612	6.2500	1.3852	5.0712	4.9787	5.8480	8.3783	8.7801	4.1376	2.5313	2.7723	7.8304	9.1432
PRAMEF9	0.0000	0.0000	0.0000	0.0000	0.0000	0.0000	0.0000	0.0000	0.0000	0.0000	0.0000	0.0000	0.0000	0.0000	0.0000	0.0000	0.0000	0.0000	0.0000	0.0000	0.0000	0.0000	0.0000	0.0000	0.0000	0.0000	0.0000	0.0000	0.0000	0.0000	0.0000	0.0000	0.0000	0.0000	0.0000	0.0000	0.0000	0.0000	0.0000	0.0000	0.0000	0.0000	0.0000	0.0000	0.0000	0.0000	0.0000	0.0000	0.0000
PRDM9	0.0000	1.1952	0.5379	0.0000	0.0000	0.0000	0.0000	0.0000	0.0000	0.0000	0.0000	0.0000	0.0000	0.0000	0.0000	0.0000	0.7274	0.0000	0.6390	0.0000	0.0000	0.0000	0.4316	0.0000	0.0000	0.5320	0.0000	0.0000	0.0000	0.6450	0.4497	0.0000	0.0000	0.4338	0.0000	0.0000	0.0000	0.4430	1.0529	0.0000	0.4428	0.4986	0.0000	0.0000	0.0000	0.0000	0.0000	1.0141	0.8501
SGK269	9.3031	8.7164	8.6825	9.7327	9.3661	9.3659	8.5427	9.5715	9.1276	9.5846	9.7584	9.5739	8.9247	9.6327	9.0662	9.5169	9.1319	8.7636	9.7933	9.6716	9.2927	9.5226	9.9619	8.4513	9.4293	9.7530	8.7055	9.4495	9.2402	9.4686	9.2768	9.6323	9.4101	9.2155	8.9976	9.4994	9.5389	9.6789	8.9617	10.2083	8.5954	8.9027	8.7351	9.7071	10.2657	9.8842	10.0223	10.3988	9.5878
FAM108B1	7.3516	8.1093	7.5094	8.2465	7.4750	7.7585	8.2338	9.2975	8.4013	8.7300	9.0266	8.1008	7.8137	8.0127	7.6363	8.7817	7.9129	8.8012	8.4074	8.6750	7.6549	8.4922	8.1506	7.4092	7.6286	8.1773	7.9384	8.2060	8.2487	8.2506	8.7848	8.0656	6.6107	7.4481	9.5339	8.2271	7.9083	8.4919	7.0689	9.6264	7.7679	7.9725	7.5211	8.6339	8.0042	9.5003	8.7375	8.4403	8.1514
TBC1D1	14.0384	14.8689	13.6396	11.7511	11.7308	14.1045	14.2654	13.8712	12.2474	11.9618	12.1169	14.1987	14.0064	14.6263	14.1982	12.1239	13.8988	13.9249	11.9252	14.3988	13.5557	14.2479	14.4600	14.1366	13.7413	14.3206	12.8065	14.4417	11.6803	12.2800	14.0632	14.3534	13.2622	13.4146	14.1129	13.8884	13.0556	11.8889	13.7472	14.2463	13.8458	11.1454	13.9352	14.0532	10.6948	13.8756	13.5662	11.7485	14.2968
ZXDA	6.7670	5.2632	5.6769	6.1482	5.9466	6.0936	6.0436	5.8981	6.4588	6.1464	5.9671	6.8693	6.6582	5.7159	5.4792	5.9555	5.6301	5.7853	6.0728	5.6423	6.9583	6.0781	6.3498	5.1265	5.8309	6.8473	5.2535	6.0273	6.4144	6.1874	6.1093	6.4329	5.8835	6.4005	5.9697	6.0853	6.5682	5.7309	5.4590	6.4024	5.9723	6.0671	5.8842	6.3610	5.4829	5.5832	6.5381	6.8734	5.7649
PAMR1	6.3063	7.0737	5.9957	6.1230	5.8042	6.0855	6.3611	6.0707	3.3959	8.4174	7.1304	6.2160	6.5989	6.3579	6.5719	8.1349	6.3281	6.0759	6.4166	7.1678	5.1253	5.0993	5.9790	5.6487	5.9453	5.6707	2.9986	9.4759	7.6512	5.7845	6.2684	8.8983	6.7738	6.4989	5.7840	6.5832	6.1544	7.1774	5.6253	6.9932	5.8697	6.6802	6.6460	5.1295	5.2029	6.5142	6.4478	8.1896	6.3374
RAD9A	7.1826	8.3527	7.8443	7.3747	7.9929	7.1458	9.2627	7.6564	7.8332	7.4108	7.1054	8.6312	8.6420	8.0466	8.7826	7.5634	9.4806	7.5962	7.4502	7.9027	7.9083	7.3310	8.2347	9.1718	9.6484	8.5537	8.4665	7.3089	7.1151	6.7048	7.3737	7.8579	6.8661	7.4080	7.6418	8.1139	7.5439	7.8910	8.6046	7.7169	8.0318	7.6588	7.2117	7.4308	7.0184	7.5577	7.7153	7.8594	7.3430
ERGIC2	9.5522	9.0552	9.3699	8.9754	8.6108	9.3004	8.9193	9.6264	9.0292	9.1955	8.9971	9.7267	9.6003	9.5612	9.4428	8.6077	7.7815	9.3588	8.8865	9.2598	9.9747	9.7211	9.2582	9.0041	8.7100	9.5029	9.3109	9.5968	8.7966	9.0856	9.7095	9.8895	9.6300	10.1471	9.9385	9.3547	9.5454	8.8328	9.4121	9.2140	9.4190	9.9167	9.5541	9.7588	9.7846	10.2064	9.1607	9.0496	9.2654
ERGIC3	10.5615	11.9434	11.2361	11.6527	11.7530	11.3996	11.7364	11.4504	11.7472	11.7107	11.8477	11.7255	11.0427	11.4438	11.7910	11.7799	11.6259	12.1454	11.6343	11.4911	11.4729	11.5336	11.5218	11.9754	11.7414	11.7484	11.4449	11.7765	11.7595	11.8674	11.7148	11.5032	11.4338	11.7268	11.5444	11.4777	11.2109	11.8553	12.1420	11.3571	11.9360	12.1109	11.2091	11.3910	12.7202	11.3692	11.1898	11.6729	10.7209
CDR2L	7.9377	7.5180	9.4288	9.2815	9.6868	6.1016	9.4490	6.4256	10.1956	8.9762	8.9773	8.1527	9.8552	7.5609	7.1658	8.9761	11.1756	6.8563	9.2614	7.3496	9.3092	7.0348	8.8616	8.2061	9.0515	8.8323	8.6248	6.9366	10.6628	10.5706	7.6145	6.2558	8.6046	7.2429	7.3489	7.7322	10.0090	8.8842	9.3729	8.0014	6.6766	9.0549	7.1280	6.5330	10.1706	7.5166	6.9471	10.3684	8.4551
ERGIC1	11.5566	12.4697	11.5412	11.8489	12.2271	12.0771	12.7086	12.7477	12.2250	11.8230	12.1294	11.5842	12.8135	12.8447	11.8332	11.9408	11.8293	12.8770	11.6040	12.7122	11.1794	12.4775	12.0573	11.0424	11.6144	11.4995	11.9683	12.6148	11.8205	12.0261	12.6237	12.1272	12.0658	12.8559	12.1126	12.5722	11.9101	11.5358	12.6484	12.8059	12.4685	11.8996	12.1755	12.8588	13.6669	12.5440	12.1376	12.1063	12.6192
CLEC14A	9.0018	8.7994	8.7446	9.5375	9.3511	8.1295	9.0062	9.1350	7.7940	9.5837	8.8753	8.9308	8.7464	9.2370	9.8217	9.2523	8.8821	8.2409	9.3478	10.3749	9.5524	9.3814	8.2793	9.0463	9.2516	9.8566	7.5616	8.6940	8.4017	9.7057	9.1999	8.6328	8.3259	9.1949	7.6420	10.3661	8.4585	10.2139	8.8006	10.2212	8.1482	10.1347	8.9405	8.5034	7.7895	10.1149	9.2886	11.1238	8.1080
PDF	7.3758	7.6000	7.8880	7.9493	8.2690	7.3911	7.8216	7.5048	6.9550	7.3254	8.6571	7.3883	8.2563	7.3667	7.7883	8.1607	7.6254	7.3660	7.7263	7.2120	7.3627	7.3252	7.3892	7.6255	7.7561	7.4896	7.2725	7.3386	7.0620	7.2678	7.3013	6.7561	7.3566	7.6541	7.7230	7.2178	8.1695	6.9281	8.2614	7.2812	5.8492	8.1086	6.8540	7.4060	6.2410	7.6462	7.0748	6.3897	7.2745
B3GAT3	10.3057	10.8229	10.5047	9.8394	10.2602	9.8290	11.0379	10.2611	10.4598	9.6380	9.1816	10.1794	11.1828	10.6318	11.5216	9.9110	11.2120	10.1017	9.6847	10.4734	9.8123	9.9630	10.4394	11.2196	11.0704	10.8744	10.7896	9.9418	9.8057	10.1838	10.5554	10.0961	9.4881	10.0237	9.7161	10.8017	10.1539	9.9695	11.3536	10.3682	10.2507	9.6817	10.2128	9.6950	9.2584	10.6046	9.9970	9.7566	10.3497
B3GAT2	2.9073	3.2615	1.7460	1.1883	2.1592	2.0457	2.6661	3.0988	2.7475	0.5590	2.3447	2.1202	2.9971	2.5590	3.3756	1.6374	3.6119	2.5298	2.3398	3.6480	2.4503	3.0406	2.9872	2.9299	2.5645	2.8196	1.7007	2.2601	2.2442	2.0711	3.6884	3.4096	1.5037	2.0844	2.6929	3.6357	2.0429	2.5480	1.7011	2.9508	2.9467	2.7010	3.0508	2.6802	1.0301	3.2698	3.0040	2.6621	1.8642
B3GAT1	1.5163	0.0000	0.9289	6.3623	6.5291	2.1445	0.4916	1.5823	1.7901	4.5833	6.6478	1.9844	1.6005	3.3138	3.3217	4.2692	1.5691	8.0927	5.8609	1.8853	1.2885	1.5834	6.9755	2.3660	1.9334	1.8779	8.3818	2.1078	6.0540	5.4543	3.3427	2.1134	0.0000	0.7668	6.8571	6.4951	1.5250	2.9009	2.0786	2.9115	0.4428	4.4356	2.6855	1.0292	3.7887	2.2963	2.4626	5.5194	1.7689
FAM66E	1.9225	3.0546	2.0577	1.7880	1.4353	1.8723	0.4916	1.5823	2.1310	2.5978	2.4663	1.1262	0.0000	2.2274	0.7589	1.7717	2.4829	2.5663	2.8892	0.0000	0.4443	0.7360	2.7180	1.9146	0.0000	2.3256	0.9061	2.9913	2.1135	1.8224	2.2197	1.5102	1.2325	2.6465	1.4233	1.6719	2.0016	1.8138	1.3852	1.1526	0.4428	1.4066	2.3433	1.0292	0.0000	1.4534	0.0000	2.3445	0.4868
FAM66C	3.7611	5.2792	3.6202	6.0779	5.8130	4.5026	3.4255	3.1008	5.1956	6.1650	4.6861	5.3857	3.5820	4.3176	4.2993	5.8899	4.0074	4.4270	6.9199	4.0239	4.8824	3.8392	4.1770	5.2629	5.1797	3.6025	5.5777	4.0781	5.9714	5.3485	3.6674	2.6266	2.2014	6.7262	4.5150	4.8788	5.8507	6.2086	4.1422	4.5500	4.2173	6.4678	4.4629	5.2788	2.8572	3.4590	4.3744	5.7556	3.8323
PER1	11.5964	10.4494	9.1919	9.9678	12.2390	9.8169	10.7689	10.4788	11.1604	11.7246	11.6750	9.4809	12.3014	12.2198	12.0372	10.5690	11.1793	9.9412	10.9041	11.0771	12.1646	11.0918	10.4094	9.2812	11.2395	11.8249	10.2137	10.8475	11.6958	11.5505	10.1264	10.9837	10.6470	9.4455	8.1588	10.5864	9.8121	11.3184	10.5942	11.0379	11.0390	10.1594	9.7225	10.7391	10.8317	11.3364	10.4037	12.3739	10.9782
CPPED1	9.7326	10.3044	12.0768	10.4673	10.8042	10.8992	10.8479	10.8211	11.4220	10.2954	10.5951	9.9068	10.8162	10.9769	11.2462	10.7286	10.4132	10.6568	10.8141	10.3972	10.7002	11.0103	11.3227	10.7056	10.1243	10.8031	10.9039	11.0417	10.3326	10.2043	10.0283	11.2910	11.3632	10.0392	10.8882	10.2166	10.8116	10.2721	10.7763	11.0365	10.2851	10.0841	11.4382	10.8061	10.3041	11.2235	10.5541	9.6404	10.4333
OR10A2	0.0000	0.0000	0.0000	0.0000	0.0000	0.0000	0.0000	0.0000	0.0000	0.0000	0.0000	0.0000	0.0000	0.0000	0.0000	0.0000	0.0000	0.0000	0.0000	0.0000	0.0000	0.0000	0.0000	0.0000	0.0000	0.0000	0.0000	0.0000	0.0000	0.0000	0.0000	0.0000	0.0000	0.0000	0.0000	0.0000	0.0000	0.0000	0.0000	0.0000	0.0000	0.0000	0.0000	0.0000	0.0000	0.0000	0.0000	0.0000	0.0000
UXT	10.2148	10.7096	10.1535	9.8418	9.8121	10.3946	10.9284	10.4519	9.1237	9.9756	9.5754	10.0204	10.4308	10.6259	11.4849	9.7090	10.8125	11.1089	9.5536	10.6751	9.7803	10.3745	10.0198	11.1705	10.2471	10.4664	9.7990	10.5607	9.9272	9.6899	10.6600	10.6042	9.8226	10.1327	10.2185	10.5830	9.3776	9.9414	10.8166	10.2636	10.9410	10.8793	10.5576	10.4399	9.8631	10.7715	9.9921	9.2245	10.8747
CALM2	13.3616	12.6474	14.3927	13.0534	12.7901	13.3941	12.9094	13.2501	12.5227	13.2680	12.7323	13.0291	12.7407	12.8707	13.1911	12.9695	12.8631	13.1131	12.9459	13.2655	13.8286	13.1969	13.2765	13.3197	12.5844	13.1743	12.5343	13.1519	13.6466	13.0477	13.3387	13.0432	13.5605	13.5867	12.8329	13.1239	12.6821	13.4046	13.1846	13.1343	13.2314	14.3891	13.4152	12.9535	14.3361	13.2618	13.3155	12.8913	13.0432
CALM3	12.4302	14.2710	13.3323	12.2042	12.2388	14.2157	12.6178	14.3112	11.9255	12.3668	12.7828	13.3576	12.7005	13.3718	12.8236	12.7178	12.8040	14.1595	12.1088	14.4273	13.4536	14.0799	13.5617	12.7773	13.3472	12.4594	12.2080	14.1729	12.1762	12.4880	14.3845	13.3161	12.7844	13.1688	12.3233	14.1040	11.8921	12.2034	13.4667	14.0859	13.1585	11.9330	14.2902	13.6726	11.6425	13.8457	12.8989	12.6247	14.3968
SPG21	10.6560	11.7207	10.7279	10.8535	10.9893	10.8204	11.0018	10.9468	11.1346	10.9625	11.1606	10.1269	11.2995	11.1428	10.9144	11.1237	11.2412	10.8817	11.0862	11.2546	10.3154	10.6760	11.1778	11.2633	12.0179	10.8610	11.0326	10.9250	10.3917	10.7629	11.1811	10.8140	10.6956	10.5931	13.2345	10.7481	11.0718	10.9134	11.3072	10.7554	11.0668	11.1538	10.9250	10.9504	11.1696	11.2883	11.3171	10.3606	11.2554
CALM1	12.5485	13.4037	12.7988	13.3949	13.4034	12.9199	12.8829	12.8446	13.3024	13.4127	13.4499	12.5485	13.0736	12.7691	12.9188	13.4132	12.9024	12.8530	13.2780	12.6691	12.6782	12.7152	12.9647	12.8619	13.1815	12.9896	12.6752	13.4098	13.2199	12.9089	13.3002	12.8999	12.1607	12.7032	13.2005	12.8829	12.7210	13.2122	13.0629	12.9682	11.0343	13.3146	13.1016	13.2360	11.9640	13.1737	12.8713	12.9762	12.8986
GSDMA	2.4986	0.0000	0.5379	0.3859	0.0000	1.3338	1.5993	2.1985	1.3428	0.0000	2.7513	1.6182	3.5820	0.6098	2.3654	3.5044	0.7274	0.8643	0.0000	3.0329	0.7836	1.9983	0.0000	1.2540	2.7310	2.4486	1.2085	2.9300	0.0000	1.4282	0.0000	0.0000	1.7002	0.4338	0.0000	0.0000	1.0886	1.8138	1.3852	1.1526	0.4428	0.8684	1.8939	1.2557	2.7902	2.0152	2.4626	1.4327	0.8501
GSDMB	2.0894	4.5458	1.4893	4.9279	6.9428	2.6604	3.9650	4.1172	3.2167	6.6864	2.9892	2.8500	4.4417	3.3882	5.2092	3.5476	5.1061	4.2517	3.0914	3.3191	3.6066	3.3199	2.9954	5.3389	4.4381	3.0240	4.2417	2.9913	3.8757	4.2076	3.1775	3.8011	2.0529	1.4614	3.1454	4.1742	3.3770	4.1612	4.3842	3.7698	3.8728	7.5226	2.6072	4.9467	4.0686	4.3309	2.9576	6.0050	3.8723
GSDMC	7.5437	7.3418	5.6896	0.3859	0.0000	7.3038	4.3279	8.4741	0.9425	0.5454	0.3805	3.5417	8.0903	7.0329	4.6167	0.0000	6.0710	7.4095	0.6390	5.6028	3.6066	8.1626	6.3803	5.2629	3.5617	5.6323	1.4584	4.7978	0.4539	0.3583	9.3975	7.5804	3.4459	6.4243	9.8649	7.4112	3.2113	0.4430	7.6732	8.1455	6.1579	0.4986	6.6411	8.4123	0.7290	7.5132	1.7031	0.0000	6.5314
GSDMD	10.1137	10.2852	10.1710	10.3707	10.8242	9.9111	9.9766	9.1734	9.0619	10.6008	10.4730	10.0114	11.4530	9.6394	9.0380	10.7123	10.3090	9.5619	10.8448	10.4528	10.1388	9.7091	10.1680	11.0310	10.2894	10.7839	9.9314	10.1432	10.3882	10.6040	9.3376	10.3736	9.6317	9.2722	8.1489	10.6549	9.2477	10.5277	10.8030	9.8803	10.6617	11.4562	9.5252	9.6577	9.7226	10.0448	9.3347	10.4725	10.1328
HRH4	0.0000	0.5159	0.0000	0.3859	0.4232	1.3338	0.4916	0.0000	0.6912	0.0000	0.6812	0.3737	0.0000	1.3664	0.7589	0.7569	0.0000	0.8643	0.6390	0.0000	0.4443	0.9988	1.0329	0.0000	0.5557	0.5320	0.9061	0.0000	0.0000	0.6450	2.6976	1.5102	0.0000	0.0000	0.3565	0.5234	0.4601	1.0553	0.0000	1.9464	0.0000	0.0000	0.7477	1.6238	0.0000	1.4534	0.0000	1.7567	1.5881
UPK1B	0.0000	0.5159	0.0000	6.6224	6.2670	0.0000	0.0000	0.0000	0.0000	7.6762	8.0235	0.0000	0.8584	0.6098	0.0000	7.1749	0.0000	0.0000	3.6983	0.5351	0.0000	0.4145	0.4316	0.0000	0.0000	0.5320	0.0000	0.0000	9.2054	5.6613	0.4497	0.0000	0.5360	0.4338	0.0000	0.0000	0.0000	5.3789	0.0000	0.4933	0.4428	6.0760	0.7477	0.7604	0.4100	0.5206	0.0000	9.3104	0.0000
DLGAP2	3.9895	1.8398	2.5779	4.4898	4.8211	4.3763	3.1891	2.0673	0.6912	4.6375	5.6229	2.9079	3.2535	2.7628	1.6213	6.9758	2.7869	4.0160	3.9531	1.8853	2.6804	3.9979	3.7973	3.1073	3.0907	3.1010	0.5231	2.7285	3.7624	2.1317	2.9230	4.9516	3.9445	2.7251	3.0990	2.3031	1.3232	3.9759	3.5542	3.7698	1.9537	3.8288	2.2434	2.2681	1.2109	3.0685	2.6031	2.2446	3.8723
DLGAP3	3.4286	4.9980	4.0717	4.3878	6.6515	3.5879	4.6645	3.2290	6.5421	4.6107	5.0305	3.0691	4.4947	3.9755	5.7255	4.8202	5.7404	4.0160	5.8609	3.9835	2.7594	3.8723	3.8331	5.9366	5.1418	4.7474	8.5925	3.9603	6.1168	6.6183	4.5431	4.5117	2.3360	1.4614	4.2433	4.5691	7.9217	4.5850	4.6231	4.1799	4.4952	5.3148	5.0703	4.2772	1.7229	4.3309	3.5504	4.8685	5.3048
DLGAP1	1.7336	2.1504	8.1399	3.1657	2.3478	2.0148	4.8788	3.4558	3.2637	3.4125	6.1621	1.9844	7.2500	0.6098	0.7589	4.1621	0.7274	3.5941	2.4484	1.4834	1.9581	0.7360	1.9222	2.1579	4.1249	2.9426	0.0000	1.8672	3.2485	3.0581	1.9732	3.4570	2.4591	1.6344	3.1454	2.7408	1.5250	3.3197	5.3681	2.3441	0.4428	2.8464	5.6604	1.9168	2.7902	2.9107	7.4947	4.2230	1.7689
DLGAP4	10.8109	12.0080	11.4041	9.9678	10.0716	10.7467	11.4853	11.5263	10.5972	9.9562	10.5985	11.0298	10.5680	11.1790	10.9668	10.1609	12.2389	11.4096	9.7806	11.1843	10.8943	11.1110	11.4580	11.5476	12.1959	11.7727	11.5544	11.0523	10.7484	10.9111	11.0689	11.1746	10.7154	10.6417	11.2732	11.0886	11.9240	10.2021	11.9737	11.4616	11.1578	9.4887	11.0435	11.2112	12.1640	11.1689	10.3971	10.9217	10.6423
DLGAP5	1.9225	4.9182	4.4151	2.2265	1.2409	2.5709	3.8066	6.7852	2.8371	1.7212	3.0949	3.3458	5.5774	4.4275	2.9858	1.2508	2.3029	5.5403	1.2589	3.4434	4.3559	5.0710	1.6287	2.3660	3.3783	3.2436	3.4661	4.5953	1.0767	2.4620	2.5249	2.9363	4.3782	3.0645	8.2899	4.3076	3.7833	2.0822	4.9077	3.8937	6.2763	3.3916	4.7261	6.2924	8.4353	4.4504	2.9576	2.1372	5.8676
BRDT	0.5510	0.0000	0.0000	0.0000	0.0000	0.0000	0.0000	0.0000	0.3866	0.0000	0.0000	0.0000	0.0000	0.0000	0.0000	0.0000	0.0000	0.0000	0.0000	0.0000	0.0000	0.0000	0.0000	0.0000	0.0000	0.0000	0.0000	0.0000	0.0000	0.0000	0.0000	0.0000	0.0000	0.0000	0.0000	0.0000	0.0000	0.0000	0.0000	0.0000	0.0000	0.0000	0.0000	0.0000	0.0000	0.0000	0.0000	0.0000	0.0000
HRH2	6.8852	4.9182	7.8059	2.8346	2.9023	5.9590	6.3468	2.8039	9.2182	3.6422	4.8308	3.9532	6.0274	4.5621	3.4182	4.7480	4.3696	6.4041	3.2263	5.8017	7.7205	6.6935	6.9391	2.1579	2.3866	4.2354	6.5356	6.6195	3.7624	4.2076	6.3155	5.6698	7.8623	4.6352	1.2639	3.0761	5.8223	2.1997	5.9351	5.8702	7.4677	2.4701	6.4301	5.2527	3.6061	3.3402	2.8488	5.4538	6.9751
MBNL2	10.2522	9.1597	9.6831	10.8311	10.3875	9.5454	10.2457	9.3775	9.3112	11.2821	10.8048	9.6358	10.4115	9.1844	8.9838	10.8538	9.0468	9.0878	10.7476	9.9084	10.5089	9.8737	9.7233	9.6652	8.9795	9.8468	9.1246	9.2514	11.2529	10.5426	9.5276	9.8415	9.8983	10.0559	9.0087	9.2373	9.9251	11.2513	10.0624	9.3706	9.1620	11.1202	8.8232	9.7970	10.0216	9.2432	10.0073	11.2485	9.7028
MBNL3	7.7353	4.2844	5.7514	7.2871	6.5237	5.8773	4.0020	6.9432	7.1993	7.3175	7.3139	7.9691	5.8759	5.6867	5.0969	7.3770	4.4584	4.1554	7.1749	5.4629	7.3061	7.0385	7.1732	4.1392	4.4690	5.7917	4.9613	6.5751	7.2914	6.6389	6.6457	7.4058	6.7194	8.0543	7.7863	5.2707	7.1820	5.8345	4.8551	6.6450	7.7171	7.0063	3.2463	6.9882	5.2659	5.9608	8.0950	7.0128	6.0002
PLK3	8.4332	5.5145	7.7157	6.5628	8.7303	5.4201	7.1772	6.3641	7.1533	6.9716	7.8457	6.2274	7.4103	6.2623	7.1018	6.9111	7.2019	6.6478	6.4445	6.6537	7.8091	6.8516	6.8015	6.4861	6.5909	7.6136	7.5516	6.2570	10.4079	8.7901	6.3866	6.6766	6.5566	5.5422	4.8455	7.0886	9.4541	7.7325	6.4603	6.7903	6.4758	8.7465	5.5704	5.8898	9.0289	7.2545	5.9911	9.6131	5.8676
A1BG	3.6585	3.3866	3.8636	5.2733	5.9959	4.7075	6.0602	3.3491	3.8849	5.4030	4.9636	2.1073	3.4271	5.0592	5.2622	5.8730	5.2693	4.0320	5.2918	4.4654	5.5990	3.2595	4.5668	4.1948	2.9220	4.5687	4.0264	4.2194	5.7412	5.5999	4.4252	4.7053	3.9816	6.6693	1.3022	7.3778	3.8221	5.1563	4.1422	5.3920	2.8573	7.0997	4.1509	2.8015	7.6359	5.3995	4.0124	7.2829	3.6132
TTC8	7.0360	8.1601	7.7765	8.6493	8.3420	8.4590	7.9791	8.1488	8.2595	8.7986	8.4190	8.5521	8.0925	8.5490	7.6463	8.4558	8.4800	8.4122	8.4620	7.4678	8.8784	8.3391	8.2365	7.3119	8.2880	8.3251	8.3022	7.9501	8.0274	8.2836	8.0464	8.2149	8.0056	8.4338	8.5569	7.9080	8.3971	8.8029	8.0922	7.9618	6.0986	9.2475	8.4888	8.3826	8.4422	8.2394	8.1215	8.1435	7.8440
PLK2	8.6272	7.6443	8.6471	8.4700	8.2186	7.7712	8.0382	9.2818	6.6026	8.6398	8.5456	8.4607	8.0107	8.5909	8.9719	8.2813	7.7772	8.4192	7.9056	9.6532	9.3336	9.0584	8.1346	7.7574	7.9498	9.2089	7.1690	7.9731	8.5934	8.4487	8.1504	8.0252	9.1619	8.1536	7.8769	9.3518	7.9172	9.4182	8.2406	9.4735	7.4079	9.2957	7.8658	8.5891	12.1951	9.2339	8.0435	10.9398	8.0869
ZNF720	8.8222	8.6266	7.8797	7.7486	7.5239	8.5230	7.9999	7.6556	8.8950	7.8586	7.7619	8.7112	8.7491	8.1011	8.1146	7.8240	8.0078	7.8216	7.9711	8.4710	8.6226	8.8401	8.1453	7.8770	8.2372	8.7435	8.0918	8.1634	7.6271	7.5900	8.3251	8.7150	7.6232	8.6769	8.7571	7.9872	8.4352	7.9640	8.0808	8.3323	8.2436	7.9558	8.7737	8.2343	7.4879	8.4333	8.2011	7.9996	8.4683
OIP5	0.6094	3.9805	3.2643	3.3950	3.0675	3.5603	4.3284	5.2835	2.4815	2.8485	2.6530	2.1703	5.1511	3.0717	2.9933	1.9106	3.2114	4.2934	2.9801	1.6863	2.8915	3.5323	2.2380	3.3935	2.8729	3.1868	3.0747	3.7770	2.7712	2.2536	2.6976	2.3937	3.2647	3.1553	5.3764	3.2218	2.5628	3.0111	4.0628	3.0465	4.6085	4.0201	3.7501	4.7264	4.9441	3.3334	0.9020	2.6061	4.6357
CLCN3	10.7039	10.4508	11.0519	10.7430	10.6542	11.2628	10.1587	11.3613	10.7347	11.0159	10.9773	11.9214	11.0352	10.5866	9.0736	10.9290	9.4727	10.4294	11.0159	10.2708	11.3766	11.4682	11.1739	9.1969	9.8986	10.8481	9.8747	10.9428	11.1522	11.0673	11.4809	11.4088	10.8236	11.6133	12.4296	10.6650	10.9154	10.4244	10.1611	11.3334	11.2839	10.7698	11.3367	11.7325	10.2811	10.7004	11.6788	10.8212	10.9106
CLCN2	5.9953	8.6866	7.8546	7.0371	7.4639	7.1540	6.8313	7.7602	7.3012	6.8447	7.2294	6.3475	6.9562	7.9342	8.0892	7.1471	7.1362	8.4668	7.0591	7.2253	5.9363	7.6889	6.8848	7.0356	7.5220	7.1120	7.2416	6.9864	7.8653	7.6109	7.8293	7.6404	5.9585	7.0916	7.2751	7.9545	6.9030	7.0384	6.9168	7.8566	7.3035	6.4338	7.3841	7.6821	8.2899	7.7236	6.0780	7.2244	7.4327
CLCN1	0.0000	0.0000	0.5379	3.9746	4.7498	0.0000	0.8576	2.8840	0.0000	2.7034	0.9300	0.0000	0.0000	0.0000	0.0000	1.0249	0.0000	0.8643	3.6983	0.0000	0.0000	1.4136	0.4316	0.0000	0.5557	1.6913	1.8568	0.0000	4.8629	3.8038	2.5249	0.4539	0.5360	0.7668	2.9500	0.0000	0.4601	3.6018	0.6204	2.0915	0.4428	5.4159	0.4218	1.0292	0.4100	0.0000	0.6452	3.0837	0.0000
HRH1	6.6911	4.9784	4.3842	5.4472	5.8979	4.6410	5.2915	6.0792	4.5121	6.9610	7.3167	5.9659	5.4219	5.7585	5.6678	6.4695	5.8095	4.5584	5.7755	6.6601	4.6534	6.3901	5.9386	5.4344	5.1983	6.3912	5.5645	4.9600	8.7037	9.5609	5.9305	5.5497	6.1716	5.5313	5.2899	6.4011	5.4030	6.0297	5.4765	6.3311	5.3781	6.9105	5.3836	5.8898	9.9013	6.1928	5.5274	9.6206	5.8971
CLCN7	11.5761	12.0442	12.2616	11.1689	12.2965	11.9316	12.5429	11.9369	12.2220	10.7109	11.0355	11.4692	12.6019	12.2608	12.8939	10.7362	12.5068	12.4233	11.6370	11.9301	11.1827	12.0739	12.1541	12.6776	12.5003	12.5556	11.5649	12.0802	10.9854	10.7563	12.2450	11.5768	11.2162	11.3535	11.1974	12.2395	10.9879	10.7059	13.0269	12.2203	11.0365	9.9729	11.7469	11.6766	11.1677	11.9159	11.6283	10.6087	11.7022
CLCN6	8.8177	7.9378	8.0953	8.6338	8.7759	8.4959	8.6960	8.3278	8.9400	8.6381	9.1482	7.8705	8.6342	8.0590	8.5919	8.9360	8.9753	8.5669	8.7154	8.5578	7.6549	8.3271	8.4415	8.4513	8.2683	8.6569	9.3394	8.5863	8.3953	8.3611	8.0484	8.6233	8.7758	8.0882	8.5298	8.6367	9.2698	8.8498	8.7637	8.3377	8.6570	7.8642	8.7026	8.5226	9.0014	8.1561	8.4907	9.6514	8.4926
CLCN5	11.3727	9.5646	8.9470	11.4596	11.1715	10.1833	9.3046	9.8654	12.1708	11.6519	11.8438	11.3038	10.1147	9.9476	9.9372	12.4242	10.2550	9.8492	11.9564	9.5481	10.1798	9.8500	9.5516	10.8833	10.3056	10.1858	12.1518	9.3417	11.8954	12.0806	10.5050	9.2445	11.2883	12.7921	10.3572	9.7747	11.7157	11.8336	9.6244	9.6805	9.8441	10.5282	9.7184	9.5076	7.7526	9.0592	9.5311	11.4823	9.0475
CLCN4	9.6689	8.1558	8.8258	9.1460	9.0415	8.3952	8.7541	8.6606	8.8458	8.3377	8.5221	9.4242	9.6354	8.3655	6.6535	8.3098	8.5699	7.1716	9.4404	8.7491	9.7448	8.3509	9.1275	8.5426	9.1739	9.2380	9.3558	8.1108	8.1694	7.6977	8.6309	8.1356	9.4215	9.1923	4.8455	8.4126	10.1006	8.2630	8.5024	7.8592	8.6232	8.0053	9.2410	9.3097	6.7035	8.0724	8.7489	7.6476	9.5342
FBXL19	8.2425	9.7028	9.2816	8.4050	8.3160	8.5742	9.1544	8.3043	9.1957	7.9738	8.4555	8.6414	8.7271	8.9892	8.8859	8.3254	9.3534	9.0414	8.0627	8.8311	8.0944	8.4667	8.8232	9.2828	9.7771	8.9886	8.7633	8.3981	7.1707	8.9334	8.5217	8.2952	8.1451	7.2193	8.6251	9.2099	7.6657	8.3370	9.6273	9.1419	7.5857	6.4611	8.4318	8.4005	9.5631	8.4405	8.4541	9.1085	8.4133
BRD8	8.1906	8.3938	8.6951	10.3863	10.0397	9.1425	9.5137	9.3237	10.1968	10.0826	9.2709	9.1021	9.4013	9.2864	8.8646	10.0851	8.0725	9.6661	10.2287	9.1259	9.0908	9.2369	9.0499	8.3570	8.2858	8.7254	9.5898	9.0731	9.0430	9.6762	9.6056	9.4986	8.9939	9.4842	9.5041	9.3402	9.1442	10.1528	8.5733	9.3670	10.1557	10.2439	9.4168	9.6478	10.0505	9.5107	9.6463	10.2035	9.6050
BRD9	8.7414	9.5564	9.6989	8.9308	9.2769	9.6156	10.1841	10.7069	8.6289	9.1635	8.9047	9.0865	9.7617	9.8514	10.1438	9.0399	9.2469	10.2683	9.1519	9.9305	9.0304	9.5871	9.8519	9.4607	9.9190	9.3368	8.6517	9.8955	9.0897	9.2917	10.2455	9.9262	8.8166	9.4835	9.3688	9.8600	8.5247	8.9559	10.3659	9.7477	9.5499	9.0782	9.8276	8.5483	10.0841	9.7574	9.7127	9.5504	9.5264
PCDHGA1	0.9488	0.5159	0.9185	3.0228	3.9998	6.5648	3.9270	5.8293	2.7737	3.1683	3.1449	1.5887	3.5820	5.1374	1.9140	3.9848	0.0000	6.4243	3.5033	3.7627	1.0580	4.4789	2.4563	1.2540	1.5330	0.5320	0.5231	3.4504	2.5376	3.2412	4.4735	4.5577	2.8470	4.4290	5.3002	4.5423	4.3058	3.4200	1.6551	3.9707	5.3694	3.0289	6.0924	6.3432	6.2494	2.4186	1.0069	3.9960	7.1443
FBXL18	8.3327	10.0003	8.5444	8.3106	8.1562	9.6170	9.7250	9.1883	9.2123	7.8385	8.3908	9.3782	9.3211	9.2730	8.6822	8.4199	9.4512	9.6871	8.4846	8.7001	7.9588	9.1036	9.2241	8.8929	9.4204	8.9265	7.6923	9.3150	8.4528	8.6259	9.4445	8.3841	8.1474	8.9083	9.7942	9.1026	7.5833	7.7899	9.2407	9.2020	8.4173	6.7203	8.9924	9.5410	9.3915	7.4607	9.0000	8.5385	9.4027
BRD4	10.8415	11.5475	10.8101	10.4050	10.7234	10.7820	11.3785	11.3791	10.8815	10.4602	10.7855	11.2563	11.2620	11.0681	10.8972	10.4619	11.3117	11.6751	10.4495	10.9880	11.1988	11.1043	11.2140	11.2584	11.6401	10.7140	10.7284	11.1635	11.0056	11.1499	11.1773	11.4349	11.0186	10.6637	11.4994	11.1795	11.0748	10.2620	10.9411	11.4132	11.4522	9.3032	11.1645	11.3805	11.3168	10.9801	11.3308	10.9613	11.0863
BRD7	10.8404	10.6707	11.0969	10.3663	10.0247	10.7707	10.2530	10.7892	9.7319	10.2552	10.0849	11.5732	10.9115	10.9279	10.3726	10.0324	10.2643	10.6469	10.4403	10.4857	11.3081	10.8890	10.7361	10.9976	10.6329	10.8439	10.3348	10.6149	9.7261	10.1304	10.4163	11.0036	10.3144	10.8214	11.0681	10.3170	10.3068	10.4642	10.3476	10.3850	9.9448	10.2241	10.9318	10.8509	9.8555	10.8120	11.0776	9.9658	10.7886
BRD1	10.0154	10.2601	9.0254	9.3160	9.4209	8.3337	10.2076	9.8197	9.3299	9.4956	9.5372	10.3345	10.1456	9.6318	9.7069	9.5040	9.7755	9.6013	9.4358	9.8521	10.3584	9.3479	9.7650	9.9461	10.3969	10.4560	9.4606	9.4502	9.5134	9.7484	9.2441	9.7484	9.4111	9.3386	9.4986	9.6779	9.5748	9.6261	9.6056	9.4118	8.3820	8.4351	8.7305	8.7076	10.1694	9.5514	9.9818	10.3702	9.4086
BRD2	11.9906	12.0321	11.4348	12.3922	12.5559	12.0364	12.2837	11.9492	12.9401	12.3084	11.8809	12.0770	12.7003	12.0405	11.8153	12.0147	11.5836	12.2347	12.3816	12.1568	12.6221	12.0511	12.0745	11.6340	12.4197	12.5301	12.1053	12.0596	12.9495	12.6077	12.0196	12.1449	11.9295	12.7408	11.7899	12.3489	12.2196	12.1951	12.1722	12.0954	11.2010	12.0324	12.1374	12.0683	12.3155	11.8585	11.7898	12.8464	11.8936
BRD3	8.8324	10.4660	9.8516	9.7369	9.2463	10.2960	10.8343	9.9470	9.4075	9.7313	9.5651	9.5545	8.7394	10.6306	9.7220	9.6033	9.3716	11.0542	9.5098	10.2323	8.9294	10.2300	10.2879	10.3142	9.8159	9.4490	9.2171	9.8901	8.5804	9.4857	9.8447	10.2916	9.4524	8.4133	9.5350	10.3681	9.0155	9.7646	9.3234	10.4869	8.5309	8.4051	10.2968	10.2010	10.2477	9.6754	10.3809	10.1917	10.1412
DNAJA2	11.5488	11.2572	11.8187	10.8143	10.7297	11.5405	11.3158	11.3974	10.9562	11.0044	10.7235	11.6948	11.3917	11.5504	11.6130	10.8020	11.3949	11.4853	10.7959	11.6036	11.9539	11.6573	11.4694	11.7215	11.3292	11.6966	11.0541	11.5218	11.4498	11.0290	12.0487	11.6413	10.9000	11.0373	12.1851	11.4581	10.9945	10.9825	11.3786	11.3413	10.9866	11.5804	11.9142	11.6517	10.4397	11.7372	11.5291	10.5237	11.6238
DNAJA3	11.2902	11.4783	11.7494	10.8547	10.5948	11.2737	11.6942	11.1777	10.6766	10.8117	10.4752	11.4006	11.8864	11.0071	10.8936	10.8220	11.2694	11.5250	10.9383	11.1790	11.1740	11.0115	10.9760	11.2657	11.1785	11.1167	11.2972	10.9592	10.5995	10.4459	11.4454	11.0572	11.1506	11.3162	11.5337	11.1087	11.7776	10.9121	11.5471	10.8849	11.7698	10.9407	11.4192	11.3060	10.0492	10.9247	11.1898	9.9881	11.6375
DNAJA1	11.1323	10.6001	11.5817	11.4666	11.1664	11.6826	11.2691	11.8151	11.0141	11.4653	11.5087	11.0198	11.3554	11.5879	10.4091	11.7079	10.1272	12.3878	11.3319	11.6269	11.3805	12.0225	10.9358	10.9680	10.2780	11.6514	10.3876	11.8239	12.3349	12.2201	12.0611	11.5895	10.7018	10.7125	11.7626	11.6714	10.7252	11.6301	10.1248	11.9230	12.0868	11.5547	11.8797	11.7784	11.3492	12.1162	11.5615	12.1104	11.9132
TGFBR3	8.3011	7.7604	7.5860	10.1798	9.4834	7.6036	8.0603	9.3723	8.8950	11.3683	11.7563	8.0226	7.0163	8.5408	8.5392	11.4772	7.1760	8.4834	10.0826	9.7993	8.5015	9.5252	8.3611	7.5544	6.9880	8.4934	8.6735	9.0032	10.1059	9.7644	8.9720	7.9753	7.5102	9.5759	7.6681	9.7947	10.4317	10.9002	8.3228	9.8398	8.1298	10.3002	7.2196	9.3191	9.0630	8.9906	9.6584	12.1270	7.9968
DNAJA4	10.3267	11.7102	10.6949	9.2950	9.6333	10.5189	8.6486	9.5207	8.9641	9.1910	9.2105	9.7433	11.0954	10.5920	10.2344	8.9522	11.0528	11.4945	9.0164	9.8209	10.7737	10.9695	10.4703	10.6193	9.3253	10.7255	9.7492	11.0237	9.4230	9.5849	11.4098	10.4400	11.1072	11.2849	9.1262	10.6943	9.3181	9.1582	10.1699	10.7210	8.8207	9.4518	11.1807	10.4841	6.1026	10.1731	9.6991	9.2155	10.5884
GLG1	12.5457	13.3735	13.5675	12.0403	12.2465	13.9446	13.8100	13.6401	12.4895	11.9244	12.4177	12.9041	12.8165	13.0427	12.6784	12.4099	13.2894	13.1997	12.2610	12.6463	12.8727	12.9912	13.2499	13.1454	13.0506	13.0644	12.1571	13.9571	11.7414	12.2238	13.3213	13.5534	13.0070	12.9973	13.3689	12.6258	12.1620	12.1946	13.3515	12.8883	12.1395	10.7898	13.8589	13.1865	12.4312	12.4967	12.8964	12.5929	13.1168
LOC643387	4.7069	5.1801	5.0480	4.8067	4.6939	4.8264	5.1828	5.0051	4.8408	5.0712	4.8908	4.8478	4.6662	4.9779	5.5660	5.0923	4.8014	4.8731	4.8372	5.1709	4.8284	4.6608	4.8873	5.5877	5.1029	4.8176	5.0779	4.4056	4.4643	5.1793	4.9876	4.9857	4.0658	4.4393	4.8171	4.9211	4.5795	5.2070	5.6717	4.9045	4.7475	5.0350	4.7075	4.6405	4.8875	5.4746	4.9226	5.3129	4.8425
PTPN12	9.6975	9.2522	9.1829	9.9611	9.5314	8.9826	8.9739	9.3548	9.0955	10.1686	10.1743	9.9923	9.6464	9.5491	8.9397	9.8109	9.5173	8.8987	9.8943	9.4881	9.3311	9.5317	9.3635	9.2602	9.4652	10.1979	9.0752	9.2685	10.3420	10.6711	8.8203	10.1298	9.6243	9.5212	9.7395	9.7390	9.7865	10.4795	9.6803	9.6841	9.1226	9.7231	9.2817	9.2109	11.7086	9.8622	9.6523	10.7693	9.2673
PTPN11	12.4432	11.6396	11.6499	11.4522	11.4002	12.1067	11.3914	12.0174	11.7606	11.3484	11.7153	12.7771	12.1239	11.9081	11.1033	11.3812	10.6465	11.4196	11.5162	11.4423	12.4753	12.1748	11.7663	11.4078	11.4443	11.8213	11.4829	12.0005	11.1942	11.4907	12.0033	12.1997	11.8147	12.8356	12.6596	11.4795	11.8213	11.3295	11.5042	11.7341	12.1184	10.5136	12.0325	12.3315	12.2805	11.7547	12.1944	11.5207	11.5681
LOC84931	0.5510	0.0000	0.0000	0.3859	0.7499	0.0000	0.4916	0.0000	0.0000	0.0000	0.3805	0.0000	0.0000	0.0000	0.7589	0.0000	0.0000	0.0000	0.3546	0.0000	0.0000	0.0000	0.0000	0.0000	0.0000	0.0000	0.0000	0.0000	0.4539	0.8841	0.0000	0.0000	0.0000	0.0000	0.0000	0.0000	0.0000	0.0000	0.0000	0.0000	0.4428	1.1625	0.0000	0.0000	0.0000	0.0000	0.0000	0.4221	0.0000
LOC100192379	0.0000	0.0000	0.5379	0.0000	0.0000	0.0000	0.0000	0.0000	0.0000	0.5454	0.0000	0.0000	0.0000	0.0000	0.0000	0.0000	0.0000	0.0000	0.0000	0.0000	0.0000	0.0000	0.0000	0.0000	0.0000	0.0000	2.9891	0.0000	0.0000	0.0000	0.0000	0.4539	0.0000	0.0000	0.0000	0.0000	4.1766	0.0000	0.0000	0.0000	0.0000	0.0000	0.0000	0.0000	1.1460	0.0000	0.0000	0.0000	0.0000
LOC100192378	0.5510	0.0000	0.0000	1.3411	0.7499	0.0000	0.0000	0.4843	0.0000	1.7212	0.6812	0.9162	0.4921	0.0000	0.0000	0.4275	0.0000	0.0000	0.0000	0.0000	0.0000	0.4145	0.7634	0.0000	0.0000	0.0000	0.0000	0.0000	0.0000	0.3583	0.4497	0.7986	0.0000	0.0000	3.0510	0.0000	0.0000	1.6582	0.0000	0.0000	0.0000	2.8464	0.0000	0.0000	5.3727	0.9025	0.0000	0.4221	0.0000
MYCBP	8.1368	8.4434	7.9526	9.3409	9.2318	8.6403	8.3895	8.0660	8.3671	9.5540	9.4713	8.6328	8.4270	8.6182	8.4101	9.3752	7.1694	8.7758	9.1035	8.6348	8.7764	8.5317	8.2677	7.9312	8.3370	8.4790	7.8122	8.7791	8.8403	9.6410	9.1348	8.5974	8.2101	8.5651	8.4496	8.4555	7.8437	9.2724	8.5590	8.3057	8.6962	10.6486	8.5663	8.2665	8.0461	8.4560	8.1115	9.1641	8.7045
PTPN14	7.2626	6.1513	6.6563	8.5094	8.6083	6.8603	7.1403	7.6210	7.3618	8.2446	8.2188	7.7065	7.2992	6.9432	5.7065	8.2175	6.9650	6.4723	8.3445	5.7181	7.5422	7.2488	7.6796	6.2039	6.7505	6.8473	5.6039	7.1963	8.6857	8.2045	7.0911	7.3316	7.2495	7.2529	8.0803	6.4452	7.6196	7.5398	6.5785	7.8693	7.3035	7.3581	6.6606	8.4328	10.6518	6.4654	8.6752	8.7628	7.3464
GALR3	0.0000	0.0000	0.0000	0.0000	0.4232	0.0000	0.0000	0.0000	0.0000	0.0000	0.0000	0.0000	0.0000	0.0000	0.7589	0.0000	0.0000	0.0000	0.0000	0.0000	0.0000	0.0000	0.0000	0.0000	0.0000	0.0000	0.0000	0.0000	0.4539	0.3583	0.0000	0.0000	0.0000	0.0000	0.0000	0.0000	0.0000	0.0000	0.6204	0.4933	0.0000	0.4986	0.0000	0.0000	0.4100	0.0000	0.0000	0.0000	0.0000
GALR2	1.7336	1.1952	2.2063	1.3411	2.2478	1.3338	0.4916	0.8462	0.6912	1.2499	1.1421	0.6703	1.7820	1.3664	0.7589	0.0000	0.0000	1.4010	0.6390	1.2309	0.0000	1.7353	0.7634	1.2540	0.5557	1.8779	0.9061	1.4088	1.8432	1.0892	2.5249	0.7986	0.9258	0.0000	0.0000	1.2090	0.8083	0.4430	2.0786	0.4933	2.4088	1.4066	1.0134	1.0292	0.7290	2.1626	0.6452	0.0000	2.0740
GALR1	5.3076	1.1952	0.9289	3.8265	4.0302	2.4756	1.3918	9.7953	2.3204	3.2823	1.4908	0.3737	0.4921	1.0372	6.1337	1.9106	2.4829	0.8643	2.3728	6.0171	3.4724	3.2710	7.0266	5.1826	2.9220	0.0000	0.0000	8.4618	1.0767	3.0084	10.2085	2.5375	1.2325	10.7857	8.3194	10.3665	1.0886	1.8138	6.8445	10.9700	0.0000	3.8701	1.2377	8.1398	0.0000	9.2213	8.7028	1.6038	1.7689
SETD1B	9.5379	11.1324	10.2783	9.5476	9.8782	10.5872	10.8102	10.2236	10.1797	9.4817	9.4713	10.9681	10.4388	10.1582	10.0953	9.6524	10.1812	11.0272	9.7393	10.6394	10.2279	10.2804	10.3501	10.5139	11.0398	10.0296	9.1952	10.6039	9.6142	9.8466	10.2901	10.3183	9.0574	10.1529	10.5878	10.6701	9.1895	9.2965	10.2215	10.8371	9.2135	8.6667	10.6359	10.6537	10.1686	9.7170	10.8849	10.4425	9.7242
LYAR	6.7670	6.9437	7.0498	7.7952	7.0764	6.6082	7.1361	7.3161	5.3005	7.6367	6.8234	7.1321	7.4477	6.7452	7.1018	6.7401	5.6490	7.3418	7.0131	7.1902	7.4529	7.2104	6.7417	7.3735	7.0353	7.7780	6.8788	6.8687	7.2288	7.4804	6.9616	7.2638	6.4713	6.8143	6.9775	7.2915	6.7653	7.2371	7.0397	6.9027	7.4351	6.9154	7.0890	7.2004	8.9458	7.3727	7.0366	7.9087	6.6629
PCDH20	4.7574	0.8952	3.1180	5.9970	3.4443	1.8723	3.4790	3.8641	1.1565	5.0514	6.1560	6.1149	3.8082	1.0372	2.1573	6.9479	1.2088	0.8643	6.5852	1.8853	9.4704	1.5834	5.7919	7.6219	0.9559	2.0431	0.0000	8.5574	5.7315	5.4727	3.1775	1.3096	0.9258	2.6465	0.6421	0.9065	0.0000	6.1659	7.1906	1.9464	0.0000	4.8818	0.4218	0.0000	1.8599	2.0152	10.1912	7.4232	0.0000
C8orf30A	8.6591	10.4996	9.4826	8.6215	8.6975	9.0545	8.9820	9.2975	9.4374	8.7016	8.8557	9.9060	10.0531	8.3423	8.8033	8.9461	9.6714	9.8972	8.9937	9.6843	9.3804	8.9344	9.5334	10.6294	10.9560	9.9661	9.2889	9.1807	7.6775	8.3808	9.0655	8.3968	8.5450	9.0544	8.5793	9.6655	9.1442	8.5345	10.8365	9.5555	8.8298	7.9364	8.7625	9.0197	9.9842	9.1558	7.8490	8.4655	9.0409
CH25H	5.7049	1.4434	4.9877	5.8125	6.8393	1.5365	3.4790	3.0321	5.7427	5.6616	3.7082	3.9532	2.2199	2.6464	2.7087	4.5916	2.9179	3.2024	4.5417	3.7141	2.5081	4.0853	3.2807	2.1579	2.3866	3.6025	5.4681	2.2146	7.6026	7.8553	3.9323	4.6667	6.2246	4.6555	1.6971	3.2847	5.4283	6.6518	2.2514	5.6536	4.3246	6.6860	2.2434	2.7119	2.9825	5.6472	3.5504	5.2626	3.6132
C16orf74	2.2391	9.6788	8.2010	3.9462	4.2785	7.6398	2.7407	3.7404	5.8232	5.4656	4.9198	6.0195	4.9390	2.0554	1.2536	5.3701	4.4584	3.6889	4.5243	3.8551	7.0632	6.6982	7.8936	5.9689	9.2438	7.4650	6.4372	4.3125	4.1705	3.4417	3.8973	6.8204	3.6144	2.0555	4.9007	4.8788	4.1313	4.7482	5.8163	5.7331	1.8133	5.0885	4.5280	1.0292	6.1634	3.1414	1.4287	5.3967	5.9911
C16orf75	6.6648	7.5679	6.7919	7.3289	6.2986	8.1334	7.4726	7.8149	8.7522	6.8390	5.7896	6.6058	7.3287	7.9311	8.5525	5.3336	7.3772	7.9347	5.8470	7.4714	6.9914	7.7347	6.4567	7.2211	7.5146	6.0368	7.8122	7.5111	6.5908	6.5462	8.2612	7.2742	6.7678	7.4188	7.3264	8.1515	6.7198	6.6518	7.2273	7.0697	7.2636	7.1004	7.6535	7.6870	8.0042	8.0724	7.0179	5.8521	7.8565
MRPL27	9.8830	9.8916	9.9142	10.1840	9.9970	9.5068	10.2428	9.7612	9.8272	9.9748	9.6385	9.6180	9.4305	10.0377	11.0730	10.0526	10.1868	10.0596	9.8493	9.8674	9.7754	9.4085	10.0022	11.2690	10.0736	10.0443	10.6847	9.5881	9.9716	9.8664	9.6008	9.4143	10.3674	10.2538	9.6411	9.9916	9.8348	10.1866	10.2357	9.4349	10.2630	10.5343	9.8335	9.5702	8.9284	9.9780	9.4415	9.0679	9.9743
CSF2RA	7.6676	6.8284	9.1705	3.7628	6.9939	4.0185	6.6271	4.2742	6.5229	5.4505	6.8040	7.0084	7.1789	5.6719	3.6743	5.1773	6.8219	4.2517	5.6846	10.9486	8.5811	6.9442	7.7676	6.2039	5.7824	9.2284	6.7323	6.6860	4.9344	6.0345	6.3089	6.4815	10.4597	4.9123	2.4555	5.3346	6.6460	4.5187	6.7894	7.0827	4.9787	6.8805	4.1126	3.7540	7.2716	7.6475	5.0509	7.3708	4.8823
DMD	9.2978	7.8137	9.1022	7.7383	8.0910	8.8234	8.4418	7.5944	7.2203	8.8640	8.3606	10.3943	7.6627	7.9770	7.3667	8.5196	8.2194	8.5322	8.6428	6.6792	10.7773	9.0089	9.3043	9.4860	9.0425	9.1331	4.8993	8.3270	8.3633	8.2718	7.0911	9.6503	9.0970	6.9957	9.6083	7.9697	7.1404	9.0875	7.4432	8.1945	9.2548	7.8384	9.0379	8.2326	5.3727	7.7325	8.6732	9.4991	9.5780
C16orf71	1.9225	3.3866	2.3411	4.7086	5.0161	3.9492	5.6475	4.4686	3.8903	4.4978	5.0036	1.6182	3.6302	3.5908	3.8917	5.5402	6.0282	4.3709	4.7798	3.3826	1.4872	4.6027	3.0572	3.6750	2.7310	3.8002	4.4579	3.5352	5.0191	4.7052	4.3235	3.2484	1.4852	1.4614	5.2047	3.9061	3.2113	4.7863	3.3413	4.2741	3.4193	4.8818	4.2983	5.1856	1.4026	3.9395	1.9336	3.9007	5.1984
C16orf72	10.0023	9.6818	10.1766	9.4811	9.1319	9.6998	9.4056	9.4946	10.0422	9.9177	9.9382	9.9771	9.9824	10.0159	9.7551	9.7277	9.5211	9.4436	9.4247	9.4908	10.1434	9.8991	9.6675	9.0688	9.6862	10.2159	10.3800	9.8028	10.5971	10.4873	9.8516	10.4775	9.8736	9.9116	9.8766	9.6412	11.0423	9.8499	9.3576	9.6933	10.0409	9.1607	9.7236	10.1668	10.0523	9.5998	10.2316	10.3489	10.0978
C16orf73	0.5556	0.0000	0.5424	2.8346	2.3802	0.4688	0.0000	0.0000	0.3900	2.7316	3.2507	0.3803	1.6178	0.0000	1.2536	2.5569	1.2452	1.4495	4.3633	0.5351	0.0000	0.4180	0.7634	0.0000	0.0000	0.0000	0.0000	1.5958	2.8650	2.1837	0.0000	1.0841	0.0000	0.4375	0.3596	0.0000	0.4679	3.4676	0.6204	0.5017	0.7811	3.0855	1.0231	0.4408	0.0000	0.0000	0.6607	1.0286	0.8501
GAB4	0.5510	0.0000	0.0000	0.0000	0.0000	0.0000	0.0000	0.4843	0.3866	0.0000	0.0000	0.0000	0.0000	0.0000	0.0000	0.0000	0.0000	0.0000	0.0000	0.0000	0.0000	0.0000	0.4316	0.0000	0.0000	0.0000	0.0000	0.0000	0.0000	0.3583	0.0000	0.0000	0.0000	0.0000	0.0000	0.0000	0.0000	0.0000	0.0000	0.0000	0.0000	0.0000	0.0000	0.0000	0.0000	0.0000	0.0000	0.0000	0.0000
LRFN4	8.7755	9.8505	10.5270	8.5299	9.3608	8.6877	10.7819	8.6158	7.1219	8.4290	7.3650	9.2262	10.1909	9.9704	10.6977	7.5249	10.5906	8.5669	7.8921	9.5298	8.2597	8.2185	10.1793	10.2277	10.7851	8.6837	8.1079	8.5383	9.0531	8.8469	9.0246	8.6946	8.8395	7.6976	7.7845	9.9972	8.6392	7.4117	11.2485	9.8803	9.0963	7.7772	9.6035	9.2202	8.8677	9.2213	8.3255	8.2744	8.5995
C16orf78	0.0000	0.0000	0.0000	0.0000	0.0000	0.0000	0.0000	0.0000	0.0000	0.0000	0.0000	0.0000	0.0000	0.0000	0.0000	0.0000	0.0000	0.0000	0.0000	0.0000	0.0000	0.0000	0.0000	0.0000	0.0000	0.0000	0.0000	0.0000	0.0000	0.0000	0.0000	0.0000	0.0000	0.0000	0.0000	0.0000	0.0000	0.0000	0.0000	0.0000	0.0000	0.0000	0.0000	0.0000	0.0000	0.0000	0.0000	0.0000	0.0000
C16orf79	2.0973	5.4368	5.0075	5.2853	5.9751	4.9649	6.6025	4.0590	4.9459	4.5084	2.7623	4.2418	5.1408	5.4933	6.8415	4.9803	6.4177	6.2273	5.3566	4.5084	4.7410	4.0352	5.3612	6.9894	5.7743	3.9530	5.4777	4.5453	4.4684	5.2796	4.3854	5.4401	1.8943	3.0735	2.7324	5.9017	3.1680	6.0356	5.2316	5.5099	4.8170	5.8749	5.6236	5.3146	2.9299	3.9972	5.0726	5.8188	5.8587
GAB1	8.2667	6.1160	9.0795	10.1521	9.2038	8.9069	8.9901	5.2516	9.5861	9.6927	9.4695	9.9122	9.2341	7.0897	7.1234	9.6236	8.5037	7.3527	9.5814	8.5664	10.1393	8.6725	8.9849	8.7747	9.3556	9.1111	9.1822	8.4344	9.5156	9.3950	9.2044	9.0629	8.4937	8.5758	8.0224	8.7999	9.8169	10.1637	7.3321	8.9963	8.6824	9.7309	8.6979	7.8214	7.8748	8.3834	10.1235	10.0281	8.5291
C2orf81	2.5906	3.7556	4.3079	6.8720	7.8018	3.1770	4.4142	3.0094	6.3752	6.6146	6.9914	5.0098	3.4780	4.4154	4.2413	7.2690	4.7997	4.0142	7.1710	4.5212	3.3719	3.4380	3.7124	4.5469	4.1906	4.0586	5.9277	3.7697	6.3882	7.2949	4.6642	3.3040	3.4459	3.4437	2.3364	4.5608	4.4446	7.0947	4.4745	4.4695	3.1669	7.3867	3.3503	2.9966	5.0896	4.0325	3.9246	7.1643	3.3371
C2orf80	0.0000	0.0000	0.0000	0.0000	0.0000	0.0000	0.0000	0.0000	0.0000	0.0000	0.0000	0.0000	0.0000	0.0000	0.0000	0.4275	0.0000	0.0000	0.0000	0.0000	0.0000	0.0000	0.0000	0.0000	0.0000	0.0000	0.0000	0.0000	0.0000	0.0000	0.0000	0.0000	0.0000	0.0000	0.0000	0.0000	0.0000	0.0000	0.0000	0.0000	0.0000	0.4986	0.0000	0.0000	0.0000	0.0000	0.0000	0.0000	0.0000
C2orf83	0.0000	0.0000	2.0577	0.0000	0.0000	0.0000	1.9419	1.1353	0.0000	0.0000	0.0000	0.6703	2.0881	0.0000	2.1573	0.4275	4.5820	1.4010	0.0000	1.4834	0.0000	1.5834	0.7634	0.0000	0.0000	3.2436	0.0000	0.0000	0.0000	0.0000	2.1017	0.0000	0.5360	0.0000	0.3565	0.0000	0.0000	0.0000	3.1795	1.9464	4.6682	0.0000	0.4218	0.0000	0.0000	3.2769	0.0000	0.0000	0.0000
C2orf82	0.5510	2.4058	0.5379	1.6538	1.8980	0.8158	1.5993	1.5823	0.9425	1.2499	2.0063	0.0000	1.7820	2.0554	1.9140	1.2508	2.0972	1.4010	0.8765	0.9246	1.0580	0.4145	0.7634	1.6218	1.2689	0.5320	2.1687	1.2167	0.4539	1.5720	1.3005	0.4539	0.9258	1.7888	0.0000	1.8574	0.0000	0.0000	2.4057	1.9464	1.0549	1.9596	0.4218	0.0000	0.9900	0.9025	1.4287	0.0000	1.5881
C2orf85	0.0000	0.0000	0.0000	0.0000	0.0000	0.4649	0.4916	0.0000	0.0000	0.5454	0.6812	0.6703	0.4921	0.0000	0.7589	0.0000	1.2088	0.0000	0.3546	1.4834	0.4443	0.7360	0.0000	0.0000	0.5557	1.2250	0.0000	0.4125	1.0767	0.3583	0.0000	0.7986	0.0000	0.0000	0.0000	0.9065	0.8083	0.0000	0.0000	0.0000	0.0000	0.8684	0.0000	0.0000	0.9900	0.0000	0.0000	2.0212	0.0000
C2orf84	1.2602	0.5159	1.4893	2.7712	3.2512	1.3338	1.7808	0.8462	1.1565	2.0759	1.6380	1.6182	0.4921	0.0000	1.2536	1.6181	0.7274	1.1575	3.8172	0.0000	1.0580	0.4145	1.2600	1.6218	0.5557	0.9198	0.5231	0.9950	2.6267	1.8224	0.7921	1.3096	0.5360	1.2648	0.6421	0.5234	2.0016	1.8138	1.0529	0.4933	0.0000	3.9494	1.2377	1.2557	2.3059	1.4534	0.6452	2.2446	1.9295
HABP2	5.5560	1.6552	5.3652	4.9415	6.8249	0.0000	0.8576	4.4157	3.5155	5.2029	10.4644	0.0000	6.3485	4.0230	3.5087	8.5793	1.8572	2.9953	3.6670	3.3826	6.6620	2.5831	3.0572	1.6218	2.2508	10.8171	2.4250	4.5754	4.1100	9.4822	3.2897	0.4539	8.4424	2.4750	1.2143	0.0000	3.9327	4.1513	7.6996	1.6035	0.5351	7.1432	1.0134	1.4515	5.7692	3.9798	1.4287	4.9654	0.4868
C2orf86	4.9863	4.3467	5.3965	6.2092	6.2670	5.4329	3.9650	5.3815	5.7835	6.1370	6.3499	5.6292	4.9767	5.0253	4.3973	6.2320	4.4584	4.1554	6.2417	4.1750	6.6569	5.3553	4.8702	3.2188	3.5031	5.2312	5.3648	5.9902	6.4453	6.1930	5.0527	5.9627	7.5489	6.7916	5.4372	4.9211	6.1080	5.7977	4.4915	5.1396	5.8518	6.3117	5.5392	5.1151	6.8709	4.3919	4.8955	6.4259	5.4706
C2orf89	1.7336	0.8952	1.2361	1.7880	2.0242	1.0979	0.8576	0.4843	1.5078	3.2126	4.6691	2.0884	1.1502	3.1524	2.7087	3.8184	2.7869	1.4010	2.2930	2.9515	3.5632	2.3201	3.4742	2.1579	2.3866	2.9426	2.4250	3.4060	2.2318	3.3648	2.6976	2.8649	0.9258	1.2648	1.5667	2.3031	2.7297	2.6760	2.5450	1.7851	1.8133	2.4701	1.6028	1.0292	7.4931	2.9107	1.9336	5.0273	4.1583
C2orf88	10.1631	9.1705	10.6655	8.9289	8.1835	10.3405	9.8279	8.4806	7.3671	8.1428	7.8381	10.0388	10.3391	9.1779	10.0658	7.7588	10.2581	8.6635	9.2469	10.2645	11.4139	9.4782	9.6780	10.4702	8.4938	9.4246	8.8104	9.4932	9.0113	7.8323	10.6513	10.9064	10.8989	10.8510	8.9737	9.7449	9.4556	8.3434	8.6773	9.6249	11.2317	8.0576	11.1013	9.3977	3.0977	8.2456	11.2731	6.4763	10.7655
FLJ46361	0.0000	0.0000	0.0000	0.0000	0.4232	0.0000	0.0000	0.0000	0.0000	0.0000	0.0000	0.0000	0.0000	0.0000	0.0000	0.0000	0.0000	0.0000	0.0000	0.0000	0.0000	0.0000	0.0000	0.0000	0.0000	0.0000	0.0000	0.0000	0.0000	0.0000	0.0000	0.0000	0.0000	0.0000	0.0000	0.0000	0.0000	0.0000	0.0000	0.0000	0.0000	0.0000	0.0000	0.0000	0.0000	0.0000	0.0000	0.0000	0.0000
NDRG3	9.4204	9.2703	10.5968	10.7151	10.5277	9.2153	9.5948	9.1309	10.5551	10.1588	9.6580	9.9271	8.6663	9.6106	9.4428	9.9977	11.3701	9.6726	10.5776	8.6283	9.5683	9.1809	10.9070	9.8214	10.6372	9.9853	10.5478	9.5273	9.9421	9.9456	8.7692	8.8994	9.8351	9.4983	9.4210	9.0595	10.5166	10.5849	10.0580	9.3079	10.1402	10.3106	9.5554	9.0671	10.9844	9.5463	9.9201	9.8095	8.2781
NDRG4	8.0759	6.7383	10.8449	6.6269	6.0467	5.6340	8.1100	5.9456	5.1338	6.9178	6.0217	10.1011	9.4814	5.4467	7.0500	6.0486	12.5886	6.4922	6.3442	6.0759	7.5450	6.6368	5.1788	9.1467	10.3525	9.5990	3.9872	6.2940	5.8564	6.3508	7.9811	6.4452	4.0265	5.2007	7.6720	8.0020	5.3375	7.4537	10.2447	7.7070	3.0328	5.7725	6.7498	4.6405	5.8383	6.3624	4.0697	7.9229	5.7326
TBC1D9	11.4195	11.2570	11.0114	11.6344	11.1786	12.0652	11.1845	11.8223	11.5847	11.1497	10.9722	11.2253	11.4930	11.8535	11.0562	11.0402	11.1134	11.0964	11.0407	11.6310	11.3829	12.3286	11.7567	10.7440	11.1016	11.5204	11.0715	11.7009	11.5517	11.1472	11.3485	12.8013	11.7823	10.5539	12.1885	11.1195	11.3240	10.9825	10.8441	12.0147	11.7019	10.5502	11.9000	11.8299	10.2196	11.6729	12.0714	10.4492	11.3472
ZSCAN2	8.1975	8.9920	7.5412	7.6128	7.3236	8.1927	8.5332	7.8993	7.6776	7.9391	8.3053	7.3307	8.0085	8.4995	7.9866	8.5250	8.2034	8.6562	8.0851	8.4783	6.9667	7.9921	7.9557	7.8382	8.5328	8.0737	7.7924	8.0162	7.3449	7.7345	7.8082	8.0932	7.7125	7.4247	6.9318	7.8545	6.7095	7.8473	8.4390	7.9806	8.1789	7.2836	8.2856	8.1522	7.7614	7.7442	8.6969	7.9289	8.5086
PRAP1	0.0000	0.0000	0.0000	7.8306	2.3478	1.0979	0.0000	1.1353	0.6912	7.4933	11.0230	0.3737	0.4921	0.0000	0.0000	10.3044	0.7274	0.4959	1.4178	0.9246	0.0000	0.0000	0.4316	0.7592	0.5557	0.0000	0.0000	0.9950	7.2674	4.7958	0.4497	0.0000	0.0000	0.4338	0.8804	0.0000	0.0000	5.5981	0.0000	0.0000	0.0000	7.5322	0.0000	0.0000	0.0000	0.0000	0.0000	6.2176	1.1401
CHD1L	9.4685	7.5580	8.6159	9.4860	9.5752	7.8083	8.0405	8.8193	8.9108	9.3190	8.8576	9.2140	8.7761	7.7701	7.0195	8.9319	8.5995	7.4973	9.6959	7.1127	9.1770	8.5055	8.8288	8.6926	8.3180	8.6230	9.2798	7.9129	9.2664	8.8938	7.7845	8.2345	10.0032	9.2500	8.2103	7.1116	9.5883	9.1418	7.9011	8.2612	7.7047	9.5536	8.2570	8.0763	10.0492	7.6845	9.0438	8.9804	8.1206
HOXA6	0.0000	6.6218	5.0282	6.3374	6.2408	5.9136	6.4657	5.5007	3.7490	5.9472	4.9045	6.9413	5.1665	6.7610	0.0000	5.9394	5.7592	5.9326	6.4351	1.2309	5.2766	4.7297	6.1411	6.7307	0.0000	5.0003	4.4914	5.2507	5.9973	5.3011	6.4008	6.3171	0.0000	5.6861	5.8010	6.0611	0.8083	5.0750	5.1382	6.4626	4.2549	5.8153	5.7524	6.5185	4.7464	0.5206	6.5910	6.9018	6.0604
HOXA5	2.3746	8.7383	7.4472	8.6327	8.0964	7.5895	8.7170	7.3866	5.1834	8.3418	7.4645	8.3155	6.3770	10.3582	3.3217	8.2587	8.1512	7.7764	8.5364	3.8551	6.6309	6.0201	8.3426	9.3239	3.8706	6.9958	6.9970	6.5801	7.3317	7.5319	8.1298	7.8743	3.3851	8.1357	7.5479	8.1178	3.0893	8.1652	8.3179	9.1283	5.3144	8.1146	6.9884	8.7913	5.8548	2.9107	8.4679	8.6720	7.8565
SNORD38A	0.0000	0.0000	0.0000	0.0000	0.0000	0.0000	0.0000	0.0000	0.0000	0.0000	0.0000	0.0000	0.0000	0.0000	0.0000	0.0000	0.0000	0.0000	0.0000	0.0000	0.0000	0.0000	0.0000	0.0000	0.0000	0.0000	0.0000	0.0000	0.0000	0.0000	0.0000	0.0000	0.0000	0.0000	0.0000	0.0000	0.0000	0.0000	0.0000	0.0000	0.0000	0.0000	0.0000	0.0000	0.0000	0.0000	0.0000	0.0000	0.0000
DNAJB13	0.0000	0.5159	0.0000	2.0239	3.3984	0.0000	1.5993	0.0000	0.9425	1.5047	1.4908	0.3737	1.9432	0.0000	2.1573	2.6263	1.2088	0.8643	3.0914	0.5351	0.4443	0.4145	0.0000	0.7592	1.2689	0.0000	0.0000	0.4125	3.1912	4.0446	0.0000	1.0766	0.0000	0.4338	0.6421	0.9065	0.4601	1.9542	1.0529	0.4933	0.0000	3.2104	1.0134	1.0292	2.1001	0.0000	0.6452	4.0854	1.3814
DNAJB12	9.8587	10.5852	10.3384	10.4093	10.4359	10.1222	10.5059	9.9866	10.4424	10.4021	10.4511	9.5717	10.1336	10.4565	10.8499	10.4760	10.1213	10.6568	10.1389	10.3399	9.8302	10.2325	10.0870	10.5016	11.1676	10.3332	10.5507	10.3716	10.2829	10.2877	10.1600	9.9773	10.4190	9.6702	10.2049	10.5265	10.1803	10.3919	10.5395	10.4343	9.9448	10.0508	10.2758	10.0672	11.1749	10.3078	9.7079	10.2883	10.1420
DNAJB11	9.0418	9.9441	10.2518	9.2086	9.4152	9.9833	9.2670	10.2066	9.7629	9.3987	10.0298	8.9326	9.3926	10.1253	10.5470	9.5677	8.7120	10.0871	9.2463	10.3197	9.6676	10.1483	8.9849	9.5108	9.0412	9.9217	9.9827	10.2627	9.7955	10.2488	10.1965	10.0995	9.9589	9.5437	9.7484	10.2728	9.7373	9.7595	9.2997	9.9222	10.4773	9.5044	10.3182	10.3199	10.4469	10.5088	9.1959	9.8510	10.0533
HOXA4	2.7184	7.3307	5.1406	8.1380	7.4910	5.8674	7.2346	6.8394	5.0820	7.8045	6.6674	7.0720	5.7498	7.4058	3.5087	7.5912	6.8507	7.6035	8.4711	4.4645	4.5900	5.9562	6.2319	7.9712	4.4065	7.1876	5.0122	5.7523	7.8037	7.1165	7.0132	7.4464	3.2552	6.9226	6.7295	6.9967	4.3329	7.8847	7.0032	7.8955	5.3401	8.0117	5.9329	7.6453	6.8453	4.5571	7.2364	7.6366	6.3724
HLA-DQB1	11.0305	5.3418	10.2215	6.9287	9.0973	7.6426	10.9863	8.2161	9.8277	8.8950	10.2670	9.3916	10.7047	9.0831	10.4772	10.3619	10.5007	9.3055	9.6430	10.9258	8.0441	12.0459	12.0127	10.1115	8.5832	12.5503	10.4717	10.7888	9.7750	10.1405	10.0383	11.6201	12.0753	7.9841	8.2292	10.3930	11.0245	10.3353	10.9692	11.1529	9.6661	8.6280	8.2761	7.5005	9.5743	12.5406	7.9212	10.7581	8.4201
MSMB	0.0000	0.0000	0.0000	0.0000	0.0000	0.0000	0.0000	0.0000	0.0000	0.0000	0.0000	0.0000	0.0000	0.0000	0.7589	0.0000	0.7274	0.0000	0.3546	0.0000	0.4443	0.0000	0.0000	0.0000	0.5557	1.4769	0.0000	0.0000	0.0000	0.3583	0.0000	0.0000	0.5360	0.0000	0.3565	0.0000	0.0000	0.0000	0.0000	0.0000	0.0000	0.0000	0.7477	0.0000	0.0000	0.0000	0.0000	0.0000	0.0000
UPF0639	6.6911	5.0736	10.1447	5.1436	5.9061	8.0468	8.7391	2.7191	5.9999	5.0908	5.4742	6.3632	8.6577	6.8993	7.8847	4.6323	10.1598	5.2758	4.3381	7.1946	8.9849	7.1576	7.2513	5.8177	8.4634	1.4769	8.4320	8.4509	3.6394	3.8887	7.4248	5.2326	8.8210	5.9631	8.9793	5.6681	8.9443	3.7632	8.0224	7.0431	8.3944	4.6165	8.6645	7.5333	0.0000	6.9287	2.7312	1.0141	8.9490
DNAJB14	10.0089	7.4236	8.9041	8.8323	8.2958	9.4198	8.0972	9.1533	8.5506	9.0406	8.5583	10.0287	8.8491	8.8481	7.8762	8.5597	7.9893	8.0306	8.7763	8.4910	9.6592	9.5908	9.5231	7.8599	7.7751	8.9566	7.6923	9.2870	8.6369	8.2345	9.5233	9.8438	9.1642	9.9898	9.8796	8.6634	8.9041	8.3905	7.9076	9.1667	9.6384	9.6397	9.3448	9.8430	8.5873	8.8207	9.7030	8.7134	9.2730
RNF138	8.7256	8.2504	8.5286	8.1360	8.7140	8.4898	8.4452	8.1828	8.7211	8.6079	8.5090	9.2628	8.9259	8.2753	8.5093	8.2877	7.5487	8.0170	8.3531	8.5749	10.0059	8.2201	8.6537	8.7448	8.6556	8.3802	8.3950	7.6929	8.9831	8.5628	8.2158	8.1563	8.0206	8.3664	8.7019	8.5602	8.7925	8.6882	8.5651	8.2535	8.7859	9.1875	8.4847	8.8875	8.6275	8.5699	8.4952	8.7469	8.6765
HOXA3	2.6127	8.0380	6.6882	8.5782	8.2383	6.3638	7.8067	6.2477	4.5692	7.5188	7.3491	8.0598	5.6492	7.5242	2.8539	8.0092	7.8446	6.7937	8.6469	2.7734	5.1838	5.4681	6.9993	8.8196	2.7310	6.4947	6.2005	5.9444	7.7486	7.4223	6.5420	7.2498	2.5726	7.3018	6.9318	7.0979	2.6456	8.1974	7.4207	7.2659	5.4861	7.9267	6.4913	7.0155	7.4531	2.9107	7.5215	8.3575	5.1826
ENOSF1	10.2168	8.5443	8.3838	10.1544	10.0901	8.3439	8.0178	8.6963	10.3220	9.7021	10.3242	8.8952	9.5607	9.1969	10.2166	10.1694	7.8791	10.2679	10.0293	8.9510	8.8493	8.9278	9.4624	9.1371	8.2787	8.1624	9.5367	6.1071	10.5096	9.5976	8.9950	9.0274	8.6629	9.7117	8.1950	9.1809	9.2048	10.1811	9.1663	9.0109	8.5272	9.7886	8.7299	8.6885	8.3761	10.3520	8.4705	9.4366	9.1665
HOXA2	1.2602	6.9285	2.5779	6.1102	5.8730	1.7141	5.8439	2.4297	2.4066	5.4656	4.2096	5.7843	2.4519	5.8136	0.7589	5.2313	5.7580	2.9191	6.5893	1.4834	2.2038	1.5834	4.0307	5.7998	1.2689	3.4342	4.9203	2.6546	6.1990	5.9840	3.5371	4.3898	0.5360	4.7525	3.0510	2.9993	0.8083	6.3740	5.2303	5.6767	1.6577	6.3117	2.8976	2.9246	4.2034	2.5313	3.9165	6.0202	2.2054
CISD2	9.9449	9.4371	9.8570	9.4326	9.3137	9.3955	9.3786	10.1250	9.0224	9.2683	9.6225	9.5244	9.3072	9.6413	9.7153	9.5378	8.9921	9.7253	9.1547	9.2891	9.9129	9.6541	9.5059	9.5299	9.1879	9.4414	9.5659	9.5169	8.9206	9.0661	9.7443	9.2971	9.3665	9.8227	10.4593	9.6052	9.3266	9.3642	9.8258	9.0416	10.0604	10.0406	9.5587	10.2324	8.6606	9.8329	9.5432	8.7549	9.6006
CISD3	9.7823	10.5401	9.3378	10.2745	10.5282	8.5630	9.8988	9.2167	10.5573	10.3527	10.3595	9.1727	10.0987	9.6647	10.5136	10.7887	10.4573	9.3998	10.4127	9.3575	9.0401	8.8219	9.7161	10.1727	9.6402	9.7134	10.4746	9.2915	10.1856	9.7767	8.9772	8.8549	10.2473	10.0527	8.8697	9.5402	10.4361	10.1350	10.1161	9.3832	9.9055	10.4083	9.5651	8.7378	9.3528	9.1299	8.9202	9.7939	10.0467
CISD1	10.9198	9.7257	11.0623	10.2661	9.9315	10.4386	10.1500	9.9187	10.4538	10.0685	9.9046	10.3997	10.0037	10.0312	10.2228	10.2301	10.0219	10.3942	10.2830	10.2179	10.2961	10.5842	10.3486	10.6072	10.7363	9.9415	10.4448	10.2576	10.0746	9.7346	10.7818	10.1780	10.8931	9.7657	10.9653	10.3420	10.3995	10.1768	10.2189	10.0536	11.0805	10.6212	10.3802	10.3042	9.4118	10.4709	10.1981	8.6367	10.5297
CLNS1A	9.8529	10.2170	9.9006	9.9602	9.7169	10.7215	10.5039	10.4904	9.4889	10.2022	9.8049	9.9881	9.8958	10.5451	10.5376	9.9904	10.4750	10.1156	9.8601	10.3131	10.0459	10.4623	10.4138	10.1594	10.1686	9.7804	9.5322	10.4090	9.9769	9.6266	10.7086	10.8039	9.6878	10.0459	10.3311	10.4460	9.3207	10.1047	10.3506	10.1572	10.5665	10.6238	10.8200	10.4679	10.8911	10.6009	10.2737	9.8494	10.3283
HOXA1	1.9225	4.4065	2.7812	4.6569	4.8555	3.0397	5.0653	4.8541	4.6420	5.3565	5.0036	5.4259	3.9666	3.7115	1.9140	4.4846	4.7671	4.8528	4.9192	2.5703	3.6896	3.9365	4.1202	4.6966	1.5259	4.2691	3.4079	4.5348	5.7514	4.7811	4.2698	4.7875	2.6778	4.9619	4.8734	4.2754	2.1309	4.5187	5.0549	6.6913	3.9077	4.9795	4.3230	3.3250	7.0354	2.8248	4.6584	4.5918	3.2369
FLJ44635	3.4286	2.4058	2.3411	2.8953	3.4443	4.1166	7.1893	3.1663	3.1181	3.7933	4.3443	3.7141	3.6302	6.1598	3.9575	8.1973	7.0953	3.5442	3.5345	3.9835	3.3244	3.5829	3.0572	4.5761	2.7310	7.4722	3.7264	4.0204	3.3566	2.9570	3.1775	2.7897	3.4459	4.3918	3.2341	7.2875	4.8662	3.8735	7.3979	6.6153	3.8002	4.6405	2.3433	2.7863	3.9199	4.9738	7.2005	6.9508	2.5400
R3HDML	0.0000	0.0000	0.0000	0.0000	0.0000	0.0000	0.0000	0.4843	0.0000	0.0000	0.0000	0.0000	0.0000	0.0000	0.0000	0.4275	0.0000	0.0000	0.0000	0.0000	0.0000	0.0000	0.0000	0.0000	0.0000	0.0000	0.0000	0.4125	0.0000	0.0000	0.0000	0.0000	0.0000	0.4338	0.0000	0.0000	0.0000	0.0000	0.0000	0.0000	0.0000	0.0000	0.4218	0.0000	0.0000	0.0000	0.0000	0.0000	0.0000
TSHZ2	4.1110	1.8398	1.7046	4.5850	4.5544	2.9714	2.4505	0.0000	2.6378	5.7749	4.7196	4.1097	1.9432	1.8602	1.2536	4.9864	2.4829	1.6093	4.3773	2.0507	4.2505	4.0276	3.3807	1.2540	2.5108	4.3968	1.2085	3.6538	5.2608	5.4727	2.5249	2.2317	3.6664	4.2920	1.2639	3.4669	3.6167	4.3510	2.9974	3.7698	1.8133	4.4629	1.7557	1.6238	5.2535	3.4590	3.8045	7.8461	2.3257
TSHZ3	6.5261	8.0544	8.4412	6.3623	6.4069	8.4050	6.0076	8.2430	6.1258	7.1409	7.0173	6.4584	5.2321	7.8708	7.3423	6.8171	6.0426	7.2001	6.3491	8.4303	7.6831	8.7245	7.4628	5.4799	8.8310	6.7189	5.0401	8.5999	6.8986	7.4318	7.0559	7.8629	5.8835	5.4869	6.2449	7.0979	6.7043	6.9903	5.4590	8.0196	4.5404	6.6975	8.0247	8.5034	9.5016	7.2910	5.0752	8.7639	9.3235
EIF4E1B	0.0000	0.0000	0.0000	0.0000	0.0000	0.0000	0.0000	0.0000	0.0000	0.5454	0.0000	0.0000	0.0000	0.0000	0.0000	0.4275	0.0000	0.0000	0.0000	0.0000	0.0000	0.0000	0.4316	0.0000	0.0000	0.5320	0.0000	0.0000	0.0000	1.0892	0.0000	0.0000	0.5360	0.0000	0.0000	0.0000	0.0000	0.0000	0.0000	0.0000	0.0000	0.0000	0.0000	0.4297	0.0000	0.0000	0.0000	0.0000	0.0000
MRC2	7.9993	7.0965	7.9314	9.3884	9.9678	5.6882	7.6435	7.2571	7.5837	10.1069	9.4908	7.3802	8.2278	7.2328	6.5614	9.9924	8.9040	6.9502	10.2254	8.1262	8.1812	8.6619	8.1364	7.1313	6.9986	8.4201	7.0215	7.6483	10.2204	10.0981	8.5918	8.0932	7.9224	7.7432	6.6391	7.7143	8.8429	10.3433	8.7257	9.1533	7.0573	8.3500	6.3543	7.5759	11.9459	8.7770	7.4489	11.7282	8.8332
FOXS1	3.6044	5.9554	4.5603	6.1544	5.3168	4.4025	5.4064	5.1898	1.7901	6.0695	5.1940	4.9617	4.4947	5.7302	6.3933	5.9474	6.8792	5.3209	5.6450	5.7303	4.5682	4.3671	4.4996	5.7263	5.3883	5.8033	4.0264	5.3002	4.6242	4.2076	6.4240	5.1144	4.6348	6.1241	4.8314	6.1220	4.1000	6.3614	5.9971	6.7580	4.6682	5.9564	5.4745	4.8803	9.7537	6.1928	5.6938	7.1979	6.1132
PABPC1P2	0.5510	0.0000	0.0000	0.0000	0.4232	0.0000	0.8576	0.0000	0.0000	0.9403	0.0000	0.0000	0.4921	0.6098	0.0000	1.2508	0.0000	0.0000	0.3546	0.0000	0.0000	0.7360	0.4316	0.0000	0.0000	0.9198	0.0000	0.4125	0.4539	0.0000	0.0000	0.0000	0.0000	0.4338	0.0000	0.5234	0.0000	0.0000	0.6204	0.8604	0.0000	0.0000	0.4218	0.4297	0.7290	0.5206	0.0000	1.2385	0.0000
ZNF581	7.0613	8.5852	8.0169	7.7300	7.3266	7.9169	9.6505	7.9488	7.2613	8.2962	8.1127	8.2743	8.3021	8.7961	9.3402	8.1437	9.4115	8.7472	7.8184	8.0500	7.8748	7.7991	8.2581	8.8845	9.5418	7.6299	8.1216	8.4275	8.0659	7.8535	8.4179	8.6572	8.0703	7.5325	6.8778	8.7272	7.2298	8.0506	8.7672	8.2164	8.6736	8.4947	8.4867	8.2606	10.8743	8.4368	8.2739	8.3227	8.8119
IGLL1	0.0000	0.0000	0.0000	0.0000	0.7499	0.0000	2.3392	0.0000	0.3866	0.5454	1.4908	0.0000	0.0000	0.0000	0.0000	0.0000	0.0000	0.0000	0.0000	0.0000	0.0000	0.0000	0.4316	0.0000	0.5557	0.9198	0.0000	0.0000	0.0000	0.3583	0.4497	0.0000	0.5360	0.0000	0.0000	0.0000	0.0000	0.0000	0.0000	0.0000	0.0000	0.0000	0.0000	0.4297	0.0000	0.0000	0.0000	0.4221	0.0000
MCOLN1	9.2446	9.1845	9.6687	9.3963	9.3005	9.1770	9.6046	9.3998	9.4684	8.7158	8.7963	9.3106	9.2952	9.4386	9.5453	8.7952	9.9318	9.1805	9.3053	9.4626	9.1823	8.8753	9.6890	9.5933	9.5892	9.0050	9.3529	9.4972	8.4360	8.5936	9.5475	9.2869	9.7644	8.9682	9.6582	9.7121	9.5497	9.0847	9.8604	9.3437	10.2477	8.5837	9.6315	9.1284	8.7382	9.2370	9.3372	8.6911	9.5303
ZNF582	3.8568	5.7049	5.1798	5.8282	5.9143	6.3836	6.2880	6.6542	6.3435	6.6605	5.9601	5.7997	5.2782	6.2916	5.6480	6.2776	4.8998	5.7745	5.9867	5.9765	5.9447	6.1132	6.1797	5.7818	5.9232	5.6061	6.4589	6.2126	6.4756	6.3000	6.4783	6.4874	5.4057	6.2086	5.6694	6.6538	6.1770	6.3360	5.2910	6.3090	6.0603	7.0016	6.5183	6.5545	2.6461	6.4795	6.6798	6.5670	5.9542
TIPARP	8.3997	9.3265	8.0809	9.4335	9.8095	8.5243	6.8917	8.0393	9.6939	9.5862	9.8857	8.3288	9.7198	8.9802	8.0216	8.4443	7.6129	7.2041	8.7385	7.4568	7.7547	8.5519	7.7443	6.6140	6.7379	7.6871	8.5958	8.9343	9.7504	9.3594	7.9429	8.8757	8.0766	8.1606	8.0051	7.8380	9.2828	9.0866	6.6106	8.2949	9.1474	9.4584	8.5950	8.5441	9.5891	8.5615	7.4489	9.4165	9.2030
ZNF584	6.4360	7.5078	7.5201	7.6595	7.8692	7.2508	7.4890	7.6978	7.1533	7.9712	7.6963	7.7841	7.4308	7.6580	7.6212	7.5675	8.0333	7.5038	7.6354	6.9650	7.8525	7.6271	7.1940	6.8831	7.8446	6.5846	8.3299	7.6122	8.1050	7.8848	7.8704	6.9640	7.1155	6.7310	6.9450	7.6654	7.8647	7.9410	6.9422	7.3798	8.0401	7.7275	8.0855	8.1784	8.0885	7.4678	6.8232	7.7896	8.1038
ZNF587	7.9990	9.1092	8.5917	8.7074	9.0135	9.7736	9.5517	9.4697	9.1569	8.4560	8.2249	9.9987	8.7266	8.8322	9.2363	8.5512	7.9696	9.2750	8.8278	9.3588	9.6445	9.3147	9.4471	8.8248	8.5772	8.4571	8.1322	9.1989	9.0026	8.8433	9.5956	10.1385	8.7218	9.2558	8.6382	9.0721	8.4392	8.3638	8.2396	9.3568	9.4795	9.1598	9.4920	9.8313	8.5012	9.2100	9.4684	9.3237	9.2690
HAPLN4	0.5510	1.1952	0.5379	0.9640	0.0000	0.0000	0.0000	0.4843	0.3866	1.2499	3.6659	0.0000	1.3929	1.6343	2.1573	2.9172	1.2088	0.4959	0.0000	0.9246	0.4443	2.4132	0.0000	0.7592	0.0000	2.5619	0.0000	0.4125	2.1258	0.0000	0.7921	0.0000	0.0000	0.0000	0.0000	2.3031	0.8083	0.4430	2.0786	1.1526	0.0000	0.4986	0.4218	0.4297	0.5101	1.8511	0.0000	2.0212	0.0000
ZNF589	5.9634	7.5744	6.0849	7.9570	7.7980	7.4708	7.2210	7.2152	8.0580	7.7488	7.4546	6.9748	6.5117	7.4866	7.4375	7.8947	7.1890	8.2350	8.2327	7.2253	6.3217	6.9285	6.7180	6.4861	6.9933	6.3758	8.5909	7.4604	6.9163	7.2514	7.5025	7.5494	6.4116	7.1282	7.5261	7.4975	7.5577	8.0329	6.6342	7.2272	7.5024	7.2604	7.6728	7.4297	7.7831	7.4174	6.9070	8.0523	7.1886
U2AF2	10.9177	12.3430	11.2342	11.8981	11.9284	11.3515	11.6096	11.6321	10.9755	11.5364	11.1115	11.9385	11.6008	11.9193	11.5508	11.4604	10.9219	12.2359	11.8900	11.5680	11.7740	11.7828	11.4260	11.9070	11.8545	11.1791	11.3089	11.5911	11.4135	11.6905	12.0218	11.7198	10.3879	11.3013	11.1460	11.7043	10.8721	11.8062	11.3354	11.8160	11.7632	11.2773	11.5333	11.5537	11.0917	11.6520	11.5866	11.5626	11.6607
THSD1	5.3576	5.0363	6.1134	6.7430	5.8304	5.5071	5.8233	6.2628	4.6944	6.6273	5.9671	6.4389	4.7117	5.4467	5.8861	6.4122	5.7226	5.8988	6.5555	7.4678	5.9864	6.0566	6.1658	6.2174	5.9119	7.2578	5.4963	5.6721	6.0378	6.0031	6.3992	5.7807	5.1555	6.1021	4.7734	7.7440	5.2115	6.8218	5.1884	7.4820	4.1605	6.9399	5.5180	5.3904	8.3809	7.0377	6.1254	8.1556	5.2601
SGK494	2.8169	3.9651	3.3909	5.4370	4.9854	4.7023	4.9180	3.5073	5.0920	7.2230	7.5963	3.7618	4.8195	3.9265	4.9752	8.7564	6.2087	3.5442	4.2136	4.6835	4.7141	3.2204	4.0307	5.2887	3.7559	4.2354	5.1684	4.4279	6.7578	5.0866	3.7869	4.1099	3.3216	2.9421	3.7251	5.0458	4.6019	5.7381	4.5255	4.3022	3.8728	5.0741	4.5491	4.8053	3.3039	3.9798	4.3888	5.5087	5.2601
TMEM115	9.8012	11.7940	11.0136	10.4335	10.4170	10.6976	10.5601	10.2173	10.8225	10.1629	10.6346	10.0176	10.1126	11.0737	11.4078	10.5312	10.3909	11.3657	10.1931	10.8653	9.8934	10.6392	10.0801	10.6040	10.6205	10.2153	11.2118	10.8509	9.9464	10.6398	10.6312	10.6663	10.0413	10.6619	10.1963	11.0516	10.5144	10.5260	10.3500	11.0825	10.7919	9.6019	10.7421	10.5693	10.0740	10.7497	9.8870	10.4889	10.7192
ZFP161	8.1128	7.8811	8.6935	8.7276	8.4273	8.4114	7.2052	8.4381	8.8303	8.9483	8.4114	8.1824	7.5854	8.1230	8.4101	8.8064	7.2083	8.2814	8.8399	7.9618	7.5753	8.1441	8.3854	7.8294	7.8387	7.9775	8.6343	7.8314	8.1970	7.9504	8.2698	7.5235	7.3799	7.8079	8.4243	8.0094	8.2285	8.7807	8.1035	8.1203	7.5109	9.2670	8.3694	8.6835	7.9856	8.0677	8.3432	8.7673	7.9900
RELA	11.4124	11.4344	10.7863	10.6339	10.9461	10.6923	11.7098	11.2912	10.6018	10.5295	10.9145	11.1623	11.7271	11.2675	11.3908	10.5525	11.4265	10.7217	10.4382	11.2913	11.4183	10.9601	11.2045	11.2267	11.7884	12.2236	10.6478	11.3840	11.4429	11.1723	11.1940	10.9718	10.6332	10.5028	10.8115	11.2714	10.2460	10.8912	11.6728	11.1261	11.4607	10.1750	10.9291	10.9630	10.6169	11.2661	11.1762	11.1045	11.0876
?|26823	0.0000	2.4058	0.9289	0.9411	0.0000	1.3338	1.1493	2.1985	0.3866	0.5454	0.0000	0.0000	0.8584	0.6098	0.7589	0.4275	0.7274	0.8643	0.3546	0.5351	0.7836	0.4145	0.7634	0.7592	1.2689	0.9198	0.0000	1.2167	0.4539	0.0000	0.0000	1.3096	0.0000	0.0000	0.6421	0.5234	1.0886	0.0000	0.6204	0.8604	1.4834	1.4066	1.4318	1.6238	0.9900	0.0000	1.7031	0.7483	1.5881
LPAR6	6.9892	7.5906	7.9657	8.5525	8.2769	6.3164	7.0982	7.2496	7.8060	8.6936	8.6027	8.4497	6.9419	7.8280	8.0293	8.7158	8.1311	7.0696	8.4609	7.8371	9.0522	8.0311	8.0574	8.7070	6.8479	8.7614	7.3344	7.2569	8.3536	8.0037	8.0564	7.6457	7.3484	7.9374	5.8695	8.5144	7.7206	9.3154	7.8783	8.7036	6.4874	10.0524	6.3483	6.8903	7.2121	9.2276	7.4766	9.7718	5.9820
LSM12	9.6389	9.3852	9.7230	9.4523	9.5970	9.3742	9.7069	10.0714	9.5832	9.5192	9.5266	8.8499	9.1937	9.7396	9.3961	9.4374	9.3563	9.5222	9.5104	9.9808	9.2325	9.5414	9.4695	9.4450	9.2404	9.4552	10.2847	9.4563	9.6250	9.7033	10.0891	9.5941	10.7053	9.2466	9.6345	9.6771	9.9728	9.6142	10.2182	9.8488	10.1607	9.5110	9.3531	9.5623	10.1352	9.5421	9.2069	9.0281	9.1346
PSD	2.9958	4.6233	4.3842	5.1928	5.2538	5.5310	4.8178	5.1580	5.8388	4.8593	4.2559	4.2949	5.2164	4.4964	6.1337	4.8890	6.0710	5.8788	5.3422	4.3440	6.5219	3.8052	2.6395	5.2629	5.1983	3.9740	5.8533	4.5754	4.8991	4.6251	4.9540	5.2607	4.5264	3.3882	5.0907	6.2352	4.7094	5.5098	4.8551	5.0358	3.4193	5.9943	5.8591	6.5112	5.6433	4.0190	4.0204	5.9346	7.1153
UXS1	10.3199	9.7732	11.1524	12.4775	12.2950	10.0608	9.8064	10.2241	12.8831	11.9128	10.6108	9.5451	9.8463	9.6686	9.1634	11.3931	10.5639	9.8082	12.6004	9.3519	11.1735	9.5330	10.1267	9.2908	9.7034	10.1438	13.0449	10.2631	12.3092	11.5269	9.1197	9.1980	10.2593	10.3665	8.5045	9.1523	12.5864	12.2895	9.9711	9.9149	9.1048	12.2026	10.6551	9.7437	11.9475	10.5344	9.2369	10.0866	10.1312
CAMKK2	10.5602	11.5673	10.7561	9.5529	9.3122	10.3367	11.1906	9.9411	9.7408	9.7212	10.0929	11.7081	11.2666	10.5318	10.0704	9.8733	10.9712	10.1394	9.6541	10.1246	11.3668	9.8976	10.6774	10.9645	11.7580	10.9631	9.3759	10.2782	9.3049	9.4332	9.5060	10.0626	10.1146	10.2392	10.0057	10.1877	9.6340	9.6802	10.8322	10.3561	9.5043	9.1977	10.3327	9.8288	10.5035	9.6615	10.7838	10.6367	9.9708
CAMKK1	7.5686	8.0403	7.6717	7.8071	7.6735	7.2290	7.6924	6.9196	7.2083	7.5188	6.4579	7.8260	6.7645	6.1913	6.8306	6.7354	8.4122	7.8449	7.8596	6.7105	7.9546	6.7257	8.7678	8.6998	8.2945	8.5715	7.1864	6.7406	6.6767	6.5462	6.1321	7.3382	7.4335	6.9267	5.5451	7.0886	7.5286	6.7074	7.8881	7.8515	6.3028	7.3832	6.7315	6.1445	8.2072	6.9843	6.6798	7.0466	6.0182
P2RX2	1.2602	0.8952	1.8919	1.6538	1.6065	0.8158	0.8576	0.0000	0.0000	3.9300	1.3270	3.8971	1.1502	0.0000	2.1573	2.2614	6.5763	0.0000	3.2263	0.9246	2.3125	0.0000	0.7634	2.9864	1.2689	1.8779	0.0000	0.9950	1.8432	2.7906	0.4497	0.4539	0.0000	0.0000	0.0000	0.0000	0.0000	3.3197	1.3852	0.4933	0.0000	5.3735	0.0000	0.0000	0.0000	0.9025	0.0000	2.8315	4.8222
HOXA9	3.3649	9.2409	9.7083	9.6580	9.1589	9.3996	9.7271	8.7150	9.3853	9.0791	9.3064	9.6750	10.4252	9.2332	3.6743	9.2441	10.5745	9.5149	8.9818	3.6119	8.2529	8.6331	9.7481	9.7662	3.3116	8.9924	10.4726	8.5800	8.4604	7.8179	8.7509	9.1129	2.6778	9.8255	10.3692	8.9567	2.7297	8.9306	9.6774	9.5956	7.7679	9.8818	8.8189	9.6981	6.7261	4.0572	9.6674	9.0347	9.0398
LOC84856	1.2602	1.8398	2.4644	6.5201	5.7413	1.7141	1.1493	3.6967	8.1838	8.4538	8.3646	8.7061	0.4921	2.2274	3.8228	8.6811	2.0972	2.6629	4.6577	3.1100	8.1759	3.2710	1.0329	0.0000	6.3462	6.7310	4.4289	2.7285	4.7082	4.7052	3.7869	2.4426	0.5360	5.7063	1.0849	5.2869	3.1516	8.1634	2.0786	5.4799	6.1866	6.6330	2.6855	3.1100	8.3361	3.4590	7.0428	5.6906	1.5881
OR8U1	0.0000	0.0000	0.0000	0.0000	0.0000	0.0000	0.0000	0.0000	0.0000	0.0000	0.0000	0.0000	0.0000	0.0000	0.0000	0.0000	0.0000	0.0000	0.0000	0.0000	0.0000	0.0000	0.0000	0.0000	0.0000	0.0000	0.0000	0.0000	0.0000	0.0000	0.0000	0.0000	0.0000	0.0000	0.0000	0.0000	0.0000	0.0000	0.0000	0.0000	0.0000	0.0000	0.0000	0.0000	0.0000	0.0000	0.0000	0.0000	0.0000
LPAR5	5.4678	5.4307	7.9709	2.4855	3.0873	4.2085	6.8768	4.0141	6.4838	5.3565	5.2293	6.4339	6.0804	4.8257	4.6568	5.0629	7.0744	5.4885	2.4484	5.8017	5.6557	6.6026	7.0227	6.6934	4.8677	6.6942	6.3237	6.3061	2.9364	4.1854	8.3752	6.3634	5.3270	5.6266	3.5425	6.4880	6.1236	2.9009	6.4864	7.8592	6.1062	5.3878	4.9487	3.9285	4.5657	7.6630	5.4916	6.9705	4.0576
ZP3	5.6526	5.4838	3.8181	6.7034	5.9815	4.8952	5.1326	4.8738	5.9897	6.0474	5.1599	6.6224	6.1188	7.5291	6.8988	6.4904	7.3221	6.2922	6.5875	6.2306	4.1661	5.8557	5.9208	6.0497	7.7829	5.3582	7.5718	4.9298	6.4748	6.7303	6.1850	4.3719	3.1443	7.5633	5.5520	5.8189	7.0771	6.9354	6.7216	6.8910	6.9690	7.6529	5.9079	6.1245	4.9150	5.8072	6.5799	6.5740	5.3325
LOC441046	4.8299	5.4017	6.4994	5.3744	5.8130	6.3232	5.9232	6.7852	5.3339	4.8819	4.5063	5.2465	4.6662	6.0723	5.9840	4.5498	5.9840	5.5529	5.5538	5.0588	5.9277	5.9826	6.0939	5.7450	5.2526	4.9690	4.0264	6.0987	5.8191	4.7811	5.9731	5.7313	4.7112	6.9474	4.6975	4.9621	4.6459	4.2180	5.1670	5.7220	6.5440	6.2267	5.9727	6.2666	3.3969	5.3874	6.2266	3.8335	5.5345
ZP2	0.5510	0.5159	1.4893	1.3411	1.4353	0.0000	0.0000	1.5823	0.0000	0.9403	1.1421	0.0000	0.0000	0.0000	0.0000	1.7717	0.7274	0.0000	2.1189	1.4834	0.4443	1.5834	0.4316	0.0000	0.0000	0.0000	0.0000	0.7330	2.2318	0.0000	0.4497	1.5102	0.0000	0.0000	0.3565	2.1693	0.0000	0.4430	0.0000	3.1945	0.0000	0.4986	0.0000	2.8571	0.4100	2.4186	1.0895	0.7483	0.4868
TMEM123	12.6809	9.7880	11.6521	12.3132	12.1442	12.5681	12.5411	11.3259	12.3032	12.4365	12.0477	13.2751	12.9466	11.0614	10.6274	12.1790	11.8387	10.8855	12.4671	11.8233	13.7754	12.1390	12.0365	11.9946	11.0991	13.0267	11.7445	12.2420	12.4585	12.3158	11.8384	12.7394	12.5469	12.4747	11.1055	11.2755	12.1614	12.4463	11.3870	11.7167	11.6982	13.2078	12.6105	11.7972	11.7757	11.8581	11.4276	12.1399	12.4207
MTRF1L	8.2381	7.3646	8.4224	8.5817	8.3630	7.8961	8.0067	8.0631	9.1782	8.6791	8.8060	8.5725	8.3693	7.7701	7.7049	8.8120	7.5283	7.8526	9.0000	7.7644	8.8012	8.0238	8.2415	8.2396	8.1251	8.1345	8.6280	7.7248	8.7303	8.8592	7.9083	7.8281	8.3177	8.6966	8.7986	7.8352	8.9266	8.9433	8.1615	8.0060	8.0961	8.9885	7.9315	8.2977	8.0079	8.0442	8.0217	8.1102	7.9578
MYO1H	1.2602	7.2388	0.0000	1.1549	2.8350	8.9374	6.9871	7.6268	0.6912	2.0759	0.6812	9.1411	6.3699	4.5621	3.5939	2.1536	7.2274	7.6076	3.2263	6.3466	4.0452	6.7703	6.8150	6.1057	2.1008	6.1498	1.2085	4.1605	2.1135	1.5720	5.5002	7.7285	0.5360	7.2954	1.0849	7.5114	0.0000	1.2854	6.5947	7.0653	7.6567	2.2373	7.4750	3.7906	0.0000	7.9661	3.0587	1.2385	5.5345
MYO1G	5.3411	2.4058	3.6723	3.1155	2.7644	4.5963	5.9985	5.6797	5.9434	3.2823	6.6565	6.3104	5.7937	6.3204	4.1385	5.0479	6.7357	3.5941	3.4994	6.0950	6.1854	6.9206	6.5563	5.8699	5.2347	7.0158	5.7749	6.9209	4.6877	5.5089	5.7850	5.8563	6.0198	4.2394	2.8967	6.8470	5.6495	2.5039	6.8844	6.4299	4.9286	5.0350	3.9946	4.3527	6.7875	6.1135	5.5274	7.2407	4.2524
MYO1F	7.5035	4.1857	6.9479	4.7254	4.9540	6.1564	8.0338	6.6992	8.2034	5.9023	7.9068	7.9571	8.2759	8.1606	6.8908	6.7586	8.9639	6.3900	5.0462	8.1239	7.8114	8.6807	8.8277	8.1154	7.0960	9.1204	7.8966	8.7089	5.9883	7.2135	8.1013	7.6270	7.3162	6.4989	4.9007	8.3149	8.0581	4.5632	8.6811	8.7938	6.7215	6.4812	5.6211	5.3294	8.4105	9.0004	7.2387	8.6342	6.2715
MYO1E	9.9119	10.6148	9.7915	10.5140	10.2025	10.8061	10.5601	11.4479	11.3476	11.2328	11.1536	9.8008	10.6315	11.2856	9.5900	10.9300	10.5085	9.8872	10.1282	9.5713	9.9349	9.6571	10.7621	9.7935	10.3442	10.5889	11.6242	10.8869	10.6562	11.1270	10.6924	9.9694	10.2614	10.3829	9.6796	10.5153	12.0474	10.8750	10.3600	10.8550	9.4711	8.9323	10.5269	9.8354	11.4596	10.2353	9.3460	10.7797	9.5841
MYO1D	12.2074	12.2677	12.2721	10.6397	11.0244	11.3471	10.4865	12.4900	11.8550	10.8542	11.4056	10.5512	10.9497	11.7048	10.5002	11.3694	11.5067	11.6066	10.5553	12.8547	11.4020	12.5012	11.9389	8.5345	11.3969	11.5341	11.0422	12.0595	10.6166	11.2590	13.2237	10.1706	12.9782	11.9670	12.3457	12.5642	11.7899	10.7339	12.0530	12.2687	10.1199	9.7531	11.5520	11.6057	8.6142	10.9189	11.2058	11.9661	12.0898
MYO1C	12.9421	12.6332	12.6172	12.4102	12.8779	11.8705	12.6754	12.2636	12.8911	12.4109	12.3389	12.3860	12.4094	12.5636	12.1586	12.2832	12.7853	11.9929	12.5122	12.1796	12.2794	12.0078	12.8155	12.8612	12.8996	12.8224	12.8291	12.3503	12.1763	12.6877	12.2369	12.1843	13.4655	12.5396	11.8135	12.1599	12.7114	12.3184	12.5733	12.3048	11.4675	11.1872	12.2271	11.7170	12.8722	12.0266	12.0737	12.8217	12.3095
MYO1B	8.8355	8.7164	7.6588	9.7080	10.2884	7.6938	8.3298	9.0829	11.5321	11.4818	11.4776	9.8603	9.4707	9.0055	8.9917	11.3083	8.3352	9.8447	10.0896	9.8819	10.8689	11.1236	8.5340	7.6767	8.8547	9.0530	11.3111	9.4692	11.0700	10.8894	9.2734	10.0123	9.1124	8.9519	8.4820	9.6293	11.6760	10.8078	8.3420	10.0707	7.9061	9.8531	8.4996	9.4869	11.5997	10.6634	8.2948	11.2612	8.7388
MYO1A	0.5510	0.0000	0.5379	0.0000	0.0000	0.0000	1.1493	0.8462	1.1565	0.5454	1.4908	1.6182	0.0000	0.6098	1.6213	0.0000	1.5691	0.4959	0.6390	0.0000	0.4443	0.7360	1.9222	0.7592	0.0000	1.4769	0.5231	2.5767	0.4539	1.2686	0.7921	0.0000	0.5360	0.0000	0.0000	0.5234	0.8083	0.4430	1.3852	0.4933	0.0000	0.0000	0.0000	0.0000	0.4100	1.2041	0.6452	2.4380	0.0000
GRN	12.4850	12.2249	12.5282	12.5091	13.0814	12.4621	12.5711	12.6206	14.1758	12.2696	12.9856	11.9822	12.6119	12.5095	12.2314	12.5372	13.3186	12.6701	12.4706	12.5907	11.3489	12.8917	12.9398	11.8096	12.1279	13.1297	13.4920	13.2132	12.1827	12.7112	13.0415	12.1380	13.3290	12.9905	11.9578	12.4919	12.9453	12.4452	13.4700	13.1335	12.0207	11.9151	12.2160	11.4036	13.1144	12.8601	11.6598	12.7617	11.7955
LCN6	0.0000	0.0000	0.0000	0.6901	2.7366	0.4649	0.0000	0.0000	0.0000	0.2036	0.0000	1.1006	0.0000	0.0000	0.0000	0.8729	0.9446	0.0000	2.3572	0.0000	0.0000	0.6001	0.0000	2.3776	0.0000	0.0000	0.0000	0.0000	3.4277	1.9636	0.0000	0.0000	0.5360	0.0000	0.0000	0.0000	0.4601	2.1445	0.0000	0.0000	0.0000	3.5008	0.0000	0.0000	0.0000	0.5467	0.0000	3.5046	0.0000
LOC100128640	3.9895	5.9148	3.5101	5.4970	6.1542	6.5912	5.0118	5.6108	6.1322	5.9351	5.4742	4.2282	5.1845	7.2328	6.5075	5.6233	5.7925	6.4589	6.3976	6.4976	3.3244	6.1270	3.9020	5.1549	5.2166	4.4566	6.0752	6.3710	6.4018	5.9183	5.9305	7.4704	3.9018	5.3195	7.6601	6.1754	4.7300	6.0297	3.6805	5.9674	5.7876	5.4298	7.2163	7.2670	2.9825	6.5614	4.0697	4.9180	7.0115
RPL36AL	11.1251	11.6647	11.4305	11.1775	11.1348	11.5541	11.7881	12.1889	10.1762	11.1495	10.8811	11.3505	11.5262	12.1860	12.7653	11.3015	11.9751	12.1578	10.8307	11.5145	11.1999	11.5819	11.4461	12.4398	11.6514	11.8469	11.2949	11.5382	11.3272	11.2487	11.7957	12.2884	11.3793	11.4059	11.2695	11.7892	10.6945	11.4071	11.6481	11.3649	11.8411	11.9450	11.9644	12.0915	11.7516	12.1935	11.8373	11.4324	12.0638
RAET1G	2.7184	3.0306	3.3909	4.7254	4.9540	3.2845	2.6154	2.3187	3.4778	4.5833	2.4663	1.4721	3.0561	2.5198	2.3654	3.0110	3.8191	2.2302	4.9841	2.3338	3.3754	1.8728	2.2738	3.8235	2.3866	3.2436	2.8561	2.8659	4.8991	3.6646	3.5371	0.7986	2.6366	3.5087	1.8167	2.1693	2.9560	4.1612	3.1795	2.8686	1.9537	4.9740	3.0234	2.5503	0.9900	2.6359	2.8488	4.0264	2.2054
KIAA0391	9.3695	8.9858	8.9684	9.5627	9.4381	8.9352	8.8949	9.1530	10.3201	9.6287	9.6253	9.5250	8.7997	9.1272	8.8250	9.6541	9.0050	9.0941	9.7324	8.8808	9.5469	9.1116	9.8191	8.9482	9.0655	9.4302	9.7349	9.3454	9.3676	9.4100	9.4585	8.5134	9.4038	9.8013	9.1159	8.7553	9.7982	9.3070	9.2984	8.8787	8.8601	10.1044	8.8968	8.8453	8.9920	9.0858	9.4566	8.8131	9.3733
CHMP7	9.6812	10.8243	9.9962	10.0990	9.9941	10.2949	9.7090	10.5044	10.2211	9.8823	10.0101	10.2006	9.3275	9.3576	9.0606	10.1181	10.3216	10.5018	9.8335	10.0386	9.9794	9.4822	10.0052	10.0134	10.5878	10.0619	10.3137	10.2847	9.5170	10.0046	10.2624	9.9365	9.8114	10.0953	9.9294	10.2006	10.0927	9.9860	10.5730	10.2965	9.8017	9.6671	10.1590	9.3805	10.7206	10.0984	9.1749	10.2002	10.1629
CHMP6	8.6508	9.5801	8.7461	9.6381	9.5032	8.8426	9.4830	8.7871	9.7230	9.3819	9.2280	8.6938	8.7505	9.1177	9.5678	9.3099	9.6194	9.2365	9.5410	9.2158	8.7122	8.7120	9.0056	9.6202	9.4984	9.4432	9.9177	8.9616	9.1169	9.1175	8.8411	8.4603	8.9314	9.3158	8.2292	9.3382	9.3869	9.4182	9.5570	9.2199	9.6882	9.7723	8.6487	8.4629	8.8606	8.7641	8.5331	9.1812	8.8953
BCR	11.9283	12.7499	11.8936	11.1152	11.7987	12.6823	12.4993	12.9915	11.9346	10.9234	11.3890	10.9247	12.6108	12.4376	11.8061	11.3009	11.6669	12.3332	11.6583	12.4381	11.4601	12.6343	12.0759	12.1705	12.6195	11.8983	12.3132	13.0576	11.1503	11.7288	12.7579	11.8628	11.5175	11.4200	12.4889	12.2816	11.8645	11.2298	12.5204	12.6272	11.0656	10.0383	12.2991	12.4114	10.5546	11.6322	11.4548	11.2910	12.5560
OR52N4	0.0000	0.0000	0.0000	0.3859	0.0000	0.4649	0.4916	0.0000	1.7901	1.9094	0.9300	0.6703	0.0000	0.0000	1.2536	1.2508	0.7274	0.0000	0.6390	0.5351	1.6618	0.4145	1.2600	0.0000	0.0000	0.0000	1.2085	0.0000	0.7986	0.8841	0.7921	0.4539	0.0000	0.0000	0.0000	0.5234	0.0000	0.4430	0.0000	0.0000	0.0000	2.1051	0.0000	0.0000	0.4100	0.0000	0.6452	3.1950	0.4868
OR52N5	0.0000	0.0000	0.0000	0.0000	0.0000	0.0000	0.0000	0.0000	0.0000	0.0000	0.0000	0.0000	0.0000	0.0000	0.0000	0.0000	0.0000	0.0000	0.0000	0.0000	0.0000	0.0000	0.0000	0.0000	0.0000	0.0000	0.0000	0.0000	0.0000	0.0000	0.0000	0.0000	0.0000	0.0000	0.0000	0.0000	0.0000	0.0000	0.0000	0.0000	0.0000	0.0000	0.0000	0.0000	0.0000	0.0000	0.0000	0.0000	0.0000
OR52N2	0.0000	0.0000	0.0000	0.0000	1.4353	0.0000	0.0000	0.0000	0.0000	0.0000	0.3805	0.3737	0.0000	0.0000	0.0000	1.0249	0.7274	0.4959	0.6390	0.5351	0.0000	0.0000	0.0000	0.0000	0.0000	0.0000	0.0000	0.0000	0.0000	0.0000	0.0000	0.0000	0.0000	0.4338	0.3565	0.0000	0.0000	0.0000	0.0000	0.0000	0.0000	0.0000	0.0000	0.0000	0.4100	0.5206	0.6452	1.0141	0.0000
CTPS2	8.9886	8.5326	7.6620	8.7949	9.0047	8.0817	8.3515	7.9721	8.1357	8.8894	8.4139	9.0288	8.9628	8.3563	8.0139	8.5046	9.6551	8.6145	9.1618	8.2073	8.9112	8.4198	8.6157	8.2095	8.8547	9.0602	8.2493	8.5788	8.9316	8.5989	7.8293	8.4343	8.5691	8.4798	7.9058	7.9158	8.1275	8.7736	8.5733	8.3231	7.8488	9.1291	8.1747	8.4284	8.3866	8.5314	8.6389	8.8663	8.0238
NDC80	3.0776	5.6065	5.0081	2.1288	2.4413	3.9492	4.2984	7.0117	4.2107	3.0619	3.5312	3.8386	5.8354	4.7144	4.0806	2.3616	3.5225	5.8788	2.0232	4.4367	4.4302	4.5626	3.1164	3.7512	2.7310	4.0536	3.5221	4.3125	2.7106	2.3863	3.4909	3.7224	4.2130	3.9756	7.7882	4.7203	4.1619	4.0715	5.7313	4.7815	6.0210	3.1446	5.0556	6.2469	7.4340	5.5962	2.8488	5.3494	5.8172
OR52N1	0.0000	0.0000	0.0000	0.0000	0.0000	0.0000	0.0000	0.0000	0.0000	0.0000	0.0000	0.0000	0.0000	0.0000	0.0000	0.0000	0.0000	0.0000	0.0000	0.0000	0.0000	0.0000	0.0000	0.0000	0.0000	0.0000	0.0000	0.0000	0.0000	0.0000	0.0000	0.0000	0.0000	0.0000	0.0000	0.0000	0.0000	0.0000	0.0000	0.0000	0.0000	0.0000	0.0000	0.0000	0.0000	0.0000	0.0000	0.0000	0.0000
SULT6B1	0.0000	0.0000	0.0000	0.0000	0.0000	0.0000	0.8576	0.0000	0.3866	0.0000	0.0000	0.0000	0.0000	0.0000	0.0000	0.0000	0.0000	0.0000	0.0000	0.0000	0.0000	0.0000	0.0000	0.0000	0.0000	0.0000	0.0000	0.0000	0.0000	0.3583	0.0000	0.0000	0.0000	0.0000	0.0000	0.0000	0.0000	0.0000	0.0000	0.0000	0.0000	0.0000	0.0000	0.0000	0.0000	0.0000	0.0000	0.0000	0.0000
LY6G6C	0.0000	0.5159	0.0000	0.6901	1.0162	0.0000	0.0000	0.0000	0.3866	0.0000	0.0000	0.0000	0.0000	0.0000	0.0000	0.0000	0.0000	0.4959	0.3546	0.0000	0.7836	0.4145	0.0000	1.2540	0.0000	0.0000	0.0000	0.0000	0.7986	0.3583	0.0000	0.0000	0.0000	0.0000	0.0000	0.0000	0.4601	1.0553	0.0000	0.4933	0.0000	0.8684	0.0000	0.0000	0.0000	0.0000	0.0000	0.7483	0.4868
HOXA13	0.9488	0.5159	2.6831	0.3859	0.0000	0.0000	3.4790	0.4843	0.6912	1.5047	2.1108	4.9059	1.1502	1.6343	0.0000	1.9106	4.6210	0.8643	0.6390	0.5351	6.0188	0.0000	0.4316	5.2099	1.2689	1.2250	0.5231	1.5784	0.0000	0.0000	0.7921	2.2317	1.7002	9.0362	0.3565	0.5234	0.4601	0.4430	0.0000	2.0915	0.0000	0.0000	2.0201	1.0292	2.7199	0.5206	6.8657	1.4327	0.0000
LY6G6E	0.0000	0.0000	0.0000	0.0000	0.0000	0.0000	0.0000	0.0000	0.0000	0.0000	0.0000	0.0000	0.0000	0.0000	0.0000	0.0000	0.0000	0.0000	0.0000	0.0000	0.0000	0.0000	0.0000	0.0000	0.0000	0.0000	0.0000	0.0000	0.0000	0.0000	0.0000	0.0000	0.0000	0.0000	0.0000	0.0000	0.0000	0.0000	0.0000	0.0000	0.0000	0.0000	0.0000	0.0000	0.7290	0.0000	0.0000	0.0000	0.0000
HOXA11	2.0894	5.0736	6.6036	7.0304	5.9703	7.8446	9.1200	7.1066	2.5648	7.7208	6.0217	8.0582	7.7360	9.5880	4.1385	7.0898	9.0378	5.8788	7.1887	3.0329	6.2822	6.3553	7.9638	9.8158	2.2508	5.8598	3.8627	6.0200	7.0592	5.7547	7.6199	7.2810	3.4459	9.3394	8.2874	8.0432	2.6456	6.9235	9.1725	7.9114	1.8133	7.6905	6.9999	4.6405	8.1196	2.6359	8.1533	8.4075	6.3936
HOXA10	5.9417	10.7752	10.3364	9.1981	8.9854	10.5452	11.2785	10.4383	8.4273	9.3314	9.0766	10.3765	11.1971	10.7222	5.0066	9.1421	10.8580	10.6317	9.0942	5.1528	9.3536	10.1132	10.4116	11.2279	4.3072	9.4367	10.2842	10.3112	9.2455	8.4429	9.9862	10.1831	3.7167	11.0376	9.8937	10.1258	3.7833	9.0292	11.0544	10.3207	8.9624	9.7490	10.3178	10.0385	8.8677	4.6130	10.8368	9.2343	10.5892
KRTAP19-2	0.0000	0.0000	0.0000	0.0000	0.0000	0.0000	0.0000	0.0000	0.0000	0.0000	0.0000	0.0000	0.0000	0.0000	0.0000	0.0000	0.0000	0.0000	0.0000	0.0000	0.0000	0.0000	0.0000	0.0000	0.0000	0.0000	0.0000	0.0000	0.0000	0.0000	0.0000	0.0000	0.0000	0.0000	0.0000	0.0000	0.0000	0.0000	0.0000	0.0000	0.0000	0.0000	0.0000	0.0000	0.0000	0.0000	0.0000	0.0000	0.0000
KRTAP19-3	0.0000	0.0000	0.0000	0.0000	0.0000	0.0000	0.0000	0.0000	0.0000	0.0000	0.0000	0.0000	0.0000	0.0000	0.0000	0.0000	0.0000	0.0000	0.0000	0.0000	0.0000	0.0000	0.0000	0.0000	0.0000	0.0000	0.0000	0.0000	0.0000	0.0000	0.0000	0.0000	0.0000	0.0000	0.0000	0.0000	0.0000	0.0000	0.0000	0.0000	0.0000	0.0000	0.0000	0.0000	0.0000	0.0000	0.0000	0.0000	0.0000
PPIAL4C	5.1653	5.2792	5.2153	5.0532	5.0008	4.6843	5.2765	5.2364	5.0291	4.6107	4.2559	4.8916	4.9952	5.3003	5.9521	4.6913	5.2120	5.1481	3.9531	4.6581	3.8783	4.9047	5.3365	5.5021	4.8205	5.2482	4.9613	5.6050	5.0191	4.6737	5.2178	4.5349	5.0998	5.1729	5.4921	5.5519	4.3596	4.5411	5.5279	4.9432	5.5091	5.2846	5.0408	5.0410	5.6338	5.3104	5.2984	4.3960	5.2141
KRTAP19-1	0.5510	0.0000	1.2361	0.0000	0.0000	0.0000	0.0000	0.0000	0.0000	0.0000	0.0000	0.0000	0.0000	0.0000	0.0000	0.0000	0.0000	0.0000	0.0000	0.0000	0.0000	0.4145	0.0000	0.0000	0.0000	0.0000	0.0000	0.0000	0.0000	0.0000	0.4497	0.0000	0.0000	0.0000	0.0000	0.0000	0.0000	0.0000	0.0000	0.0000	0.0000	0.0000	0.0000	0.0000	0.0000	0.0000	0.0000	0.0000	0.0000
KRTAP19-6	0.0000	0.0000	0.0000	0.0000	0.0000	0.0000	0.0000	0.0000	0.0000	0.0000	0.0000	0.0000	0.0000	0.0000	0.0000	0.0000	0.0000	0.0000	0.0000	0.0000	0.0000	0.0000	0.0000	0.0000	0.0000	0.0000	0.0000	0.0000	0.0000	0.0000	0.0000	0.0000	0.0000	0.0000	0.0000	0.0000	0.0000	0.0000	0.0000	0.0000	0.0000	0.0000	0.0000	0.0000	0.0000	0.0000	0.0000	0.0000	0.0000
KRTAP19-7	0.0000	0.0000	0.0000	0.0000	0.0000	0.0000	0.0000	0.0000	0.0000	0.0000	0.0000	0.0000	0.0000	0.0000	0.0000	0.0000	0.0000	0.0000	0.0000	0.0000	0.0000	0.0000	0.0000	0.0000	0.0000	0.0000	0.0000	0.0000	0.0000	0.0000	0.0000	0.0000	0.0000	0.0000	0.0000	0.0000	0.0000	0.0000	0.0000	0.0000	0.0000	0.0000	0.0000	0.0000	0.0000	0.0000	0.0000	0.0000	0.0000
KRTAP19-4	0.0000	0.0000	0.0000	0.0000	0.0000	0.0000	0.0000	0.0000	0.0000	0.0000	0.0000	0.0000	0.0000	0.0000	0.0000	0.0000	0.0000	0.0000	0.0000	0.0000	0.0000	0.0000	0.0000	0.0000	0.0000	0.0000	0.0000	0.0000	0.0000	0.0000	0.0000	0.0000	0.0000	0.0000	0.0000	0.0000	0.0000	0.0000	0.0000	0.0000	0.0000	0.0000	0.0000	0.0000	0.0000	0.0000	0.0000	0.0000	0.0000
FAM188A	8.6641	7.6628	8.5108	9.5699	9.1346	8.4050	7.9976	8.1709	8.4052	9.4771	8.9494	8.7534	7.9408	8.1121	7.9015	9.0493	8.6893	7.8552	9.6187	7.8540	8.9569	8.3061	8.8594	8.4167	9.0768	8.4183	8.5291	8.2709	9.2707	8.8531	8.5388	8.2747	8.7245	8.6317	8.6625	8.2229	8.8511	9.4258	7.9584	7.9783	7.8054	10.4362	8.0819	8.1575	9.2677	8.2269	8.2393	8.9559	7.8763
FAM160B1	8.7998	8.8608	8.8387	8.8791	8.5386	8.2132	8.7930	7.9767	8.9791	9.0506	9.1289	9.0865	9.0372	8.3770	8.0407	8.8142	9.1132	8.4432	9.0272	8.5884	9.1904	8.5814	8.7816	8.1082	9.4204	8.7805	8.3161	8.5189	8.9118	8.8416	8.1889	8.5512	8.9100	8.2713	8.0379	8.2334	9.0716	9.3634	8.3657	8.9315	7.7121	9.0527	8.0909	8.5375	10.2696	8.3740	8.6471	9.3842	7.7258
KRTAP19-8	0.0000	0.0000	0.0000	0.0000	0.0000	0.0000	0.0000	0.0000	0.0000	0.0000	0.0000	0.0000	0.0000	0.0000	0.0000	0.0000	0.0000	0.0000	0.0000	0.0000	0.0000	0.0000	0.0000	0.0000	0.0000	0.0000	0.0000	0.0000	0.0000	0.0000	0.0000	0.0000	0.0000	0.0000	0.0000	0.0000	0.0000	0.0000	0.0000	0.0000	0.0000	0.0000	0.0000	0.0000	0.0000	0.0000	0.0000	0.0000	0.0000
FAM160B2	10.1330	11.4997	10.0259	9.8239	10.1554	10.0048	10.0873	10.0789	10.0422	9.5084	9.5343	10.2706	9.7596	9.4870	9.5990	9.4200	10.8391	11.0221	9.9339	10.2475	9.9005	9.7840	10.5235	10.8838	11.3234	10.4993	9.4544	10.4230	9.4764	9.8850	10.2014	9.7675	9.8006	10.0266	9.7098	10.4292	8.5040	9.2699	10.9854	10.6015	9.3130	9.0837	9.9022	9.2344	10.6945	9.7910	9.0530	10.1427	10.1358
RAD54B	3.6044	4.8118	3.7816	6.1752	5.7503	4.7832	3.6866	4.9244	5.2231	6.0300	4.4657	6.1646	7.3587	3.4950	2.7087	5.2638	3.8846	3.9790	5.8798	3.8096	6.4963	3.5659	3.7375	4.0211	4.3800	4.7946	5.5777	4.4523	4.7764	5.1021	3.6839	4.8686	5.3542	5.2500	6.3288	3.2021	6.2115	6.0616	5.2423	3.8937	6.4756	6.9797	4.1652	5.6032	7.2385	4.3919	5.3118	5.4370	4.3049
GALNTL5	0.0000	0.0000	0.0000	0.0000	0.0000	0.0000	0.0000	0.0000	0.0000	0.0000	0.0000	0.0000	0.0000	0.0000	0.0000	0.0000	0.0000	0.0000	0.0000	0.0000	0.0000	0.0000	0.0000	0.0000	0.0000	0.0000	0.0000	0.0000	0.0000	0.0000	0.0000	0.0000	0.0000	0.0000	0.0000	0.0000	0.0000	0.0000	0.0000	0.0000	0.0000	0.0000	0.0000	0.0000	0.0000	0.0000	0.0000	0.0000	0.0000
GALNTL4	8.1006	7.1368	7.9657	11.1614	11.4272	5.8203	7.0009	8.0195	10.2222	10.5636	9.9418	6.7673	6.9467	7.7420	7.6413	10.4435	7.5232	6.9309	11.4445	8.8410	7.4911	7.9186	7.8175	7.0952	7.8297	7.8578	9.1303	7.7383	10.3633	10.5283	8.9184	7.3048	7.4372	7.8827	6.7371	8.2016	9.2369	10.9048	8.3491	8.9707	6.7602	10.2874	7.5130	7.7465	6.9069	8.0654	7.0179	10.3523	7.3884
TSSK4	2.4986	3.8834	2.8731	3.1657	3.0282	3.9132	2.9823	3.6516	3.2637	3.4125	2.9892	3.8971	3.6302	1.8602	2.8539	3.4599	3.3477	4.0874	2.9938	3.2527	3.5185	3.1679	4.1202	3.4189	3.3116	3.9325	2.4250	3.7981	3.7624	2.9570	3.8614	3.8011	2.8676	2.2805	3.1904	3.7740	2.9560	3.4676	2.4057	3.9707	4.3246	3.8288	3.7617	4.5147	2.4860	2.5313	4.3346	3.8335	3.9493
GALNTL6	0.0000	5.1100	1.2361	0.3859	1.6065	8.3217	1.5993	2.4297	0.0000	2.0759	0.6812	8.9395	1.3929	2.8705	2.7087	1.4461	0.0000	4.3126	0.8765	2.7734	0.4443	6.4626	2.7925	6.3084	4.0855	2.3256	6.7144	0.7330	0.7986	1.2686	5.1891	7.5635	3.5604	5.7539	2.4555	8.0995	7.0856	1.2854	1.3852	1.7851	0.0000	0.4986	10.0959	1.0292	0.0000	1.2041	8.0527	2.6085	8.2384
GALNTL1	5.8974	10.9556	8.0857	7.6060	9.5406	10.3924	7.4560	7.8072	10.4507	7.3381	8.1268	8.4089	6.7428	9.3817	7.1377	8.6480	10.4915	8.4933	8.1907	10.7985	10.5955	9.1509	11.2883	8.9364	10.9419	9.6843	9.7455	8.0363	7.7110	10.5610	9.5305	9.0808	6.8601	7.4740	6.6948	9.5330	10.3233	7.0888	7.3512	10.4873	4.7281	8.0798	10.8891	9.3737	5.3727	7.9509	9.3818	8.2823	11.4090
LSM11	6.3645	6.2846	5.4865	7.1474	6.8690	7.0502	7.0370	6.8008	5.5480	7.1172	7.2119	6.0195	6.6348	6.4124	6.3077	6.9438	6.4947	6.4987	7.0918	6.3702	6.1345	6.4626	6.3681	5.3140	5.7323	6.3043	6.2176	6.9130	6.5111	6.8580	6.6457	7.0550	6.2841	6.7070	5.7913	6.5766	6.2140	7.3964	6.3880	6.6153	5.8873	7.0247	6.9572	6.6964	8.1179	6.4511	6.6314	7.7192	7.0643
ZNF323	9.5031	8.8820	9.8025	6.6882	7.5078	7.6562	8.1984	9.2069	8.0226	7.5996	7.2207	8.8637	9.6797	9.0520	9.3201	7.5569	9.0486	8.4346	7.3153	8.1830	10.4258	8.6210	10.1022	7.7294	9.7034	10.8103	6.6902	8.2221	7.4675	6.9265	9.0646	7.7949	8.3872	8.2230	9.2369	7.8921	6.5335	7.4566	9.5363	8.8420	6.6038	8.0776	7.5579	8.7290	4.8386	8.8441	8.8476	6.8818	7.8959
GALNTL2	9.4369	5.7285	6.3792	8.9657	9.0424	6.0774	4.5690	5.8689	6.4739	9.6026	7.1489	7.1533	6.9324	4.0230	6.0757	7.8608	6.6906	5.6853	9.4370	8.6574	8.4681	6.9126	6.1086	6.2039	8.2008	7.0647	6.7204	6.4496	9.7671	10.0888	7.9344	6.7577	7.5763	6.9555	5.1937	8.2522	6.6833	10.3345	6.5540	7.0957	6.8438	10.0235	6.7036	5.8982	6.6898	7.1915	6.9070	11.6175	7.3746
SNORD114-3	0.0000	0.0000	0.0000	0.0000	0.0000	0.0000	0.0000	0.0000	0.0000	0.0000	0.0000	0.0000	0.0000	0.0000	0.0000	0.0000	0.0000	0.0000	0.0000	0.0000	0.0000	0.0000	0.0000	0.0000	0.0000	0.0000	0.0000	0.0000	0.0000	0.0000	0.0000	0.0000	0.0000	0.0000	0.0000	0.0000	0.0000	0.0000	0.0000	0.0000	0.0000	0.0000	0.0000	0.0000	0.0000	0.0000	0.0000	0.0000	0.0000
SF3B1	12.2307	11.2488	11.8665	12.5981	12.4509	11.6651	11.2030	11.7618	12.1241	12.6092	12.2606	12.0079	11.4963	11.7725	11.3474	12.3175	11.1699	11.6321	12.7296	11.6440	12.7919	12.1180	11.9202	11.6391	11.2271	11.7529	11.8226	11.9514	12.7104	12.5383	11.9203	12.1929	12.6168	12.0644	12.0183	11.5935	11.9875	12.7247	11.2869	11.7092	12.0225	12.8636	11.7363	11.9736	12.1758	12.0145	12.0950	12.7968	11.8159
TUSC2	8.7892	11.3805	9.7137	9.9193	9.8614	10.7068	10.0190	10.2709	10.0954	9.6321	9.6368	9.1221	9.9013	10.7168	11.2967	9.7509	9.7504	10.9858	9.5767	10.6011	8.6449	10.4292	9.3528	9.8324	9.8212	9.4923	9.8435	10.6672	9.7560	9.6567	10.6046	10.1972	8.9565	10.4948	9.5550	10.8629	9.4086	9.5936	10.1933	10.7390	10.4183	10.4690	10.5328	10.4256	8.5612	10.4607	9.2886	9.4607	10.6520
SRI	11.9762	11.0935	11.5091	11.5530	11.1481	11.4757	11.4851	10.9745	10.5584	11.3084	10.5444	11.7539	12.1001	11.3067	11.3351	10.8476	11.8807	11.1061	11.3982	11.0311	11.1052	11.2998	11.7323	11.9651	11.5172	11.9897	10.5637	11.6908	11.5562	11.1343	10.9145	11.4481	11.5503	11.9777	11.1662	11.1746	10.5764	11.4186	11.5651	10.9933	11.8306	12.4221	11.4463	11.3867	11.0828	11.1741	11.4551	10.7237	11.3534
SUN1	12.1194	11.8570	11.7803	11.4983	11.3468	11.7631	12.1718	11.4468	11.0322	11.3942	10.8340	11.7657	12.0568	11.3472	11.5697	11.1344	11.7037	12.0403	11.5903	11.5052	11.1179	11.5314	11.6914	11.6642	11.4964	11.7962	10.8111	11.7737	11.6503	11.2640	11.4069	12.0613	11.3718	12.0056	11.4774	11.4929	11.0221	11.5854	11.6428	11.5843	11.6149	11.5726	11.6610	11.8490	11.1367	11.1128	11.9303	12.1075	11.7441
SRL	3.8098	3.4447	3.9077	7.8306	10.0289	2.5709	3.8879	2.7191	5.6487	7.5006	6.5256	5.1892	3.2535	4.8782	4.8767	6.5514	6.0426	3.3255	8.8967	3.8992	6.0268	3.7705	4.6068	3.5946	5.2526	5.1246	4.5142	4.4056	7.9081	7.6918	4.0955	3.7623	3.9445	4.1848	3.0510	4.4871	5.3104	6.5280	3.3413	5.4124	1.6577	6.0312	3.2970	2.9246	2.1001	5.2458	3.4044	7.8397	2.6363
SRM	8.3778	10.5945	8.2638	8.8108	9.2310	8.6983	9.5948	9.0690	9.2491	9.1022	9.3133	8.5521	9.4474	9.1340	9.5506	9.0083	10.3407	10.0214	8.8899	9.2808	7.5422	8.7165	8.6871	9.8455	9.4115	8.8849	9.3702	8.9769	8.9522	9.3694	8.9741	8.6395	8.4628	9.1123	8.8067	9.2467	9.3325	9.1789	9.9256	9.2902	9.3524	9.1977	8.3089	9.0921	11.0599	9.0474	8.4377	9.4204	9.2465
SRR	7.6756	7.4638	6.0308	9.2798	8.7394	6.6230	5.9158	7.5597	6.3830	8.7770	8.1074	6.9871	5.9045	6.8143	6.4940	7.4912	7.3372	6.9363	9.4981	6.3543	5.7020	6.5603	7.1934	7.6531	6.1577	7.5689	8.4657	6.7912	8.8382	8.3928	6.6538	6.0231	7.8294	7.4401	8.1108	6.8656	8.3173	8.5621	7.5833	6.5085	6.5585	8.8937	6.2973	7.8542	6.9649	7.2138	6.9994	7.1617	6.0126
LGALS9	7.6841	6.8607	8.3302	7.0134	7.3778	6.7827	8.5205	7.7813	9.6880	7.8210	8.5030	8.2071	8.6164	8.7685	8.3923	7.3221	9.5199	7.3271	7.8013	9.3400	8.5647	9.1253	9.7137	8.4020	7.8087	9.3982	8.1879	9.3037	7.1180	7.7534	8.8226	8.3420	7.4815	7.7897	5.9952	9.0381	8.5084	7.8177	9.2201	8.8862	7.2051	8.2712	6.4244	6.6964	8.2468	9.5295	7.8240	9.2319	6.8947
LGALS8	9.9455	9.8516	10.0573	9.7199	9.5007	9.2705	8.4479	10.2542	9.7354	9.7290	9.7030	10.6920	8.7310	9.1644	9.2394	9.5141	8.7917	8.7260	9.7951	9.2860	10.1810	9.3854	10.2320	9.5237	9.0243	9.4706	9.0692	8.9497	10.1239	9.4166	9.8991	8.8790	9.9447	8.8633	10.8561	9.2605	9.5647	9.5648	9.7814	9.8582	8.8954	9.8904	8.9757	9.1875	9.2255	9.9667	10.4605	9.1971	8.3824
LGALS3	14.4969	13.7904	15.0107	11.0608	11.4903	14.9195	15.0083	15.0995	12.3093	11.9437	11.0618	13.6100	13.7717	14.6626	15.3710	11.4885	14.1451	14.6658	11.0711	14.8652	14.0365	14.5087	15.1929	14.7326	13.7026	14.3267	12.6926	14.8573	11.1508	11.3693	14.9223	14.5002	14.8009	14.6535	14.0047	14.7110	13.4735	11.3214	15.0515	14.6643	14.8311	12.6247	14.9871	14.4928	10.2267	14.8756	14.3292	11.8558	14.6660
LGALS2	2.9091	0.5159	0.5379	7.0737	3.5738	3.0397	1.5993	2.8840	2.7073	9.1728	10.6419	2.3617	3.1249	2.8705	2.3654	10.6869	3.1488	2.2302	3.9531	4.7331	3.0380	3.6609	1.6287	3.9582	2.8296	3.6545	3.8627	5.4497	8.0376	7.1055	3.3427	1.9846	1.8873	1.6344	0.8804	3.4087	4.2212	7.7129	3.4158	1.3956	2.3077	7.6287	0.4218	0.4297	1.2109	3.7660	2.3069	6.5566	2.9676
LGALS1	10.1858	11.6137	9.9269	9.3455	8.7792	8.6716	9.5470	11.1886	9.2108	10.9097	9.9032	10.1189	10.6440	10.9618	10.9658	10.1974	12.2206	9.4453	9.3478	11.0428	9.1957	10.1244	11.0458	10.7910	11.9372	11.9976	9.6053	10.2607	10.5760	9.8746	10.4190	9.6450	9.6069	9.0246	10.0643	10.5921	10.3531	10.0033	11.6287	10.5947	10.0768	10.7526	8.8003	9.9267	14.8821	11.2913	9.0607	11.6501	10.3092
SRY	0.0000	0.0000	0.0000	0.0000	0.0000	0.0000	0.0000	0.0000	0.0000	0.0000	0.0000	0.0000	0.0000	0.0000	0.0000	0.0000	0.0000	0.0000	0.0000	0.0000	0.0000	0.0000	0.0000	0.0000	0.0000	0.0000	0.0000	0.0000	0.4539	0.0000	0.0000	0.0000	0.0000	0.0000	0.0000	0.0000	0.0000	0.0000	0.0000	0.0000	0.0000	0.0000	0.0000	0.0000	0.0000	0.0000	0.0000	0.0000	0.0000
LGALS7	0.0000	0.5159	0.0000	3.1155	1.6065	1.3338	0.0000	0.0000	2.2288	2.9803	1.8937	0.9162	0.0000	0.6098	0.0000	2.0372	0.0000	0.0000	1.0803	0.0000	0.0000	0.7360	0.0000	2.3660	3.7244	0.5320	0.0000	1.8672	1.6863	3.1061	0.7921	0.4539	0.0000	0.0000	0.0000	1.6719	0.0000	1.0553	1.6551	0.0000	0.0000	1.4066	0.0000	1.7777	0.0000	0.5206	0.6452	3.2983	0.0000
LGALS4	0.9488	0.8952	0.0000	1.7880	3.5319	0.4649	0.4916	1.1353	0.0000	4.6898	5.4345	0.3737	0.4921	0.0000	1.2536	6.1985	2.6429	0.0000	1.6911	1.2309	0.7836	0.0000	0.0000	1.6218	1.2689	0.5320	0.9061	0.7330	5.8747	3.3648	0.0000	0.4539	0.0000	0.4338	0.0000	0.5234	0.8083	5.0594	0.0000	0.4933	0.0000	5.3297	0.4218	0.0000	0.0000	0.9025	1.0895	4.3487	2.3257
NMU	0.0000	0.0000	1.7046	0.0000	0.0000	0.0000	0.0000	0.4843	0.0000	0.0000	0.0000	0.0000	0.0000	0.0000	0.0000	0.0000	0.7274	2.7534	0.0000	0.0000	0.0000	1.2211	0.7634	0.0000	3.0088	0.0000	0.0000	2.1078	0.4539	0.0000	0.0000	0.0000	0.0000	0.0000	0.3565	0.0000	0.0000	0.0000	0.0000	0.8604	1.6577	0.0000	0.7477	0.4297	0.4100	0.0000	0.0000	4.7997	4.0576
RNF114	10.1383	11.0338	10.5506	11.1526	11.2009	11.0102	11.1617	11.0026	10.5308	11.0847	11.1044	10.5629	10.2973	11.1181	10.9232	10.8565	10.6924	11.1858	10.8092	11.1191	10.8124	10.9292	10.9187	10.8387	11.0253	11.0430	10.5423	11.0449	11.5004	11.2002	11.3594	11.1709	10.0718	10.2922	10.8633	11.1895	10.3136	10.9558	11.3085	10.9582	11.2187	11.7055	11.2605	10.8818	10.7099	11.2671	10.8501	10.7549	10.1451
AKIRIN2	9.3470	8.7671	9.1443	9.1460	8.9688	9.6385	9.5978	9.4689	9.8155	9.3096	9.1875	8.6949	9.2341	9.0362	9.3356	9.1208	8.7782	9.3882	9.1847	9.2439	8.4414	9.7598	9.5259	9.6615	8.8663	9.1250	9.9119	9.6853	9.6250	9.6537	10.1554	10.0072	10.2009	9.8477	9.6381	9.6940	9.9952	9.4318	9.7350	9.6515	9.7801	9.1281	9.8919	9.5976	9.2366	9.5489	8.4164	9.5885	9.7090
AKIRIN1	10.2724	10.0415	10.4803	11.1534	11.3547	10.4034	10.4534	10.0269	11.1473	10.8249	10.6891	9.9973	10.3468	9.9959	9.6397	10.5736	10.1356	10.1462	11.0561	9.8429	10.8501	10.2508	10.2446	9.0099	9.6722	10.5606	11.3340	10.1219	12.1568	11.6626	10.3656	10.1618	10.2871	10.3499	9.9202	10.1421	11.6432	10.7439	10.0989	10.1406	9.9209	11.2307	9.9862	10.0465	10.2796	10.0678	9.8202	10.7441	9.8680
EIF2AK1	12.3370	12.5792	11.8410	11.8158	11.8080	12.0641	12.3165	12.3750	12.0145	11.6198	11.6997	12.1243	12.3608	12.4495	12.9064	11.6998	11.9680	12.3373	11.8717	12.0532	11.1498	12.1331	12.1787	12.9081	12.4169	12.3441	11.8091	12.3636	11.4670	11.5352	12.2460	12.4173	11.7437	12.8321	12.5043	12.0490	11.6217	11.7279	12.3547	11.9999	12.7077	11.7066	12.1264	12.2344	11.7143	12.4188	12.1594	11.1143	12.1759
ERCC6L	1.9225	4.3769	2.3411	2.2265	1.6065	3.1672	3.1891	5.4088	2.6378	2.4840	2.1108	2.8500	4.6662	3.2354	2.9858	1.2508	2.4829	4.1554	2.3728	2.0507	3.5632	3.3199	2.1659	2.5478	2.1008	3.3100	1.6713	4.0204	2.1135	1.5720	2.6976	3.2484	2.7758	2.5633	6.1168	3.7272	2.4612	3.2668	3.7966	3.3177	4.7281	1.9596	3.7973	5.1437	6.1634	3.6708	3.1532	2.6867	4.4508
EIF2AK3	10.4826	9.1510	10.2835	8.6360	9.6083	9.4444	9.7619	9.9092	10.9633	9.3054	9.6591	9.9236	10.4581	9.5782	9.0512	8.8480	10.0283	9.3560	8.9570	8.9419	11.4962	10.1822	10.2578	8.5073	10.0899	10.8341	9.8318	10.1566	11.0868	10.5217	9.6724	9.7888	10.3281	9.7974	9.7175	9.1992	10.5393	9.1537	9.7037	10.0497	9.0734	9.3741	9.1308	9.2705	9.8333	9.8191	8.6652	9.7589	9.4841
EIF2AK2	8.1272	6.0237	8.5772	8.1154	8.0132	7.0252	6.8466	7.8225	7.8276	8.0383	8.2970	8.0977	7.1990	7.3351	7.2001	7.7839	6.4522	6.9015	8.4274	7.4568	8.7788	7.9807	7.8309	6.7959	6.4272	7.6810	7.4721	7.5005	7.9214	8.0053	7.9685	7.9322	8.3736	8.8260	8.6912	7.3507	8.2393	7.8585	7.5750	7.8617	8.4173	8.5915	7.4189	8.0426	9.3079	7.9835	7.9179	8.2013	7.0901
TDG	8.3368	8.7339	8.1876	7.9624	8.0783	8.6027	8.7903	7.9675	8.4940	8.0951	7.9620	8.7405	8.4469	7.7024	7.9984	7.6012	7.6651	8.5338	7.8334	8.3412	9.1770	8.2153	8.1839	8.4312	8.5564	8.5023	8.0159	8.1865	8.8884	8.2745	7.7083	8.4343	7.9357	9.0305	7.8473	8.2808	8.6473	8.2545	8.5424	8.1118	8.2521	8.5332	8.4640	8.2310	8.3837	8.2206	8.2473	8.0318	7.8005
EIF2AK4	10.7408	10.5030	9.5931	10.2793	10.3052	10.8963	10.3387	10.5592	10.0922	10.1319	10.2108	10.3470	10.5622	10.9142	10.1376	9.8258	10.7507	11.0910	10.2274	10.7857	9.8630	11.3861	11.1328	10.4017	10.1966	10.6764	9.7455	10.9945	9.6597	9.9245	11.1870	10.8669	10.1703	11.0751	10.9864	10.6977	9.9926	10.3008	10.1571	10.7324	10.7754	10.0349	10.8561	11.2909	11.1999	10.9869	10.1147	10.1209	10.1669
HN1	8.6033	9.3119	9.2647	10.4497	11.3058	7.8823	8.8178	8.6733	8.9381	10.2372	9.8881	9.1198	9.3492	8.7315	8.5472	9.1500	9.7570	8.4174	9.9704	8.6002	8.9496	8.2535	9.4343	9.5567	9.7435	9.5756	9.1437	9.0995	10.5538	10.6528	8.4854	7.9646	9.2836	8.4294	8.6665	8.4777	8.7753	10.2365	10.0054	8.8162	9.7001	11.2531	7.8167	8.0215	10.4698	9.0883	8.3556	9.1548	9.8060
SMS	11.7416	11.1417	10.6570	11.5731	11.7579	10.7193	10.4563	10.7663	11.1796	11.4973	11.4469	11.1710	12.2939	11.1263	11.5058	11.4558	10.9175	11.1445	12.0612	10.6771	11.2492	11.2449	10.8701	10.9595	12.0375	11.5584	11.1085	11.2277	12.1945	11.9278	10.8370	10.9366	10.7858	11.0926	11.2831	10.7992	10.4131	11.6752	11.7337	10.7676	10.9704	11.8809	11.3377	10.9456	10.9771	11.3916	11.0483	10.4021	10.8985
NMB	6.0870	7.7286	6.5279	6.6447	6.8307	6.9911	7.5052	6.4054	4.6061	6.8619	7.1242	6.7790	7.2843	6.7238	5.8169	6.3342	9.4418	8.0124	5.6369	6.5118	6.4933	7.5002	6.2208	8.3386	7.9877	7.2281	4.3383	6.9826	6.8346	6.7898	6.8240	6.2971	6.2924	5.9549	5.5276	7.1162	3.5255	6.3802	8.4051	6.3090	6.6355	7.6702	6.5861	8.2688	5.5653	6.7654	6.3713	6.1707	7.2278
EREG	1.7336	0.0000	0.0000	1.5059	2.2478	0.4649	0.4916	0.8462	0.6912	0.9403	1.6380	0.3737	1.1502	1.3664	0.7589	0.0000	1.2088	0.0000	1.0803	0.5351	0.7836	3.3672	0.0000	0.0000	0.0000	0.9198	0.5231	1.2167	3.5959	4.0931	1.8321	1.0766	2.2014	1.2648	1.5667	1.6719	2.2496	0.4430	1.6551	0.8604	0.7811	3.1446	0.7477	0.0000	6.4667	1.6659	0.6452	6.5876	1.3814
LOC729467	0.0000	0.0000	0.0000	2.6354	2.9667	0.0000	0.0000	0.0000	0.0000	1.7212	0.0000	0.0000	0.0000	0.0000	0.0000	0.0000	0.0000	0.0000	2.5202	0.0000	0.0000	0.4145	0.0000	0.0000	0.0000	0.0000	0.0000	0.0000	2.9364	1.0892	0.7921	0.0000	0.0000	0.0000	0.3565	0.9065	0.0000	1.4838	0.0000	0.0000	0.0000	4.1967	0.4218	0.0000	0.0000	0.0000	0.0000	0.0000	0.0000
AVPI1	7.3184	7.5415	7.4986	9.7296	9.5976	7.0910	8.1538	7.1559	7.7920	8.5293	7.6580	6.5061	7.6216	8.1230	8.5684	8.1420	8.2876	8.0352	8.9626	7.6303	6.8452	7.6051	7.5779	7.6718	8.7468	7.8438	9.1110	7.8293	8.7062	8.1223	7.3031	6.6289	7.3202	6.9637	7.0856	7.7587	8.8251	8.6213	8.0313	7.4754	7.4109	9.1565	7.4556	7.3704	8.1230	7.3765	6.9797	8.4501	8.0719
MYO16	11.4099	4.5458	6.0261	2.8953	3.0282	4.3225	7.0146	4.0837	3.2167	4.0145	1.6380	5.2352	7.6305	5.5476	6.4629	4.0762	6.5960	5.5016	1.6911	4.9582	4.4542	8.2056	3.4742	6.9891	2.9220	6.5506	3.7733	4.3828	2.7898	2.7906	7.3716	8.6790	6.8878	4.7525	7.3759	6.4668	3.0242	1.9542	6.8172	6.6332	5.3144	2.2373	5.7080	6.0112	0.4100	7.0939	4.2937	2.8988	4.5530
FAM136B	0.0000	0.0000	0.0000	0.0000	0.0000	0.0000	1.3918	0.4843	0.0000	0.0000	0.0000	0.0000	0.0000	0.6098	0.0000	1.0249	0.7274	0.0000	0.3546	0.0000	0.4443	0.0000	0.4316	0.0000	0.0000	0.0000	1.2085	0.0000	0.0000	0.0000	0.0000	0.0000	0.0000	1.0372	0.3565	0.0000	0.4601	0.0000	0.0000	0.4933	0.0000	0.8684	0.4218	0.0000	0.0000	0.9025	1.4287	0.0000	0.0000
TRNT1	8.4136	7.7035	8.3309	8.7773	8.4449	8.7275	7.4493	9.1397	8.1403	8.6522	8.4768	7.8931	7.7801	8.6016	8.4718	8.3855	7.4220	8.4760	8.7517	8.6888	7.9265	8.8837	7.8548	6.9812	7.0263	7.6310	8.4136	8.6310	8.7246	8.6932	9.1579	8.8466	7.8285	8.8287	9.1633	8.7241	8.8558	8.6966	7.7004	9.0209	8.5554	9.1725	8.8099	8.8600	8.4580	9.2858	7.7803	8.2082	8.4969
ASAP1	9.0239	8.5259	8.5720	8.8206	8.8513	8.2333	7.6810	9.1533	8.2839	8.9919	9.3951	9.7645	9.7254	8.0983	7.9628	8.7217	8.5397	8.8686	8.9110	9.4543	9.5621	9.4496	9.0366	8.2462	8.6505	9.5873	8.5222	8.7867	8.8286	8.9032	9.4061	8.7175	8.6046	9.4578	8.7412	9.3450	10.1434	9.3547	8.6272	9.8716	8.8068	8.3372	8.4571	8.9178	12.7391	9.5688	8.2447	9.9934	8.3526
ASAP2	10.3986	9.7395	11.1788	11.6659	11.1792	10.2123	10.1172	9.9341	11.7225	11.1238	11.0119	10.5696	10.1712	10.1975	9.6985	11.2413	9.4846	9.8016	11.6369	10.2926	11.6733	10.6216	9.8127	9.9920	10.2521	10.3070	11.7487	10.2165	10.6489	10.8982	9.9945	10.4461	10.5896	11.2436	10.4156	10.0517	12.1322	11.4220	9.7789	10.5141	10.6533	10.5546	10.3662	9.5503	11.9722	9.9680	10.3023	10.9816	9.6132
ASAP3	9.9699	10.6403	10.6826	9.3380	9.4834	10.4872	10.8261	9.6995	10.7602	9.2960	9.8049	10.9209	11.0730	9.9832	9.9280	9.6173	11.0858	10.7083	9.5971	10.3324	10.1439	10.3629	11.2250	10.7700	11.1227	10.6858	11.2534	10.4498	8.7290	9.5886	9.9316	10.5967	10.5951	9.3817	10.6611	10.2995	10.7582	9.4228	10.7873	10.6102	9.0705	8.8763	10.2333	9.6987	6.0606	10.2595	9.6952	8.9871	10.4333
OCRL	10.5155	10.3064	9.3289	9.8307	9.8917	10.5305	10.5303	10.5698	9.1597	9.6887	9.6607	10.5564	10.0772	10.3331	10.1786	9.4749	10.3385	10.0624	9.7417	10.0781	10.3844	10.3861	10.2685	9.7765	10.0911	9.9590	8.9418	10.4292	9.7411	9.6767	10.6345	10.5611	10.0742	9.8227	10.5608	10.0101	9.3853	9.3673	10.1080	10.2947	10.3489	9.5191	10.5034	10.4651	10.0285	10.1092	10.5323	9.8757	10.2652
?|441362	0.0000	0.0000	0.0000	0.0000	0.0000	0.0000	0.0000	0.0000	0.0000	0.0000	0.0000	0.0000	0.0000	0.0000	0.0000	0.0000	0.0000	0.0000	0.0000	0.0000	0.0000	0.0000	0.0000	0.0000	0.0000	0.0000	0.0000	0.0000	0.0000	0.0000	0.0000	0.0000	0.0000	0.0000	0.0000	0.0000	0.0000	0.0000	0.0000	0.0000	0.0000	0.0000	0.0000	0.0000	0.0000	0.0000	0.0000	0.0000	0.0000
VSIG10L	5.5126	7.2140	8.2553	4.5665	5.4799	6.3704	7.0723	6.0535	6.8873	5.0313	5.7003	7.4206	6.3121	6.2323	7.0118	5.2445	7.7378	5.9475	4.0774	4.6322	7.6104	5.5827	6.8590	7.0582	8.1396	6.6755	6.8626	6.7846	4.2844	5.2977	6.9616	5.6698	4.6348	3.2354	5.8969	5.3808	5.5833	4.8948	6.1024	6.1770	4.9622	5.7170	5.7450	5.6215	7.3580	6.4583	6.2157	5.9819	6.3517
PLAUR	9.2903	6.6668	7.2770	5.7887	7.9390	5.0580	6.6565	8.5235	7.6448	6.2632	7.5805	6.9160	6.9703	7.8869	7.2001	6.4239	7.5637	5.8687	5.7755	7.8623	7.3483	9.2425	7.0907	6.6641	6.6861	8.9848	8.0849	7.7736	9.3007	8.9736	6.9230	6.8061	8.5275	5.9219	6.7597	7.2753	9.4142	6.6466	9.2149	7.5806	6.7886	7.8041	5.6010	6.2136	11.6916	8.6548	5.9390	9.2933	7.1524
XIST	0.0000	0.0000	12.5947	12.5762	2.1403	0.8158	8.7665	13.5094	0.0000	13.4633	11.4579	2.4424	1.4520	0.6098	3.8143	12.8636	11.0719	13.5363	1.6911	8.8859	10.5135	13.3558	0.4316	1.9408	7.8627	0.0000	0.5231	8.0321	0.2448	0.7111	9.1209	9.8829	1.2325	1.0198	0.0000	0.9065	12.7456	13.6805	8.5473	13.5763	0.4428	13.6220	8.4418	0.0000	0.0000	10.3083	9.8223	13.4532	2.3678
KRT28	0.0000	0.0000	0.0000	0.0000	0.0000	0.0000	0.0000	0.0000	0.0000	0.0000	0.0000	0.0000	0.0000	0.0000	0.0000	0.0000	0.0000	0.0000	0.0000	0.0000	0.0000	0.0000	0.0000	0.0000	0.0000	0.0000	0.0000	0.0000	0.0000	0.0000	0.0000	0.0000	0.0000	0.0000	0.0000	0.0000	0.0000	0.0000	0.0000	0.0000	0.0000	0.0000	0.0000	0.0000	0.0000	0.0000	0.0000	0.0000	0.0000
TBX2	10.4924	11.9741	6.8210	10.5449	11.9049	10.2090	12.0798	10.6700	9.0444	11.2248	10.9900	11.7740	11.5854	11.5122	12.1140	10.8770	12.0600	11.6429	10.1856	11.7845	10.5979	9.8619	11.4413	12.9227	11.8129	11.8083	12.2206	11.4088	10.3969	10.9812	11.6319	9.6740	10.4114	11.2350	10.3118	12.1487	11.7245	10.6206	12.1933	11.8660	11.6566	10.8568	10.1995	10.6550	9.4550	11.3381	11.4638	10.4035	10.4342
LOR	0.0000	0.0000	0.0000	0.0000	0.4232	0.0000	0.0000	0.0000	0.0000	0.0000	0.0000	0.0000	0.0000	0.0000	0.0000	0.4275	0.0000	0.0000	0.0000	0.0000	0.0000	0.0000	0.0000	0.0000	0.0000	0.5320	0.0000	0.0000	0.4539	0.0000	0.0000	0.0000	0.0000	0.0000	0.0000	0.0000	0.0000	0.0000	0.0000	0.0000	0.0000	0.0000	0.0000	0.0000	0.0000	0.5206	0.0000	0.4221	0.0000
LRRC26	2.8169	1.4434	0.0000	0.0000	0.0000	0.4649	1.7808	0.0000	2.8371	0.9403	0.9300	0.0000	0.0000	0.0000	0.0000	0.0000	0.7274	0.4959	0.3546	0.9246	0.7836	0.0000	0.4316	1.2540	0.0000	0.5320	0.0000	0.0000	0.0000	0.6450	2.1017	0.0000	0.5360	0.0000	0.6421	0.0000	0.8083	0.4430	0.0000	0.0000	0.4428	0.4986	0.4218	1.4515	0.0000	0.0000	0.0000	1.7567	2.0740
KIAA1524	4.8990	5.5280	4.4750	6.0380	5.5446	6.6250	4.0020	7.7307	5.0016	6.0415	5.6405	5.5586	5.0844	5.9302	5.1258	5.7581	3.5225	6.1857	6.1942	5.8362	5.9964	7.2123	5.2859	4.3000	3.3116	4.8651	4.3692	6.2694	6.0459	5.8648	6.6667	6.6299	6.1274	6.4430	7.1186	5.9992	5.6168	5.9396	5.2910	6.7486	7.4018	6.8290	5.7541	6.8526	8.0728	6.3316	6.6558	5.4538	6.2564
LRRC24	4.9654	6.6884	5.5167	4.8624	4.9499	5.7460	3.1967	2.6242	4.6894	3.0651	4.7853	4.7638	4.9664	1.8685	3.3326	4.5022	4.5145	4.4616	5.4651	4.2737	3.4564	3.9156	4.6662	6.2231	5.7706	4.3527	4.5412	6.4047	3.7116	4.3287	4.7068	4.2092	3.6541	4.1112	4.6625	6.0587	5.7693	3.4620	4.8387	4.7302	5.2689	3.9146	5.5294	5.0375	4.0003	2.5762	2.0124	4.9952	6.7276
KIAA1522	11.5905	13.0361	12.7424	12.4194	12.6005	11.6807	12.7714	12.2307	12.3211	11.7658	11.6327	10.9007	12.0334	12.3893	11.9236	11.8987	12.8987	12.7684	12.3325	12.4617	11.5335	11.9070	12.3257	12.5581	12.8663	11.9500	12.0061	11.4214	12.2420	12.3623	11.9405	11.0664	12.6239	9.8542	12.4449	12.0086	11.7565	11.9734	12.6605	12.4179	10.7710	11.5561	11.4817	12.0610	10.8593	11.4882	11.7889	11.6423	10.4681
MPDU1	10.8716	10.3593	10.9485	11.0003	11.1066	10.1028	10.8180	9.9098	11.1664	10.7905	10.6378	10.7422	10.5781	10.4254	10.9910	10.8672	10.4435	10.1695	11.0307	10.5476	10.8574	9.9673	10.5946	11.2694	10.8406	10.5231	11.3482	9.9025	10.9294	10.7792	10.1843	9.9229	11.1418	10.7185	10.6188	10.1162	10.9618	11.0825	11.1585	9.8494	10.4150	11.1418	10.4333	9.8971	9.7602	10.0496	10.1680	9.8856	10.7804
KIAA1033	11.0926	9.6712	9.5956	10.2048	9.9580	10.6321	10.3301	9.8759	10.7951	10.3431	10.4222	11.1115	10.3126	10.0499	9.6961	10.2681	9.4157	9.3996	10.2785	9.2385	11.2761	10.3767	10.5699	10.3757	9.8936	10.3382	9.7263	10.4097	10.1540	9.9328	10.1987	10.5319	10.9847	11.5864	10.3355	9.9647	10.4753	10.2921	9.8933	10.1042	10.6779	10.5201	10.2899	10.0940	10.9102	10.3464	10.9215	10.2788	9.9493
LOX	7.9377	5.8301	5.6769	5.3201	3.4443	5.8395	5.4870	9.9014	4.0593	8.6298	9.0571	4.6581	7.3683	7.1551	6.4515	8.9889	5.6301	6.1020	4.0774	8.8023	5.7263	8.4735	6.3620	3.7512	4.5865	5.5795	4.1380	8.3608	5.6488	5.6123	7.5680	7.9388	6.3252	10.7272	9.0336	8.5230	7.2477	7.8630	7.7652	8.5106	6.5931	5.4973	6.7634	8.6111	11.2609	7.6126	9.2557	8.6206	8.7749
LPGAT1	9.6780	8.9908	10.2405	9.6910	9.6579	9.7561	9.4805	9.3487	9.0351	9.4356	10.2595	9.4592	9.3054	9.5890	8.8321	9.6992	9.8603	9.0736	9.6400	9.1061	10.3863	9.8195	9.5801	8.8803	9.0515	9.6583	9.1822	9.3709	9.4385	10.2084	8.6468	9.2515	9.8709	9.0535	9.5948	9.1981	10.1496	9.7943	9.1122	9.5925	9.5968	9.3182	9.6172	9.4594	10.6283	9.2760	10.9067	10.1301	9.5931
LOC284661	0.0000	0.0000	0.0000	0.3859	0.4232	0.0000	0.0000	0.0000	0.3866	0.0000	0.0000	0.0000	0.0000	0.0000	0.0000	0.0000	0.0000	0.0000	0.0000	0.0000	0.0000	0.0000	0.0000	0.0000	0.0000	0.0000	0.0000	0.0000	0.0000	0.0000	0.0000	0.0000	0.0000	0.0000	0.0000	0.0000	0.0000	0.0000	0.6204	0.0000	0.0000	0.4986	0.0000	0.0000	0.0000	0.0000	0.0000	0.0000	0.0000
SEMA6D	8.2645	6.7727	9.6591	11.3511	10.8446	9.3433	8.8230	8.9999	12.4398	11.0296	9.6148	9.7131	6.1061	9.0998	8.4563	10.9205	7.2147	8.4784	11.9381	7.1406	7.5862	8.9798	9.6761	8.8632	8.4225	7.2952	10.9845	9.2157	10.5830	9.8777	6.6563	8.2292	8.0430	9.2248	7.9209	7.6467	11.8251	10.9193	7.3321	7.4787	9.0982	9.6947	9.2903	8.8928	3.9812	7.2545	7.7840	8.8149	9.1065
LRRC29	7.3841	8.7237	8.5720	6.8115	7.5024	8.1889	8.7916	7.9467	7.6689	7.0336	7.0958	7.3828	8.2356	8.2456	9.3387	7.4096	9.5224	8.3022	7.1665	8.1763	6.9158	7.5877	8.0210	9.5136	9.2041	8.8152	7.2079	8.0254	6.6290	6.7488	7.8500	7.7485	7.0533	7.7049	8.1389	8.6176	6.7453	7.0226	9.0076	8.0904	6.6302	7.6105	8.0891	7.8863	6.3782	7.6254	7.4395	6.4873	7.4090
KIAA1529	8.1675	7.7460	6.2134	6.9961	7.6443	7.5809	6.5542	7.8823	7.2053	6.7245	6.4873	7.9725	6.3047	7.3722	8.7876	6.8649	7.4109	8.5047	7.6870	9.2364	7.6183	8.8200	8.3302	7.7574	7.6217	6.0659	7.1690	7.8646	7.4765	6.8044	8.4927	9.0449	8.0106	7.3178	9.1306	9.6254	6.8709	7.0463	5.6095	7.8541	8.4665	7.1682	7.8232	8.7663	5.5350	9.1514	6.5205	7.5305	6.0359
SH3D20	2.0894	2.1504	1.4893	3.4348	2.8350	0.4649	1.5993	0.8462	2.7737	3.2126	2.2995	2.9079	2.8273	1.0372	0.0000	2.6263	2.6429	0.8643	3.6350	2.3338	2.2038	2.3201	1.6287	1.2540	1.9334	3.1741	0.5231	2.7285	2.2318	3.7137	3.1775	2.5375	2.2014	1.4614	0.8804	3.8634	1.8595	1.4838	1.0529	4.4187	0.4428	2.7611	1.0134	1.6238	5.5753	1.6659	2.1323	5.3494	0.4868
GCNT4	7.8904	6.1943	7.8742	7.3856	7.0469	8.4574	7.5836	8.8829	7.7820	7.8442	6.9414	8.2371	7.3505	7.5242	4.9752	7.5648	6.2802	6.4856	7.3818	3.3191	8.7134	6.6560	7.6991	5.8527	6.7442	7.1442	6.6593	7.3150	8.7189	7.1970	6.9743	8.5752	9.3724	8.6470	6.2503	6.2436	7.1249	7.4801	6.5206	7.2389	7.4500	8.5728	6.7036	6.6372	2.4860	5.9507	8.9597	6.4597	5.6194
GCNT7	0.0000	3.1967	2.6831	0.0000	2.0242	1.7141	0.4916	0.8462	0.3866	0.0000	0.0000	3.0174	0.4921	0.0000	1.2536	0.0000	0.7274	1.6093	0.6390	1.2309	2.8342	1.2211	4.1489	0.0000	0.9559	2.6669	0.5231	0.0000	0.0000	0.3583	1.9732	1.3096	1.2325	0.7668	0.3565	0.5234	0.0000	0.4430	0.6204	0.4933	0.7811	0.8684	0.4218	0.0000	0.4100	0.9025	1.4287	0.7483	0.0000
PRKX	9.0795	5.1801	5.9751	11.1054	10.8587	5.4455	8.1456	8.4966	9.4469	10.6454	9.1140	6.7829	8.4215	9.0534	6.1479	9.6616	8.9177	8.5669	11.0904	7.0457	7.0787	8.1743	9.0433	7.2476	9.9433	9.0578	7.8807	8.2269	10.7902	11.5353	9.1338	6.2628	6.6756	8.6583	6.6712	8.4563	7.7884	11.2131	8.6980	7.9806	4.8588	10.7961	5.6010	9.1767	9.0425	7.7645	9.6299	11.3145	8.3685
C14orf138	5.5982	6.5916	6.2309	6.5952	7.3807	6.2531	6.6852	6.3287	6.4986	6.1464	6.8118	6.4535	6.5245	6.1809	7.1306	6.2120	6.6629	6.2018	6.5078	6.2897	7.2829	5.8222	6.3311	6.4059	6.5838	6.9393	5.7281	6.4767	7.0711	6.5806	6.3022	6.2835	5.0808	5.9631	5.6774	6.3402	5.7232	6.8977	6.0796	5.7331	5.5973	7.9606	6.2293	6.3549	6.5801	6.1755	6.2266	6.8566	6.0964
C14orf139	2.7184	3.5544	4.8361	4.3878	4.3283	2.9714	4.0020	3.6967	6.2475	4.9478	4.7196	3.5046	3.3715	4.2394	4.8767	5.4175	4.3696	4.3709	3.3498	3.7141	3.4247	3.8052	3.2280	4.4446	3.2416	5.0095	2.9986	3.1611	4.1406	3.5841	5.0042	3.0693	3.1856	2.9382	2.8967	4.8130	4.5334	4.3762	3.1795	4.1799	2.8291	3.6024	4.0840	3.6381	5.9345	5.3723	3.4793	7.2664	4.9019
GCNT3	10.8629	3.4447	9.8271	9.9984	11.7282	4.6410	8.8751	7.1396	2.6378	9.4144	8.3817	3.5046	8.5381	7.4951	5.0969	6.7678	9.5017	4.9707	9.0426	4.7572	7.6262	6.6319	7.4106	5.1826	3.5617	10.0480	5.7977	5.7628	11.7547	12.4341	6.5363	3.6393	8.0818	7.1988	5.1715	5.2707	9.1978	8.6718	8.9741	7.1170	6.2148	13.2255	5.4523	6.7203	3.7540	7.2748	8.5484	6.7739	2.2054
GCNT2	8.6407	9.2119	9.0734	10.1649	10.0573	9.4538	8.9622	8.2749	10.9851	9.6313	9.0742	9.3379	9.3375	8.3493	7.8066	9.3973	8.7499	7.6046	10.3303	7.2034	10.1071	8.5839	9.1419	8.5210	8.9289	8.9252	8.8216	8.8522	10.4735	9.5342	8.0544	9.2515	10.2299	9.5950	8.1099	8.1291	9.8318	10.0867	7.5504	8.2085	7.8170	9.9876	9.1473	7.9052	7.8606	7.7501	9.0392	8.3181	9.3906
C14orf135	10.8022	11.9734	11.7091	10.0126	9.7915	13.0092	11.3265	11.6078	9.5919	10.2251	10.2442	12.7442	10.9061	12.2504	11.0473	10.1653	10.6798	11.3010	10.2700	11.6788	11.8653	11.8486	12.1045	10.9110	12.1675	11.2759	9.2344	12.4807	9.9180	9.7385	11.0444	12.5631	11.1770	12.6346	10.7758	11.4137	9.5946	9.9972	10.6372	11.4151	12.3425	10.2010	13.0368	11.4711	10.4170	11.2978	12.0065	9.7674	12.5006
LOC440957	7.3184	7.8679	8.4090	7.7404	7.7554	7.9099	7.8041	8.0972	8.4477	7.9843	7.4521	6.4487	7.1042	8.2851	9.5691	7.9420	8.4641	8.5560	7.5734	8.0104	6.5829	8.2893	7.7537	8.9445	7.2149	7.2536	9.5305	7.3564	7.9148	7.3115	8.0424	7.5522	7.8455	7.7897	6.2503	7.6839	8.8203	7.8314	8.0460	8.1054	7.3035	8.1486	8.6837	7.5993	6.9343	8.1887	6.9070	6.6572	8.9525
C14orf132	7.6709	9.7690	7.8117	9.2514	9.0293	8.5466	6.9306	8.8142	10.7412	9.3589	7.6515	8.6231	4.8195	9.7502	9.6080	8.9401	6.1794	9.9418	9.1183	11.1762	7.6703	9.0448	7.4135	7.2866	9.3505	8.1684	6.0277	9.1151	9.2836	8.5531	8.9887	7.5465	7.4632	9.1114	10.5378	9.9302	5.8318	8.7057	6.7611	9.9112	6.5715	8.8662	7.0526	9.8199	7.4449	9.9755	6.9537	10.8038	9.6139
ZNF165	6.9622	5.9863	9.8303	6.5690	6.8354	7.4870	8.7683	8.0321	7.7371	6.6044	6.3265	5.6627	7.8855	8.4700	9.3618	6.2266	7.4426	7.6748	6.0656	7.5256	8.3346	7.9441	7.8021	6.8238	7.4917	8.8871	8.4883	7.7324	7.8061	7.4950	7.9755	8.2109	8.5452	6.7534	8.1613	8.4295	8.4522	6.7744	8.2957	7.7599	8.3394	6.4944	8.3682	7.8445	4.1774	8.8064	7.8637	6.2239	7.8876
LPCAT4	8.0046	8.7585	9.0637	8.6981	8.9619	9.8904	11.1212	7.6033	8.1868	8.6481	8.0252	7.8447	9.3045	8.5988	8.5121	8.2341	9.1832	10.6696	8.4239	8.6797	7.8434	9.0665	8.7292	10.6142	9.0451	9.8915	8.9723	9.1881	7.3580	8.3185	8.4314	9.4360	7.4959	9.1040	6.7708	9.2846	7.8992	8.6667	9.6555	8.3102	9.2514	9.1710	10.0384	8.1002	9.5805	8.9211	7.8700	8.9046	9.0906
LPCAT2	11.0231	8.1944	12.0435	9.9748	10.0866	9.3458	11.0183	10.9366	12.1272	10.3603	9.2961	9.4556	10.1969	10.8005	11.8956	10.0432	10.3334	11.1032	10.0146	11.4587	9.6378	10.2731	10.8119	9.1254	8.5849	9.5848	11.3721	9.9084	9.7799	10.0779	11.7827	9.8421	9.2488	9.7304	10.8739	11.2750	11.6353	10.4976	10.4252	10.9305	9.3830	10.2955	9.8286	11.6872	6.7918	12.3445	10.6321	9.5744	8.6906
LPCAT3	11.5007	12.9308	12.3592	10.8749	10.8290	12.3437	13.1014	13.0507	11.7814	10.3814	10.9937	12.4344	11.5961	12.2441	12.1597	10.5775	11.0235	13.0370	10.5894	12.3680	12.2988	12.2600	11.9979	12.1969	12.4720	11.8656	11.8629	12.6981	10.5251	10.8490	12.7497	11.9089	11.9474	11.4713	11.9939	12.2767	11.3849	10.6431	13.0823	12.5644	11.5400	10.5758	11.8296	12.6861	9.7343	12.3973	12.2144	9.8985	11.7574
LPCAT1	8.2491	9.2734	8.2953	9.9059	10.0443	7.2969	9.8091	9.3818	10.0589	9.4240	10.0147	8.0694	9.7724	8.7841	7.8762	10.0214	9.8634	8.5855	10.7300	8.4728	8.3422	8.9016	9.8060	8.6509	9.5409	9.7811	8.4752	9.6139	8.9040	10.1420	9.1479	8.3436	8.7106	9.5115	8.4477	8.5702	8.6621	9.8678	10.1550	9.1738	6.8256	9.4252	7.5184	9.3939	10.7943	8.6718	8.0979	10.1410	9.1012
SPNS1	9.4524	10.6661	10.4827	9.6795	9.9779	9.3642	10.2968	9.6773	10.1255	9.2282	9.7737	9.9834	10.3475	9.7473	10.2697	9.6405	10.1426	10.3906	9.7322	9.9575	9.5519	9.6325	9.6788	10.1439	10.5508	10.1322	10.0092	9.7439	9.1358	9.7117	9.9111	9.7265	9.1184	9.2939	9.9222	10.0643	9.6653	9.4193	10.4993	10.0820	10.2590	9.0552	9.5796	9.7215	10.0340	9.5190	9.3238	9.7216	9.5132
KRT20	0.0000	0.0000	0.0000	0.0000	0.0000	0.0000	0.0000	0.0000	0.3866	2.3603	0.0000	1.6182	0.0000	0.0000	0.0000	0.0000	1.2088	0.0000	0.0000	0.0000	0.7836	0.0000	0.0000	1.6218	0.0000	0.0000	0.5231	0.0000	0.0000	0.6450	0.0000	0.0000	0.0000	1.4614	0.0000	0.0000	0.0000	0.0000	0.0000	0.0000	0.0000	0.0000	0.0000	0.0000	0.0000	0.0000	0.0000	0.0000	0.0000
MID1IP1	10.4522	11.6295	10.3505	10.5213	11.3481	10.1796	11.7803	10.3091	9.0292	9.8510	9.2002	11.6055	11.4713	11.0210	10.4518	10.1670	11.6229	10.7450	10.8384	10.1641	11.5279	10.1689	10.5290	11.0733	11.2459	11.3148	9.9976	11.1594	10.2872	10.3720	10.8994	10.8137	9.9260	9.1714	10.9734	10.2060	9.5960	9.5534	10.2998	11.3723	10.3908	10.5894	10.8724	10.9254	9.9186	10.6711	10.8580	10.1775	10.6571
TAS2R42	0.9488	0.5159	0.0000	0.3859	0.7499	0.0000	0.4916	0.0000	0.0000	1.2499	0.0000	0.3737	0.0000	0.6098	0.0000	0.0000	0.7274	0.0000	0.3546	0.0000	0.4443	0.4145	0.4316	0.0000	0.5557	0.0000	0.0000	0.4125	0.0000	0.0000	0.0000	0.4539	0.0000	0.0000	0.0000	0.5234	0.0000	0.0000	0.0000	0.0000	0.4428	0.4986	0.0000	0.7604	0.0000	0.0000	0.0000	0.0000	0.4868
PIGA	10.3361	7.7859	9.4136	7.6173	8.4302	9.2061	9.4590	9.7099	6.1195	7.7973	7.3964	9.5267	9.4549	10.6765	9.8051	7.6341	8.4261	8.8584	7.8938	9.0176	10.1113	9.8067	9.3900	9.0818	9.1030	10.1426	6.9106	9.4617	8.4710	8.1411	9.0948	10.5716	9.3266	7.7897	8.6485	9.1633	7.7309	7.9240	8.9802	9.2569	9.9801	8.8102	9.5158	9.3424	6.6478	9.8869	9.3646	7.7005	9.1242
PIGB	8.0175	7.6865	8.0104	8.2638	8.4854	8.2407	7.6905	8.3642	7.5798	8.4029	7.9643	7.6329	7.7581	8.3266	8.8996	7.9309	7.8524	7.9258	8.4739	8.0856	7.4656	8.0747	8.3561	8.7075	8.1598	8.3264	7.8573	7.8149	8.0651	7.8417	8.0982	8.1240	8.3515	8.8359	8.2087	7.9807	7.5520	8.1960	8.3018	7.7982	8.2449	8.8683	8.2084	7.8293	7.7537	8.2099	8.3416	7.5766	7.9177
PIGC	8.6289	8.8727	8.9150	9.5135	9.3405	8.5641	8.4899	8.4079	8.8117	9.2661	8.7696	8.5476	8.4503	8.7207	8.7039	9.0380	8.1411	8.8533	9.1840	8.6233	8.9538	8.5587	8.5380	8.9885	8.6572	8.8037	9.1559	8.6507	9.4545	9.2335	8.5849	8.7661	8.3697	9.0715	8.4581	8.8472	8.6541	9.5624	8.5712	8.5829	8.7975	10.3403	8.7259	8.5669	8.2792	9.0004	9.4321	9.1728	8.4990
PIGF	7.9473	7.1390	8.0017	8.5092	8.1580	6.7749	7.0507	6.9644	8.0374	8.2750	7.9107	7.4817	7.9524	5.8180	6.9484	8.1634	7.6380	7.1424	8.2541	7.2072	8.2934	6.9635	7.2008	6.9398	7.0636	7.6530	8.0008	6.9877	8.3990	8.3495	7.1505	6.9634	8.1468	8.3696	7.0742	7.1934	8.2444	8.4658	7.2478	6.9433	7.6274	9.3301	7.3924	7.1064	8.0007	7.5217	6.9975	7.9895	7.3387
CALCRL	8.8073	8.7441	8.9351	9.9910	8.6133	7.3881	7.2598	9.3363	7.1626	10.1881	9.7326	9.2219	8.4215	8.5120	8.6527	9.4302	7.7334	7.7436	9.9019	8.4152	10.0405	9.2908	8.8266	7.2344	8.2395	9.5021	6.1122	8.6146	9.5727	9.0385	8.3185	8.7747	8.8648	9.0227	7.6917	9.5816	8.1695	10.8712	6.8974	9.5492	7.4261	10.8042	8.2522	8.9536	8.5435	10.0555	7.6527	10.3323	7.9224
PIGH	8.6143	9.2172	8.7702	10.0822	10.2712	9.2561	9.8175	8.8307	10.0078	9.8102	9.2935	9.4229	9.3082	9.2249	9.6715	9.5266	10.2551	9.2338	9.9341	8.7129	10.3182	8.9589	9.3410	9.6152	9.4626	10.0689	9.8552	9.3110	10.3828	9.6687	9.1160	9.6544	9.2347	9.8020	9.0193	9.2702	9.3617	9.7629	9.2765	9.0822	9.9570	10.5591	9.5316	9.2429	7.0568	9.1051	9.2698	8.8316	8.7188
TBC1D3	6.9885	7.0945	6.1570	7.4283	8.2245	7.1346	7.6216	6.9356	7.5868	7.8798	6.9660	7.4564	8.0974	6.6636	7.4482	7.1992	7.1053	7.6727	7.3847	6.8839	7.2745	6.9161	7.4934	8.5952	7.7923	7.2332	7.4625	6.3979	7.5018	7.6674	6.6196	7.8662	7.9011	7.5170	7.7799	7.1943	6.7317	7.7618	6.5603	6.8814	8.4982	7.9590	7.4274	7.9195	7.3891	7.2170	7.0895	7.8437	7.5471
MGC70857	8.8973	11.1285	9.7580	9.1311	9.2170	9.6058	9.7497	8.7395	9.7397	9.0568	9.2575	9.7328	11.2199	9.0260	9.7769	9.7434	10.0400	9.7092	9.1248	9.9084	9.1832	9.0993	9.3742	10.7032	10.4119	10.4343	9.7782	9.9905	8.3206	8.7911	9.4685	9.6602	9.4908	9.5996	8.6076	9.8312	8.5964	9.0923	10.5015	9.9155	9.5759	8.2847	9.6536	8.8630	8.1041	9.2065	8.4884	8.6599	9.7943
PIGK	9.6440	8.4085	9.3249	10.5110	10.4025	9.7924	8.8949	9.3336	9.8500	10.4867	10.3587	9.5762	9.1715	9.3331	9.0014	10.0498	8.4880	8.6910	10.5807	9.1794	9.8135	9.4558	9.1257	8.8803	8.2372	9.4670	9.6333	9.7282	10.3404	10.0336	9.6776	9.6181	10.0202	9.7257	9.7132	9.1906	9.9020	10.5175	8.7529	8.7872	9.3500	11.0311	9.6944	9.5083	9.2080	9.3690	9.7938	10.0625	9.2456
PIGL	5.5126	5.7632	5.8222	5.3201	5.8561	5.6882	6.4774	7.3623	6.0675	5.5529	5.0171	6.2996	6.4187	6.5238	7.7287	5.2575	6.3163	6.1693	5.5792	6.3466	6.6976	6.0993	6.4102	6.9330	6.3039	6.0270	6.0938	5.1196	5.7112	5.1904	6.3740	6.3503	6.0298	6.1241	6.5512	6.4380	5.8127	5.3410	6.3694	6.6509	6.4758	6.5142	5.9411	6.9154	6.0246	6.7712	5.8849	5.9663	5.6427
PIGM	7.5109	7.4941	7.6620	8.8800	8.9460	7.9983	7.8093	7.9041	8.9579	8.5595	8.3108	8.1926	7.1042	7.6238	7.4660	8.5781	7.8197	7.9753	9.0133	7.8817	7.8792	7.6536	8.1595	7.9106	7.6217	7.8880	8.5494	8.1848	8.3890	8.6052	7.9473	7.8045	7.7063	8.8514	8.1460	7.8895	8.2122	8.3781	7.6770	8.0105	7.3263	8.9371	7.7725	8.2409	7.8869	7.7817	8.3407	8.2113	7.3780
PIGN	7.7634	7.5874	7.8602	9.0075	9.0545	8.4698	7.1024	8.1629	9.5338	8.7685	8.5409	8.8747	7.1462	8.3423	7.4084	8.7182	6.6998	7.2592	9.2229	7.8596	9.0492	7.4351	8.2198	7.0582	7.1010	7.4055	8.1079	7.1600	9.1845	9.0112	8.3847	6.7228	7.9852	8.3617	8.3813	7.6276	8.5639	8.6397	7.9953	8.1224	7.9039	9.5101	7.7522	8.7290	8.8899	7.4464	8.1955	8.9929	7.2659
PIGO	10.2881	9.7768	10.5913	9.9415	10.4616	11.0668	11.2893	11.7748	10.5359	9.9245	10.1856	10.1432	10.3806	11.1865	10.4518	10.2588	9.8253	11.3537	10.3199	10.9726	9.7240	10.8811	10.9755	10.2680	9.9049	10.1209	9.6886	11.2853	10.1740	10.0601	11.6342	11.3492	10.9572	10.1494	12.5185	10.9690	10.5632	9.4899	9.9493	11.2619	11.3608	9.6065	11.5832	11.5648	9.5699	10.8325	11.3279	9.8783	11.1205
PIGP	8.6641	7.2793	8.2532	8.9824	8.7256	9.4436	7.8041	8.4180	8.5729	8.4018	7.8922	8.3249	8.3021	8.5203	8.7158	8.2242	8.8476	8.5080	8.6297	8.9758	7.6678	7.9402	7.8636	8.5533	7.4808	8.3821	8.8949	9.1381	8.7253	8.0763	8.3721	8.7112	8.9990	8.0807	8.9477	9.2173	8.6978	8.4135	7.8280	7.3584	8.4825	8.8378	10.0624	9.6896	6.5399	8.3984	7.7914	7.6549	9.1211
C20orf185	0.0000	0.0000	0.0000	0.0000	0.0000	0.0000	0.0000	0.0000	0.0000	0.0000	0.0000	0.0000	0.0000	0.0000	0.0000	0.0000	0.0000	0.4959	0.0000	0.0000	0.0000	0.0000	0.0000	0.0000	0.0000	0.0000	0.0000	0.0000	0.0000	0.0000	0.0000	0.0000	0.0000	0.0000	0.0000	0.0000	0.0000	0.0000	0.0000	0.0000	0.0000	0.0000	0.0000	0.0000	0.0000	0.0000	0.0000	0.0000	0.0000
C20orf186	0.0000	0.0000	0.0000	0.0000	0.4232	0.4649	0.4916	1.3760	0.0000	0.0000	0.0000	0.0000	0.0000	0.6098	6.2950	0.0000	0.7274	8.8987	0.0000	0.5351	0.0000	1.4136	0.0000	0.0000	0.0000	0.0000	0.0000	0.7330	0.0000	0.0000	0.0000	0.4539	0.0000	0.0000	0.3565	4.6962	0.0000	0.0000	0.6204	1.7851	1.2850	0.0000	1.6028	3.7906	0.0000	1.2041	0.0000	0.0000	0.0000
PIGS	9.6804	10.1465	9.2519	10.9955	11.4025	9.5403	9.9130	9.8989	10.7768	10.7344	11.0809	9.7116	9.4491	9.3941	8.8033	10.9855	9.9832	9.7537	11.3429	10.1194	9.8450	9.5688	9.6318	8.4712	9.4556	9.5345	9.9815	9.7225	10.6446	10.9954	9.9424	9.2689	10.5697	10.5394	9.7371	9.6333	10.6190	10.4039	9.7185	9.9879	9.6364	10.6735	9.6914	9.9587	9.8948	8.9893	10.1162	10.6566	9.9835
ILKAP	7.9755	7.9924	8.7139	8.7698	8.6808	7.7148	8.3851	8.0803	8.3093	9.0568	8.5756	7.6181	8.6089	8.2255	8.5230	8.7908	8.1445	8.3948	8.7808	7.8056	8.4488	7.8640	8.1130	8.4712	8.1372	8.1572	8.8410	7.9248	9.1586	9.1692	7.9936	8.0005	7.8198	8.0956	8.0363	8.3090	8.4430	9.0799	8.4765	8.0687	7.9339	9.6352	8.0819	8.0349	8.6382	8.3909	7.7803	9.1147	7.7979
PIGU	8.4884	9.6216	9.3481	9.3318	9.2610	9.4045	9.7402	9.2253	9.3666	8.9880	8.9825	10.1579	8.5616	9.4429	9.5183	9.0455	9.3447	9.7330	9.3261	9.0522	10.1653	8.7900	9.5476	9.9552	9.8749	9.4330	9.2777	9.2654	8.8850	9.1486	9.3080	9.2427	9.5413	9.5080	8.6545	9.1049	9.1848	9.4527	9.2459	8.7494	9.6325	9.3768	9.6122	9.3238	9.2522	9.1624	9.2355	8.8493	8.0933
PIGV	8.2601	7.9851	8.8585	9.6711	9.4423	8.2622	8.3352	8.4147	8.7625	9.1543	8.6138	7.6482	7.8215	7.8643	8.6073	9.3921	8.9020	8.4398	9.3802	7.9876	7.5533	7.8844	8.2265	7.9271	7.9796	8.5373	9.2239	7.9169	9.0470	9.1443	8.0243	8.1126	9.2218	7.5809	9.0079	8.1800	8.5509	9.3275	7.9892	8.1640	7.8054	9.5693	8.4374	8.7124	8.4174	8.1758	7.6847	8.6934	8.5416
PIGW	7.5508	7.2992	7.3143	7.5645	8.2800	8.3673	7.9102	7.6384	7.8718	7.8326	7.7458	8.1224	7.8497	7.4349	7.5105	7.4328	8.0865	7.2437	8.2774	7.6974	8.2306	7.5472	8.5899	7.6619	8.0194	8.2190	7.1290	8.3015	8.7857	8.0100	7.9558	7.7559	6.9041	7.7805	8.3568	7.1872	7.5889	7.3747	7.8946	7.4919	8.1842	8.1940	7.4102	8.1714	7.0462	7.3840	7.7914	6.7649	8.1017
PIGX	8.6591	10.0415	9.6663	9.2056	9.3593	9.3767	8.9217	9.3619	9.4709	9.0152	9.0612	8.9052	8.9546	9.1407	8.8795	8.7658	8.9177	9.1318	9.4241	8.9809	9.1643	9.1193	8.3869	8.5453	8.4186	8.7039	9.6037	9.1848	8.7540	9.0454	9.3794	9.2116	8.6841	9.6483	9.3822	8.7318	9.5359	9.1816	8.4634	8.9997	9.2135	8.9779	9.4410	9.8083	8.8949	8.9455	8.5462	8.3455	9.5002
PIGY	10.8257	11.1635	11.2124	10.8223	10.4868	11.2648	10.8982	10.9950	11.0235	10.8850	10.4937	10.8703	10.8375	11.1549	10.7783	10.8211	11.1022	10.9623	10.8177	10.6119	10.4190	10.9724	10.6444	10.9053	10.7666	10.7637	10.7045	11.1332	10.9975	10.4114	10.8969	10.9596	10.0114	11.0081	10.5648	10.8905	10.5426	10.9207	10.8301	10.9012	11.0862	11.6165	11.1205	10.8620	9.4983	11.3095	11.0877	10.3216	11.1513
PIGZ	1.7336	4.9586	5.2153	4.6214	5.4007	3.8763	3.2519	2.8840	7.9202	5.5529	5.8053	3.7463	2.5553	3.3138	3.3217	4.9864	7.7110	3.7341	4.2772	3.6119	4.4302	4.1678	4.0910	4.1392	4.4690	3.6545	6.4802	4.0204	4.2286	5.1103	3.4431	3.8756	5.2608	6.0420	1.8167	4.1742	7.2898	5.1351	3.6187	4.2120	2.7543	4.3506	4.2477	3.7906	7.0886	3.8114	1.9336	6.1639	5.1173
KRT25	0.0000	0.0000	0.0000	0.0000	0.0000	0.0000	0.0000	0.0000	0.0000	0.0000	0.0000	0.0000	0.0000	0.0000	0.0000	0.4275	0.0000	0.0000	0.0000	0.0000	0.0000	0.0000	0.0000	0.0000	0.0000	0.0000	0.0000	0.0000	0.0000	0.3583	0.0000	0.0000	0.0000	0.0000	0.0000	0.0000	0.0000	0.0000	0.0000	0.0000	0.0000	0.0000	0.0000	0.0000	0.4100	0.0000	0.0000	0.0000	0.0000
TMEM80	8.6822	7.3796	8.7030	9.5363	9.4493	8.2297	8.5127	7.5148	9.7462	9.1624	7.9585	7.5650	8.5915	8.8067	9.6913	9.3847	9.2654	8.4691	9.6949	8.8910	7.4290	8.1270	9.0772	8.8632	9.0205	8.5094	9.3301	7.5137	9.6807	8.6580	7.9322	8.8460	8.9234	7.9599	8.0486	8.9967	8.4320	9.2432	8.4119	8.8464	8.6975	9.5328	8.4852	7.8720	5.2029	8.6795	8.9438	8.9072	8.2708
NDFIP2	11.1027	8.3659	9.1280	10.8226	10.4181	9.7011	9.3733	9.1278	10.1144	10.7800	10.8060	10.1093	9.4322	9.5772	9.2545	10.5631	9.3491	9.0437	10.6921	10.0930	10.4435	10.5378	9.5984	9.1074	8.9149	9.6906	9.9281	9.4705	11.0228	10.4018	9.7425	9.5782	10.3174	10.8425	9.7824	9.1938	10.2425	10.5172	10.4811	9.0191	9.9641	11.9697	9.6542	9.0379	9.6130	9.0150	9.9100	9.7858	9.4744
ELAC1	6.9134	7.4907	7.3013	7.1693	7.1319	7.7078	6.3602	7.6451	7.5082	7.6286	7.1416	7.4526	7.4917	7.0816	7.8634	7.4670	6.6346	6.6534	7.3448	7.5864	6.1845	6.7442	7.2402	7.3244	7.4483	7.0328	7.8261	6.7759	7.4120	7.3565	7.4093	6.7317	6.6191	7.1754	7.9513	7.3934	7.5119	7.5192	7.0515	7.1895	7.2373	7.7311	7.7509	7.9990	6.3021	7.2741	7.9161	7.1017	7.2622
ANKLE1	0.5510	1.8398	1.7046	2.1288	1.4353	2.6604	3.1891	1.9230	2.6378	4.6639	1.6380	1.9844	1.6005	1.6343	2.3654	1.6181	1.2088	2.9953	0.9260	2.1992	1.6618	2.5831	1.6287	2.9864	1.5306	0.9198	3.0754	2.4943	1.3097	1.8224	1.5003	2.4426	0.5360	0.4338	0.8804	3.5228	2.0016	2.9687	4.5784	2.4555	1.6577	1.6154	2.4368	1.7777	5.6433	2.3089	1.4287	3.1950	1.5881
OR52R1	0.5510	0.8952	0.0000	0.0000	0.0000	0.4649	0.0000	1.1353	0.0000	0.0000	0.0000	0.6703	0.0000	0.6098	0.0000	0.0000	0.7274	0.8643	0.0000	0.0000	0.0000	0.0000	0.4316	1.6218	0.9559	2.0431	0.0000	0.0000	0.0000	0.0000	0.0000	1.0766	0.0000	0.0000	0.0000	0.9065	0.0000	0.0000	0.0000	0.0000	0.0000	0.0000	0.0000	0.0000	0.0000	0.0000	0.0000	0.0000	0.0000
OR10A7	0.0000	0.0000	0.0000	0.0000	0.0000	0.0000	0.0000	0.0000	0.0000	0.0000	0.0000	0.0000	0.0000	0.0000	0.0000	0.0000	0.0000	0.0000	0.0000	0.0000	0.0000	0.0000	0.0000	0.0000	0.0000	0.0000	0.0000	0.0000	0.0000	0.0000	0.0000	0.0000	0.0000	0.0000	0.0000	0.0000	0.0000	0.0000	0.0000	0.0000	0.0000	0.0000	0.0000	0.0000	0.0000	0.0000	0.0000	0.0000	0.0000
ALPP	0.0000	0.0000	0.0000	0.0000	0.4232	0.0000	0.0000	0.0000	1.5078	1.7212	0.6812	0.0000	0.0000	0.0000	0.0000	0.0000	0.0000	0.4959	0.0000	0.0000	0.4443	0.0000	0.0000	0.0000	0.5557	0.0000	0.0000	0.0000	0.0000	0.0000	0.0000	0.0000	0.0000	0.0000	0.0000	0.0000	0.0000	0.0000	0.0000	0.0000	0.0000	0.0000	0.0000	0.0000	0.4100	0.0000	2.1323	0.0000	0.0000
RHPN1	7.5721	10.7394	7.9071	9.0161	10.2606	7.2934	7.8041	5.6571	9.4684	8.8089	8.6359	8.9088	10.7547	6.6273	5.4566	9.0846	8.5524	8.2370	9.3802	7.9670	8.6133	9.1036	7.9311	9.8335	9.9887	9.6245	7.9150	8.4261	8.4799	8.9376	8.9031	8.9745	7.7672	8.7749	7.8225	8.8321	6.9780	8.7983	8.7761	7.4181	9.2675	9.4929	8.9943	8.3841	4.6437	7.7413	6.8015	8.2823	9.6286
INPPL1	11.9279	13.0958	11.8514	11.1805	11.6134	12.7201	12.8024	11.9206	11.8472	10.7777	11.2612	12.7320	12.8838	12.5785	12.7975	11.1808	12.2576	12.1193	11.0174	12.4871	12.1184	12.4068	12.8624	12.5426	13.4625	12.4316	11.3676	12.7024	10.2570	11.0017	12.4501	12.1104	11.7169	11.7175	12.1437	12.6256	11.3984	10.8728	12.8455	12.4214	11.5986	10.2639	12.6184	12.0669	11.2430	12.0828	12.0727	11.0705	12.2797
OLR1	9.7661	1.8398	8.0344	5.1928	3.3984	7.4173	7.2788	4.8933	12.9323	8.5787	9.0871	7.3040	7.3789	6.6800	4.8767	7.3376	6.9650	6.8096	2.4484	6.2044	7.6703	7.8742	8.4211	7.0356	5.4516	8.6328	6.9671	7.4495	5.4678	3.8038	6.0308	7.1780	7.2915	6.5376	4.4048	6.0188	9.1404	6.4996	6.9548	6.7139	6.0368	3.2734	7.0599	7.8013	7.9630	7.9560	6.6149	8.0262	6.4739
RHPN2	10.4105	9.7293	10.6428	9.7712	9.6688	10.4997	10.7228	10.7443	10.4001	9.4250	10.1588	10.8413	10.1263	10.0442	9.5032	9.5439	9.4925	9.9674	9.0742	10.1431	10.4068	10.3720	11.0429	9.6075	9.6180	9.4386	10.1267	10.1955	10.2302	10.2922	10.7606	10.9593	11.0541	9.6708	10.3569	9.9347	10.7020	9.2342	10.3206	10.2509	10.4085	9.5408	10.3632	10.6092	7.6828	9.9491	9.9293	9.9026	10.5706
SRRM1	10.5109	9.7739	9.9148	10.6802	10.7464	9.9059	9.4389	10.1465	10.2107	10.4863	10.4976	10.2616	9.6889	9.6677	9.6645	10.3988	9.8011	10.0327	10.8913	9.8007	10.3006	10.1475	10.2835	9.6908	9.6920	10.3151	10.0485	10.2129	10.4459	10.4138	9.9789	10.3684	10.5122	9.7704	10.1536	9.8004	10.5240	10.5246	9.5227	9.8878	10.1287	10.2745	10.1326	10.2456	10.5113	9.9280	10.0517	10.6575	10.0845
ITGAD	1.9225	0.0000	3.4517	0.0000	0.0000	2.7447	3.5804	1.1353	2.7737	0.5454	1.4908	3.3872	2.7422	2.5198	4.0204	0.0000	4.1739	3.2024	0.0000	2.5703	4.5900	5.0567	4.8529	2.5478	0.5557	5.3777	2.1687	3.2641	0.0000	0.0000	3.8614	6.0935	2.3360	1.7888	1.5667	2.9993	4.9387	0.0000	2.6721	1.1526	0.0000	0.0000	2.0201	0.4297	2.1001	2.1626	1.0895	2.8988	0.4868
MGST2	10.7075	10.3598	11.2853	9.3291	9.3160	10.6196	10.7218	9.8405	8.6784	9.7212	9.9589	10.7610	10.4759	10.6304	11.4261	9.7897	10.8873	10.9362	9.1023	10.8986	10.8599	10.6819	10.7325	12.0229	9.5161	11.1437	9.9092	10.6690	9.3987	9.4857	10.7111	10.5354	10.5723	10.2616	10.4781	10.7739	9.1755	9.7444	10.5791	10.4355	11.1875	9.9658	11.3490	10.4278	6.6288	11.3210	10.7307	9.2641	11.0049
SRRM2	13.1298	13.0198	12.8605	12.9950	13.7784	12.8970	13.3669	13.3805	12.8483	12.6570	13.0036	13.3986	13.6979	13.1033	12.8843	12.9024	12.9374	13.9490	13.3497	12.9106	13.6104	13.3080	13.1722	13.1476	13.5340	13.3786	12.4201	13.2242	12.5105	13.0208	13.3641	13.7518	12.8990	13.1033	13.2764	13.4807	12.3242	12.5893	12.6112	13.4483	13.1960	12.1082	13.3141	13.6990	13.3193	13.1542	13.5051	13.6441	13.3734
RAET1L	4.1866	0.0000	1.4893	0.0000	1.8980	0.4649	1.9419	1.5823	0.0000	0.9403	2.0063	0.6703	1.1502	0.0000	0.0000	0.0000	0.7274	0.0000	1.2589	1.2309	2.6804	1.2211	1.6287	0.0000	0.0000	3.1741	0.0000	0.7330	6.2419	3.9425	1.0686	0.0000	1.2325	1.0372	0.0000	0.0000	1.0886	0.7814	3.6187	1.1526	0.0000	3.5008	0.4218	0.0000	0.0000	0.5206	0.0000	4.2746	0.8501
SRRM4	1.7336	0.0000	1.8919	2.8953	0.7499	2.0148	1.7808	0.0000	1.1565	3.7933	2.8752	0.3737	4.1430	1.0372	1.9140	4.5498	0.7274	2.0982	4.1243	0.9246	0.0000	0.7360	2.2738	1.2540	0.5557	1.2250	0.5231	1.2167	2.4427	1.0892	1.8321	1.0766	6.2159	1.6344	0.6421	1.6719	0.4601	4.3510	1.8823	1.7851	0.7811	3.0032	7.3870	6.0034	0.0000	1.2041	0.0000	2.2446	5.8172
ITGAE	6.4360	6.8976	6.1778	8.0146	8.1319	6.0362	6.5480	6.4911	8.0294	7.8924	7.1793	6.7673	7.7821	6.1276	5.6480	6.9797	7.1562	6.4318	7.7425	6.6665	6.1045	7.0781	6.4452	6.6443	7.0301	6.4364	8.0987	6.8646	7.2982	7.3839	6.3483	6.7126	6.9257	7.6455	7.2514	6.6725	7.6251	7.8314	6.6803	6.7195	6.7215	9.0958	6.1828	6.3851	6.9148	6.8494	6.0414	7.2696	6.5188
PDK1	9.4466	7.6287	8.5090	8.7999	9.1571	7.8350	7.7425	9.1584	8.5891	9.0778	7.9689	7.8631	8.3904	7.5769	6.8653	8.1153	7.9592	6.8512	9.4525	8.4434	9.8204	8.0476	8.1166	7.0879	6.7568	8.2254	8.0329	8.1832	9.0956	8.8300	7.6543	7.7780	9.9918	9.3245	8.9809	7.0886	9.3665	8.3734	8.5299	7.2193	8.5239	9.6671	8.1490	8.9230	8.3034	7.2296	7.3724	8.4190	8.6158
SEPX1	8.3554	9.0898	9.9482	9.4022	9.1108	8.4944	9.4748	8.8065	8.9765	10.1372	10.8109	8.4870	8.9295	9.3081	9.9575	11.0055	9.7830	9.0747	9.3656	9.2683	8.8289	8.5914	8.3333	9.7788	9.0642	9.2380	9.3316	8.8532	10.5798	9.9236	9.0266	8.3452	7.5349	7.8719	8.3618	8.9579	8.3347	9.9270	9.9063	8.9566	8.8569	10.3563	8.3665	8.1522	8.1748	9.1733	8.5418	8.8225	8.7252
PDK3	8.1200	7.4018	6.1506	7.9624	7.9687	7.5923	7.3701	7.8798	7.6602	7.1642	7.5034	8.6199	6.8885	5.3570	5.9029	7.3033	8.7166	7.2554	7.9679	6.8062	8.1302	7.4572	7.5726	7.7200	6.7939	7.9334	7.0832	8.0846	7.7262	7.3494	7.3230	7.7361	6.8823	8.4498	8.4511	6.8580	7.0935	7.2371	7.6309	7.9236	7.3956	7.5095	7.2995	7.1590	4.2289	7.6412	7.3919	6.7558	7.8590
PDK2	10.4045	11.0403	10.6440	11.3559	11.2374	10.4602	11.1637	9.6416	12.1503	11.2131	11.5711	10.4551	9.8463	10.4769	10.6947	11.9306	12.2518	10.6182	11.3877	10.6885	10.3199	9.9495	10.2660	10.7972	11.2313	10.1495	11.6671	10.2068	11.0221	11.1564	10.0196	9.8198	10.9375	10.3383	8.6585	10.3492	11.2501	11.4125	10.4076	10.0391	10.2558	10.8986	10.4515	9.9143	9.7814	9.9891	9.9277	10.3564	10.6756
EBP	9.4826	10.3836	11.2787	9.6525	10.0601	9.7051	11.0495	9.6624	9.4777	9.6927	9.7951	10.2168	10.6824	10.2834	11.7782	10.0819	10.7015	10.4841	9.9286	10.4253	10.3505	9.2409	9.4350	11.7447	10.4728	10.1011	10.0105	10.0964	9.5163	9.7954	10.4043	10.5315	10.1691	9.6382	10.9703	10.4644	9.8472	9.7861	10.6623	9.3464	11.0196	10.0769	11.0056	10.2440	8.5637	10.4571	10.6585	8.5517	11.1801
PDK4	8.8073	9.1608	7.6970	12.5587	13.5867	7.9940	8.3280	8.2277	10.8262	13.5721	13.6674	11.0784	13.7864	10.5297	9.0681	11.9386	9.4472	7.8955	10.7763	10.9446	12.4196	10.7165	7.9475	9.2908	10.1627	10.1775	8.6812	8.9119	12.1029	14.2887	9.1544	10.7162	9.3557	9.8238	8.5856	9.4334	9.8890	13.6310	6.3217	8.8240	11.3148	12.9312	8.8753	8.2623	9.2569	9.4925	12.0165	12.3264	10.5865
SUN3	0.5510	2.7201	0.5379	0.3859	0.4232	1.8723	0.4916	3.6967	0.6912	0.9403	0.0000	2.9079	1.1502	1.3664	2.1573	0.7569	0.0000	1.6093	0.6390	1.4834	0.7836	1.5834	1.0329	1.2540	0.9559	3.8456	0.0000	0.9950	0.4539	0.8841	2.1017	1.0766	0.0000	0.0000	3.4344	0.9065	0.0000	0.0000	1.6551	1.1526	0.4428	0.4986	0.7477	1.4515	0.4100	1.2041	0.6452	0.0000	1.5881
LNPEP	8.6793	7.1316	8.3840	8.5627	8.4443	9.5947	8.1927	9.4360	8.5777	8.7482	8.2916	9.6493	8.6731	8.1864	6.4515	8.2511	6.8382	7.5895	8.5350	8.1608	9.6170	9.3315	9.1606	5.7937	6.9474	7.8623	5.7180	9.8328	8.8599	8.2073	9.0796	9.3454	8.7877	9.7016	9.5278	7.5584	7.7390	7.2163	7.2315	8.9471	9.0875	8.8961	8.9640	9.8869	8.7393	7.5102	10.6123	8.7841	9.2689
MYO5C	10.0964	9.3721	8.8136	10.2190	10.1174	10.0273	9.9438	9.5144	10.5737	9.7262	9.0872	8.9257	9.4235	9.3686	8.5992	9.3834	9.5387	9.1540	10.2898	9.0403	8.3313	10.0574	9.8737	9.6459	9.5318	9.6055	10.3043	9.6800	9.2611	9.7626	9.1651	10.0960	10.1047	9.8877	9.8189	9.3163	10.4410	10.0806	8.8931	9.2737	10.1804	9.3127	10.0667	9.9656	4.7627	9.5473	9.1911	10.1143	9.5308
ALPI	0.0000	0.0000	0.0000	4.5477	2.0242	0.0000	0.0000	0.0000	0.9425	3.7933	4.8154	0.0000	0.0000	0.0000	0.0000	5.8645	0.0000	0.0000	0.8765	0.0000	0.0000	0.0000	0.0000	0.0000	0.0000	0.0000	0.0000	0.4125	6.8941	2.6680	0.7921	0.0000	0.0000	0.0000	0.0000	0.0000	0.0000	2.9687	0.0000	0.0000	0.0000	2.8464	0.0000	0.0000	0.0000	0.5206	0.0000	4.2746	0.0000
ZNF292	12.3973	9.7675	10.9668	9.5687	9.6315	10.4830	10.8504	11.0753	10.4135	9.8066	9.4968	10.8263	11.6072	9.8686	10.6160	9.5095	10.2519	10.2280	10.1141	10.8656	10.9320	10.9096	11.0733	10.5517	9.3019	11.1951	9.5955	10.5028	9.2656	9.1443	11.3696	11.5931	11.9383	10.7260	11.7841	10.6615	11.1651	9.4645	11.1592	11.2309	11.0931	9.6809	10.6660	11.0320	9.6793	10.9519	11.0847	9.8610	10.1104
SEC61A1	12.2738	13.9822	13.8302	12.1332	12.5837	13.3486	13.0813	13.7342	13.0716	12.1244	12.6205	12.5026	13.1958	13.1057	13.1038	12.4011	13.0943	13.5225	12.2812	13.5519	12.6025	13.3892	12.6894	12.1909	12.8586	12.8356	12.5158	13.7099	12.0863	12.5264	13.6268	13.1803	12.8185	12.8230	13.1339	13.1234	12.9992	12.1199	13.3583	13.4310	13.3087	11.6388	13.1924	13.2284	13.5573	13.1484	11.9657	12.3422	13.2551
SEC61A2	5.3955	5.8283	6.3704	7.4723	7.5713	4.3879	5.1495	5.7398	7.0974	7.0837	6.0295	5.4108	5.6099	4.6873	4.5854	6.2713	6.2980	5.2914	7.7667	5.1000	5.7361	5.5084	5.7124	5.5672	6.3643	5.5055	6.3843	4.9824	7.6443	6.4625	4.1004	4.8840	6.0746	5.4763	6.3809	5.2140	6.8219	7.1082	5.6494	5.1240	5.7827	7.6864	4.9988	5.6894	7.8083	5.3213	4.6314	6.7540	4.4048
ALPL	4.8299	5.1100	7.3427	8.5863	8.1648	7.0829	8.1742	7.0161	8.0311	9.3054	10.9584	7.4131	6.9179	8.0186	8.7487	11.3874	8.5823	7.0827	9.5231	7.4531	6.4162	8.3420	7.9353	8.5073	7.2817	8.2081	5.9483	7.9597	9.5601	8.3399	8.5217	6.7428	6.8433	6.4933	4.4609	8.5127	7.5946	9.3571	5.7458	7.8154	5.2063	7.4630	6.4470	4.4244	7.3724	8.4113	5.5622	7.8840	4.0224
PTGS2	7.5401	4.6969	8.3721	9.2294	8.3645	9.7662	7.7669	8.9285	4.4727	8.1521	6.2448	9.0770	6.2285	6.0381	5.2092	6.4411	3.5225	8.8418	5.6610	9.1421	7.9034	8.9096	5.9221	6.3941	7.1254	8.9119	2.9986	7.3300	8.6315	7.0297	6.9992	8.4234	7.9410	7.4796	7.4724	9.6357	6.0762	8.0584	6.9039	7.1506	10.1603	8.8195	10.3995	5.1151	4.1240	7.9661	10.6464	7.7962	7.9786
PECR	9.2818	8.4587	8.4856	10.0886	9.4704	7.5520	7.6494	8.7233	8.3902	9.8943	10.0402	8.6752	7.9600	9.3541	8.2618	10.2119	8.5749	8.0861	9.6071	8.1606	9.4129	8.4434	8.3794	7.9188	7.6890	7.6136	9.7463	8.3151	9.8094	9.0402	8.7162	7.3480	8.0430	9.8422	9.9286	7.8868	10.3230	9.9603	9.2240	8.6297	10.1328	10.6141	8.9025	8.7444	5.5653	9.1066	8.0003	8.8919	8.0059
DDHD2	10.8611	10.4307	10.7363	10.4283	10.5426	10.8766	9.5749	10.2110	10.0934	10.4784	9.8151	10.6720	9.3456	9.5420	9.1318	10.0540	10.1348	10.0293	10.7114	10.2916	11.1667	10.7802	11.0285	10.2881	10.7909	9.9802	10.1028	10.7980	10.6115	10.0787	10.2192	10.7544	10.8371	10.7311	10.7165	9.9810	10.6395	10.3706	10.6954	10.1613	10.6754	10.3868	10.6309	9.5840	9.3528	10.1682	9.8896	10.2085	11.0777
TBC1D5	10.8734	11.5365	10.7363	11.1845	10.9553	11.2652	10.3323	10.9033	10.9999	10.7572	10.8247	10.7201	10.6381	10.8539	10.4120	10.8770	10.6143	11.1261	11.2062	11.3280	10.3529	11.2037	10.5646	9.7535	9.9753	10.6284	10.4985	11.1075	10.7586	10.6773	10.8679	11.0621	10.9118	11.2143	11.4442	10.8991	10.9940	11.0010	10.8386	10.8287	10.5552	10.3287	11.0006	11.0541	10.5194	10.6206	10.4803	11.1047	10.9609
NAPRT1	9.4966	9.3703	9.6421	10.4306	10.3325	8.7463	10.3104	8.2674	10.5275	10.2509	10.6016	10.0348	10.8566	9.1857	9.9053	10.5568	10.1050	10.2076	10.8078	10.6536	9.6021	7.9461	9.8194	11.5422	10.1406	10.4156	9.8808	9.7388	10.0335	10.4170	9.9509	9.2827	9.9654	8.5368	8.0455	10.8677	9.1230	9.9455	9.6195	9.0100	9.2531	10.7384	9.1696	9.9168	8.1846	8.6856	9.5702	10.1063	10.7164
MGST3	11.2458	11.3366	12.0613	11.3976	11.5321	11.0979	10.7892	11.3198	11.6801	11.5275	11.3468	10.8436	10.4660	11.3789	12.0311	11.3222	11.7138	11.4873	11.5856	11.4134	10.8951	11.0378	11.4148	11.5038	11.1454	10.8210	11.5861	11.1349	11.5059	11.7423	11.1956	10.6361	12.0573	11.7573	10.7558	11.0778	11.1929	11.7053	11.6186	10.9389	10.9172	12.2887	11.5222	11.1387	11.0550	11.4046	10.7153	10.9333	11.2644
ZYG11A	0.0000	1.1952	0.5379	3.4348	3.9370	0.0000	0.0000	0.0000	5.3229	5.2209	6.3711	0.6703	0.0000	0.6098	0.0000	6.5300	0.0000	0.0000	2.8892	0.5351	0.7836	0.0000	0.0000	0.0000	0.5557	3.4342	0.9061	0.4125	4.5803	3.1061	0.0000	0.0000	0.0000	0.0000	1.6971	0.0000	0.4601	3.5585	0.0000	0.0000	0.0000	3.4472	1.0134	0.0000	6.8587	0.5206	0.0000	2.3445	0.4868
ORC2L	7.8268	7.1456	8.0881	8.4334	8.2054	7.6260	7.1527	7.5974	7.9348	8.3212	7.9620	7.8260	7.0609	7.5118	7.1090	8.0417	7.5787	7.3955	8.4677	7.6138	8.4754	7.7659	7.4600	6.8915	7.2509	6.9340	8.1351	7.6340	8.3289	7.9829	7.2028	7.6616	7.9827	8.6228	8.2171	7.3115	8.2765	8.4391	6.8974	7.5928	8.2264	8.7297	7.6462	7.9785	8.4174	7.5200	8.1504	8.2195	7.8160
RAB9BP1	0.0000	0.0000	0.0000	0.0000	0.0000	0.0000	0.0000	0.0000	0.0000	0.0000	0.0000	0.0000	0.0000	0.0000	0.0000	0.0000	0.0000	0.0000	0.0000	0.0000	0.0000	0.0000	0.0000	0.0000	0.0000	0.0000	0.0000	0.0000	0.0000	0.0000	0.0000	0.0000	0.0000	0.0000	0.0000	0.0000	0.0000	0.0000	1.0529	0.0000	0.0000	0.0000	0.0000	0.0000	0.0000	0.0000	0.0000	0.0000	0.0000
OGFRL1	8.1344	5.7517	6.1134	8.0733	7.3358	5.1689	5.8129	7.9490	6.5935	7.7396	8.1205	7.3904	7.0521	7.4993	7.0348	7.6391	6.7178	5.5403	7.9583	7.1723	7.5026	7.4184	7.3957	6.8575	5.5123	7.0502	7.5913	6.4164	8.2644	7.3343	8.0839	6.1769	8.0577	8.8656	6.8253	7.4693	7.9765	7.4945	7.5042	8.0599	5.0272	8.2828	4.7075	6.7624	8.9264	8.3260	7.3122	7.8546	5.1984
PUF60	11.4166	11.7808	11.2926	11.2802	11.3708	11.3039	10.6881	11.3430	11.0199	11.2128	11.1791	11.3990	12.6404	10.6977	10.8617	11.2272	10.9670	11.7118	11.2924	11.4920	11.3073	11.4157	11.2271	11.8565	11.8455	11.8637	10.7550	11.6333	11.4029	11.3185	11.7020	11.3112	11.1154	11.0593	11.0741	11.5967	10.5642	11.1538	11.6933	11.5160	11.7747	11.4547	11.4421	11.2645	11.9478	11.4501	10.4139	11.0969	11.6185
SV2B	5.4978	0.0000	10.1727	6.1419	4.2269	8.5378	3.5306	5.7456	2.2288	5.3238	5.5318	4.6749	4.7117	4.5939	3.6743	4.3689	5.2622	5.8687	5.7973	7.5075	6.0817	7.7369	8.1769	1.9146	1.2689	3.6545	1.6713	8.5434	5.6804	5.6370	10.3018	6.3438	9.7350	3.4358	5.1488	7.9080	4.7094	5.0279	8.3324	8.6430	2.9002	5.6474	7.8425	7.8628	6.6852	5.1252	4.3346	6.1363	4.6713
ZFAND1	8.7414	7.4164	8.1899	9.1048	8.8787	8.8002	7.9028	9.0861	7.7391	9.4192	9.0106	8.3899	10.7277	7.9558	8.1952	9.1385	7.5637	8.3245	8.9234	8.4999	9.0164	9.1892	8.1506	7.9834	7.8387	8.7835	8.4247	9.1176	9.3900	8.8066	9.3723	10.1284	8.7890	9.1223	8.9477	8.4795	9.4142	9.2932	8.2482	8.3701	10.0050	10.5883	9.6003	9.1470	10.5934	8.9943	8.6348	9.0412	9.3072
MYO5B	13.0180	11.9885	12.4099	10.8713	10.8489	11.8121	10.4408	11.9037	11.3110	10.1390	11.1246	12.8672	11.6029	11.9265	11.9011	10.4937	11.1895	11.1466	10.6833	11.8902	12.1836	11.6287	12.7641	11.7821	11.7143	11.1477	10.7255	11.0333	10.1554	10.3141	12.4954	11.3841	12.2499	12.2942	12.2409	11.5230	11.5264	10.1304	12.0440	11.9902	12.2824	9.6553	12.4101	12.4680	4.9502	11.9416	11.7064	10.5680	11.5796
TMEM82	0.0000	0.0000	0.0000	5.4970	1.8980	0.0000	0.0000	0.0000	0.3866	6.3950	9.1831	0.0000	0.0000	0.0000	0.0000	8.5923	0.7274	0.0000	1.4178	0.5351	0.0000	0.7360	0.0000	0.0000	0.0000	0.0000	0.0000	0.7330	6.6610	4.4501	0.4497	0.0000	0.5360	0.4338	0.3565	0.0000	0.0000	4.3510	0.0000	0.0000	0.0000	4.8615	0.0000	0.0000	0.4100	0.5206	0.0000	5.3005	0.4868
PECI	11.0003	10.1981	10.0266	11.1744	11.0606	10.2840	10.1140	9.8617	12.1606	11.5786	11.6956	10.7578	10.5000	10.8000	10.6617	12.0105	11.3921	10.0367	11.3740	10.1949	11.2409	9.8803	10.3628	11.5680	10.5931	11.1882	11.3654	10.3041	11.4333	11.1510	9.7790	9.6126	11.5885	11.6392	10.7570	10.3095	10.8128	11.3072	10.0249	9.7660	10.5203	11.5158	10.5499	10.0541	10.0537	10.8383	10.7244	10.0347	10.8168
OR11G2	0.0000	0.0000	0.0000	0.0000	0.0000	0.0000	0.0000	0.0000	0.0000	0.0000	0.0000	0.0000	0.0000	0.0000	0.0000	0.0000	0.0000	0.0000	0.0000	0.0000	0.0000	0.0000	0.0000	0.0000	0.0000	0.0000	0.5231	0.0000	0.0000	0.0000	0.0000	0.0000	0.0000	0.0000	0.0000	0.0000	0.4601	0.0000	0.0000	0.0000	0.0000	0.0000	0.0000	0.0000	0.0000	0.0000	0.0000	0.0000	0.0000
PPID	9.9361	10.2802	10.7651	9.2950	9.1853	10.3936	10.4542	10.1495	9.1300	9.4346	9.3296	10.1011	10.4951	9.9606	9.7447	9.6071	10.0382	10.7453	9.3141	10.2271	10.2583	9.9126	9.9869	10.4339	9.3400	10.1466	9.3568	10.1077	9.5351	9.9173	10.5338	10.0839	9.3724	9.8210	10.4390	10.1763	9.2107	9.3595	10.0890	10.0875	10.3552	9.9806	10.4700	10.1914	9.6202	9.8689	9.9607	9.5133	10.5128
PLVAP	12.3828	12.1122	11.7971	12.5035	12.0563	11.2305	11.9283	11.6883	11.4656	12.0681	11.8859	12.3016	12.0079	12.8990	12.8889	11.5569	13.1420	11.6639	12.5798	12.6471	11.9941	11.6184	12.2636	13.1045	12.9936	13.0698	11.8370	11.2527	12.4722	11.6664	11.7555	11.5553	11.9587	12.1668	10.7386	12.6468	11.9157	12.5741	12.0887	12.9464	11.3176	11.9678	12.1994	11.2034	9.5307	12.8489	12.4202	12.4008	10.4500
SLC39A13	12.2235	13.2569	13.3718	12.0445	12.4795	12.7497	13.0816	11.8315	12.7530	11.3389	10.5661	11.8094	12.9032	13.1724	13.9487	11.0564	13.2064	11.7409	12.4874	12.3158	11.5491	12.0342	13.0383	13.5056	12.8907	12.2121	12.6452	12.4866	11.6044	11.4742	12.4614	12.2857	12.5157	12.1661	11.7554	12.9642	12.0346	11.8251	13.3547	12.1897	12.3003	11.3454	12.6830	12.2635	11.0278	12.1670	12.1027	10.8032	12.5402
SLC39A10	6.8681	6.7727	8.3220	9.4885	8.8179	6.5332	6.7628	7.7495	8.4026	9.3159	9.1289	7.7705	7.1627	7.4217	6.9485	9.2813	6.8631	7.0248	9.4253	7.6433	8.9079	7.7769	7.3655	6.4523	6.6795	7.5429	7.6332	7.2662	8.8014	9.2682	7.8772	6.9206	6.9310	7.6354	7.5820	7.9027	8.4538	9.7335	6.6727	8.2005	6.4344	10.0161	6.9729	7.3398	9.8317	8.0008	7.8168	9.3575	6.9140
SLC39A11	9.1438	8.4067	8.5479	8.3545	9.1063	7.8034	9.0016	8.5436	10.3069	8.6694	9.6036	8.8882	9.9080	8.1038	8.6124	8.8459	9.3835	9.0188	8.4286	8.7863	9.5265	8.2985	9.2672	9.1849	9.1574	10.0559	10.0305	8.5738	7.8259	8.3235	8.2193	8.5326	10.1355	8.9136	8.6725	7.9443	9.3484	8.0968	10.4398	8.5783	9.5568	8.7451	7.5631	8.5402	8.3950	8.9769	8.4141	8.4204	8.9560
LOC96610	10.1403	9.6943	9.7879	8.7264	8.8972	9.1019	9.8881	10.3247	9.9139	10.2773	11.6306	10.7499	9.9619	9.7455	9.1239	10.2106	10.0758	8.6631	8.5808	9.4014	11.4302	10.4048	10.8601	8.8618	9.7311	10.5768	9.2848	11.3433	10.8165	10.0485	9.9886	10.4433	8.7235	9.8311	9.8629	11.4132	11.4978	8.8425	9.6167	9.3788	9.1978	9.6328	9.8494	9.6352	11.5461	9.8493	9.6695	16.0291	9.0108
SLC39A14	11.7016	8.8050	8.9602	9.7264	9.5687	8.2853	9.0444	9.6702	9.9249	10.0404	11.3308	11.4081	10.3291	8.3235	10.0146	10.5647	10.6227	8.9378	9.9760	11.1530	11.3699	8.9265	8.3395	8.8908	8.8206	10.1081	10.7727	10.0553	10.4773	10.8381	9.2528	9.3173	9.0598	9.7681	9.0618	9.1970	11.2506	9.9434	8.8024	9.3786	10.0463	9.4987	10.1999	9.0894	12.3663	10.1823	8.9250	10.1702	10.8094
SCN2B	0.0000	0.8952	0.9289	4.7254	4.4458	0.4649	0.8576	0.4843	4.9161	5.8225	5.6141	1.4721	0.0000	1.6343	0.7589	6.1502	4.8014	1.6093	5.3813	0.9246	0.7836	3.9365	1.2600	1.9146	1.5259	0.9198	8.7906	0.9950	4.4643	4.5403	2.6138	0.0000	1.4852	5.1729	0.3565	0.5234	7.9808	5.7503	0.6204	1.7851	1.2850	4.2289	0.0000	1.6238	1.4026	0.9025	1.4287	6.0202	0.0000
CEP120	8.4428	6.3771	8.4837	9.2176	9.1424	8.6112	8.4784	9.3156	8.1373	9.2466	8.8679	8.4953	9.2006	8.7081	8.1712	8.8064	7.3657	8.0261	9.3814	8.5492	8.1884	9.4565	8.4940	7.6815	7.4463	8.2254	8.0448	8.9433	8.9873	8.9226	8.2698	9.5928	9.0328	9.1758	9.0836	8.1865	8.6991	9.2402	8.2068	8.1599	10.6968	9.3377	9.3724	9.3424	9.5042	8.5127	9.6834	9.4923	8.7985
MTMR10	11.2824	11.1471	10.0278	11.8910	11.8726	11.5912	11.0676	11.8647	11.0654	11.3774	11.5787	10.2407	10.9297	11.6137	11.1174	11.5292	10.7082	11.0120	11.9616	11.3183	10.5712	11.3729	11.6946	10.9467	10.8581	11.0779	11.7371	11.5558	11.0892	11.0466	12.1108	11.4218	11.3223	11.6738	11.6647	11.5455	12.1012	11.5487	11.0672	11.6982	11.0388	11.5757	11.3435	11.6434	8.9967	11.5622	11.2327	10.7400	11.4042
EIF1AX	11.1675	11.1847	10.7466	10.8866	10.2477	11.1959	10.8209	11.1834	10.1511	11.2333	11.0716	11.0450	10.5157	10.6654	10.7221	11.1957	11.4023	11.3539	10.8078	11.1103	11.1636	11.5262	10.5670	10.5846	10.4908	10.7600	9.7818	11.0715	11.0210	10.7485	11.1111	11.4139	10.1081	11.0548	11.0115	10.7370	10.4477	11.3955	10.7683	11.0850	11.3033	11.9795	11.0260	11.1598	9.8953	11.1035	10.8689	11.0045	11.2335
EIF1AY	8.7320	8.7208	0.0000	0.6901	8.9490	2.8997	0.0000	0.0000	4.3905	0.0000	0.0000	4.5162	4.5952	4.9038	4.9752	0.0000	0.0000	0.0000	9.0861	1.4834	0.0000	0.0000	8.9769	4.6174	0.0000	5.3621	8.9302	0.0000	9.1511	8.7011	0.0000	0.0000	9.0911	9.4125	8.7627	5.1691	0.0000	0.4430	0.0000	0.0000	4.4720	0.4986	0.0000	9.6515	5.7441	0.0000	0.0000	0.4221	4.3120
NTRK2	5.7430	5.1100	5.2153	11.1311	11.3951	5.4073	4.6645	7.3900	2.7073	11.2095	9.9378	6.0712	2.4519	6.5072	6.9404	11.6868	6.8467	4.9517	12.9506	5.4482	5.9019	5.3076	5.4329	4.2483	6.7693	7.4393	5.7041	6.7583	12.6105	12.5027	7.2761	6.1546	4.8070	7.0349	3.3176	5.8321	4.6885	11.9242	4.2683	7.5682	4.8409	10.2261	5.8163	5.6417	4.8219	6.7304	6.1937	10.7484	7.2883
NTRK3	4.4851	1.1952	0.5379	4.1592	4.7498	2.7447	3.1891	1.1353	1.5078	6.8619	6.1251	3.8971	3.0561	3.2354	4.4439	6.0486	4.6959	1.6093	4.1918	4.6835	3.4247	1.2211	2.7180	3.8235	3.7244	4.5692	2.7401	2.1078	5.7808	6.7144	4.3496	2.6266	2.3360	4.5076	3.0014	3.9061	4.0354	6.5110	3.7966	4.2741	2.6753	4.8818	2.8303	0.7604	2.3988	3.2107	3.5504	8.9900	4.5530
ARHGAP23	7.8561	8.3715	7.3507	9.0101	8.2800	6.2674	7.4693	8.7858	6.5181	10.0832	9.9181	8.1346	7.2267	7.9527	6.9726	9.6890	8.3027	7.8501	8.6185	8.6923	8.0102	8.4989	7.8550	7.4497	8.3926	8.9797	6.0373	7.6696	9.3756	8.8740	8.2421	7.6484	7.1341	7.8413	6.8501	8.8676	8.6062	9.8920	7.4653	9.0747	7.1767	7.9070	7.2808	8.1955	11.4017	9.0271	7.1208	10.3553	7.4360
ARHGAP22	6.2893	3.1967	5.9543	3.1155	3.3984	1.7141	4.1077	4.1172	4.7936	4.0943	4.6861	5.3443	6.0453	5.7302	4.7339	4.3199	5.6108	4.0874	4.1010	4.9159	5.7935	5.7615	6.1517	5.7998	4.7717	6.1407	4.9203	6.2879	3.1912	4.4686	5.0527	3.6393	4.2130	4.6352	4.1092	4.6467	4.7702	3.4200	7.0039	6.0045	5.6395	3.0756	2.8976	4.0239	11.6382	6.4000	3.9694	4.9969	4.3691
ARHGAP21	11.6426	10.7427	11.4345	10.0241	9.9153	10.6547	10.6485	11.4655	9.9116	10.0978	10.2981	11.1084	10.9642	10.6241	11.0618	10.1408	11.6054	10.5408	10.4925	10.5385	10.9563	11.0298	10.9091	10.4339	11.2886	10.4818	10.0959	10.7880	10.1992	10.2730	10.9494	11.2839	12.1936	10.8311	12.2178	10.7188	10.7069	9.7990	10.5074	10.8222	11.1157	9.2168	11.2237	11.6886	11.6280	11.1684	10.4962	10.5303	10.9638
ARHGAP20	2.0894	2.6227	5.1433	3.0096	3.0873	2.1445	2.2185	4.2742	2.8978	5.4805	4.3865	6.3527	1.9432	1.8602	2.1573	3.8533	2.9179	2.5663	3.4994	4.4064	5.0330	3.3199	3.3807	2.8545	3.3116	4.4856	2.0212	2.3140	5.0025	2.9036	3.7869	3.4076	2.3360	4.1848	2.4555	4.0653	4.2212	4.0085	1.8823	4.4459	2.5032	3.5008	3.4393	3.2742	3.2045	4.2672	4.0204	6.4763	3.4103
ARHGAP27	10.0985	10.0433	9.5675	9.4126	9.6640	8.9998	10.0857	8.8817	8.9024	9.0254	9.0224	9.8795	10.1305	9.5989	9.9575	8.8663	10.6016	8.8661	9.3759	9.5395	9.3718	9.8956	9.7059	9.7267	10.4790	10.3257	9.7470	8.9188	9.1945	9.3409	9.8116	9.8559	9.8576	9.8477	9.4263	9.7390	9.8653	9.0420	9.9311	9.7144	8.8457	8.8611	9.0990	8.9637	9.5016	9.4768	9.2274	9.9726	9.3698
ARHGAP26	7.1864	8.7015	7.1124	8.0733	8.1717	6.6525	7.4257	6.8565	8.0974	8.0357	9.1474	8.3209	8.6416	7.1551	6.8653	8.4257	7.5385	6.1611	8.2098	7.5530	8.0081	7.5446	7.6066	7.2211	7.2730	8.2016	7.3767	7.4793	8.0992	8.3082	7.9957	7.5607	7.2622	7.5967	7.1468	7.8841	8.0783	8.7279	7.2631	8.1985	7.7655	7.9413	7.1033	7.0194	6.8214	7.8621	7.3773	10.3897	7.5882
ARHGAP25	7.9212	6.0798	6.5628	7.0671	6.6118	6.2093	7.2750	8.3579	7.2613	7.4711	7.7150	7.0379	7.2423	8.2025	7.5852	7.4067	7.6698	6.8614	6.6705	8.4563	7.3354	7.6247	8.1925	7.5703	6.6393	8.1884	7.5913	7.7293	7.0471	6.4885	7.4217	6.9468	6.7797	8.3709	6.0328	7.9722	7.6496	7.5398	8.1963	7.8233	6.9566	7.5030	6.5963	7.0798	6.7789	8.1822	7.0973	8.9118	6.0708
ARHGAP24	10.7055	11.1157	11.0411	12.2666	11.8048	11.1539	10.9680	10.2770	11.8096	12.4152	11.9669	11.8211	10.4434	11.0857	9.1371	12.4070	10.0517	9.7035	12.4456	10.5346	11.9478	10.3368	10.5952	11.1478	10.8520	11.1846	11.4747	10.2133	11.6253	12.0079	10.4720	10.1063	10.0664	10.7367	9.9998	10.3822	10.6817	12.7048	9.6234	10.0058	10.4947	12.1340	11.0118	10.7047	8.1911	10.1872	10.9891	10.5641	10.6321
NARFL	9.4115	11.2610	10.3713	9.9638	10.0508	9.9887	10.8370	9.9735	9.6343	9.6136	9.2878	10.1383	10.6691	10.1707	10.6593	9.6474	10.7179	10.7908	9.8414	10.2173	9.8382	9.5970	10.0032	11.3781	11.1127	10.8826	10.2253	9.8818	9.1548	9.3614	10.1517	9.8245	9.1264	9.5812	10.1779	10.5507	9.3772	9.5733	10.8339	10.1761	10.0076	10.1667	9.8474	9.7823	8.3079	9.7882	10.0277	9.2105	9.9334
ARHGAP29	9.9251	7.9123	9.1187	12.0724	11.8468	9.4117	9.1626	9.3844	10.0539	11.6577	11.6036	9.5531	8.3334	9.5183	9.5278	11.3097	8.3235	8.6591	11.7089	9.9457	10.3836	9.5141	9.6139	8.7494	8.9795	9.9043	9.8228	9.2615	12.6279	11.8314	9.2588	9.4096	9.9867	9.9953	8.2007	10.1303	10.7973	11.8279	8.5045	10.0279	9.6075	12.9591	9.3508	9.5656	9.0683	10.0990	9.8930	11.7759	9.1732
ARHGAP28	5.9953	7.8916	9.1569	7.3399	7.1088	8.7476	4.2376	10.4182	6.3380	8.8425	9.3854	5.2352	5.6839	9.5791	8.7086	9.1544	3.8846	7.7353	7.0038	10.1619	6.2889	9.3435	5.5449	5.0682	6.6596	6.2546	7.3460	6.9404	7.2914	6.4331	10.1325	7.8583	4.6607	7.0310	9.5344	8.3090	7.2829	8.4628	8.4546	9.6405	8.1913	7.2409	7.1420	8.6339	3.8227	8.6841	7.9412	6.9899	9.4197
NFKBIL2	5.1653	7.8966	5.6641	6.7631	7.1783	6.3571	6.4238	6.6874	7.0326	6.3462	5.8811	7.0341	7.7217	5.2809	4.7339	6.1985	5.4470	6.9968	7.1351	6.0663	6.8407	5.8722	6.5115	6.2307	8.3259	6.2540	5.5777	6.7450	4.9843	6.4420	6.5805	5.8178	5.2777	6.0712	6.2178	6.6404	5.4656	6.7074	6.8974	6.4824	6.9564	5.6474	6.7315	6.4723	9.3936	6.1404	4.5233	6.8437	6.7782
LOC150197	0.9488	2.5184	0.9289	0.6901	2.0242	0.8158	0.4916	0.0000	0.0000	1.2499	0.0000	0.6703	0.0000	0.0000	2.8539	0.4275	1.5691	0.0000	1.4178	0.0000	0.0000	0.0000	0.0000	1.6218	0.5557	0.0000	0.0000	0.4125	0.4539	0.3583	1.8321	0.7986	0.0000	0.0000	0.6421	0.0000	0.0000	1.4838	2.0786	0.4933	0.0000	1.9596	0.0000	0.4297	2.4860	4.3617	2.1323	1.6038	0.0000
PCGF1	7.5256	6.8819	8.7461	7.5877	7.6095	6.6026	7.3594	6.8111	6.8985	7.6664	6.9970	6.9018	7.5854	7.2528	8.3409	7.3376	6.7965	7.2592	7.1970	6.9494	7.8091	6.6702	6.9715	7.8426	7.4732	7.5532	8.2678	6.4927	7.8812	7.6047	6.9743	7.2287	7.6970	7.4099	7.0341	7.3851	8.1826	7.7079	7.3273	6.8527	7.6386	8.1081	7.0997	6.9921	9.4408	7.1391	7.0973	7.6525	6.3798
SYDE1	6.2978	7.3907	6.0944	9.1168	9.3420	5.9677	7.0939	6.0005	7.1314	9.3365	9.1793	7.1682	6.5989	7.2578	7.4201	8.9957	7.6651	6.9645	9.1298	7.5871	6.8941	6.6560	6.6444	6.9970	7.3827	7.4938	7.2290	7.1433	8.5837	8.9565	7.5141	7.1178	6.8376	7.2661	5.9632	7.8490	7.5461	9.3308	7.1311	7.9712	6.0130	8.6295	6.4527	6.6119	10.2314	7.4464	7.4442	10.0588	6.8351
DDIT3	12.2200	10.0394	12.4151	9.0933	10.4037	10.4294	11.2819	11.2341	9.8480	8.8620	8.3812	10.1453	12.3733	10.7471	12.9896	9.0139	10.4959	10.8489	9.0598	10.7063	11.9247	10.9308	10.1612	11.8982	11.7814	12.4258	13.4265	10.4034	9.7171	9.4015	11.3038	11.9131	11.2955	11.5911	11.8164	11.0829	14.2149	9.3296	12.7369	11.0647	12.6448	10.1488	12.2120	11.1630	9.1544	11.5660	10.3596	9.2765	11.7605
DDIT4	10.7618	10.7343	10.0390	10.3737	10.1615	8.5742	10.0683	10.6767	11.2561	11.7441	10.4764	8.7405	12.0105	10.2613	9.2948	11.0750	10.0990	9.1158	11.4670	10.4472	9.3819	9.8707	9.3287	9.5513	9.9246	10.1647	12.6182	9.6945	9.5650	10.9745	9.3352	10.8030	11.0019	8.5705	10.2587	10.3434	11.5698	11.0119	11.4537	10.4621	10.1171	11.5806	9.4431	10.3121	13.2172	10.1947	8.5699	11.5228	10.4928
NFKBIL1	8.4639	8.8188	8.2010	8.4997	8.5518	8.0154	9.3239	8.0371	9.1449	8.7806	8.3869	7.8650	8.7230	8.9575	9.9675	8.9800	9.1897	8.8314	8.6246	8.3452	7.6394	8.0530	8.4225	9.2956	8.9303	8.3974	9.7441	7.9636	8.0973	8.3450	8.2918	8.5766	8.8267	8.5544	7.9830	8.9528	9.1932	8.8962	9.0952	8.2802	8.5832	8.3093	8.4146	8.3781	10.3826	8.5879	8.3255	8.9229	8.6217
SLCO4C1	8.4371	3.5544	2.2063	10.9490	10.2224	6.3504	7.8352	6.5598	10.8203	10.1547	10.8522	9.1982	8.0687	6.6501	6.4742	10.8305	7.8528	5.8171	10.9757	4.9159	9.8512	6.7347	6.3311	7.3795	6.2336	8.2761	9.8003	4.1605	9.3349	10.1228	6.2955	5.5497	6.5634	9.4542	7.5883	7.7528	9.8384	10.9244	6.7824	6.3814	3.9077	9.7224	3.8661	6.1374	3.3511	8.7438	9.5819	9.9750	3.7910
RXFP3	0.0000	0.8952	0.5379	0.0000	0.4232	0.4649	0.0000	0.0000	0.0000	0.0000	0.0000	0.0000	0.0000	1.0372	0.0000	0.0000	0.0000	0.0000	0.0000	0.5351	0.0000	1.5834	0.0000	0.0000	0.0000	0.0000	0.0000	2.1078	0.0000	0.3583	1.6757	1.0766	0.0000	0.0000	0.0000	0.0000	0.0000	0.0000	0.0000	0.0000	0.0000	0.0000	0.4218	1.7777	0.0000	0.9025	0.0000	0.0000	0.0000
COL19A1	1.2602	0.0000	0.0000	1.7880	1.2409	0.8158	1.1493	1.3760	2.8371	3.7447	5.4345	0.0000	0.0000	1.3664	0.0000	4.0762	0.0000	0.0000	0.3546	0.9246	4.3559	0.4145	1.0329	0.7592	0.0000	1.2250	0.0000	0.0000	3.3566	1.9331	1.3005	0.7986	1.2325	0.4338	0.8804	0.9065	0.0000	2.5039	1.0529	0.4933	1.0549	3.2734	1.7557	1.4515	0.0000	0.0000	1.0895	3.7630	0.0000
NKRF	8.0660	8.0637	7.5928	8.2348	8.1266	8.4791	8.5221	8.1669	9.0301	8.3601	8.3446	8.4214	8.2395	8.7492	8.4420	8.2554	8.2002	8.4900	8.3445	8.2862	8.1133	8.2785	7.9311	8.0185	7.8795	8.3351	8.2158	8.5176	8.2487	8.6755	8.1429	8.2798	7.7731	8.3069	7.9292	8.3578	7.8413	8.3952	8.1561	8.2380	8.3185	8.0442	8.3105	8.5362	8.2853	8.7756	8.5042	8.2902	8.8757
PCGF2	9.5232	9.8425	10.1558	10.1774	10.3407	9.2390	9.6930	8.8103	9.9027	10.2747	10.8101	9.1478	9.8232	10.2682	9.8287	10.2542	9.3426	9.5067	10.6127	10.0357	9.3992	8.7304	9.5893	9.8932	9.9281	9.5427	10.8504	9.4631	10.0349	10.1906	9.4007	9.1427	9.6937	9.2769	8.9127	9.5068	9.7345	10.7018	9.8490	9.0413	8.4274	9.8475	9.7225	8.8731	10.7293	9.2773	8.1384	10.1237	9.2436
TMEM84	2.0894	2.7201	4.3527	5.9901	7.3419	4.9017	4.3279	3.1663	7.0766	6.0695	3.8048	3.7777	6.6348	2.7628	0.7589	5.4968	5.4030	4.9517	6.8931	0.5351	6.8361	2.8054	5.2063	3.1073	3.3783	4.1654	5.8642	5.0919	5.2747	4.3540	4.1853	2.8649	1.7002	5.9792	2.6613	3.1490	4.8094	5.9647	5.9602	4.5749	1.4834	7.2836	4.4405	4.0239	0.4100	2.9917	1.7031	3.1404	3.5153
SMAD2	10.8982	10.7823	11.4000	10.7468	10.6172	11.2547	9.8679	11.1349	11.1874	10.7522	10.6348	11.0890	10.5020	11.2139	10.6642	10.3795	9.8054	10.2679	10.8463	10.7635	11.1137	10.7851	11.2471	10.6717	10.8479	10.2207	10.4524	10.2463	10.7167	10.5542	11.0804	10.4404	10.8649	10.9883	11.1572	10.6912	10.6984	10.7880	10.9272	10.9046	11.0814	10.3913	11.2221	11.1147	10.8184	11.2066	11.3759	10.6596	10.8854
MYSM1	7.6643	4.3159	6.5834	7.1934	7.4414	6.5093	5.4606	6.6312	7.1026	7.1124	6.3711	7.9961	6.7699	5.0484	5.5233	6.4863	5.2622	5.0443	7.5586	5.1709	7.9567	7.1509	7.3624	6.0465	5.9563	6.6565	6.0846	6.3000	7.5552	6.3803	6.6510	7.4400	7.7582	6.6222	7.7623	5.8649	7.6141	6.5777	5.3681	6.6567	7.6017	7.9725	6.6362	7.4470	7.0318	6.0487	7.3526	7.2046	6.2715
ATG2A	10.3220	11.2437	9.7834	9.4618	10.0355	10.2901	10.8441	10.4229	10.4767	9.3849	10.1131	10.9989	10.6252	10.7177	10.7403	9.8875	10.9494	10.1530	9.8489	10.2581	10.0847	10.3324	10.6065	10.5282	11.0194	10.7692	9.1548	10.8750	8.8599	9.6189	10.8718	10.1683	10.6373	10.1569	10.4607	10.5724	9.2414	9.3056	10.3753	10.5840	11.0793	8.4606	10.3835	10.2269	9.5314	10.1850	10.2965	9.7129	10.1104
LOC162632	8.5576	6.2402	7.0101	4.8621	5.1420	6.6250	5.2705	8.3156	7.2450	4.4145	5.6592	5.3771	8.1463	10.0018	10.3044	5.3263	5.8592	10.3310	7.2337	7.3034	3.2327	9.3539	7.2673	6.1486	8.8225	5.1083	8.3384	5.9739	6.9940	6.2665	9.8602	9.6175	6.5445	7.2129	7.3988	9.8415	7.6364	6.9327	8.0999	8.7264	10.1290	7.4223	7.3489	8.6571	8.4882	8.8182	6.0719	5.2978	10.0775
ATG2B	10.3009	9.9906	9.5658	10.0548	9.8422	10.3867	9.9407	9.9510	9.7786	9.5880	10.1044	10.4983	10.2705	9.8823	10.0423	9.9330	9.8866	10.0350	10.1811	9.8612	10.3146	10.1917	10.0509	9.8214	9.7763	10.4240	9.1515	10.2816	9.7166	10.0529	10.1321	10.5932	10.5268	10.2143	10.5744	9.8829	9.5967	9.6261	9.3434	10.0391	8.0789	9.2699	10.1190	10.3597	9.2334	9.8729	10.4706	10.1918	10.2496
PPPDE1	9.3857	9.0388	9.2293	9.3811	9.0284	9.0472	9.1461	8.6818	9.4194	9.4394	9.1905	8.9273	10.0054	8.6898	8.7966	9.1491	9.3649	8.8825	9.3448	8.8268	9.8370	9.1610	9.0874	8.7331	8.5254	9.3507	10.2121	8.9365	9.9257	9.6220	8.5794	9.3031	9.6528	8.2908	8.9777	8.5367	10.1719	9.5868	8.8602	8.7521	8.8911	9.5981	8.6801	8.8608	10.1919	8.7306	10.2215	9.9164	9.5459
PPPDE2	9.7491	8.8501	9.2369	8.3746	8.4654	8.6140	9.5826	9.0776	8.4791	8.4782	8.1346	8.9696	9.6515	9.0491	9.9971	8.0246	10.0364	7.8628	8.4145	8.6315	9.1183	8.4585	8.3974	10.1820	9.0617	9.7037	9.3316	8.7327	9.0779	8.7099	8.8027	8.7489	9.7197	8.7680	9.1139	8.7814	9.7219	8.2271	9.2304	8.6268	8.6100	8.6235	8.8404	8.5734	9.3773	9.2245	8.9149	7.5800	8.8990
BMP7	0.5510	4.8975	0.0000	7.7069	7.2512	1.3338	1.3918	5.6909	0.3866	9.2091	8.9652	0.6703	0.4921	1.0372	0.0000	9.4630	1.2088	9.8885	8.0246	1.4834	3.0380	1.8728	1.2600	4.8774	5.7576	0.0000	0.0000	3.1611	6.8299	7.1914	6.4484	2.7897	1.8873	9.1466	1.2639	6.3633	0.0000	8.5867	3.1795	8.1945	2.5918	6.0312	1.0134	2.1602	0.0000	2.0152	10.6367	6.8523	11.0739
C1orf38	8.4828	5.2469	7.1218	3.9746	5.7686	6.3504	7.8093	7.5582	8.4604	6.5086	8.3947	8.2885	8.4603	8.7261	7.8110	6.6288	8.7739	7.9776	5.5279	8.5544	8.5784	9.4829	8.6760	6.6242	8.0324	9.8257	7.9280	8.8676	7.5409	7.9422	8.5739	8.4917	8.1902	6.0873	5.4089	8.5933	8.0843	5.6913	9.2227	8.6208	7.6386	7.3176	5.8076	6.2860	9.0143	8.8897	6.9002	9.9579	7.0337
BMP5	0.0000	0.0000	0.5379	1.3411	0.4232	2.1445	0.0000	0.0000	2.6378	3.5319	5.1700	8.1255	1.1502	0.0000	0.0000	5.9148	0.7274	0.0000	0.0000	0.0000	1.8175	0.9988	2.6395	0.7592	0.9559	4.8844	3.6279	0.0000	2.1135	0.8841	0.0000	0.0000	3.3216	3.1238	0.3565	0.0000	3.9327	1.0553	0.0000	0.0000	0.0000	0.4986	0.4218	0.0000	2.5683	0.0000	2.6031	6.3912	0.8501
BMP4	6.4967	4.6969	4.2536	8.4862	7.3479	2.5709	4.7541	7.6384	7.9420	8.3979	7.1550	5.0155	4.0037	3.8757	6.2031	8.4936	5.2622	4.3993	8.5643	6.3466	6.1996	7.0201	4.4078	4.3000	4.3411	4.8625	7.8753	4.9446	7.2429	7.8883	7.0034	5.4187	3.8577	6.7499	4.9539	7.0027	6.1544	9.3595	6.2318	5.6652	4.7281	7.9843	4.8158	4.7375	4.0109	5.0888	7.1669	9.5240	5.2752
BMP3	0.0000	5.3869	0.0000	2.0239	2.3478	0.0000	0.0000	2.1985	0.6912	7.2230	2.6158	5.9522	0.4921	2.8705	0.0000	2.4553	0.0000	0.0000	1.0803	5.9868	2.0862	1.8728	0.0000	0.7592	3.9605	0.9198	0.5231	0.0000	0.0000	0.3583	0.0000	4.1099	1.2325	1.0372	0.0000	0.5234	1.3232	1.4838	1.3852	0.4933	4.2985	4.4356	0.0000	0.4297	0.4100	0.5206	4.1635	6.7330	1.7689
BMP2	7.7035	4.0796	9.3943	6.1102	6.5916	9.4778	6.3823	9.3973	8.4989	7.8756	8.3244	4.9753	4.9580	6.5564	8.7229	7.8736	4.7671	8.2526	6.1313	8.4038	6.2207	7.7703	5.1508	5.3389	5.1797	8.4772	4.0646	8.3060	8.0192	7.1376	8.0121	8.0913	5.3590	5.2414	5.6292	8.3443	5.8030	8.1598	6.2824	8.0555	5.7496	7.2527	8.5684	8.0800	8.6965	7.7354	7.4766	9.6834	7.4527
BMP1	7.8503	8.7119	7.1724	7.6397	8.0377	6.0693	7.9721	8.0567	7.7055	7.9255	8.8060	7.7802	8.3675	6.9676	7.4940	8.1171	9.4240	7.7129	7.6574	8.0910	7.7523	7.4626	7.4911	8.2527	8.1492	8.1572	7.9254	7.3090	7.7757	8.1469	7.8012	7.5970	7.5138	7.0271	6.9185	8.0264	7.4717	7.8495	8.2121	8.0969	6.5103	8.1038	7.1245	7.1833	10.9383	7.7959	6.3110	9.0281	8.1697
GPR4	9.1330	7.8383	7.5272	8.2782	8.4387	7.3449	7.8881	7.9160	6.8873	8.0205	8.0084	7.2712	7.8344	8.1393	8.3347	7.5516	8.3757	7.4973	7.9663	8.9628	8.5243	7.9616	7.3158	8.3751	8.1348	9.7411	7.6205	7.9482	9.0500	9.2609	8.1242	8.1431	9.0415	8.0371	7.4472	8.9768	8.9210	8.6500	7.6151	9.7922	7.5639	8.0798	7.5605	7.5170	6.8422	9.4009	8.3606	8.5226	6.8198
C1orf31	8.5754	8.2767	8.6841	8.8274	8.4861	7.7535	7.8530	7.9858	8.3655	8.5329	8.0664	8.2329	8.4334	8.1446	9.0053	8.6217	7.9363	8.4295	8.6216	8.3845	8.4666	8.1525	8.2432	9.5829	7.8881	8.2573	9.2396	7.4441	8.6085	8.2506	8.1355	7.5970	8.8828	7.8784	7.6236	8.2397	8.3447	8.8930	7.8783	7.9332	8.6685	9.3340	8.0927	7.2604	8.0479	8.5666	8.7125	7.3738	7.6898
RLIM	10.9862	10.3398	9.8321	10.2921	10.4511	10.5282	10.1618	10.8628	9.8865	10.1478	10.2141	10.7875	10.2757	10.4981	10.3772	10.1731	9.7171	10.3377	10.5245	10.1832	11.1409	10.6407	10.2681	9.7742	9.6368	10.6394	9.9563	10.7251	11.2627	10.7170	10.7416	10.7457	9.9654	10.5996	10.7095	10.2538	10.3250	10.2692	10.0975	10.4283	10.5818	10.3162	10.3609	10.8097	10.1906	10.7105	10.6655	10.3695	10.2685
OR5R1	0.0000	0.0000	0.0000	0.0000	0.0000	0.0000	0.0000	0.0000	0.0000	0.0000	0.0000	0.0000	0.0000	0.0000	0.0000	0.0000	0.0000	0.0000	0.0000	0.0000	0.0000	0.0000	0.0000	0.0000	0.0000	0.0000	0.0000	0.0000	0.0000	0.0000	0.0000	0.0000	0.0000	0.0000	0.0000	0.0000	0.0000	0.0000	0.0000	0.0000	0.0000	0.0000	0.0000	0.0000	0.0000	0.0000	0.0000	0.0000	0.0000
PCGF6	5.4371	5.3869	6.0160	6.4957	6.8263	4.7263	5.2304	4.7295	6.7663	7.3584	7.1942	5.5855	5.1353	4.7711	5.0969	6.7214	6.1531	4.3993	6.9560	5.8248	5.8931	5.4015	5.7269	5.7263	6.4351	6.2032	6.8947	5.3002	6.7128	6.4093	4.5203	5.3549	5.7208	3.7684	5.5877	5.4107	7.2759	7.2371	5.6253	5.5317	5.3403	7.5063	5.0992	4.3527	8.8108	6.0953	5.4174	6.9024	4.2825
C1orf35	7.0257	8.1003	7.3020	8.0299	8.1545	6.7727	8.2873	6.7852	7.8198	8.1451	7.5782	7.3254	7.8163	7.0444	8.3098	8.0246	8.0619	8.0686	7.7759	7.2467	6.7804	7.1167	7.6143	8.5155	8.5778	7.8269	8.5761	7.2724	7.2846	8.0808	7.5512	7.2533	7.2580	6.8233	6.8360	7.8435	7.3070	7.9176	8.1777	7.6408	7.1145	7.7331	7.3753	7.0945	8.5675	7.4356	8.4141	8.2855	7.1237
SSFA2	11.1920	9.5769	10.7386	11.6487	11.0659	10.8649	10.8332	10.8637	11.7777	11.5094	11.6442	10.5301	10.1600	9.9243	9.0718	11.6833	9.6899	9.5759	11.3891	9.6371	11.0927	11.4807	11.2428	9.0651	9.9894	10.6897	10.6023	11.0588	11.5592	11.2658	10.3874	11.5654	11.7002	11.6634	10.3689	10.1454	11.2275	11.9872	9.5185	10.6000	10.4100	12.0186	10.8737	10.4973	11.8892	10.0927	10.2444	12.4259	10.7192
FEM1C	9.3481	8.3864	9.8889	8.9595	9.1861	9.4639	9.3564	10.0596	9.6614	9.1402	9.1972	9.8745	10.4627	9.4042	9.5744	8.9859	8.4178	8.9558	9.4136	9.0485	9.6108	9.8635	9.8687	8.4768	8.7388	9.4048	9.6428	9.6309	10.1643	9.6017	9.4936	9.7583	9.0229	9.3339	10.0084	9.1378	11.0106	9.2808	9.4982	9.2588	9.6488	9.4356	9.4620	10.2493	9.3673	9.5480	10.5024	9.4368	9.1782
TERF2	8.5772	8.6500	8.8959	9.2543	9.3060	8.8390	9.0310	9.3282	9.0727	9.0997	9.0942	8.9326	9.3311	8.7386	8.7648	9.0342	9.1453	8.9474	9.2529	8.9086	8.8278	8.8976	8.8605	8.1650	8.9646	8.9252	9.2798	9.0881	9.4408	9.4953	8.7112	9.0659	8.7245	8.7075	9.2051	8.7699	9.1969	9.2160	8.8785	8.7778	8.3022	8.7227	9.1264	9.4629	8.9592	8.7913	9.3384	9.4024	9.0266
TERF1	8.8073	8.4030	8.5806	9.2737	8.9005	9.0534	7.4223	9.0669	8.5960	9.4308	9.4277	9.2593	9.7778	8.0872	7.7145	9.2580	7.5637	8.8288	9.1681	8.7248	9.3271	9.0155	8.6260	8.3011	8.5510	8.9566	8.7146	8.8808	9.1614	9.1443	9.2811	9.1649	8.4829	9.3441	9.2443	8.9154	8.6834	9.2108	8.5753	8.6401	9.8179	9.3238	9.3463	9.5649	9.2287	9.1235	8.5396	9.1165	8.9619
ASF1B	4.0716	7.8110	5.8564	4.1343	4.9056	6.5332	7.9077	8.6231	5.9577	4.3431	5.0828	4.5710	7.1462	6.8007	6.7118	3.9206	5.2622	7.6076	3.1378	6.3062	6.8316	6.2645	4.0612	6.0912	5.6935	5.7081	5.6168	6.9788	5.1600	4.6415	5.9647	6.1916	5.2943	5.4641	8.0848	6.2352	5.1670	4.0715	7.3127	6.1607	7.8533	5.8572	6.7176	8.2276	8.2437	5.9608	4.8955	4.7820	7.2239
LOC344595	4.2931	6.0332	6.2046	7.6397	7.4329	7.1769	5.0998	6.4054	7.5533	7.4523	6.3658	5.8960	3.5322	5.8136	6.4401	6.7859	6.2802	6.7448	7.6987	4.9372	5.7554	7.2233	6.3123	6.5408	5.3883	5.6580	6.8626	6.6436	7.1484	6.4839	6.9743	7.1520	6.9096	8.5395	4.6500	6.8795	7.1783	7.3238	4.9077	6.4503	6.0289	8.5539	6.9091	6.5964	6.0677	6.4654	6.7419	7.4983	6.4209
GOLGA8E	0.0000	0.0000	0.0000	0.0000	0.0000	0.0000	0.0000	0.0000	0.0000	0.0000	0.0000	0.0000	0.0000	0.0000	0.0000	0.0000	0.0000	0.0000	0.3546	0.0000	0.0000	0.0000	1.6287	0.0000	6.6795	0.0000	0.5231	0.0000	0.0000	0.0000	1.3005	0.4539	0.0000	0.0000	0.3565	0.5234	0.0000	0.0000	0.0000	0.0000	0.0000	0.0000	0.0000	0.4297	1.5716	0.0000	0.0000	0.0000	0.4868
NDUFAF1	9.5902	8.9908	9.1523	8.8847	9.0564	9.1210	9.5121	9.0966	9.3216	8.8894	8.9877	8.7173	9.4683	9.5183	9.6682	8.9360	9.1978	9.3659	9.0203	9.4035	8.5715	8.9577	9.2148	9.6088	8.9835	9.3477	9.1201	9.1424	8.9704	8.9865	9.1469	8.7892	8.9367	9.0506	9.3608	9.2846	9.1385	8.9920	9.4646	8.8175	9.5339	9.4174	9.5567	9.3002	7.6548	9.4465	9.1189	8.0833	9.4994
GOLGA8G	0.5510	0.0000	0.0000	1.1549	1.7596	0.0000	0.0000	0.0000	0.0000	1.5047	0.0000	0.3737	0.0000	0.6098	0.0000	0.7569	0.0000	0.4959	0.0000	0.5351	0.0000	0.7360	0.4316	0.0000	4.6145	0.6391	0.5231	0.4125	0.0000	0.3583	0.4497	0.0000	0.0000	0.0000	0.3565	0.0000	0.0000	0.0000	0.6204	0.0000	0.0000	2.3584	0.0000	0.0000	0.7290	0.0000	0.0000	0.0000	0.4868
FEM1A	9.9659	11.9104	10.8360	9.9032	9.5126	11.4643	11.5042	10.8407	11.0288	9.9354	9.6048	10.8987	10.9015	10.9337	11.3777	9.6932	10.9787	11.4869	9.8735	11.0786	11.0454	10.7248	10.9572	10.9844	11.3941	10.1255	10.5794	10.9000	9.6833	9.8347	10.7143	10.6059	10.3777	10.3665	10.5610	11.1070	10.7525	9.9190	11.4320	10.9638	10.6443	8.4178	10.8784	10.8324	9.5211	10.4700	10.9641	9.7504	11.0634
GOLGA8A	9.1766	8.5690	9.6855	8.7266	9.4875	8.2586	8.3207	7.9443	10.0597	9.4780	7.8324	8.8257	10.0993	8.1148	10.0136	8.5411	9.5976	9.0769	9.0479	8.0791	9.1931	8.2692	8.3748	11.1104	10.1176	9.0322	9.7674	7.0236	9.2534	8.4889	7.7964	8.6501	8.2426	9.0668	8.2493	9.6020	8.9443	9.4813	9.0285	8.1905	9.3752	10.3213	8.3243	9.3409	9.6624	8.4584	9.7011	10.1165	7.2734
GOLGA8C	0.5510	0.0000	0.0000	2.9536	4.0892	0.8158	0.0000	1.3760	1.1565	2.4840	0.0000	0.0000	0.4921	1.0372	0.0000	0.4275	0.0000	0.0000	0.3546	0.0000	0.7836	0.4145	3.9996	0.0000	10.3247	0.5320	3.2177	1.2167	0.7986	0.3583	3.4909	0.7986	0.5360	0.4338	3.7370	0.0000	1.3232	0.7814	0.6204	0.4933	0.7811	3.7863	0.4218	0.7604	0.4100	1.4534	0.6452	0.4221	0.4868
GOLGA8B	7.2362	8.1470	8.2995	8.5009	9.4195	7.8753	9.3055	7.8427	8.7676	7.5928	6.6215	7.9100	6.9515	7.9679	9.9524	8.3606	7.9050	8.6190	8.1345	7.6690	8.5509	7.2676	9.0518	10.3126	9.1774	8.6099	9.0265	6.6952	6.3828	8.2639	7.9936	8.7188	7.4742	8.2778	7.7246	8.9050	8.6242	8.7107	9.2136	7.8336	7.3002	9.1586	8.1490	9.3089	8.6988	5.1072	8.5635	8.5543	8.0304
MARCH11	3.1549	3.7515	7.7157	0.0000	0.4232	5.2860	5.7381	5.0579	0.0000	1.5047	1.6380	6.5014	5.8658	3.5908	4.8767	2.2614	7.1429	4.3709	0.0000	4.3756	8.4928	6.1475	6.8933	7.2144	5.9232	2.6669	0.0000	4.5141	0.4539	0.6450	6.7767	5.5034	2.9539	6.4477	6.6632	6.4810	0.0000	0.0000	3.3413	6.0760	0.0000	0.0000	5.3359	5.9558	0.0000	3.6708	7.8873	0.0000	6.2715
MARCH10	7.2101	8.1174	8.2910	7.0707	6.6588	7.7431	7.9843	7.3082	1.2283	6.5575	5.0116	6.0346	6.6921	9.0815	7.0423	6.6773	8.0028	8.5127	6.6464	9.0758	7.3257	7.4523	8.0156	7.8369	8.4052	7.9460	2.2451	7.9793	5.5847	4.0004	7.2619	8.4462	8.2121	6.1461	5.9825	7.0874	0.0000	5.8681	8.0112	7.7886	5.6262	7.5721	8.1093	7.4555	1.2109	5.4598	7.3358	2.5735	8.8077
LOC100125556	3.9339	7.0168	7.1080	6.5054	6.7523	8.1627	4.8805	6.8903	6.1674	6.0479	6.0546	8.4627	5.1834	6.2878	4.4426	6.2879	7.7714	5.2493	6.6211	4.2006	5.1046	7.4273	6.7777	7.1272	6.8329	7.1419	6.0988	7.1681	6.0691	6.1803	6.3798	8.1548	6.6604	6.3722	4.6518	6.2456	6.2659	6.0917	3.9520	5.7352	4.4636	6.4093	6.7712	5.1664	3.7296	5.8436	3.9559	5.2689	6.9286
CT45A1	0.0000	0.0000	0.0000	0.0000	0.0000	0.0000	0.0000	0.0000	0.0000	0.0000	0.0000	0.0000	0.4921	0.6098	0.0000	0.0000	0.0000	0.0000	0.0000	1.2309	0.4443	0.0000	0.0000	0.0000	0.0000	0.0000	0.0000	0.0000	0.0000	0.0000	0.0000	0.0000	0.0000	0.0000	0.0000	0.0000	0.0000	0.0000	0.0000	0.0000	0.0000	0.0000	0.0000	0.0000	0.0000	0.5206	0.0000	0.0000	0.0000
PTOV1	10.3886	12.4605	11.6403	11.3334	11.6795	11.3958	12.0858	11.4495	10.7602	11.2162	11.2472	10.9943	11.5540	12.0062	12.6808	11.4306	11.0052	12.6512	11.2611	11.9587	10.5448	11.3400	11.0276	12.7432	12.3431	10.9371	10.8420	11.5980	11.0244	11.2960	11.6542	11.6118	10.6151	10.7188	10.3989	12.0747	9.8648	11.4265	11.6666	11.6747	11.5774	11.0340	11.5684	11.3342	11.2223	11.6933	11.1089	10.8081	11.9291
CT45A3	0.0000	0.0000	0.0000	0.0000	0.0000	0.0000	0.0000	0.0000	0.0000	0.0000	0.0000	0.0000	0.0000	0.0000	0.0000	0.0000	0.0000	0.0000	0.0000	0.0000	0.0000	0.0000	0.0000	0.0000	0.0000	0.0000	0.0000	0.0000	0.0000	0.0000	0.0000	0.0000	0.0000	0.0000	0.0000	0.0000	0.0000	0.0000	0.0000	0.0000	0.0000	0.0000	0.0000	0.0000	0.0000	0.0000	0.0000	0.0000	0.0000
CT45A2	0.0000	0.0000	0.0000	0.0000	0.0000	0.0000	0.0000	0.0000	0.0000	0.0000	0.0000	0.0000	0.0000	0.0000	0.0000	0.0000	0.0000	0.0000	0.0000	0.0000	0.0000	0.0000	0.0000	0.0000	0.0000	0.0000	0.0000	0.0000	0.0000	0.0000	0.0000	0.0000	0.0000	0.0000	0.0000	0.0000	0.0000	0.0000	0.0000	0.0000	0.0000	0.0000	0.0000	0.0000	0.0000	0.0000	0.0000	0.4221	0.0000
CT45A5	0.0000	0.0000	0.0000	0.0000	0.0000	0.0000	0.0000	0.0000	0.0000	0.0000	0.0000	0.0000	0.0000	0.0000	0.0000	0.0000	0.0000	0.0000	0.0000	0.0000	0.0000	0.0000	0.0000	0.0000	0.0000	0.0000	0.0000	0.0000	0.0000	0.0000	0.4497	0.0000	0.0000	0.0000	0.0000	0.0000	0.0000	0.0000	0.0000	0.0000	0.0000	0.0000	0.0000	0.0000	0.0000	0.0000	0.0000	0.0000	0.0000
CT45A4	0.0000	0.0000	0.0000	0.0000	0.0000	0.0000	0.0000	0.0000	0.0000	0.0000	0.0000	0.0000	0.0000	0.0000	0.0000	0.0000	0.0000	0.0000	0.0000	0.0000	0.0000	0.0000	0.0000	0.0000	0.0000	0.0000	0.0000	0.0000	0.0000	0.0000	0.0000	0.0000	0.0000	0.0000	0.0000	0.0000	0.0000	0.0000	0.0000	0.0000	0.0000	0.0000	0.0000	0.0000	0.0000	0.0000	0.0000	0.0000	0.0000
RASSF7	9.5522	9.3674	10.2078	10.9955	11.3253	9.3467	11.3402	9.5813	10.4953	10.6487	9.5851	10.0654	10.4480	10.8944	11.0744	10.6787	11.0075	8.8862	11.2463	9.8022	9.3866	8.9126	10.3482	10.8239	10.1650	10.4546	10.6689	9.0986	10.2570	10.9399	8.9782	9.4276	9.1988	9.5390	8.1560	10.2455	9.4022	10.8170	11.2348	10.2919	10.1711	11.7023	9.3516	9.2534	7.6572	9.8568	9.9737	10.3553	8.5570
CT45A6	0.0000	0.0000	0.0000	0.0000	0.0000	0.0000	0.0000	0.0000	0.0000	0.0000	0.0000	0.0000	0.0000	0.0000	0.0000	0.0000	0.0000	0.0000	0.0000	0.0000	0.0000	0.0000	0.0000	0.0000	0.0000	0.0000	0.0000	0.0000	0.0000	0.0000	0.0000	0.0000	0.0000	0.0000	0.0000	0.0000	0.0000	0.0000	0.0000	0.0000	0.0000	0.0000	0.0000	0.0000	0.0000	0.0000	0.0000	0.0000	0.0000
LPPR5	0.0000	0.0000	0.0000	0.0000	0.0000	0.0000	0.0000	0.0000	0.0000	1.5047	0.9300	0.0000	0.0000	0.0000	0.0000	1.0249	0.0000	0.0000	1.2589	0.0000	0.0000	0.0000	0.0000	0.0000	0.0000	0.0000	0.0000	0.0000	0.0000	0.6450	0.0000	0.0000	0.0000	0.0000	0.0000	0.0000	0.0000	0.0000	0.0000	0.0000	0.0000	0.0000	0.0000	0.0000	0.0000	0.0000	6.7789	2.3445	0.0000
LPPR4	2.4986	3.7515	5.0081	3.0096	2.1403	0.8158	3.3121	4.7295	1.6558	4.0549	3.8954	5.4259	3.0561	4.3918	2.5472	4.9864	4.8998	3.5442	1.5609	4.6322	5.0488	3.9979	4.6273	1.6218	2.7310	2.6669	0.9061	4.5348	1.5103	1.0892	4.7137	3.5048	3.1124	2.0555	2.2154	3.6286	2.5564	3.4676	3.8514	2.9876	3.5131	3.0756	3.2970	3.6778	1.2109	2.7334	1.4287	3.3473	3.9863
LPPR3	0.0000	0.5159	0.5379	0.9411	0.4232	0.0000	0.0000	1.5823	0.0000	0.0000	0.3805	0.0000	0.0000	0.0000	0.0000	0.4275	0.0000	1.1575	0.3546	0.5351	0.0000	0.0000	0.0000	0.0000	0.0000	0.0000	0.0000	1.2167	0.4539	0.3583	0.0000	0.0000	0.0000	0.0000	2.0298	0.5234	0.0000	0.4430	1.3852	0.0000	0.0000	0.0000	0.0000	0.0000	7.2839	0.0000	0.6452	2.2446	2.7265
LPPR2	7.3141	9.6342	7.5860	8.3585	9.7618	7.5074	8.6603	9.6177	8.4477	8.3960	8.4703	8.8294	7.1211	9.1501	8.8430	8.5637	9.7798	8.1438	8.9143	8.8268	7.8366	8.4043	8.1111	8.0224	9.5572	7.7273	8.5595	9.4254	8.4048	9.2138	9.0832	7.9710	6.9203	7.0193	8.9229	8.8224	8.3907	8.7291	9.1939	9.4484	7.3068	8.8623	7.4444	8.4414	10.4523	8.4058	7.6847	9.4984	7.8313
HBII-52-27	0.0000	0.0000	0.0000	0.0000	0.0000	0.0000	0.0000	0.0000	0.0000	0.0000	0.0000	0.0000	0.0000	0.0000	0.0000	0.0000	0.0000	0.0000	0.0000	0.0000	0.0000	0.0000	0.0000	0.0000	0.0000	0.0000	0.0000	0.0000	0.0000	0.0000	0.0000	0.0000	0.0000	0.0000	0.0000	0.0000	0.0000	0.0000	0.0000	0.0000	0.0000	0.0000	0.0000	0.0000	0.0000	0.0000	0.0000	0.0000	0.0000
PMS2L4	5.7555	5.9850	5.1798	5.9620	6.0834	5.5428	2.6503	5.1254	6.1634	6.0496	6.4429	5.3959	4.3584	5.2007	5.4566	6.1003	5.3106	5.9282	6.0608	4.9789	3.9474	5.6512	5.5232	5.5668	5.9887	5.5106	5.7863	5.6341	6.2348	5.5089	5.1451	5.7009	5.7208	6.3141	5.9104	4.5691	6.0105	5.9647	4.7438	4.6933	5.4628	6.8754	5.9805	5.6616	4.3029	4.8488	4.4131	5.3967	5.4038
SPRY2	7.6643	7.6990	8.4299	9.4133	8.8102	7.9144	8.2338	7.3161	7.7287	9.4066	8.6282	7.5423	8.1138	6.8801	7.5160	9.0427	8.1175	8.0905	8.7249	8.4452	8.5285	8.9324	7.4994	7.5058	7.9332	7.9902	8.2305	7.4766	10.9076	9.7945	8.2612	8.0456	8.3834	8.2908	7.2620	8.2439	9.6710	10.2360	8.0808	8.1681	5.6602	9.2416	7.7859	7.4033	8.6804	7.8211	7.5126	10.4872	8.0081
RSAD2	5.7049	4.4354	7.2558	6.9031	6.2670	4.8456	7.2250	5.7456	6.4023	7.4859	7.7417	6.4487	5.9055	5.7013	6.3694	7.2022	7.2892	4.5833	8.2486	7.0939	6.8039	7.2739	7.8309	5.0977	5.8892	7.4093	5.7041	6.1996	7.0830	5.5701	6.8100	5.9797	7.1155	7.2261	5.7086	6.5832	7.7360	7.6753	7.8348	6.2484	7.1294	9.4069	4.9166	4.7561	3.4412	6.6885	7.2601	7.7537	4.2217
RSAD1	9.3796	9.5256	8.7507	10.5904	10.4923	9.1131	9.7090	8.8841	10.6301	10.1675	9.6794	9.1916	9.3510	8.9014	9.6309	10.0166	10.2134	9.5141	10.5886	8.9962	9.6175	8.7437	9.4801	9.7372	9.6453	9.2560	10.7535	9.2615	9.5804	9.6547	8.5986	8.9478	9.8660	9.9888	8.6055	9.1655	10.9737	10.3020	9.5363	9.3446	9.6845	10.6515	9.1282	8.9220	9.0550	9.0732	9.4853	9.5865	8.6217
ATP5C1	12.8524	11.8201	13.3304	12.6376	12.6100	12.0863	11.4148	11.7705	13.1209	12.7043	12.2651	12.1397	11.9066	11.9943	12.5890	12.3749	12.5917	12.0260	12.7944	12.0334	12.5831	11.8489	12.2485	12.7531	12.6520	12.2506	13.3165	11.6089	12.6697	12.2845	11.7015	11.5445	13.4978	11.9689	12.3455	11.6896	13.2541	12.8732	12.2882	11.4357	12.4909	13.2555	12.2812	11.8112	11.6701	12.1245	11.6131	10.8923	12.0205
NFS1	9.7933	10.6219	10.3298	9.6974	9.8761	10.9020	10.7769	10.7271	10.6278	9.9149	10.1068	10.8214	9.5330	10.7096	10.3545	10.4029	10.8256	11.0312	9.4837	10.4789	10.3199	10.3943	10.8010	10.5214	10.1078	9.7876	10.4235	10.8060	9.5601	10.1103	10.6854	10.4768	10.1481	10.6771	10.9111	10.3288	10.1344	9.9222	10.5364	10.3394	10.5610	9.4746	10.8556	10.3685	9.6647	10.4762	10.4539	9.2449	10.4619
CHD3	11.2527	11.4109	10.9077	12.0214	12.9241	11.2976	10.4617	10.8025	11.5333	11.6571	11.6480	11.1593	11.6542	11.0769	10.5904	11.5080	10.8938	11.7432	11.9366	11.1050	10.9527	11.2736	10.4351	10.5316	10.7335	10.7759	11.3166	11.3043	11.5636	11.9160	11.3433	10.6192	10.9812	11.1103	11.5395	11.2614	11.1830	11.5587	11.1923	11.6275	10.1402	10.6548	10.4093	10.5597	11.9091	10.9826	11.1111	12.3182	11.0713
CHD2	11.6893	11.3995	10.6610	10.4770	10.7254	11.2441	11.7048	11.2254	10.6591	10.4798	11.0024	11.4052	12.0843	11.2530	11.1836	10.8337	11.2556	11.2547	10.4581	11.2262	11.6896	11.5096	11.4085	10.9499	11.3257	11.7159	11.0982	11.3046	10.8821	11.1679	11.3702	11.8008	10.9709	11.0002	11.6447	11.1484	11.4054	10.3985	11.2202	11.2736	11.2712	9.7892	11.4528	11.3202	10.9477	11.2765	11.2475	11.7230	11.3714
CHD5	11.1992	6.5123	6.7682	5.0398	4.7128	5.6229	4.3279	1.5823	4.3034	4.7403	3.7082	8.6720	3.8896	2.9707	5.9681	5.2445	9.4295	9.7469	5.6450	9.0263	8.4324	8.7681	3.6845	10.9947	6.3462	5.1610	7.5381	5.1468	6.4816	6.4930	5.6338	4.0787	10.7584	2.5633	2.6613	9.8201	7.0736	5.3664	1.6551	3.5861	1.0549	2.4701	5.7266	5.8982	1.9850	8.0677	2.7312	6.5514	8.0568
CHD4	12.5824	12.3932	12.2579	11.8756	12.4818	12.4232	12.4409	12.4767	12.8126	11.8433	12.4052	12.6250	12.0946	12.5707	12.3632	12.0368	11.9073	12.5275	12.1259	12.3403	12.4703	12.6579	12.4717	12.2603	12.3304	12.4763	12.2630	12.6574	12.6102	12.7455	13.0078	12.5244	12.4112	12.9005	12.4778	12.2189	12.0783	11.9027	12.4653	12.5092	12.4850	10.8235	12.7014	12.5301	13.7854	12.5416	12.3089	12.1274	12.2901
CHD7	7.8989	9.0575	9.2940	8.5179	8.6158	9.6522	8.1763	9.1082	8.3424	8.7064	8.9111	9.4501	10.0853	7.7061	5.7811	8.5962	7.7772	9.1967	8.7419	8.6829	8.6897	9.6999	8.8475	9.3850	8.9578	8.4425	8.2030	9.4617	9.2358	9.4948	9.6364	9.5691	6.2589	8.2876	9.1306	9.4623	7.8554	8.2898	8.6678	10.0569	9.6299	7.3361	10.0097	9.7931	10.3291	8.8937	8.2765	9.1897	8.5769
CHD6	9.3887	10.0672	9.3441	10.1775	10.3344	10.5167	9.4789	10.4876	9.5861	10.1524	9.9733	10.7710	8.3991	10.3777	9.5977	10.1544	9.2233	9.9973	10.4087	9.8493	10.5955	10.5488	10.3027	9.7776	10.1035	10.1232	9.1789	10.3381	9.6975	10.0090	10.5302	10.4461	9.4063	10.3515	10.5093	10.0186	9.5432	10.2493	9.2005	10.2078	9.8687	9.1966	10.2631	10.5132	10.6376	9.9928	10.3107	10.6569	9.3923
CHD9	10.1270	9.0633	10.0322	10.3145	10.3029	10.5714	9.5780	10.1611	9.8884	10.3996	10.2239	10.9617	9.5950	9.7884	9.2948	10.2330	9.2898	9.5759	10.4051	9.7046	10.4884	10.1718	10.2774	9.2189	9.0126	9.7634	9.4134	9.9404	9.9356	10.1103	10.0023	10.8116	9.9011	10.4088	10.5592	9.6499	10.1256	10.0919	9.1577	10.1918	9.2750	10.4968	10.1447	10.6067	10.0568	9.8822	10.5202	10.7158	10.1374
CHD8	10.0043	10.1907	9.7160	10.1560	10.6077	10.2021	10.2322	10.3293	10.5084	10.1721	10.3771	10.9373	10.0459	10.3863	9.8414	10.2139	9.9869	10.4138	10.2994	10.0660	10.2857	10.2563	10.6485	9.9949	10.4584	10.3302	9.9658	10.4337	9.8891	10.3784	10.3604	10.5987	10.3971	10.4525	10.7896	10.0600	10.1348	10.0914	10.0197	10.3303	10.3273	9.2573	10.3178	10.5520	10.3276	10.1290	10.3548	10.7315	10.2329
SGCA	3.2284	3.6563	2.3411	1.7880	3.3984	1.3338	3.7641	1.5823	0.0000	5.7381	4.5253	4.1097	2.0881	4.3176	4.2993	4.4394	5.1061	0.4959	2.7764	3.3191	2.6804	3.3672	2.7180	3.1073	3.5617	3.8897	1.2085	3.3603	4.4643	5.1103	4.4005	3.7224	3.6144	2.7251	3.7063	4.7203	0.0000	5.2621	3.9041	4.4727	2.1991	3.8701	2.6072	3.1668	7.7460	4.4504	3.8045	7.6279	4.1255
LOC121838	11.9078	5.9948	10.6086	9.9713	8.6382	2.4756	1.9419	0.8462	2.7073	8.9736	3.6400	9.3549	3.3137	0.0000	0.7589	7.3860	3.1488	0.0000	10.1006	8.4057	10.6759	1.5834	1.4561	1.9146	0.5557	8.8644	4.0646	0.0000	10.5760	8.0535	4.6729	9.9403	7.4447	9.0535	1.6971	1.2090	3.8221	10.6656	6.2924	7.9736	0.7811	9.5167	2.6855	0.4297	3.4412	1.2041	0.0000	4.4192	0.8501
CAP1	12.1737	11.1853	12.1169	12.4587	12.4988	11.3509	11.0769	11.5524	12.3510	12.5485	12.4600	11.6382	11.5282	11.5802	11.2887	12.3101	11.6120	11.2007	12.5062	11.5775	11.7295	11.8176	11.9155	11.2690	11.4678	11.8838	11.9979	11.6766	12.7819	12.7139	11.7469	11.4368	12.6631	11.4809	11.5386	11.6419	12.2197	12.5886	11.7285	11.6977	11.5806	12.8613	11.3593	11.2760	13.1034	11.9439	11.7386	12.5916	11.2485
[truncated: 19,435 more rows]
[truncated: 42 more columns]
