# Supplementary material for: Comprehensive Multi-Omics Identification of Interferon-γ Response Characteristics Reveals That RBCK1 Regulates the Immunosuppressive Microenvironment of Renal Cell Carcinoma
Source: Front Immunol. 2021 Nov 2;12:734646. doi: 10.3389/fimmu.2021.734646 (PMC8593147; doi:10.3389/fimmu.2021.734646)
Supplement: Supplementary file 9 [file DataSheet_9.zip › TCGA.KIRC.RNAseq_HiSeqV2/HiSeqV2]

sample	TCGA-BP-4162-01	TCGA-CJ-5677-11	TCGA-DV-5566-01	TCGA-BP-5191-01	TCGA-BP-5200-01	TCGA-BP-4347-01	TCGA-BP-4770-01	TCGA-B0-5696-11	TCGA-BP-4762-01	TCGA-BP-4158-01	TCGA-CJ-4887-01	TCGA-B2-4098-01	TCGA-CJ-5676-01	TCGA-CJ-5679-11	TCGA-CZ-5452-11	TCGA-A3-3370-01	TCGA-B0-5712-11	TCGA-B0-5102-01	TCGA-B0-5701-01	TCGA-CW-5584-11	TCGA-CJ-4905-01	TCGA-CJ-5682-01	TCGA-AK-3428-01	TCGA-BP-4760-01	TCGA-B4-5378-01	TCGA-B8-4153-01	TCGA-CJ-6028-01	TCGA-DV-A4VX-01	TCGA-BP-4325-01	TCGA-CJ-5689-01	TCGA-B0-5701-11	TCGA-B0-4691-01	TCGA-B0-4815-01	TCGA-BP-5004-01	TCGA-B0-5402-01	TCGA-CZ-5453-01	TCGA-B0-4701-01	TCGA-BP-5189-01	TCGA-DV-5574-01	TCGA-B0-5117-01	TCGA-CZ-4857-01	TCGA-CJ-4918-01	TCGA-B8-4622-01	TCGA-B0-4693-01	TCGA-DV-5569-01	TCGA-CZ-4866-01	TCGA-B0-5095-01	TCGA-AK-3460-01	TCGA-B2-3924-01
ARHGEF10L	10.5030	10.8969	10.7612	10.2063	10.0616	10.0193	8.4364	11.1427	9.9150	10.7621	10.5819	9.9260	10.0044	10.3362	10.9979	10.7423	10.6467	9.7961	8.6513	10.6163	10.4077	10.0685	9.3890	9.7153	10.3867	10.8980	8.7137	10.9215	10.9416	9.8233	10.6772	10.2691	9.6594	9.2991	9.8968	11.1157	9.8649	10.1609	9.4226	10.5895	9.2335	8.6976	10.4190	10.2926	9.8178	9.9555	9.7329	10.0245	10.3746
HIF3A	5.5283	6.4943	5.7842	5.0063	5.3326	7.6102	6.0422	5.9789	3.7802	7.2039	6.1342	1.9065	7.0069	6.0228	7.8769	6.6559	8.5452	6.0643	6.6301	5.1819	6.3189	5.8488	5.9687	6.9598	8.3516	8.1356	4.8725	8.1938	6.8077	5.3002	8.6367	2.9069	8.7955	6.1586	9.8874	5.8686	7.1709	5.8748	5.7788	3.5880	10.7988	6.8839	7.1498	6.3077	2.7310	4.2530	6.7076	8.5861	4.8861
RNF17	3.8036	0.0000	0.0000	0.0000	0.0000	0.3386	0.0000	0.0000	0.0000	0.0000	0.0000	0.0000	0.0000	0.0000	0.0000	0.0000	0.0000	0.0000	0.0000	0.0000	0.0000	0.0000	0.0000	0.0000	1.9157	0.0000	0.0000	0.0000	0.0000	0.0000	0.0000	0.0000	0.4513	0.0000	0.0000	0.0000	0.0000	0.0000	1.0914	0.0000	0.0000	0.0000	0.0000	0.0000	0.0000	0.0000	0.0000	0.0000	0.0000
RNF10	11.4379	12.2130	11.5478	12.3439	11.5149	11.4065	12.1963	12.3946	11.3734	11.3251	11.7681	11.7520	12.2331	12.3002	12.4976	11.4546	12.1206	11.3375	11.7877	12.1293	11.5912	11.8548	11.2606	11.5207	11.5567	11.8421	11.8864	11.7963	11.2597	12.0629	12.1640	12.3715	11.8814	11.1547	11.6114	11.5612	11.7024	11.6177	11.8156	12.5526	12.1360	11.6540	11.8828	12.0842	11.5848	11.6805	11.6712	11.3146	11.3421
RNF11	11.4180	11.8248	11.3190	10.3413	11.2923	10.9971	11.8936	11.7217	12.2329	11.2993	10.8723	10.4091	10.9653	12.0602	11.6335	11.1285	11.8102	10.7758	11.4109	11.6994	11.3635	11.6299	11.7482	11.6902	11.6626	11.1096	11.5362	11.2383	11.5074	11.5820	11.5128	11.4181	10.8094	10.6028	11.0375	11.6444	11.2719	11.4035	11.6053	11.4698	11.4096	11.4505	11.5086	11.7353	11.4824	11.4642	11.4836	11.3763	11.4407
RNF13	11.1265	10.7779	10.7718	10.4809	10.8360	10.2079	9.7629	10.8412	11.1625	10.6960	10.8856	11.5110	10.6198	10.8172	10.9679	10.9651	10.7033	11.8290	10.8144	10.6184	11.1309	10.6953	11.5960	10.8344	10.7622	11.0278	11.1090	11.3424	11.3753	10.5856	10.7271	10.4707	10.6602	11.1938	10.9124	11.0637	10.7242	11.1376	11.1913	11.6664	10.9043	10.7999	11.1117	10.8870	10.8194	11.3546	10.1444	11.0348	11.1295
GTF2IP1	12.2961	12.5998	12.0973	12.3588	12.3626	12.3707	12.0497	12.4681	12.2640	12.8533	12.8637	12.3096	11.8578	12.6775	12.6877	12.0295	12.4485	12.2266	13.4735	12.4697	12.1972	12.4761	12.0593	11.9838	11.8717	12.4090	12.7572	13.0417	12.5249	12.4554	12.6039	13.3323	12.3335	12.3758	11.8188	12.9722	11.8286	12.1969	12.3447	12.5649	12.9998	12.3935	13.0628	12.1540	11.6298	12.6150	12.9417	11.8953	12.0441
REM1	4.6773	3.3359	5.8107	5.2727	4.7654	5.3366	4.7865	3.9348	7.1177	5.2536	4.2959	3.2090	4.7603	3.9353	4.6053	5.9050	6.6607	5.1466	3.0158	3.8364	7.1998	5.7670	2.8684	7.4965	6.1733	4.9508	5.0034	2.9824	3.6766	6.6607	5.2803	6.5392	5.6395	4.7786	3.5723	5.5961	4.3420	4.3439	6.1747	5.8872	5.4891	6.0969	5.3502	5.0250	6.1558	3.1707	7.2348	5.1704	4.6403
MTVR2	0.0000	0.0000	1.3399	1.6656	0.0000	0.3386	0.0000	0.0000	0.0000	0.0000	0.9166	0.0000	0.0000	0.0000	0.0000	0.8626	0.4256	0.0000	0.0000	0.0000	0.0000	0.6129	0.0000	0.0000	0.0000	0.0000	0.0000	0.0000	0.0000	0.5032	0.0000	2.0000	1.0717	0.6076	0.3724	0.4054	1.9997	0.0000	0.4614	0.0000	1.2821	0.4996	0.0000	0.0000	0.4604	0.0000	0.0000	1.1561	0.0000
RTN4RL2	3.9775	5.5160	5.7842	5.0699	5.2129	5.7940	7.2621	6.1211	5.4623	5.5875	5.6516	5.9740	6.8195	4.0530	4.0686	4.5632	4.0390	6.5435	3.3855	4.0825	7.2629	4.6332	4.7872	5.1242	5.4638	6.1537	5.0446	4.2630	3.1051	6.2662	4.9842	6.5157	5.7519	3.6463	5.6906	5.2475	5.5097	5.0207	5.5308	5.2384	6.2914	6.6483	5.0447	4.5771	4.1327	5.7068	6.6243	4.4918	4.6843
C16orf13	9.8575	8.5733	10.5005	11.5895	8.6052	9.2454	9.1960	8.9564	9.6762	10.2593	10.7682	9.0373	11.1993	8.6488	8.7045	8.9385	8.3375	9.9348	10.2736	8.5013	9.5080	10.7326	9.9356	8.5637	8.6582	11.4086	9.1194	12.0004	9.8299	9.9209	8.5225	11.3971	10.1874	9.7900	10.6983	9.8805	10.0056	9.5606	9.0463	9.4306	9.5707	8.9599	10.1887	9.8723	10.1865	9.9713	9.3769	10.2818	9.8429
C16orf11	0.0000	7.8357	3.2747	0.0000	0.0000	0.0000	0.0000	8.5790	1.8571	0.0000	0.0000	0.0000	0.0000	7.1988	9.0621	0.3480	6.6311	0.0000	0.0000	2.4738	0.0000	0.0000	0.0000	0.0000	0.0000	0.0000	0.0000	0.0000	0.0000	4.9567	8.4229	1.0000	0.0000	0.3355	0.0000	0.4054	0.0000	0.0000	3.1563	2.0224	0.0000	0.0000	0.0000	0.0000	3.1529	0.0000	0.0000	0.0000	0.0000
FGFR1OP2	10.1989	9.2513	8.8500	8.7927	9.8902	9.2466	9.8586	9.3129	9.5579	9.4340	9.0681	9.1287	8.8394	9.3392	9.5152	9.3173	9.1535	8.7720	8.7829	8.8368	9.0599	9.0082	9.3212	8.9232	9.2896	8.9968	9.7690	8.8466	9.4896	9.1973	9.0971	9.3083	9.4405	9.5745	9.2774	9.4294	9.3959	9.2045	9.2431	9.1657	9.0547	9.2489	9.5427	9.8954	8.9784	9.3363	9.1960	9.8386	9.5291
TSKS	0.0000	0.0000	0.0000	1.9623	1.3807	0.8427	2.6598	0.4941	1.9991	0.8983	0.5300	0.7547	1.1111	0.4060	0.9900	0.3480	2.8430	0.0000	0.0000	0.0000	2.0992	1.3717	0.0000	1.0654	1.3451	0.0000	1.2579	0.7027	0.4649	0.8756	1.6616	1.0000	1.6798	1.0338	1.4682	1.7099	0.8929	0.9660	1.0914	0.0000	0.0000	2.5766	2.0100	0.5434	0.0000	1.6127	1.8134	1.5073	1.3473
ATRX	10.9749	11.4173	10.2393	10.1037	11.1945	10.7529	10.3085	11.2819	10.7491	10.8045	9.9831	10.6497	10.0101	11.3639	11.3287	11.2993	11.1426	10.8068	10.6728	11.1146	11.2839	10.5511	10.2937	10.8761	11.2950	10.1799	11.3618	9.7293	10.9273	10.6763	11.5183	9.9894	10.5047	11.1165	11.3587	10.7054	10.3907	11.3422	10.9787	10.3866	10.9833	11.1739	10.9177	10.9285	10.7071	11.1149	10.8793	10.4982	10.7610
PMM2	9.5304	8.8687	10.1515	10.3368	9.7443	10.0103	10.0651	9.1468	8.7241	8.8252	9.8001	9.7152	10.4182	8.9605	8.2223	9.1175	9.1621	9.2788	9.8481	9.5830	8.9373	10.1668	9.0495	9.2836	8.5041	9.8157	9.7746	11.4546	9.5915	9.6774	8.4411	10.4878	10.4117	9.7722	9.8941	9.7402	10.4582	9.4385	9.4529	9.8585	9.4175	9.6133	9.1026	9.2098	9.6798	10.0275	9.7011	9.3736	9.2986
LOC100272146	4.8661	3.9594	4.1982	6.4217	4.3586	5.9127	5.3726	3.8957	4.1281	5.6876	6.5646	6.8205	5.0901	4.2132	4.0686	5.9245	4.3614	6.0955	4.7856	3.9471	3.7907	4.7227	2.3790	4.5598	3.8012	5.4411	4.9611	5.2249	5.5780	4.0395	3.8780	5.9189	6.3861	4.7224	3.9475	3.5493	6.3944	4.9107	4.1050	4.2298	6.2914	5.1434	5.9838	4.7341	4.3343	4.9630	5.5957	6.1123	5.4420
ASS1	9.5944	15.0311	12.2579	11.4623	8.9691	10.7487	11.4995	14.9777	11.2856	11.3696	11.9045	10.3305	11.9912	13.6215	10.8753	10.6716	12.2388	11.2881	9.9816	13.7476	11.1325	10.5009	13.1011	10.3337	10.2466	11.2730	10.1061	11.2551	11.6331	11.9150	12.4477	11.3083	10.7918	11.5343	10.4436	12.0961	11.9134	11.2300	12.1940	8.5727	9.9450	11.5960	10.5147	11.7080	10.8248	12.3629	11.3151	12.0642	10.0755
NCBP1	9.5335	9.8188	9.0397	8.4364	9.8145	9.8827	10.1900	9.4687	9.6885	9.3892	8.8313	9.7742	8.9246	9.5473	9.7644	9.5585	9.5839	9.2190	8.2430	9.7536	9.3967	9.1467	8.8889	9.2006	9.1421	8.7674	9.6052	8.4396	9.3570	9.4243	9.4409	8.8392	9.1438	9.7243	8.8274	9.1617	9.4561	9.0982	9.4954	9.6143	8.9852	9.5898	8.8289	9.5227	9.3417	9.5556	9.2362	9.2412	9.5757
ZNF709	5.7837	7.4776	6.0629	6.4459	6.4793	6.6616	5.8066	7.1774	7.2587	6.8460	6.7485	7.0916	6.7119	7.2366	7.2899	6.9191	7.2245	7.1864	5.0137	7.4056	6.8869	7.0927	6.5459	7.1531	7.8097	6.5470	6.4086	5.9802	6.7780	6.6063	7.5334	6.2192	6.1151	6.8800	6.7175	6.6101	6.0840	6.4238	6.6239	6.9122	6.8163	6.9286	6.7584	6.6992	6.3545	6.5905	6.7363	6.5973	6.6910
ZNF708	7.4466	7.1331	6.4046	6.7573	6.5955	7.6219	5.6925	6.6589	6.7570	7.2332	7.0534	7.6804	6.4307	7.0333	6.5089	7.6210	7.0412	7.5301	6.4759	7.1709	6.8978	6.3194	5.4501	6.7850	7.3438	6.8283	7.7219	6.2177	7.6646	6.5937	6.8850	6.9658	7.4245	7.3770	7.0891	7.1077	7.2174	7.0506	6.9351	7.4758	7.0934	6.8939	7.0115	7.4230	6.8158	7.4572	7.8259	7.1463	7.3570
RBM14	9.6277	9.8386	9.8630	9.3643	10.2049	9.8014	9.6261	9.6457	9.5512	9.6184	9.6343	9.6460	9.5592	9.6228	9.6963	9.8259	9.6649	9.8347	8.8733	9.6393	9.5896	9.5152	9.6980	9.4825	9.6861	9.6120	9.3770	9.2901	9.7654	9.4373	9.6583	9.7475	9.7370	9.6174	9.3240	10.1868	9.8370	9.4569	9.2199	9.9169	9.6296	9.7546	9.4268	9.7668	9.7547	9.1574	9.5837	9.8626	9.5653
NCBP2	9.9883	10.5127	10.2849	9.9346	9.6391	9.6912	10.9745	10.4488	10.7777	9.7729	10.0851	10.8332	10.2975	10.6722	10.3488	10.2250	10.5337	10.7162	10.4780	10.5917	10.2344	9.7807	10.2371	10.4767	10.2576	10.1128	10.4289	10.6031	10.3348	10.0762	10.2447	10.4863	10.4908	10.2603	10.0830	10.6714	10.6063	10.1404	10.4905	10.9637	10.3136	10.4114	10.0396	10.3290	10.5144	10.6583	10.4921	9.6184	10.1962
DISC1	8.3287	6.6117	8.1591	8.1320	8.5393	8.7330	7.7183	6.4791	8.5476	8.2652	8.2210	7.8955	8.2386	7.1100	6.3494	8.8120	7.3937	7.4047	8.4623	7.6154	9.3347	8.0985	7.3216	7.8594	9.0142	8.0612	8.3898	7.0999	8.2551	8.4746	7.2128	7.5274	8.3921	8.1894	8.9570	7.6801	8.2661	9.0733	9.3037	6.6023	8.4151	9.1606	9.1465	8.4284	8.4178	8.2603	9.1650	7.8190	8.3896
CAMK1	8.8194	8.7374	9.2118	10.7378	8.9157	9.1898	9.4282	8.6244	9.3280	9.3712	9.2309	9.2554	10.2146	8.7021	8.6159	9.0794	9.1599	8.8591	9.4195	8.9010	9.2992	9.5534	9.4639	8.5648	8.7914	9.7883	8.7762	9.0698	8.9786	9.6545	8.6773	10.2544	9.1918	8.7681	9.1654	9.4671	9.1584	9.4221	9.0981	9.6013	9.0428	10.0841	9.4902	8.9266	9.1813	9.0412	9.8163	9.5060	9.1092
RPL37	12.8794	12.0981	13.4533	15.0614	12.8900	13.3525	15.0780	12.4514	13.8115	13.7084	13.7185	13.0004	14.5376	12.5956	12.4835	12.5491	12.9433	13.9645	13.0248	12.9485	12.9971	13.8839	13.7066	13.1500	13.0677	13.7556	12.8161	14.4378	12.3498	13.4572	12.3972	14.1049	14.3343	13.6463	13.7450	13.3014	13.6842	13.1316	14.0493	13.4081	13.7394	13.5475	13.2297	12.5245	13.8020	12.9797	13.9401	13.8286	13.6781
SPR	9.7296	10.1768	10.1572	9.9993	9.9199	10.3512	9.6471	10.2780	9.1580	10.0150	10.3708	10.4387	10.5047	9.9263	10.2545	9.2071	9.4789	10.1657	10.7599	10.2197	8.9587	10.6735	9.5820	8.7363	7.9385	10.0475	9.3936	12.0260	9.9340	10.4406	9.6485	10.9582	9.8146	9.8166	10.4830	10.1100	9.9666	9.4161	9.1533	10.0280	9.5552	8.9296	9.5028	9.3250	9.3171	10.3016	8.3273	9.3339	9.8011
ZNF700	8.1405	7.9568	7.6296	8.7880	7.5034	8.5435	6.9341	7.6011	7.9471	8.7894	8.4153	9.3438	7.2788	7.9119	8.1127	8.8500	7.5570	8.6245	7.1752	7.7178	7.6080	7.7752	7.6277	7.9855	8.1753	7.9417	8.1256	9.1960	9.0139	7.5891	7.6700	8.6528	9.0822	8.5413	7.7953	7.6051	8.6434	7.8913	7.8816	8.6714	8.5107	8.4054	8.6258	8.3148	7.5389	8.5381	8.8479	8.3647	8.5347
ZNF707	6.7225	7.1143	6.9838	7.2513	6.2653	6.7098	7.3957	7.1022	7.0002	6.9902	7.3605	7.6560	7.1899	6.8625	7.0208	7.0906	7.2860	7.1271	6.9457	7.2377	7.0190	6.6586	5.7230	6.7755	7.1192	7.2192	6.0928	7.2854	7.1192	6.6902	7.1312	6.9069	7.8141	6.4014	6.7534	6.8922	7.4788	6.5243	7.1379	7.9281	7.1719	6.9237	7.0067	6.9546	6.6201	6.8268	7.4814	6.8409	6.7949
CAMK4	4.9309	3.6183	3.4194	5.1892	5.2336	4.8858	6.1685	2.9134	6.0156	5.0617	3.7472	3.2090	4.2899	4.1084	5.6808	4.9288	3.9132	2.4315	3.9237	3.8364	5.4495	4.0311	3.6093	4.1503	4.8131	3.7565	5.8592	1.5274	4.1168	4.7706	5.5704	4.8329	5.2516	4.7923	3.9198	3.7713	5.2903	4.8283	4.8145	2.4026	4.6905	5.5006	4.8201	4.5492	4.0034	3.2068	5.2112	4.1363	5.0961
ZNF704	8.3126	9.0659	8.3873	4.5954	8.7794	8.4074	7.4435	9.3138	8.9606	8.8433	7.2258	6.3833	6.7119	9.0375	8.8758	9.3514	8.8637	8.0075	8.3164	8.6146	9.9381	8.7076	9.6948	8.2688	8.7652	7.7026	7.7187	5.2005	9.7171	7.7236	9.6447	5.6865	6.1750	8.8972	10.0429	8.0309	8.4747	9.4221	8.0531	7.5390	7.0934	8.5541	9.5190	7.8292	7.9097	8.7360	8.0861	9.0139	8.4077
LOC339240	0.0000	0.4477	0.5950	0.0000	0.6180	0.6126	0.7734	0.4941	0.4591	0.5180	0.0000	0.7547	0.0000	0.0000	0.0000	0.3480	0.0000	1.0694	0.0000	0.0000	0.0000	0.0000	0.0000	0.0000	0.3875	0.0000	0.0000	1.5274	1.3339	1.1713	0.0000	1.0000	1.3040	1.3624	0.0000	0.0000	0.5144	0.0000	0.0000	0.0000	0.0000	0.0000	1.8461	1.7168	0.0000	0.2971	0.8783	0.0000	0.0000
GOLGA6B	2.4516	1.0647	2.3459	0.7859	0.3418	2.6530	0.4379	0.4941	0.4591	2.1557	0.5300	2.5388	1.1111	0.4060	0.7290	2.9671	0.4256	1.6768	0.6697	0.0000	0.3770	1.6402	0.0000	0.4482	0.6926	1.3964	0.9468	1.1732	2.5712	0.5032	0.0000	2.5850	2.1062	2.0504	1.3059	1.8463	2.9736	1.2810	0.4614	0.6893	1.2821	0.8700	2.6300	1.2462	0.4604	3.5261	0.8783	1.5073	2.4940
RNF115	8.7457	8.8610	9.0494	8.2257	8.8012	9.1097	8.9189	8.9916	8.5287	8.9238	8.7173	9.0560	8.5601	9.1131	8.7852	9.2702	8.9563	7.8855	9.3314	8.9330	8.8859	8.6229	8.9687	8.7089	9.6842	8.4368	9.0173	7.9630	9.2175	9.1515	9.0538	8.5314	9.0812	9.8773	9.8698	8.9891	9.1912	9.1426	9.2574	7.9920	8.7755	8.9185	8.9011	8.6840	8.6569	9.2748	8.8867	9.5656	9.1512
RNF112	3.1043	2.6075	3.7826	2.9103	2.9910	4.0763	5.3095	3.8556	4.3026	3.2689	3.2377	3.0976	3.8421	2.9068	4.6812	5.4537	5.9477	2.8531	2.9064	4.0498	3.3999	5.4199	1.9264	5.0783	3.9524	5.2887	3.2946	3.3803	3.9135	2.4832	6.0966	4.7279	4.8899	3.9933	4.2451	2.2909	5.8576	2.7988	4.6936	2.4026	4.5506	2.2400	4.1240	2.8882	3.9341	3.3753	6.1833	3.4367	2.6793
ZC3H14	10.1292	10.4862	9.8651	9.5321	10.0714	9.6838	10.3129	10.5626	10.1477	10.0258	9.8006	9.6469	9.6127	10.3417	10.5358	10.2906	10.1686	10.1228	9.1180	10.1839	9.9477	9.4417	9.8241	10.0423	10.1956	9.6640	10.9206	8.9007	10.2869	9.6467	10.3417	9.3465	9.4587	9.8530	10.5124	9.8499	10.1172	9.4781	9.9124	10.1911	10.0746	10.0631	10.0718	10.3005	9.9829	9.7254	9.9900	10.0894	10.1455
SPN	9.8672	6.5792	7.2585	9.5861	9.1416	8.2880	5.8157	6.4988	7.8683	7.8983	9.6573	8.0230	8.4827	7.0440	4.4183	9.6210	7.8615	7.7980	8.2140	8.1055	8.5547	8.3226	7.0667	6.6710	7.1383	7.5392	10.1938	7.4907	9.2548	8.8195	6.6410	8.7364	9.7241	7.8063	8.1056	7.1043	8.6512	8.3566	8.3583	5.0645	8.4705	8.8606	8.6242	9.0824	8.4018	7.4833	8.3900	7.9645	9.9667
HMGCLL1	2.6700	4.2627	2.8330	1.9623	3.2960	5.0329	0.0000	4.5522	6.1357	5.1521	0.0000	0.0000	0.6599	5.3679	3.4412	4.3863	3.6627	0.0000	2.3603	4.4513	5.0024	2.6537	4.7501	3.7425	5.5422	4.7320	0.9468	0.0000	0.0000	2.3713	4.5458	2.7004	0.4513	1.5023	1.4682	1.8463	2.5142	4.3439	4.3646	0.6893	0.9669	3.5039	4.2927	1.2462	2.6469	0.7537	4.5880	5.3110	2.2813
NACAP1	6.3481	5.9573	6.5918	8.1283	6.8640	6.3234	7.4523	6.4457	7.4438	6.8621	6.6752	6.9384	7.3213	6.3504	5.5951	6.4950	6.3140	7.4417	6.5864	6.6283	6.5106	7.1422	7.1473	6.6292	6.5170	7.0636	6.7995	8.0372	6.7323	6.2265	6.0185	7.3837	6.6516	6.5255	7.0954	6.6894	7.0028	6.6426	6.6727	6.9048	7.1719	7.3759	6.7584	7.4609	6.8491	6.4276	6.9713	7.3004	6.6416
LRRTM1	0.5331	3.4363	0.0000	0.0000	0.3418	1.0412	0.7734	3.4866	1.0868	0.0000	0.0000	0.0000	0.0000	2.7760	0.0000	0.0000	4.4088	0.0000	0.6697	3.6308	0.3770	1.6402	0.0000	0.7895	3.3125	0.6268	0.0000	0.7027	0.0000	1.4166	1.4870	1.3219	0.0000	0.0000	0.0000	0.0000	0.0000	0.0000	0.4614	11.0150	0.0000	0.0000	0.0000	0.0000	0.0000	0.0000	0.0000	0.0000	1.5511
GRIN1	0.0000	0.4477	0.0000	1.6656	0.0000	0.8427	1.0454	1.1539	0.4591	0.0000	1.2213	0.0000	0.0000	0.7224	0.7290	0.0000	0.0000	0.0000	0.6697	0.8148	1.3179	0.0000	0.7658	3.1126	2.2318	0.0000	0.0000	0.0000	3.6766	0.0000	0.4442	0.0000	0.4513	0.0000	0.6680	0.7215	0.8929	0.5624	0.0000	2.5607	0.0000	0.0000	0.0000	0.0000	0.0000	0.5434	0.0000	0.6909	0.4710
RBMY1A3P	0.0000	0.0000	0.0000	0.0000	0.0000	0.0000	0.0000	0.0000	0.0000	0.0000	0.0000	0.0000	0.0000	0.0000	0.0000	0.0000	0.0000	0.0000	0.0000	0.0000	0.0000	0.0000	0.0000	0.0000	0.0000	0.0000	0.0000	0.0000	0.0000	0.0000	0.0000	0.0000	0.0000	0.0000	0.0000	0.0000	0.0000	0.0000	0.0000	0.0000	0.0000	0.0000	0.0000	0.0000	0.0000	0.0000	0.0000	0.0000	0.0000
DHX8	9.7841	9.9413	9.6674	8.8773	10.2103	9.7505	9.5239	9.8356	9.6663	9.3362	9.2672	9.8763	9.3354	9.9620	10.2227	9.6749	10.0476	9.4908	9.9867	10.0222	10.2265	9.5019	9.5674	9.8260	9.9775	9.1414	9.6951	8.8969	9.3042	9.8806	10.1463	9.1485	9.6548	9.6446	9.6282	9.8554	9.5181	9.9801	10.1454	8.8293	9.7794	9.9077	9.6272	9.5317	9.7608	9.9861	9.7527	9.2002	9.6753
DHX9	11.7890	12.1340	11.9381	10.5667	12.0160	11.6515	11.5264	12.0018	11.8709	11.3936	11.1078	11.4718	11.2896	12.1371	12.3889	11.6181	11.9877	11.2741	11.5637	12.2019	12.1300	11.6333	11.9524	12.1238	11.9103	11.2913	11.9810	11.1045	11.5516	11.6529	12.0209	11.2521	11.4943	11.8193	12.0369	11.9240	11.7240	11.9033	11.7761	10.8916	11.5695	11.7326	11.6119	11.6014	11.9655	11.8209	11.5114	11.3656	11.8002
LOC441204	6.7940	6.1837	7.1895	5.4974	6.7611	5.8008	5.1457	6.6589	5.5105	8.2388	6.6626	7.8273	6.4404	6.5784	7.1094	5.3320	6.2175	7.0375	7.9363	5.9120	5.2261	7.5654	6.3116	6.8180	6.0242	6.6046	6.0018	5.9658	7.2329	6.6667	7.0274	7.7682	7.6203	6.8344	7.0254	7.4823	7.6881	6.7424	6.5961	7.5485	7.0473	6.2060	7.4177	6.5382	5.9607	7.2343	6.6365	6.1750	7.2402
TCOF1	9.8195	9.3375	9.4852	10.7997	9.6965	9.5899	10.2833	9.2003	8.9551	9.3873	9.9976	9.8060	10.2680	9.2710	9.4584	9.7919	9.6005	10.4567	10.1591	9.3786	9.6195	10.8584	8.7930	8.9069	9.1178	9.9524	9.9996	10.0689	9.1792	9.7985	9.5815	10.4773	10.1677	9.5710	9.3957	9.4597	10.7195	9.9256	9.9979	10.1774	9.9082	9.6865	9.0043	9.6522	10.0742	9.2166	10.1629	9.7217	9.5471
LRRTM3	0.0000	2.2138	0.0000	0.0000	2.1620	0.6126	1.4716	2.0932	0.4591	2.6284	0.0000	0.0000	0.0000	1.7114	0.7290	0.8626	1.9982	0.4502	0.0000	0.4643	0.6755	0.6129	0.0000	0.0000	1.1586	2.0925	0.0000	0.0000	0.8160	0.5032	1.2883	2.1699	0.0000	0.3355	0.3724	0.0000	0.5144	0.3085	1.5284	0.0000	0.0000	0.0000	1.4490	0.0000	1.5259	0.5434	0.5050	0.6909	0.0000
NUP98	10.8574	11.0707	10.8432	10.3267	11.6644	10.8774	11.0097	10.9693	10.8524	10.7272	10.3829	10.8223	10.6277	11.1565	11.3364	11.0022	11.0745	10.3984	10.8582	11.1010	11.3525	10.8423	11.5506	11.0797	11.0637	10.3586	11.4277	10.2976	10.7816	10.9661	11.1054	10.6073	10.9736	11.0640	11.0725	10.9588	11.4263	11.2404	11.0533	10.7147	11.0413	10.9301	10.8442	10.9309	11.3888	10.8610	10.7658	11.0006	11.1140
XPC	10.0462	10.7796	10.0674	10.3299	10.6348	10.0469	10.1015	10.9411	9.7640	10.5623	10.0643	10.2803	10.0890	10.5367	10.3893	10.3075	10.4212	10.2480	9.6075	10.8248	10.2497	10.1534	10.3636	10.2101	10.9288	10.0311	9.4290	9.2490	10.2576	10.0065	10.5476	10.1941	10.0265	10.5027	10.4708	10.4804	9.8596	10.2970	10.3030	9.7457	9.9789	10.2105	10.2469	9.9242	10.0606	10.1989	10.1561	10.1247	10.1257
SLC12A2	9.9445	9.9620	9.2270	6.9970	10.2326	10.9567	9.1309	9.6508	9.5926	10.6037	8.5918	8.4087	9.2705	10.1503	8.9361	10.2161	9.5280	8.6164	8.9881	9.8172	11.0793	9.0229	9.2399	10.0257	10.5803	8.5995	9.4454	7.2561	8.6611	10.1326	9.4598	9.0498	8.6500	10.1271	9.8138	8.9854	9.5265	9.7763	10.3180	10.7779	8.9569	10.4887	9.0380	9.8468	9.5742	8.8809	10.3598	9.2047	9.4932
GRINA	12.0628	12.1783	12.6303	13.0602	11.6615	11.3135	12.4130	12.2674	11.8123	11.8738	12.6300	12.9330	13.0035	11.6474	11.9994	12.1041	11.4711	12.1719	13.4377	11.8317	12.2017	12.5374	12.3174	11.0626	11.2768	12.6982	12.2290	13.8370	12.0897	11.8988	12.2005	12.9904	13.0329	11.3744	12.3928	12.4829	12.4737	12.5541	12.1935	12.8151	12.1333	12.0464	12.3174	12.2515	11.9211	12.5249	12.0487	12.2207	12.1074
LRRTM2	3.5520	3.0493	2.4839	2.6015	4.3957	3.5979	1.2742	3.0619	2.4584	5.1695	2.7592	2.1494	1.9635	4.0810	5.7704	3.0644	3.2069	1.9744	1.7496	2.4738	6.0135	3.3960	2.7229	2.2150	3.9524	4.2855	3.7070	2.2526	3.3399	4.5312	4.3808	2.8074	2.8568	2.9650	5.2406	3.3798	3.6017	3.1865	3.8649	2.9519	2.8491	3.0786	2.9856	2.9747	2.1321	2.5367	3.0949	4.2800	2.9909
NUP93	9.2764	8.9380	9.1630	9.2731	9.2076	9.2684	9.3132	8.9764	9.3232	8.7276	9.1150	9.8646	9.1839	9.1614	10.5662	8.9951	9.3924	9.1012	9.2926	9.6071	9.2502	9.0945	8.5983	9.3438	9.3268	8.7584	9.2261	8.8047	8.8512	9.4515	9.3500	9.5118	9.2325	8.9907	8.2715	9.1007	9.2774	9.1180	9.5288	9.9245	9.1644	10.8172	8.5125	8.8390	9.2757	9.3855	9.2316	8.7960	9.1561
HAP1	0.5331	4.6449	2.4839	1.2918	1.0491	1.3712	1.9400	3.1308	1.3212	1.4478	1.2213	2.1494	2.1636	4.9187	4.7177	3.2823	2.3552	2.6151	0.6697	4.2645	2.7384	1.3717	2.5612	2.6924	2.4096	1.8956	0.9468	0.7027	2.0150	2.5871	4.1944	2.3219	2.4350	1.3624	0.3724	0.9807	2.7158	2.1939	1.0914	7.4559	2.5294	1.1643	2.5255	2.2201	1.0894	1.6127	3.0949	1.5073	0.8255
KLRA1	5.3500	3.6183	3.8858	6.2810	3.6433	6.1461	4.1718	2.6574	2.2469	6.5326	5.4169	5.1159	4.0584	3.8072	3.5260	5.3320	3.3594	5.5922	3.3855	3.4917	3.9664	3.6604	1.6326	3.6618	4.3293	5.3669	4.4813	6.4632	5.4204	3.5154	3.8054	5.9307	6.5647	5.4315	3.9748	3.4671	5.6016	4.4101	4.6510	3.4330	5.7922	4.3539	5.1363	5.7442	3.0907	5.6155	6.4760	5.6301	4.2296
CAMKV	0.5331	0.7889	0.5950	0.0000	0.3418	1.5117	1.0454	0.4941	0.0000	0.5180	0.0000	0.0000	0.0000	0.0000	0.4100	1.5407	0.0000	0.0000	0.0000	0.0000	0.0000	0.6129	0.0000	0.4482	0.0000	0.6268	0.0000	0.0000	0.0000	0.5032	0.0000	2.3219	0.0000	0.3355	0.3724	0.4054	0.8929	0.0000	0.8106	0.0000	0.0000	3.9135	0.0000	0.0000	0.0000	0.2971	1.1746	0.0000	0.0000
SPPL3	10.4828	10.1709	10.3569	10.9216	10.3510	10.1959	10.8136	10.1501	10.1434	10.3404	10.0980	10.1856	10.6792	10.2587	10.2860	10.0715	10.4761	10.7102	10.2117	10.4233	10.3824	10.7357	9.9733	10.4156	10.2017	10.5773	10.9835	11.1605	10.1641	10.0901	10.2205	10.9933	10.5436	10.1905	10.0951	9.8443	9.9604	10.0203	10.5066	11.2574	10.7664	10.1518	10.5341	10.3660	10.1425	10.2629	10.0310	10.0296	9.8930
GOLIM4	10.6742	11.3180	10.2042	8.0358	11.1314	10.6862	9.9755	10.8830	10.6270	10.2295	10.1963	9.1567	9.4865	11.0258	10.1959	10.8348	10.8901	10.1745	10.0802	10.3630	11.6621	10.4107	10.1911	10.3861	10.7650	9.8743	10.0951	7.9410	10.8112	10.3595	10.6447	9.4584	9.7649	11.3526	10.8576	11.0729	9.9722	10.8377	10.7011	10.5547	10.4012	10.9526	10.8295	10.3233	10.3942	10.6994	10.5609	10.2132	10.5206
ZNF646	8.9420	8.6327	9.1120	8.6176	8.7986	8.6153	7.6384	8.5063	8.7254	9.0061	8.9744	9.6895	9.4087	8.5546	8.9205	9.3043	8.6708	9.2247	9.1302	8.6814	9.3111	9.0404	8.5532	8.8293	9.4367	8.8900	9.0416	9.1883	9.1163	8.8035	9.1612	8.6742	9.3172	8.9153	9.7629	9.0522	9.1040	8.7539	8.7251	8.7899	9.3542	9.2000	9.1377	8.5460	8.9413	9.0684	9.1752	8.6270	8.9027
OPA3	9.8037	9.9306	9.6907	9.8545	10.1440	9.9473	8.3018	10.2209	8.6125	9.1578	9.5774	9.4497	9.5682	9.6598	9.9210	9.7541	9.1707	10.1018	9.2568	9.7029	9.5727	9.1098	8.7953	9.0135	9.1782	9.7513	10.1521	9.2490	9.2211	9.3909	9.7992	8.9816	9.0605	9.9247	9.5396	9.7663	9.2942	9.6164	8.8808	10.3539	8.9993	9.5095	9.0427	9.6894	9.5982	10.1041	9.1867	9.2359	9.4683
OPA1	10.6671	11.0030	10.3951	9.8747	10.0927	9.9426	10.7392	11.1979	10.9781	10.0180	10.1731	10.8918	9.6917	11.0326	10.8390	10.7443	10.6660	10.8323	10.5152	10.8342	10.5424	9.7781	10.3728	10.6774	10.7643	9.9357	11.2301	10.4504	11.0126	10.2165	10.8007	9.8657	10.1673	10.7169	11.0402	10.7040	10.3865	10.6842	10.6101	11.2003	10.6846	10.5134	10.5834	10.9983	10.4730	11.0134	10.3685	9.8250	10.5379
RHEB	9.8259	10.0065	9.7277	10.1141	10.0336	9.7729	11.0721	9.7891	9.7102	9.8780	10.3645	10.1502	9.8130	10.3720	9.8343	9.1128	10.1904	10.2899	10.6702	10.2096	9.8917	10.5653	9.9571	9.9470	9.6325	9.8490	10.4109	10.6164	10.3530	9.8914	9.7329	11.2547	10.0346	9.7702	9.5578	9.8207	9.7908	9.8253	10.3720	10.9060	10.1462	9.7433	9.9287	9.5200	9.7520	10.6072	9.8954	9.8559	10.2198
RAB40C	9.9807	8.8989	9.8348	9.9228	9.5223	9.0331	8.2557	8.9421	8.8277	9.6604	10.0432	8.8566	10.0044	8.6157	9.1195	9.2613	8.6413	8.9598	9.0048	8.6381	9.0663	9.1029	9.3754	8.3075	8.6778	9.7603	9.8583	9.7817	9.8750	9.3472	8.8148	9.5236	9.6809	9.5307	9.4796	10.1227	9.3793	9.2566	8.3400	9.7426	10.5583	8.4298	9.0743	9.1936	10.1183	9.1948	9.1794	9.2286	9.2840
RAB40B	8.2652	9.2591	8.3449	7.7012	8.4036	8.3265	8.4829	9.4473	8.5050	8.7880	8.1211	9.1037	7.8821	9.3478	9.1482	7.9486	8.6598	8.5074	8.2082	9.2666	8.7634	8.6910	8.3391	8.8591	9.0389	8.8205	7.8199	9.5988	9.3308	8.1434	8.8725	7.9744	8.1110	8.1712	8.3608	8.4464	8.4035	8.2283	7.9514	11.1064	8.3637	7.9325	8.6740	8.3737	7.9629	9.1197	7.4780	8.3647	7.9435
RAB40A	2.6700	3.1709	2.8330	4.3613	2.2457	3.4311	2.0676	2.9134	2.7269	2.7259	2.6613	3.4090	2.9929	2.2927	3.3969	2.2687	4.4319	3.8629	3.3016	2.9694	2.6031	3.6604	0.7658	3.1721	2.7105	2.6874	3.3613	4.5602	2.1447	2.7748	5.1977	3.1699	4.4308	3.0126	1.7466	2.6303	3.1923	2.5863	3.3286	2.9519	4.1068	3.2134	2.9046	2.6979	2.1321	3.0161	4.6375	2.2282	1.8886
COL7A1	2.6700	6.7002	3.7826	1.2918	3.7617	4.3058	9.9275	3.8143	5.1787	3.0606	2.6613	6.5513	5.7799	8.1697	4.0109	3.9245	7.3297	3.2361	2.3603	9.0909	3.1798	2.7702	4.1543	7.8394	8.1011	3.8135	1.7308	4.8066	2.2637	4.2440	7.4104	7.0056	7.8786	4.3302	4.7815	2.2909	6.2229	3.8899	4.8145	2.8329	7.7599	2.2400	3.5085	3.2766	4.0034	4.2872	8.2440	4.1858	0.8255
MDP1	7.5139	7.3506	8.2370	8.4269	7.2672	7.0335	7.8809	7.4287	8.0524	8.1242	8.1628	7.0349	8.0268	7.3348	7.3692	7.8598	7.4477	8.6628	7.1115	7.2256	7.3494	7.5957	8.5702	7.5662	7.4636	8.5438	7.5385	7.6348	8.1651	7.7550	7.1940	8.4043	7.9333	7.7928	8.2354	8.2453	8.0714	6.8137	7.8386	8.1668	7.7198	7.9326	8.0125	7.5815	7.8540	7.2477	8.0903	7.9850	8.0920
GTSE1	5.8298	2.9165	6.5374	6.1400	5.2025	5.7940	8.4275	2.9134	6.1125	5.3484	6.6939	4.7241	5.5492	3.9043	1.2109	6.1295	3.3594	4.6110	5.7433	5.4180	5.2602	6.2307	4.4133	4.4438	4.8289	4.5429	7.0166	6.2773	6.7830	5.3002	4.7721	6.8704	7.3965	6.1952	5.3172	5.5165	6.5276	5.1030	6.4167	5.4753	7.6164	6.1314	5.9130	4.0085	5.9431	4.4318	7.1394	4.6764	6.2089
FAM183A	1.8806	0.4477	3.9348	4.0817	0.0000	0.0000	0.4379	0.8613	0.8068	0.0000	4.4503	0.0000	3.0943	1.5606	1.5716	0.0000	1.6128	1.5013	1.4709	2.6586	1.3179	3.8310	3.4335	1.4964	0.3875	4.7320	1.2579	5.5488	4.3228	1.4166	1.0578	0.5850	2.9961	1.0338	1.4682	0.0000	3.6517	3.2601	0.4614	0.6893	4.3956	1.9622	4.7979	1.7168	0.8089	1.2462	2.5920	2.0255	2.2813
ARFRP1	9.3185	9.1432	9.6092	9.9261	9.3181	9.1262	9.8386	9.4062	9.2699	9.5804	9.4577	8.9971	10.1856	9.0641	9.2444	9.1679	9.3215	9.6126	8.9524	9.2692	9.1422	9.9446	8.8179	9.2952	9.4315	9.8835	8.5993	10.5767	9.3503	9.5955	9.2016	10.0098	10.0838	9.1158	9.0317	9.4144	9.6776	8.9811	9.3849	9.8528	9.4538	9.2529	9.6200	9.3495	9.4564	9.1704	9.5587	9.3918	9.0871
OVCH1	0.5331	0.4477	0.0000	0.7859	0.3418	1.3712	0.4379	0.4941	0.4591	1.8447	1.2213	0.0000	0.6599	0.4060	1.2109	1.0643	1.0209	1.3015	0.0000	0.4643	0.3770	0.6129	0.0000	0.0000	0.6926	1.8956	1.2579	0.0000	1.3339	0.0000	0.4442	0.5850	1.6798	0.3355	0.3724	1.2003	1.4403	0.7783	0.4614	0.0000	1.2821	0.8700	0.0000	2.0710	0.4604	0.0000	1.4203	2.4059	0.4710
FAM183B	1.2272	1.2961	0.5950	1.9623	0.6180	1.5117	0.7734	0.0000	0.0000	2.0086	2.0381	0.7547	0.0000	0.9818	0.9900	1.3987	1.2463	1.3015	0.0000	0.4643	0.0000	1.0416	0.0000	1.0654	0.0000	0.6268	1.2579	1.1732	0.4649	0.8756	1.9578	1.3219	2.4350	1.0338	0.0000	0.9807	2.4018	0.7783	0.4614	2.8329	0.9669	0.8700	1.6611	0.9372	0.4604	1.2462	3.1640	1.7895	1.3473
PSAP	15.6475	15.1495	14.3761	15.2499	15.6179	14.5828	15.3260	15.3292	15.8075	14.8494	15.0640	16.4155	14.7017	15.2177	15.6344	15.4417	15.1454	14.8313	15.8666	15.1063	15.2179	14.8110	15.3170	15.1937	15.0179	14.5229	15.8190	15.2314	15.2463	15.4340	15.6224	15.4322	15.4038	15.5325	14.5582	15.0842	15.0427	16.0282	15.9488	14.2263	15.6900	15.5090	15.7187	15.1818	15.1742	15.9519	15.0474	15.3013	16.0888
KIAA0831	9.0372	8.9283	8.7181	9.0390	8.6720	8.9690	8.7521	9.1760	8.6773	9.9635	9.2452	9.3530	8.6731	9.2168	9.2507	9.4660	9.0149	8.9996	8.3894	8.9976	9.3246	8.8501	8.7373	9.1566	9.7919	9.1204	9.7064	8.6375	9.6674	8.7231	9.0301	8.5488	8.9449	9.0382	9.4410	8.8489	9.1954	8.7483	9.4123	9.3824	9.7794	9.0904	9.7189	9.0266	8.6835	8.8202	9.5023	9.5633	8.9863
SPPL2A	9.5443	9.9209	9.2611	8.8617	9.3450	9.1104	10.1772	10.0183	9.4515	9.3207	9.3906	9.7701	8.9519	10.0601	10.4957	9.6720	9.6823	9.2015	10.1951	9.9309	9.3420	9.3557	9.2332	9.6090	9.5159	9.1162	9.7047	8.8603	9.5618	10.0211	10.0436	9.3219	9.5985	9.8162	9.7629	9.5297	9.3606	9.8970	9.7615	9.3903	9.0714	9.4863	9.2880	9.5450	9.6824	10.5186	9.1328	9.5372	9.8110
SLC46A1	10.0105	9.9356	9.5930	10.3504	10.2156	9.5799	9.1969	9.9089	9.4370	10.1568	9.8688	9.8650	9.2388	9.4367	10.2407	10.1124	9.4794	10.6511	9.7764	9.2563	9.1680	9.7210	8.1449	9.7455	8.7448	9.1785	9.7020	10.2408	10.2399	9.4180	9.8580	10.2269	9.8003	10.1926	10.1172	9.6720	8.6673	9.8433	9.1476	8.6676	9.5315	9.4282	9.8445	10.1955	9.0851	10.1106	9.7998	9.5688	10.0279
TGFBR2	12.7408	13.2264	12.1457	10.9863	13.0192	13.0469	11.7907	12.9413	13.7445	12.8983	12.1004	11.1492	12.1286	13.5896	12.2331	13.2124	13.4649	10.9002	11.6697	12.8607	13.7493	12.2697	12.8863	13.5828	13.4135	12.9160	12.6749	10.1031	12.5434	13.1621	13.0242	11.2366	11.8506	11.9471	13.2552	13.2921	12.2210	13.1467	13.4118	11.8856	11.8737	13.3090	12.6940	13.0704	12.8561	12.0648	12.7290	13.3103	12.8294
ITGA8	8.1855	9.1496	7.6808	2.6015	8.5507	8.7177	4.9444	8.7557	9.3071	7.8905	6.1879	3.4994	6.8988	9.3384	7.6406	9.2542	11.4211	4.5446	7.7270	7.7839	9.6890	10.5239	8.3266	9.9320	8.9228	7.9417	7.6504	1.5274	8.1160	7.9004	10.4628	6.7682	8.1205	8.6610	9.1885	8.9134	7.4005	8.5031	8.7867	5.8106	6.7346	9.0093	7.9888	7.7790	8.7915	7.5692	8.5630	7.7507	8.5542
ITGA9	8.3605	7.8055	7.1946	5.1603	9.6265	8.3050	6.9508	7.6808	9.7678	8.0935	6.9536	5.4004	7.6309	7.9914	8.5625	8.8233	9.6024	6.5091	7.3156	7.8916	10.4897	9.4828	7.3955	7.9477	9.1689	7.1927	7.9875	4.2150	7.2511	8.3139	9.8418	6.1997	7.4398	8.5514	9.1760	7.7729	6.6680	9.1892	8.9251	7.1914	8.1883	9.2081	8.6035	7.4153	8.0267	6.8894	8.8636	8.6404	8.0525
STK40	10.6067	10.7631	10.6916	9.6369	10.8613	10.6382	9.6736	10.6771	10.2961	10.0826	10.2174	9.4889	9.7257	10.5583	10.0303	10.3689	10.6318	9.5449	9.7138	10.5587	10.6834	10.2456	10.8667	9.8225	9.9250	10.4740	10.3091	9.4707	10.2318	10.4227	10.2816	10.3652	10.4133	9.7641	9.9394	10.5980	11.0226	10.4308	10.2379	10.4737	10.3190	10.3674	10.0902	10.9719	11.0312	9.7509	10.0799	10.2421	10.8146
MYO3B	4.6260	8.5539	3.9822	3.8836	1.0491	3.5335	1.0454	9.3513	3.0213	0.8983	0.9166	0.0000	3.0943	8.5609	10.4097	3.0644	8.2080	4.2437	6.7926	7.7411	1.9949	5.2296	2.8684	9.7855	9.6014	1.6675	6.6675	3.1950	2.4758	4.8354	9.5917	2.8074	5.0584	2.3009	5.1358	0.0000	2.6186	1.6532	4.9080	6.1337	1.5407	3.2764	2.8187	2.2201	3.8613	3.8573	3.3534	1.7895	3.5141
ATP2A1	5.7482	2.0960	3.9822	3.0429	3.0388	5.0337	0.7734	1.7867	0.8068	4.6793	4.2291	3.8822	3.5161	1.8479	1.2109	4.0722	1.2463	4.7743	2.1840	1.0967	2.2874	4.2872	0.0000	1.0654	2.7769	5.7922	1.9195	5.4487	4.5505	1.8092	1.8173	5.8826	6.0764	4.0852	3.0121	2.2909	5.4402	2.4669	0.8106	4.6374	3.9373	1.8002	5.0447	3.8799	2.2508	4.7217	3.0949	4.2800	3.1872
ATP2A2	12.8630	12.6219	12.4120	11.5840	13.0651	12.5156	12.5752	12.1914	12.5690	12.1708	11.9994	12.3256	12.1024	12.4652	12.3814	12.7917	12.6175	12.0836	12.5075	12.3193	12.8470	12.4595	11.8963	12.7712	12.7443	11.8205	12.7866	12.0081	12.5756	12.6340	12.5984	12.7166	12.9962	12.9335	12.3351	12.5597	12.5044	12.9015	12.6619	12.0179	13.2743	12.8667	12.7352	12.9503	12.5348	12.6259	12.5821	12.0733	12.4123
ATP2A3	9.8720	8.7987	9.2978	10.6652	10.2220	10.8248	8.0119	8.6438	10.0182	9.4819	10.0095	9.5616	10.5645	8.5421	10.4380	10.1218	9.8294	8.3784	9.1272	9.0533	10.1417	9.4106	8.5930	9.5280	9.6088	9.7059	10.1921	8.3601	9.2823	9.8933	10.3597	9.4305	11.0907	9.1555	9.4580	9.3556	9.2913	9.1162	9.9437	8.9105	9.5524	10.1006	9.5977	9.8989	10.0126	8.1574	10.1529	9.3229	10.1771
ITGA1	12.0198	11.0379	11.2324	9.9993	12.5294	12.1961	10.5862	10.5826	12.5981	11.9377	11.1292	8.2996	10.7973	11.1572	10.4839	12.0104	11.5570	11.2234	11.4274	11.1143	13.2841	12.1822	11.9700	11.9896	12.1862	11.4792	12.3006	8.4791	11.4435	12.4842	11.9136	10.9856	10.8033	12.5511	12.3637	12.0783	11.4268	12.5575	12.6393	10.9344	11.6493	12.5812	12.0789	11.6902	11.9257	10.0772	12.9102	11.9644	11.7718
ITGA2	10.1228	11.0130	10.0277	8.0036	10.6951	10.8277	8.7931	10.5622	9.7440	10.4956	9.4020	8.3911	9.4487	11.0245	10.8679	9.7172	10.8667	8.7500	9.9630	11.7690	11.0307	10.0806	9.0548	11.5617	11.4216	9.0599	8.6749	8.7257	9.4789	9.7636	10.9229	8.2668	9.2316	10.2926	10.3685	9.7004	9.9423	9.9773	10.7901	8.9787	9.5011	10.4878	10.1303	9.4311	9.5012	8.5003	10.4525	10.1530	9.5649
ITGA3	12.7839	12.6917	13.3537	13.9054	12.6534	12.5969	10.2306	12.4350	12.1388	12.4142	13.4632	14.3010	13.2578	13.1517	11.3710	11.8003	12.9604	12.0898	14.0596	13.4588	11.9593	12.7386	11.8173	13.9058	12.9017	12.0282	12.3873	12.8955	11.7201	12.9555	11.9498	13.9260	13.7264	12.2370	11.3909	11.7108	13.3915	12.9718	13.2832	10.7794	13.2629	11.9850	12.4922	12.4308	13.8014	13.1209	12.9977	12.3594	12.3028
ITGA4	10.7572	7.6037	8.8858	9.1140	10.4764	10.1116	10.1105	7.5636	10.6310	9.9735	9.4554	8.5872	8.8565	8.4847	6.6231	10.7492	8.4486	8.6703	9.2224	8.7986	10.1585	9.6740	8.9443	10.1531	10.1934	8.6771	11.1035	7.9630	10.4933	10.0591	8.4470	9.7168	10.6419	10.1883	9.5854	9.0609	9.8809	10.5765	10.7403	7.7333	10.1836	10.5600	10.2158	10.1920	9.6402	9.0816	10.7912	9.8588	11.1856
ITGA5	12.3316	9.9001	11.9289	12.2892	12.5149	11.8952	13.6477	9.1658	11.9711	11.8053	12.2181	10.0178	13.8499	10.0579	9.8155	11.3160	11.8997	11.6714	12.3041	10.0785	12.9966	12.3089	12.9995	11.4952	12.0556	12.2073	12.6002	10.4798	10.4222	12.7536	11.2663	12.5716	12.0094	12.6190	12.1932	11.7115	12.0812	12.8277	13.0836	10.4935	11.9829	13.3433	12.6467	12.2424	12.8860	10.6152	13.4059	11.8063	10.6727
ITGA6	12.9456	12.1950	12.0178	10.4416	13.1318	13.1332	9.9285	11.8934	12.4938	12.5955	11.9073	11.1129	11.9582	12.2511	11.7760	12.1408	11.7697	11.7102	12.2962	11.9357	13.4925	12.2632	12.6266	12.3872	12.8700	12.9520	11.9953	11.0884	12.5712	11.7640	11.9785	10.3674	11.3823	12.7737	13.0733	12.3481	11.7691	12.9712	12.8928	12.7845	11.1046	12.4678	12.4221	12.3798	11.9431	12.5323	11.7060	12.8063	12.1471
ITGA7	9.5330	8.8394	9.5376	7.9454	8.9722	10.4329	6.7467	8.5744	9.9742	10.6649	8.9093	7.8316	9.6641	8.8131	7.7394	10.2559	11.8182	8.3863	8.0338	8.0508	10.2222	10.6129	8.6368	10.5757	11.3684	9.0407	9.1254	8.2305	8.7769	10.4526	10.7231	10.1649	9.9439	9.7088	9.2144	9.7872	10.0200	9.7240	10.6125	9.7302	10.1030	10.5162	9.6920	9.6407	9.7689	8.3076	11.2144	9.5807	8.2112
TRHR	0.0000	0.0000	0.0000	0.0000	0.0000	0.3386	0.0000	0.0000	0.4591	0.0000	0.0000	0.0000	0.0000	0.0000	0.0000	0.8626	0.0000	0.4502	0.0000	0.0000	0.0000	0.0000	0.0000	0.0000	0.0000	0.0000	0.0000	0.0000	0.4649	0.0000	0.4442	1.5850	0.7946	0.3355	0.3724	0.0000	0.5144	0.3085	0.0000	0.0000	0.0000	0.0000	0.5185	0.5434	0.0000	0.0000	0.8783	0.0000	0.0000
LOC100132288	7.6626	8.6719	8.3939	8.9081	7.9212	7.4645	8.7710	6.8701	7.7018	8.5377	5.9077	7.8446	5.0901	7.2521	6.5141	8.0954	5.7867	8.7203	7.1928	7.8543	6.2694	7.0180	7.0742	7.9434	7.7240	9.5885	7.1824	7.7054	8.1836	7.7007	6.4158	8.4136	9.0566	5.8003	3.4610	7.6937	5.2421	6.1021	7.6921	8.9087	7.9695	8.1954	6.1066	8.5618	7.4854	4.9309	7.8653	6.8175	7.3191
DENND4A	9.5091	9.7181	8.7615	8.1468	9.3355	9.4691	8.7106	9.4685	9.6929	8.8111	8.2922	9.8428	8.1992	9.9287	9.5408	9.6179	9.2814	9.1851	9.5263	9.5112	9.5156	8.5310	9.6223	9.6230	10.0048	8.1156	10.0072	8.5744	9.3614	9.3279	9.5607	8.6745	9.4307	10.0946	9.3347	9.1971	9.3222	10.3975	9.5692	9.0282	9.0124	9.6824	9.3371	9.9055	9.8615	10.1470	9.3427	9.1180	9.7618
DENND4B	9.9607	9.3588	9.4568	9.7685	9.5978	10.0069	9.7874	9.1998	9.0304	9.9940	10.4828	10.1991	9.3051	9.2127	9.3089	10.4177	9.2995	9.3053	8.9451	9.4786	9.6024	8.8648	8.6981	8.8925	9.4537	9.5523	10.0821	9.7132	10.3286	9.3389	9.6556	9.9035	10.6883	9.7355	9.3708	9.6706	10.1984	9.6360	9.4823	9.1438	9.9283	9.6971	9.7785	9.9342	9.5797	9.5998	10.1533	9.8971	10.0119
DENND4C	11.0373	10.5341	9.8683	9.1843	10.8389	10.4554	9.5050	10.4738	10.5454	10.8525	10.2933	10.7544	9.8315	10.6024	10.7101	10.9632	10.5013	10.5218	9.7802	10.3242	10.9650	9.7402	10.6810	10.7579	11.2200	10.1505	10.7344	9.7817	11.1064	10.2114	10.6457	9.5680	9.6356	10.9074	10.9118	10.5495	10.5259	10.4670	10.5307	10.1629	10.4698	10.7674	10.4416	10.6781	10.3005	11.9208	10.0647	10.8756	10.7000
SWAP70	11.2736	10.8293	10.6172	9.6655	11.8012	11.5555	10.8440	10.5773	11.4997	11.1022	10.4820	10.9496	10.8905	10.9012	10.9764	11.2503	11.1965	11.1886	10.4672	10.4903	11.9506	10.9730	11.0489	11.2566	11.6100	11.0300	11.1672	9.5404	10.8121	11.2282	10.9086	9.9965	10.5022	11.3457	11.6346	10.9911	10.7362	11.7755	12.1430	10.1380	10.8237	11.8471	11.2621	11.1424	11.0933	11.0161	11.1096	11.4030	10.8287
RARRES1	6.4983	6.9156	6.4132	10.6095	7.9260	3.6291	9.7775	5.7242	7.4561	4.2909	7.4765	9.4283	7.4984	8.8358	7.1400	6.0546	9.5091	6.3434	7.2159	8.8747	5.2029	5.9755	5.1705	6.7513	4.4358	3.9719	9.4908	10.6101	5.2862	6.8077	8.9846	9.0928	9.7788	6.0258	6.6042	5.0777	6.8014	7.7128	8.4514	8.9856	9.7644	7.8803	6.8532	4.4621	6.0777	7.1392	6.9616	6.8486	6.8148
LOC100132287	7.8020	7.0720	6.5918	7.8399	6.6113	8.5425	6.5034	6.1546	4.1281	8.7009	7.8484	8.3521	6.7820	6.6076	6.1766	8.2482	5.6156	7.3859	5.6783	6.6612	6.1772	6.5324	5.6034	5.5174	6.8722	7.8596	6.5862	7.3423	8.0241	5.2377	6.5716	7.5546	8.6632	7.2084	6.6430	7.0021	8.1979	7.0112	6.2409	8.1182	7.6303	6.9384	7.8388	7.8664	5.9343	7.2033	8.2697	7.9029	7.1529
PHLDA3	9.6109	7.7407	9.8120	11.4826	9.9997	8.4925	11.1682	7.8150	8.6905	10.3375	11.0525	9.9342	11.3715	8.7437	8.4174	8.2102	9.7355	9.6837	10.8651	8.7992	9.0973	10.9497	10.3224	10.1814	10.5246	11.0878	9.0198	10.4170	8.8381	11.3332	8.7056	11.5632	11.5475	7.7876	9.5339	9.6998	8.8329	10.0057	10.3320	7.0652	11.1027	8.5762	9.8259	8.9658	9.7990	9.0800	10.3240	10.0565	8.8602
PHLDA2	6.1444	5.7486	7.9575	6.2810	7.0903	5.6570	6.6735	3.5881	5.7096	4.7961	6.1342	4.5231	6.5246	6.1271	5.8047	4.3482	5.7319	5.3153	4.8461	5.3524	5.9170	5.9755	3.8385	6.7898	5.5891	5.9904	4.1455	4.8386	5.7911	6.5365	6.1192	7.7074	6.5364	5.4747	5.0614	5.0915	7.7236	5.3507	6.8147	4.8966	5.8649	6.6243	5.0447	5.7806	6.7668	4.1821	6.7476	5.7828	6.5730
TACO1	8.4971	9.7120	9.2860	9.3695	8.3829	8.7375	9.1881	9.8330	8.5861	8.6428	9.3608	9.2655	8.7529	9.1818	8.9410	8.7475	8.6877	9.6952	9.2817	9.1029	8.2008	8.5717	8.2120	8.2133	8.0075	8.7235	8.0819	9.0703	9.3128	8.9212	8.9587	9.4168	8.5976	8.9592	8.7988	9.4288	8.7607	8.0658	8.4200	9.3077	8.3126	8.3769	8.4988	8.5636	8.8770	9.4382	8.4273	8.6492	8.7140
PMM1	9.9497	10.5352	10.5411	10.6034	9.8095	9.9426	9.7857	10.5850	10.5132	10.6602	10.0816	9.0164	10.4679	10.0123	10.0189	10.2928	9.6895	10.3450	8.5088	9.9077	10.1633	9.7491	11.3226	9.1984	8.9164	10.9596	9.0618	11.1378	10.5871	9.4220	9.9697	10.6546	9.5660	10.4671	11.0670	10.6711	10.0116	10.3235	8.4882	9.2465	10.2556	9.2953	10.8323	10.0670	10.0052	8.9439	9.5943	10.5751	10.1771
GAP43	2.4516	1.4954	1.0150	1.2918	5.1600	1.9669	5.8692	1.1539	2.9531	2.6284	1.2213	0.0000	2.8837	1.9726	0.0000	1.3987	5.4098	1.3015	3.1175	1.3325	7.6833	5.6654	0.0000	4.9818	1.3451	0.0000	1.2579	1.5274	1.3339	5.5774	5.3199	4.3219	2.2243	3.0126	1.4682	1.3908	1.9997	2.4033	3.5766	2.0224	3.7453	3.5556	0.8993	0.0000	1.5259	2.5367	6.3182	2.0255	1.1099
NENF	9.2586	9.8234	10.5317	11.6339	9.3421	9.5889	11.2612	9.8662	9.5564	10.2196	10.5421	9.3530	10.8210	9.6998	9.9658	9.4543	10.1031	9.9626	10.6234	9.7029	9.5471	10.7218	10.7121	10.3743	9.8148	10.9245	9.6129	11.2528	9.7047	10.4668	9.6329	11.5512	10.7062	9.5596	10.4056	9.9293	10.2005	9.6714	10.3172	9.1976	10.3265	9.8259	9.9685	9.5738	10.3057	9.1987	9.8104	10.3519	10.1742
SQLE	8.5803	9.0659	9.1501	8.4454	8.3538	8.2683	10.9730	8.8532	9.0832	7.6603	8.0767	7.6609	8.5082	9.5639	9.0701	8.1069	9.3184	7.8607	8.2339	9.6232	8.3174	8.7578	8.5640	9.5839	9.3731	9.1920	8.5304	10.1769	8.5143	8.5841	9.0171	8.4757	9.0355	7.8297	8.7334	7.9855	8.7231	8.6995	8.6674	10.3246	8.4897	8.9526	8.2793	8.3697	9.8557	7.7301	9.1360	8.0639	8.5734
MRPL28	9.8145	9.7270	10.6697	11.0796	9.5799	9.6680	9.4490	10.0887	9.9234	9.5282	10.2898	10.1615	10.5388	9.8486	9.8555	9.4011	9.7021	10.5211	10.1426	10.0079	9.4500	10.2061	9.7451	9.6939	9.5572	10.1670	9.0403	11.2724	9.7765	10.0013	9.8519	10.9683	9.9584	9.3722	9.3521	10.3975	9.9678	9.4675	9.3561	10.8874	9.4038	9.5450	9.6025	9.4882	9.9855	9.7983	9.7086	9.8730	9.5649
LOC100289341	5.4712	5.7388	7.1011	5.6509	5.3326	6.1244	5.6725	6.1211	5.9645	6.9044	6.3059	5.7710	5.5130	5.7884	6.8172	5.9502	5.4780	6.9202	4.5144	5.5289	6.3242	6.2509	5.8685	6.2556	6.4676	6.4605	4.1828	7.1895	6.4099	6.1940	6.2951	4.4919	4.8166	6.6284	5.4688	7.4849	6.0377	4.6204	6.1210	6.9626	4.9125	5.4331	5.6150	4.7341	5.8892	5.6877	5.5187	6.3481	6.2895
FBXL13	3.3768	3.4363	3.6714	3.1644	4.2614	4.3992	3.5842	3.3775	4.2180	4.0488	3.4282	4.2380	3.5161	3.0267	4.4833	4.5797	4.1822	3.8261	4.1803	3.3377	4.3511	3.9345	2.5612	4.5819	4.3512	2.9126	3.0740	3.7603	3.7999	3.4618	3.8054	3.8580	3.1232	4.5233	4.2225	3.1354	4.0749	4.6481	4.1968	1.7866	5.1828	4.5192	3.9329	3.6363	4.1327	3.5545	4.0079	3.4367	3.8593
FBXL12	8.1609	8.0189	8.2514	8.5689	8.4239	8.2646	8.3147	7.8019	7.9839	8.4024	8.4488	8.3521	8.8358	7.9654	7.8359	8.1684	8.3663	8.4899	7.9502	8.0426	8.2624	8.3856	8.1670	8.6102	8.8105	8.9081	7.8977	8.8874	8.6086	8.2402	8.0437	8.6055	8.4539	8.2252	8.2646	8.8202	8.2188	7.6628	8.1367	8.4989	8.2842	8.3516	8.2303	8.0344	8.3595	7.9753	8.5009	8.4355	8.2881
FBXL15	7.3939	7.6016	7.9124	8.2839	7.0028	7.8688	7.2385	8.2027	8.0668	7.9009	8.4415	7.4615	7.6477	7.8359	8.2515	7.2619	7.0108	8.1759	7.8317	7.8939	7.3393	7.5204	7.8366	6.7016	7.7898	8.3238	5.8821	8.4326	7.4680	7.9279	7.9267	8.8657	8.0878	7.2734	6.8994	8.5845	8.1178	6.8296	7.2168	8.1682	7.8788	7.2754	7.9389	7.4721	7.4854	7.8277	7.8987	8.1753	7.9727
CYP27B1	3.3768	10.4469	7.1171	6.3847	3.2960	5.9502	5.4330	8.2919	2.8815	3.2028	3.4282	4.5231	3.0943	7.7794	2.9825	3.0165	3.8460	3.9679	2.6590	7.5232	2.6724	3.9836	2.7229	4.7670	2.6410	3.6972	4.9824	4.6350	2.8999	6.6246	6.2751	4.0875	4.7590	4.0627	2.0838	2.7741	5.2257	2.7988	5.0947	6.8291	2.9416	2.9299	3.5085	4.3693	3.6615	4.5492	4.1846	4.1858	3.2470
FBXL17	10.3888	10.0542	9.4424	9.0762	9.9662	9.8837	8.3018	10.2608	9.7490	9.5616	9.2473	9.4196	9.3649	10.3557	10.3499	9.6662	9.8828	9.6180	10.3369	9.7250	9.4176	10.0869	9.4423	9.3429	9.5572	8.7383	9.8590	10.0965	9.6518	9.7753	10.2292	9.4594	9.1914	10.0260	10.4558	9.3513	9.0653	9.9425	9.6221	10.8888	9.2174	9.8422	9.5535	10.1691	9.3102	10.4750	9.3941	9.6003	9.7438
FBXL16	10.8047	7.3482	10.1630	11.3467	10.3194	9.9434	3.9905	7.9330	9.7875	10.8484	10.7101	9.3992	9.1695	7.3501	9.3213	10.1421	7.2211	9.8026	4.2713	6.6773	10.9858	5.6502	10.8278	10.1429	10.3211	11.9907	8.2049	11.2114	10.8868	9.4342	8.6574	11.0536	7.9229	10.0173	10.0242	10.8889	8.9463	7.7436	7.7764	5.1164	8.0470	4.6908	7.4785	9.9821	9.0166	10.5198	8.9867	10.4413	10.0373
FAM169A	5.8963	9.1141	5.7572	6.5830	5.8565	5.1557	4.9277	9.0483	6.4458	5.8368	5.2418	4.8668	6.0935	9.2740	9.8171	6.1955	8.6549	7.2257	6.1793	8.4707	5.4197	6.0808	6.2989	5.1832	5.8425	5.3858	6.3024	5.8450	5.7304	6.4496	9.4575	5.8074	6.1603	5.3130	5.4200	5.1845	4.8289	4.6481	5.8930	9.9255	4.9352	5.0200	5.7370	5.6941	5.5504	4.6708	4.7541	5.8303	6.2534
FAM116B	7.7728	7.5210	8.2538	8.9382	7.9574	7.8995	7.3712	7.7617	7.3408	8.5461	8.7769	7.8830	9.0017	7.5207	7.9167	8.0397	7.3328	7.8447	6.1193	7.7074	7.5215	8.9569	7.4015	7.4819	7.2593	8.9292	6.5510	9.2887	8.5232	7.4688	7.7543	8.5255	8.6408	7.1905	8.4606	8.0201	8.6404	7.5915	7.4305	5.8571	8.2619	7.5831	8.7280	7.9488	7.6883	6.6310	8.1213	8.3512	8.0356
FAM116A	9.2148	9.4332	8.8242	8.2257	9.1820	9.5095	9.5183	9.2466	8.8652	9.2872	8.8257	9.0335	9.1386	9.6638	8.5009	9.2836	9.7488	8.9341	8.9541	9.5038	9.5699	9.1153	8.8021	9.3891	9.9291	9.4640	9.3001	8.2000	9.0402	9.1922	9.2773	8.8424	9.1016	9.3785	9.4477	9.0939	9.3606	9.1780	9.6736	8.9628	9.0968	9.5054	9.2154	9.0278	9.3085	9.3240	9.4830	9.7144	8.9406
FAM169B	4.4891	2.9844	2.0225	8.2117	1.8771	5.9564	0.0000	3.0619	0.4591	2.0086	2.1861	0.7547	2.8837	3.6292	0.7290	5.9692	2.9104	0.0000	3.9788	4.7242	0.0000	1.3717	1.2634	3.8558	3.5587	1.0623	2.9923	6.9902	0.4649	3.8850	1.4870	4.5546	6.5421	2.6409	2.0838	1.9709	1.1924	5.1425	4.7753	0.0000	2.5294	4.4111	3.5623	4.7829	3.8235	2.1475	3.3534	0.6909	3.8204
RALGAPA2	8.6733	9.7195	7.4891	5.8986	9.2309	8.2782	4.4070	9.7547	9.1128	8.1116	6.7305	9.5417	6.7435	9.7332	9.7365	9.0578	9.0063	7.1900	9.1737	9.7475	9.0428	7.0180	8.4900	10.1391	9.2197	6.7933	10.0016	6.4109	8.1395	8.4337	10.0351	6.6511	8.3699	9.0624	9.0382	8.3917	7.9048	10.0010	8.7289	9.6199	9.9952	10.1312	9.4582	8.8802	8.5725	10.2845	8.7683	8.1906	8.4844
GHDC	10.4783	10.3517	11.1588	11.3491	10.8309	10.5929	10.1172	10.6986	11.1681	10.9161	10.9332	10.6122	10.9619	9.8475	10.1428	10.7109	9.8343	11.3201	10.8940	10.2556	10.2984	10.8001	10.8099	10.2460	10.1986	11.3069	9.9402	11.3974	10.5106	10.4599	10.4148	10.5703	10.3810	10.9408	11.0030	11.4471	10.8241	10.5355	10.1711	9.7007	10.3222	10.7992	11.2460	10.6344	10.9493	10.3244	10.1761	10.9192	10.9900
H19	9.2353	9.8321	10.1998	10.8258	12.1150	8.3086	15.6088	9.7690	10.3170	10.4343	7.8678	9.9791	11.9118	10.8452	12.0137	8.7123	12.1807	7.3080	8.3612	10.6118	12.1979	11.7068	10.1597	17.1436	16.0347	8.4481	7.9635	10.8195	10.1076	16.1943	12.0728	8.3663	11.9034	9.5981	9.8797	10.7636	10.9916	10.5279	10.8349	8.8582	10.6143	13.3473	10.2953	8.2642	11.4969	8.2029	12.1732	11.6982	9.5868
SDK2	4.0953	6.9025	4.6136	5.2176	4.4319	5.5713	4.1431	6.0782	5.5340	2.9029	3.5426	3.4090	4.0073	6.3272	3.8882	4.8762	6.6801	3.1789	1.9831	6.2291	6.1532	5.7670	6.5885	5.5956	6.1795	3.0133	6.9149	5.3851	4.7674	4.5049	5.5371	4.6147	4.1316	3.7341	2.7213	2.9048	4.1111	5.2548	5.3018	2.7032	3.8445	4.5952	3.9732	4.2001	4.5809	3.9669	6.6666	5.0418	2.4940
GRP	0.0000	0.0000	0.0000	7.0373	0.8496	0.8427	9.5288	0.0000	0.0000	6.0112	2.4432	0.0000	1.9635	0.0000	0.9900	0.0000	0.4256	0.0000	0.0000	0.4643	0.0000	0.0000	0.0000	0.4482	0.0000	0.0000	0.0000	0.0000	0.0000	0.0000	1.0578	1.3219	0.0000	3.9203	0.9133	0.7215	0.0000	0.5624	0.4614	0.0000	0.5630	0.4996	0.0000	0.5434	0.0000	0.5434	1.6302	0.0000	0.8255
TPRN	7.4130	9.4102	8.9999	8.3842	6.8574	7.1305	8.2235	9.1524	8.5748	9.7420	9.6501	8.9873	7.8389	8.5269	9.0362	8.5818	8.5922	7.8401	7.8868	9.2648	8.3988	7.5815	8.2720	9.0135	8.4064	8.3336	6.6409	7.6703	9.1232	8.1750	8.9999	7.8826	7.7927	7.5176	8.1690	9.3832	8.0999	7.0635	8.3333	9.0184	7.3343	7.3505	7.9765	8.3415	8.1483	9.1185	7.2308	9.8502	8.8792
THSD4	6.1625	9.9630	8.5494	9.1294	7.6679	6.9632	8.5417	10.1824	9.0149	7.9722	7.2429	10.1283	8.4448	9.8378	11.1062	8.2688	11.1307	7.1081	9.3261	9.7746	8.1379	9.8310	8.9174	10.5447	9.8320	8.0931	8.2757	10.5043	5.7509	8.3949	11.4540	7.3707	8.5447	8.3727	8.4643	7.5387	8.1551	8.5201	9.3978	10.8453	8.9569	8.0248	8.7176	8.4736	7.3916	8.5792	8.2969	8.2674	8.3111
KIAA0895L	9.5572	7.1855	8.0466	9.0859	7.9203	9.9513	7.2487	6.6600	7.7998	10.0533	9.5858	9.7973	7.8376	7.2237	6.8256	9.9197	7.2491	9.0888	7.0393	6.6503	8.5582	7.7238	8.3638	6.9765	8.8863	9.4495	7.1961	8.9995	9.4240	8.0449	7.0997	8.9853	9.1924	9.0087	8.4021	9.0294	9.4404	8.2796	7.2742	8.8344	9.0809	8.0882	9.6973	9.2537	8.0241	8.7842	9.3310	9.6090	8.6146
CHST9	8.8680	6.5059	9.8627	6.3338	7.8842	5.6187	1.8001	7.7148	8.6760	9.3187	8.6359	6.2850	8.6017	7.3842	7.8108	6.0427	8.3798	9.1816	10.3572	6.7605	10.4783	10.4483	9.8363	10.0044	10.3075	8.7048	9.6034	5.0446	9.1553	8.1176	8.4692	3.6439	5.0099	5.5811	10.0771	7.9725	8.8028	8.5182	7.9688	2.0224	7.4010	8.7471	10.8631	7.2255	8.9556	2.4787	4.4565	9.5301	7.7859
CHST8	0.5331	1.0647	1.0150	0.0000	0.3418	0.8427	1.4716	1.6050	2.3565	1.6598	1.8731	0.0000	0.0000	0.0000	0.7290	1.3987	3.3103	0.4502	0.0000	1.0967	0.3770	2.8780	4.5490	3.0506	2.3234	1.6675	3.2248	0.0000	0.4649	1.4166	1.4870	3.2479	0.7946	0.3355	0.9133	0.7215	1.4403	0.5624	1.0914	0.6893	0.9669	1.6177	2.1571	1.5006	0.4604	0.7537	1.4203	2.2282	0.0000
COL4A5	4.5996	9.9535	7.6879	5.8083	7.4225	7.6639	7.4639	9.7864	6.6208	8.1228	5.8310	7.8618	8.0207	10.0667	10.3665	6.4730	10.3972	7.6295	6.7772	9.2278	6.2526	7.9490	4.5490	9.5975	10.3343	7.2402	5.1235	8.5700	3.6331	8.2382	10.4472	6.1085	7.6203	8.1096	7.0829	4.7869	7.7725	8.1335	8.3583	5.6261	6.4176	7.0642	7.4177	5.2323	5.6182	5.9342	7.1858	5.8611	2.4940
COL4A4	9.0530	11.1951	8.9033	7.9913	9.2024	9.0287	2.4881	10.8097	10.1746	8.7378	8.2146	9.2894	8.0207	11.5825	11.4265	9.1631	10.6113	8.3018	8.2702	11.3419	8.9139	9.2506	8.2883	10.4129	9.4859	8.9891	6.8981	9.0669	8.5484	8.6841	11.3446	8.1599	8.3094	9.6054	9.3152	7.8296	8.3684	7.5071	7.7985	10.1031	6.1039	6.0969	8.9180	8.5792	8.5965	8.7205	8.0432	8.4381	7.8999
COL4A3	9.3807	11.4200	8.4974	7.8076	7.8309	8.6016	1.0454	11.0465	7.7528	9.1913	8.7813	9.1126	6.7278	11.7159	10.3083	8.7466	10.7688	6.4439	7.3784	10.3734	8.1225	7.7752	7.5544	8.7350	8.9292	9.3863	5.4639	10.5155	8.8701	8.1434	10.1180	7.7912	7.9446	8.7329	8.5022	7.6960	8.4090	6.2495	7.3089	10.1896	3.7957	3.7456	9.0296	8.7282	7.8870	7.9082	6.6181	9.0891	7.8452
COL4A2	14.0724	12.7266	14.7201	13.5021	15.2909	14.3890	14.5804	12.6087	14.8987	14.4190	14.0682	11.7038	15.2388	13.6750	12.5843	14.0399	13.9928	13.7055	14.2328	14.1478	16.4678	15.1483	13.0212	14.5070	14.8668	14.5009	14.4254	12.4137	13.7360	15.7660	14.1279	14.2341	13.8456	15.0066	14.4125	14.6064	13.9196	15.1871	16.1195	14.0816	14.7970	15.8741	14.5653	13.5629	14.7221	12.8530	16.3663	14.0587	13.3528
COL4A1	14.4833	12.5447	14.7312	13.5306	15.5689	14.8062	14.9245	12.2244	15.3337	14.8336	13.9590	11.2232	15.3519	13.6643	12.2589	14.2355	13.6981	13.9628	14.1498	14.0775	16.8223	15.2981	13.1740	14.7477	15.0880	14.6367	14.9270	11.8552	13.8717	16.0262	13.9339	14.3177	14.0115	15.3880	14.5962	14.8984	14.0520	15.5047	16.6273	14.4405	15.0483	16.1335	14.7289	13.8808	14.9004	12.9719	16.6341	14.2613	13.6361
SLC35D2	9.5469	9.5817	9.4934	9.2527	9.1182	9.7820	9.5085	9.5451	9.7044	9.9210	9.8283	9.7391	9.4618	9.6048	9.0443	9.5623	8.9393	9.3294	9.1737	9.8824	9.0534	9.3615	9.4055	8.8431	8.4854	9.6562	9.3296	9.6104	10.0194	8.9962	8.7618	9.7574	9.1189	9.9294	8.7572	9.5734	10.0020	8.9043	9.2716	8.0465	9.3499	8.8734	8.9257	9.4339	9.4877	9.7710	8.8994	9.9521	10.2174
CHST1	5.5000	5.9145	5.9120	4.6793	9.6768	7.4838	10.2437	6.2114	8.2644	7.2579	7.2927	5.5348	7.5573	6.7096	6.7306	7.1720	6.6509	7.4447	5.4439	6.7805	10.3567	7.4170	6.2197	5.7598	6.7822	7.1211	7.5069	4.8699	3.9845	10.3261	6.7800	8.0688	6.5647	8.2539	6.3204	6.4534	6.9785	8.3140	8.6553	6.2543	8.5276	9.2762	8.9499	6.2130	5.9693	4.5208	11.5008	7.6171	5.2208
ZNF879	6.2328	6.3344	5.7436	6.4814	5.9899	6.0342	4.9934	6.2583	7.1216	6.8781	6.7954	6.2850	6.3094	6.4556	6.7126	6.5210	6.4950	6.1854	5.7748	6.2218	6.1039	6.2102	6.3369	6.2417	6.7782	6.2803	7.2411	4.7738	6.5096	5.4863	5.9695	4.6724	6.0285	4.9225	5.9324	6.4045	6.1200	6.8830	6.5446	3.9727	6.4574	6.6601	6.1686	5.6813	6.2867	4.4470	7.1941	6.9525	7.1490
CHST3	8.7427	10.5914	9.0157	11.0728	9.9884	9.8243	8.6399	10.3150	9.6920	9.3197	8.8986	9.4750	9.5234	10.1990	9.9161	10.1581	10.7251	8.4098	9.3872	10.4568	9.8277	10.3749	8.4900	10.7232	11.5985	8.9195	8.5784	6.6993	8.4701	10.2396	10.6908	9.9099	9.4267	9.7938	9.5823	9.3194	9.2298	11.2241	10.3193	9.8170	9.1292	11.6518	10.1546	9.4167	8.7730	8.8619	10.6457	10.6619	8.3712
CHST2	8.9394	8.7262	9.0326	9.0469	9.0161	9.2238	9.2979	7.5920	8.9497	9.9629	9.2229	7.8913	9.8677	8.5295	8.3049	9.1486	8.1412	9.0769	9.0505	8.8523	9.9843	8.4848	9.0221	9.7475	10.7991	8.9953	8.7791	7.1065	7.8472	9.9835	8.9784	9.7423	9.7141	8.2048	9.4796	8.7349	8.9350	9.1474	9.0014	10.1881	8.8698	9.6281	9.0201	8.8941	8.6352	7.9779	9.6955	10.1247	8.6791
CHST5	2.8632	3.2969	2.3459	3.1644	1.3896	3.0713	1.9414	2.2364	0.8161	2.6315	2.0381	3.2144	2.1673	2.6329	3.1643	2.6918	2.2603	3.2434	1.1330	2.6724	2.2927	2.5309	0.0000	1.0679	2.4146	2.8044	2.3727	4.0668	1.7143	1.9731	5.1400	4.3947	3.3527	2.4535	1.1229	2.5582	2.5196	2.6490	0.8106	3.7279	1.7598	2.8559	2.9887	2.2300	1.3284	1.2518	3.4682	1.7895	2.0439
CHST4	0.0000	0.7889	0.0000	1.2918	0.0000	0.0000	1.2742	0.8613	0.0000	0.5180	0.0000	3.0976	0.6599	0.0000	1.5716	0.6282	1.4411	1.3015	3.8665	0.8148	0.0000	0.6129	0.0000	2.2150	1.5103	0.0000	0.0000	2.4310	0.4649	0.0000	1.2883	1.8074	1.5041	0.8363	0.0000	0.7215	0.8929	1.8567	1.5284	0.6893	2.2686	1.8002	0.8993	0.0000	0.4604	1.8138	0.5050	0.0000	0.0000
CHST7	6.2667	5.8154	6.6516	6.2122	7.4884	6.1353	7.7871	5.8521	7.8356	7.6572	6.9843	4.9333	7.7830	5.9936	6.6144	6.6520	7.0562	7.0455	5.7112	6.0256	8.2610	6.9206	6.6299	7.0379	8.6919	8.0164	6.7630	5.2249	5.3002	7.5385	7.8499	6.5469	6.4542	6.9086	7.5155	7.2061	6.8717	6.9679	7.9557	5.9881	6.3685	7.7806	7.6310	6.3965	6.6582	5.5536	7.8179	7.8229	6.7070
CHST6	1.2272	2.9165	1.0150	1.6656	3.2152	1.7572	9.0001	2.3459	1.3212	1.4478	0.9166	3.8134	0.6599	4.1353	6.8003	2.2687	4.5841	1.5013	1.7496	5.1359	2.6031	2.8780	0.0000	3.9608	1.6584	2.2657	2.2359	1.8116	1.0981	3.6653	5.3711	3.1699	4.6786	2.7002	1.3059	1.2003	2.6186	1.7585	2.0056	3.1639	4.2584	3.3367	2.1571	0.9372	1.0894	0.9372	5.4649	2.2282	0.4710
ITGAX	9.8187	5.9145	8.1539	10.8223	8.6833	8.6725	8.3606	5.5715	8.3380	9.2518	10.4726	11.6287	8.6399	5.8547	2.9825	9.9976	6.9759	8.9524	9.0948	7.9325	7.5835	7.3762	8.2556	9.0226	6.5880	8.8616	9.4917	10.3963	9.5574	8.2658	6.9454	9.3520	9.8069	9.2943	7.7838	7.3101	10.2742	8.9495	9.7247	7.0717	9.5125	8.5746	9.7932	9.3874	9.3340	9.6165	8.8360	9.4010	9.3883
OR8J1	0.0000	0.0000	0.0000	0.0000	0.0000	0.0000	0.0000	0.0000	0.0000	0.0000	0.0000	0.0000	0.0000	0.0000	0.0000	0.0000	0.0000	0.0000	0.0000	0.0000	0.0000	0.0000	0.0000	0.0000	0.0000	0.0000	0.0000	0.0000	0.0000	0.0000	0.0000	0.5850	0.0000	0.0000	0.0000	0.0000	0.0000	0.0000	0.0000	0.0000	0.0000	0.0000	0.0000	0.0000	0.0000	0.0000	0.0000	0.0000	0.0000
SNORD115-17	0.0000	0.0000	0.0000	0.0000	0.0000	0.0000	0.0000	0.0000	0.0000	0.0000	0.0000	0.0000	0.0000	0.0000	0.0000	0.0000	0.0000	0.0000	0.0000	0.0000	0.0000	0.0000	0.0000	0.0000	0.0000	0.0000	0.0000	0.0000	0.0000	0.0000	0.0000	0.0000	0.0000	0.0000	0.0000	0.0000	0.0000	0.0000	0.0000	0.0000	0.0000	0.0000	0.0000	0.0000	0.0000	0.0000	0.0000	0.0000	0.0000
BCL2A1	7.1704	3.4840	5.8623	8.7761	7.2175	4.6779	7.7134	2.3459	5.9645	5.4374	6.0401	8.7500	8.6772	4.1084	2.3988	5.7007	5.1558	6.0323	5.7273	5.1667	4.8162	9.1534	8.5640	5.7886	4.6980	4.6717	7.3640	6.9395	6.2888	6.8501	4.0761	7.4594	7.9097	5.3412	5.4973	5.1586	7.1965	6.0355	6.7755	2.5607	6.2558	6.2141	5.7717	6.4654	6.9044	6.6929	5.4233	6.0060	6.9335
GPSM2	7.5198	7.5816	8.3030	7.0486	7.5130	7.7713	8.8638	6.7353	7.4038	7.5132	7.7373	7.2791	6.9704	7.7220	7.3189	7.2971	7.2764	8.1866	8.3512	7.5521	6.9884	7.4939	6.7871	6.7408	6.0450	7.4039	7.9455	7.0532	8.2123	7.6343	7.0479	7.9540	8.0978	7.1577	6.8728	7.2618	8.1671	8.1062	7.4342	11.2500	8.8857	7.6438	7.4275	7.6255	7.8349	7.3465	7.8809	7.0733	7.4629
HLCS	8.8189	9.0873	8.6185	8.9103	8.9776	9.5659	7.9366	9.1983	9.0448	8.7276	8.8578	9.8603	8.5333	9.2026	9.6740	9.5835	8.9593	9.8097	9.7118	9.3224	9.0477	8.8747	8.4091	9.4978	9.3963	8.3336	9.0211	7.6880	8.4004	8.9249	9.4788	8.7398	9.0997	9.8208	8.6555	9.2980	8.7777	9.7446	8.7965	8.5797	9.4399	9.1693	9.2486	8.9972	8.9180	9.7207	9.0009	8.4809	9.0264
NOG	0.5331	3.4840	4.0280	0.7859	2.5390	0.0000	4.1138	3.4866	6.6534	4.6044	0.5300	4.2896	3.5875	2.9680	1.8599	2.0002	3.2595	5.3674	5.3634	2.4738	6.2971	3.7763	6.2466	1.4964	3.0155	4.9508	6.9093	0.0000	2.8999	6.8605	2.4134	1.0000	1.3040	0.3355	1.1229	7.5488	4.6435	2.5278	3.8649	2.4026	5.9341	7.2124	4.3242	4.8530	6.6636	0.2971	4.5106	3.9191	4.2590
LIPG	5.9071	8.7544	7.5014	5.8083	6.3434	4.8728	9.5412	7.3169	7.9753	4.3834	2.7592	4.7241	3.9543	8.7878	9.0353	8.7402	8.9036	7.1791	5.9912	10.4316	8.6076	6.0581	6.4100	10.2911	10.3877	3.2789	6.2150	3.2907	6.6253	6.7305	8.5753	5.4919	8.2375	6.1796	4.6691	7.5612	8.3703	6.2358	5.6655	5.3936	8.0155	10.9821	6.3324	7.4114	6.2936	2.1475	7.2267	6.9808	5.0464
ITGAV	13.3478	13.1569	12.4097	10.3267	13.1324	12.5180	12.4523	12.7878	13.5750	12.5316	12.3729	12.5824	12.6632	13.7260	12.9573	12.1766	13.1078	12.3409	13.0109	13.9654	12.7908	13.0756	12.9440	12.9793	12.5772	11.8350	13.0408	12.9628	12.5618	12.8968	12.7841	12.3567	11.7880	13.3600	12.7423	12.2300	12.8502	14.0524	12.9245	11.9099	12.3681	12.9586	13.0621	12.3882	12.6196	13.9811	13.2730	12.6499	12.2830
HIBCH	9.9685	11.4669	9.9010	8.8459	9.6810	10.4174	7.5673	11.6928	9.3574	9.8206	9.2765	10.0005	8.8321	10.5897	9.7135	10.0689	9.6043	9.3220	9.4471	10.0981	9.2187	8.9242	8.7701	8.4496	8.4742	9.2498	9.0030	9.1711	9.9407	9.4403	10.3377	9.3072	8.3969	10.2426	10.1209	9.6068	8.8042	9.5372	9.2049	9.5379	8.9105	8.7787	9.5105	9.9802	9.3556	10.5638	8.1995	9.4563	9.8079
ZNF703	4.6260	4.6862	5.6586	4.7586	5.7884	5.2288	8.1623	5.0734	6.1280	5.6259	5.8862	6.6335	6.6466	5.0937	7.2312	5.9817	6.7599	4.7549	4.8461	5.2265	6.8388	5.7948	7.3466	5.1976	6.7371	4.7320	4.5964	4.2630	4.0522	6.6185	7.3221	5.3923	5.8562	6.1639	5.9600	4.8038	6.6861	5.7526	6.6727	4.8048	7.0157	6.3593	6.2197	5.0046	5.6292	4.5771	7.4678	6.6600	4.8672
ITGAL	10.6769	7.0000	8.1616	11.3539	9.9507	9.2091	8.4110	7.3925	9.1655	9.1203	10.8760	9.4917	9.4725	8.4659	4.8714	10.7877	8.8173	9.0109	9.3898	8.7744	9.7087	9.1426	8.2589	7.4096	8.1363	9.0272	11.2918	8.6146	10.5199	9.9924	7.7519	10.0868	11.7653	8.5625	9.2491	7.9077	10.2115	9.8257	10.3521	5.9021	9.6988	9.9733	10.1118	10.0565	9.3778	8.8626	9.4779	8.9017	11.3091
ITGAM	8.8886	6.6383	7.7913	9.3663	8.9791	7.6620	8.8000	6.7493	9.5536	8.0565	9.1402	9.9623	8.8394	6.9409	4.5251	9.1368	7.5007	8.0698	9.5665	8.2017	8.5943	8.1745	8.3546	8.2115	7.8812	7.8996	9.3635	8.9232	8.8876	9.0288	8.3720	8.5793	9.6047	8.5645	8.5864	7.4505	8.5915	9.9571	9.3800	4.8667	9.4655	9.1888	9.6097	8.9512	9.4188	9.7623	8.9308	8.3620	8.8566
LOC286359	0.0000	0.0000	1.0150	0.0000	0.0000	0.0000	0.7734	0.0000	0.0000	1.6598	0.0000	0.0000	0.0000	0.0000	0.0000	0.3480	0.0000	0.0000	0.0000	0.4643	0.0000	0.0000	0.0000	0.0000	0.3875	0.0000	0.0000	1.1732	2.0150	0.0000	0.0000	1.0000	0.0000	0.0000	0.0000	0.0000	0.0000	0.0000	0.0000	1.1538	1.9501	0.0000	0.0000	0.0000	0.0000	0.7537	0.0000	0.0000	0.8255
HLF	9.6958	9.7220	9.9201	9.3311	9.4770	9.4900	4.5228	10.0586	9.0190	10.5272	8.6311	9.7228	7.5794	10.6992	9.4523	9.9140	9.8823	11.1561	8.9105	9.9185	9.7937	9.5976	9.6726	11.2714	9.7636	9.3289	7.7313	9.6783	10.6275	8.3457	9.6171	7.0279	6.6777	9.5676	9.1053	9.5022	8.9475	9.9428	8.5211	6.9626	9.3425	7.8979	9.7769	9.8843	9.4037	9.7570	5.5705	9.5156	9.7281
NOV	8.1428	7.2890	7.3012	7.2444	8.8712	7.6277	9.7558	8.5928	10.5504	9.1045	8.0814	8.3999	7.7716	8.1401	9.8953	9.9180	12.3992	7.9722	7.4088	7.8800	10.5246	11.4800	9.4040	10.1636	9.4646	9.1662	7.1961	5.5488	7.1504	9.4575	10.3199	8.8903	9.5793	6.2705	8.2838	8.3348	8.7917	8.8716	10.5145	8.9378	8.6713	7.9153	8.1491	8.1246	7.8190	7.5107	10.0619	9.7559	7.8084
FAM134C	10.5618	10.6333	10.9480	11.7060	10.6641	10.8691	11.6674	10.5653	10.8327	11.0693	11.0459	10.8299	11.2538	10.5651	10.4634	11.0611	10.6352	11.6022	11.1049	10.8688	10.8066	11.3671	10.6201	10.9183	10.6444	11.2487	10.6743	11.1354	10.6696	10.9618	10.6065	11.4200	11.0174	10.9840	10.8018	10.6624	10.6861	10.7841	10.8701	10.3465	11.0334	10.9592	10.9777	10.7531	10.8230	10.8267	10.8547	10.8999	10.5454
FAM134B	11.7280	10.8496	11.3683	12.3579	12.5746	11.8024	6.2036	10.6503	10.2265	11.7262	11.4664	11.9883	11.1229	11.4359	9.3183	11.7354	11.1710	11.4966	11.0763	11.6136	9.1300	11.3689	10.9141	10.8074	9.8898	10.4240	11.2952	11.9255	10.8757	10.8492	9.9624	10.2550	10.5022	13.1805	11.7577	10.1096	11.3133	11.4464	10.8328	11.3282	10.2208	10.3163	10.4996	11.2244	10.6376	12.9262	10.6205	13.0393	11.0905
FAM134A	12.2064	11.5717	12.1032	11.7606	11.7923	12.1834	11.8311	11.8138	12.1656	12.3242	11.8901	11.7706	11.8625	11.4900	11.8639	11.9327	11.4737	12.0643	12.0972	11.6917	12.0350	12.2759	12.1419	11.8454	11.7506	12.3785	12.0904	12.5303	12.1501	11.8517	11.7746	12.2503	11.6607	11.9800	12.1539	11.1524	11.8667	11.7668	11.5732	11.2344	12.1050	11.5305	12.4173	11.7111	11.7842	12.1341	10.9357	11.8888	11.8437
SERPING1	13.1968	12.5549	13.1251	15.6591	13.0321	13.3457	14.4717	12.6950	13.1103	12.5436	14.0095	13.1658	14.4651	13.7742	12.8483	12.8883	14.2498	13.7044	14.3038	14.0220	12.6265	14.7767	12.8455	13.4910	13.0229	11.6638	14.4182	15.3397	11.2570	14.4953	13.7474	15.3026	14.1216	13.9433	13.6204	12.8136	12.8583	14.3457	14.2432	10.6094	14.1213	14.1624	13.2859	13.2915	13.7842	12.5732	14.0067	13.5269	12.8457
SMAD9	6.3080	6.2610	5.7975	5.6715	8.6491	7.3310	4.5449	6.4321	7.2655	7.4122	6.5847	7.3444	6.4878	6.5686	7.5625	7.3074	7.5830	6.7042	6.7298	5.9029	6.3976	8.4976	8.0191	6.2278	8.1753	5.3283	8.1328	4.8386	8.2153	7.3630	7.9605	5.1699	6.1075	7.3587	8.0116	8.5636	7.5096	8.3226	7.4399	3.5880	6.3601	9.2519	9.1244	8.5030	6.3005	7.5233	7.0326	7.9322	4.7270
TRERF1	8.4554	7.8008	6.9061	8.3811	8.2308	8.3961	7.7731	7.8538	8.1510	8.1494	8.1348	7.2035	7.4561	7.9784	8.6465	8.6588	8.3144	7.7250	8.0692	8.0279	8.3731	7.5120	5.8335	8.5342	8.4891	7.6799	8.7200	7.3645	7.9283	8.3476	8.9928	7.6760	8.5880	7.7842	7.8986	7.0346	7.8840	8.3939	8.1691	6.0561	8.1057	8.7077	8.0204	7.7301	7.0950	7.2055	8.7361	8.1599	7.8692
LOC653501	6.7647	7.8172	7.4220	6.5499	6.2502	7.2228	5.7023	8.0150	7.7070	8.3858	7.4801	7.3746	6.4878	7.6593	8.2008	7.6759	7.6828	7.7571	5.7433	7.5351	7.4907	6.4561	7.5107	7.3269	7.5874	7.1656	6.9957	5.9365	8.0860	7.0497	7.7806	6.0768	6.6463	7.4129	7.3716	7.2437	7.0172	6.8446	7.4952	7.0519	7.1671	7.9004	7.0961	6.6276	7.2527	7.9462	7.0372	7.5287	7.8645
LRPAP1	10.7960	11.7308	11.9199	11.8383	10.8884	10.9127	11.3695	12.2907	11.0420	11.2447	11.4197	11.6152	11.0608	11.5716	12.0792	11.3276	11.5987	11.5543	12.1506	11.6578	11.1026	11.1738	11.4716	11.9528	11.7471	11.6876	10.1085	11.7935	11.1245	11.5154	12.0700	11.7391	11.3435	11.2122	11.3959	11.3280	11.2915	11.3448	11.3369	11.9264	11.2701	11.1509	11.3318	11.3186	11.7963	11.4502	11.0953	11.3045	11.1897
LQK1	3.7082	5.3197	6.2389	5.5652	5.2025	5.1012	6.2977	5.7789	5.2934	5.4659	3.5426	1.6144	5.2958	3.6292	3.9812	5.6624	2.8430	3.2911	4.8754	5.2410	4.9477	4.6332	5.3297	4.1796	2.0289	4.5088	5.6881	5.7131	6.9431	2.4832	5.1690	6.1293	5.0898	5.5572	5.9254	5.8606	5.3672	1.7585	4.6070	2.4026	4.5506	5.6743	5.0064	4.6837	5.5847	5.5253	5.1613	2.5641	5.1907
SMAD6	7.5397	8.4954	7.9276	7.6553	7.2356	8.7195	7.2283	8.3688	7.9161	6.9504	8.0479	4.8668	8.6566	8.7049	8.2700	6.9576	8.5663	8.0259	5.9504	7.8159	7.5812	8.1903	7.2032	6.9083	6.7454	8.2275	6.9093	5.9066	7.8662	7.9303	7.8921	6.5774	7.2579	5.0760	7.2345	7.9556	6.3496	5.5025	8.0855	7.7425	7.3258	8.6788	7.0403	7.2901	6.4874	7.1509	7.5984	7.4087	7.4931
SMAD7	9.4870	9.8532	10.1153	9.4419	10.4913	9.6203	10.7517	9.6338	9.8614	9.8977	9.6840	7.7465	10.2399	10.0078	10.1486	9.2104	10.2047	9.2784	8.2396	9.8068	10.7814	10.4434	9.3693	9.6230	10.0256	10.3099	9.7443	9.3173	9.8615	9.4720	10.4461	9.7797	9.0861	10.3711	10.2642	9.5660	10.1027	9.4346	9.8660	10.1782	9.3114	10.5687	9.7122	9.7030	9.6864	8.3416	10.3446	9.8093	8.7073
GOLPH3L	9.5759	9.8741	9.7839	9.5587	9.7512	9.6861	9.1696	9.8725	10.0161	9.7103	9.6597	10.2707	9.8470	9.6673	9.9510	10.1072	9.7204	9.8753	10.1297	9.7120	9.7123	9.8957	10.0429	10.1636	10.1439	9.5905	10.5535	9.5245	9.9373	9.7214	9.5971	9.8533	9.9711	10.2947	10.5922	9.8909	9.7015	10.1690	9.6696	9.1267	9.8203	10.0891	9.7854	9.8156	9.6183	10.1323	10.0414	9.8502	9.9789
SMAD1	8.3703	9.3472	8.8956	7.0132	9.2870	8.6772	9.9095	9.2280	9.8308	9.0817	8.1279	8.9637	8.9737	9.7077	9.5074	8.7420	9.6208	9.0016	8.4295	9.6595	10.0605	9.1029	9.0279	9.3502	9.7702	9.1906	9.3512	8.7720	8.4992	9.4176	9.3761	8.4136	8.4063	9.0440	9.1493	8.8025	8.8166	9.2877	10.3678	9.7883	9.0378	9.8272	9.5774	8.8774	8.9022	8.5732	10.2385	9.0191	8.2075
AFTPH	11.3750	11.3925	10.8886	10.0884	10.8548	11.3446	9.2600	11.5148	10.6311	10.6283	10.2779	11.3105	10.5875	11.0486	11.1599	10.7774	10.4951	10.4412	10.9960	10.6944	10.6062	11.6263	10.8048	10.4374	10.2962	11.2577	11.0019	10.9289	11.2027	10.3890	10.8336	10.3961	10.2820	11.2447	10.7882	11.0775	10.9210	10.6604	10.4459	9.9480	9.8946	10.0957	10.8560	10.8542	10.6352	11.3519	9.7756	10.7986	10.6617
SMAD3	10.5922	11.2162	10.6867	10.4004	10.3002	10.9984	10.8696	10.8964	10.4773	10.7685	10.2686	10.4747	9.9954	11.3485	11.1402	11.0837	11.0687	11.3130	10.2409	11.4520	10.7437	10.8687	10.9130	10.7328	10.1313	10.8735	11.1473	11.0119	10.7590	10.1326	10.5483	10.8990	11.1172	11.1612	10.2100	10.7115	11.7832	10.4706	10.0148	11.6767	9.6661	10.3669	10.5764	10.5725	11.0635	10.2805	10.3640	9.9140	10.4845
MUS81	8.7739	8.4735	9.3563	8.5467	8.8176	9.1343	7.6913	8.4144	8.8501	9.2600	9.5495	9.0429	9.1911	8.6534	8.6322	9.1263	8.7256	8.8496	8.8323	8.5963	8.9422	9.5688	8.3577	8.4069	8.7384	9.2893	8.4446	9.0970	9.4015	8.8195	8.6471	9.5981	9.6296	9.0561	8.8355	9.0645	9.4490	8.6108	8.5092	9.0850	9.2151	8.6434	9.1311	9.0640	8.5069	8.7545	9.2595	9.4334	9.0633
AMMECR1L	9.9458	9.4854	9.4232	8.5523	9.8372	10.0306	9.7717	9.1637	9.4805	9.4421	8.9921	9.4889	9.4935	9.5364	9.4725	9.4716	9.6094	9.2326	8.9299	9.5337	9.6385	9.5927	9.2876	9.7723	9.8676	9.4528	9.3887	9.7452	9.5769	9.4008	9.3792	9.2432	9.3837	9.9616	9.4070	9.3755	9.7111	9.3407	9.3914	8.6407	9.3212	9.6690	9.5741	9.4910	9.4533	9.3736	9.4366	9.5957	9.2741
IL1RAPL1	1.8806	1.2961	1.0150	0.0000	1.8771	2.6530	1.8001	0.0000	1.3212	2.5240	0.0000	0.7547	0.6599	0.7224	0.9900	0.8626	1.7662	0.4502	1.4709	0.8148	2.0992	0.0000	1.2634	1.0654	2.4096	1.6675	0.5497	0.0000	0.4649	1.8092	1.6616	0.5850	0.0000	1.0338	1.6141	0.7215	0.5144	2.1939	0.0000	0.0000	0.0000	2.6734	1.6611	1.5006	0.4604	0.7537	1.4203	0.6909	0.4710
TMPRSS11B	0.0000	0.0000	0.5950	0.0000	0.0000	0.0000	0.0000	0.0000	0.0000	0.0000	0.0000	0.0000	0.0000	0.0000	0.0000	0.0000	0.0000	0.0000	0.0000	0.0000	0.0000	0.0000	0.0000	0.0000	0.0000	0.0000	0.0000	0.0000	1.0981	0.0000	0.0000	1.0000	0.0000	0.3355	0.0000	0.0000	0.0000	0.0000	0.0000	0.0000	0.0000	0.0000	0.0000	0.0000	0.0000	0.0000	0.0000	0.0000	0.0000
IGF2R	12.5483	12.4294	11.7251	10.7961	12.7319	12.1304	11.9901	12.5427	12.2807	11.8617	10.9394	12.7269	11.4315	12.3731	12.7077	12.7350	12.2321	11.1454	13.0035	12.5307	13.0530	11.4692	11.7029	12.4576	12.5985	11.7722	12.3398	10.7829	11.6488	12.7512	12.7730	10.9578	12.0536	13.0893	12.1265	12.4663	11.8467	13.1431	12.1596	11.1784	12.6680	12.5129	12.1754	12.2259	12.4311	12.2292	12.0804	11.8284	12.1858
TMPRSS11D	0.9215	0.0000	0.0000	0.0000	0.0000	0.3386	0.4379	0.0000	0.0000	1.1991	0.0000	1.6144	0.0000	0.7224	0.0000	0.3480	0.0000	0.0000	0.0000	0.0000	0.0000	0.0000	0.7658	0.4482	0.0000	0.0000	0.0000	0.0000	0.4649	0.5032	0.0000	0.5850	1.0717	0.8363	0.3724	0.7215	0.5144	0.3085	0.0000	4.5267	0.0000	0.4996	0.5185	0.9372	0.0000	1.6127	0.0000	1.1561	0.0000
TMPRSS11F	0.0000	0.0000	0.0000	0.0000	0.0000	0.0000	0.4379	0.0000	0.0000	0.5180	0.0000	0.0000	0.0000	0.0000	0.0000	0.0000	0.0000	0.4502	0.0000	0.0000	0.0000	0.0000	0.0000	0.0000	0.0000	0.0000	0.0000	0.0000	0.0000	1.4166	0.0000	1.3219	1.0717	0.3355	0.0000	0.0000	0.5144	0.0000	0.0000	0.0000	0.0000	0.0000	0.0000	0.0000	0.0000	0.7537	0.8783	0.0000	0.0000
ZC3H10	7.2446	7.4567	7.5689	7.3442	7.3297	7.4383	7.7871	7.5766	8.1319	7.7118	7.5603	7.2169	7.6725	7.4148	7.5849	7.8412	7.8889	7.5415	7.3421	7.7513	8.0960	7.7717	7.4252	7.7372	8.0865	7.6092	7.1685	7.1390	7.5551	7.6744	7.7447	7.9915	7.7242	7.7790	7.8350	7.9518	7.2543	7.6997	7.8034	7.3676	7.7503	7.8313	7.6529	7.7332	7.5649	7.3419	7.7181	7.4650	7.7371
RAD21L1	0.0000	0.0000	0.0000	0.0000	0.0000	0.8427	0.0000	0.0000	0.0000	0.0000	0.0000	0.0000	0.0000	0.0000	0.0000	0.0000	0.0000	0.0000	0.0000	0.0000	0.0000	0.0000	0.0000	0.0000	0.0000	0.0000	0.0000	0.0000	0.0000	0.0000	0.4442	0.0000	0.7946	0.0000	0.6680	0.0000	0.8929	0.0000	0.0000	0.0000	1.2821	0.0000	0.0000	0.5434	0.0000	0.0000	0.5050	0.0000	0.0000
IL1RAPL2	0.9215	1.4954	1.6050	1.9623	0.0000	0.3386	2.2931	2.0932	0.4591	0.0000	2.9369	1.9065	0.6599	1.2016	2.2066	0.6282	1.7662	0.4502	0.6697	0.8148	3.4793	2.3879	0.0000	0.0000	0.0000	0.0000	0.5497	0.7027	4.7874	0.0000	2.7590	0.0000	2.2243	0.0000	2.5138	0.0000	4.0378	0.7783	0.0000	0.0000	0.5630	0.0000	1.2001	0.0000	0.8089	1.7168	0.0000	1.1561	1.1099
SLC36A3	0.5331	0.0000	0.0000	0.0000	0.3418	0.3386	0.0000	0.0000	0.0000	0.0000	0.0000	0.7547	0.0000	0.0000	0.0000	0.0000	0.0000	0.0000	0.0000	0.0000	0.0000	0.0000	0.0000	0.0000	0.0000	0.6268	0.0000	1.1732	0.0000	0.0000	0.0000	2.4594	0.0000	0.3355	0.0000	0.4054	0.5144	0.0000	0.0000	0.0000	0.5630	0.0000	0.0000	0.5434	0.4604	0.0000	0.5050	0.6909	0.0000
CKS1B	8.0485	7.2687	8.7526	7.7889	7.7562	8.2843	9.2889	7.4610	8.5213	8.6365	8.2799	8.0754	7.9102	7.6170	8.0990	8.1847	7.8422	8.2524	8.0912	7.7938	8.3770	8.3462	9.5527	8.5609	8.6887	8.2561	7.4391	8.7616	8.8501	8.2100	7.6802	9.1599	9.1026	8.2087	8.8695	8.8326	8.5770	8.1249	7.9710	6.4286	8.7550	8.2296	8.7250	8.0268	8.1804	8.1056	8.1126	8.6492	8.9609
SLC36A1	9.4598	8.8440	8.1719	9.4964	10.3808	9.4315	8.5390	8.7156	8.5591	8.9780	9.1436	9.2815	8.8666	8.4283	7.3609	9.2823	7.8422	8.7888	10.6655	8.9596	8.7958	8.8467	7.7641	8.4896	7.4314	8.1523	10.1978	9.1600	8.8512	9.4593	8.3387	8.4073	9.1941	11.5570	9.8534	8.2756	9.2380	10.2404	8.9363	6.9340	9.3657	9.1399	8.9102	8.7862	8.4859	9.2452	9.1658	8.6776	9.2777
ST13	12.8719	12.9204	12.4284	12.5001	12.7772	13.0816	12.9381	13.0997	13.0747	12.8800	12.2206	12.8042	13.4153	12.8542	12.5966	12.6120	12.6153	13.1870	12.0283	12.6030	12.7365	12.6886	13.6077	12.6865	12.6991	12.6605	12.8111	12.6723	12.8511	12.2031	12.5507	12.4877	12.2116	13.2527	13.5571	13.3557	12.8008	12.7868	12.4089	12.6252	12.6956	12.9262	12.6172	12.8119	12.9418	12.1386	12.2720	12.7684	13.0740
RPL31P11	0.9215	1.4954	2.1932	2.6015	1.7680	1.6396	2.3939	1.7867	1.6996	1.4478	1.2213	3.0976	1.9635	0.9818	1.4026	1.0643	1.6128	1.8333	2.3603	1.3325	1.6277	2.8780	2.3790	1.4964	1.9157	2.0925	2.2359	3.2907	2.2637	2.6840	1.6616	3.0000	2.2243	1.7470	1.8680	1.7099	2.2798	1.4160	2.6501	0.0000	2.1181	3.4503	2.2906	1.9047	1.7029	2.2201	2.1220	2.7067	2.0317
C14orf115	0.5331	0.0000	0.0000	0.0000	0.3418	0.0000	0.7734	0.0000	0.0000	0.0000	0.5300	0.0000	0.0000	0.0000	0.0000	0.0000	0.0000	0.0000	0.0000	0.0000	0.6755	0.0000	0.0000	0.0000	0.0000	0.0000	0.5497	0.0000	0.8160	0.0000	1.0578	1.3219	0.0000	0.0000	0.0000	0.0000	0.0000	0.0000	0.0000	0.0000	0.0000	0.0000	0.0000	0.0000	0.0000	0.2971	0.0000	0.0000	0.0000
ZC3H15	10.5821	10.4322	10.0892	9.8168	10.4790	10.8607	9.8810	10.3169	10.1319	9.8431	9.7977	10.5606	10.0712	10.4619	10.1963	10.1112	10.1320	9.9883	10.1598	10.3505	10.1625	10.0046	10.4757	10.0090	9.9727	9.8241	10.4874	10.3821	10.1746	10.1202	9.9169	10.1960	10.0512	10.5339	10.2296	10.1037	10.5376	10.2857	10.2979	9.7218	9.9197	10.1820	9.9119	10.1442	10.4221	10.3952	9.6526	10.1952	10.2988
TMEM213	1.6938	12.4309	7.7336	0.7859	0.6180	1.5117	0.4379	12.6094	6.1886	2.0086	1.2213	1.9065	0.0000	12.9482	12.8573	4.2687	11.3166	0.7928	3.0158	11.4508	0.9228	1.5308	4.5052	9.7651	7.6630	0.0000	1.9195	0.0000	2.7449	9.1632	12.1385	3.8074	0.7946	1.0338	1.4682	0.7215	0.8929	0.0000	8.5562	13.4382	0.9669	1.4088	1.4490	1.7168	6.8816	0.2971	0.8783	2.9555	3.0593
C14orf118	8.2118	7.7134	6.7438	6.0163	7.7473	7.2125	7.9028	7.6951	7.9228	7.5449	6.7545	7.4331	6.3094	7.8942	7.5725	8.4730	7.6536	7.0455	6.7218	7.1518	7.9240	7.0180	8.1457	7.6112	8.1172	6.5470	7.7219	5.6958	7.9395	7.2128	7.9542	6.9830	7.6628	7.8130	7.8915	7.5159	8.0330	7.6947	7.7233	8.8254	8.7162	7.8954	7.9286	8.2940	7.8778	7.5674	8.1213	7.4448	7.9458
ARTN	2.4516	3.4840	2.6099	4.8700	0.8496	1.9669	3.1378	4.0812	2.9531	2.7259	2.9369	3.2090	2.8837	4.5893	4.3029	2.2687	4.1546	3.1789	5.9777	3.8743	0.9228	2.6537	4.7121	5.7598	5.3485	2.2657	4.1072	4.9005	2.6607	7.1335	4.2502	5.1293	5.4465	1.5023	1.7466	3.2382	3.6017	1.4160	3.6215	6.2543	4.7683	4.5952	3.9329	2.9747	3.4295	3.0955	6.6606	3.9191	1.1099
ART1	0.9215	2.2138	0.0000	0.0000	0.8496	1.3712	0.0000	2.3459	1.8571	0.5180	0.5300	0.0000	5.9788	0.7224	1.2109	0.8626	1.9048	0.0000	0.0000	1.0967	0.3770	1.3717	0.0000	0.4482	1.7928	0.0000	0.5497	0.0000	0.8160	0.0000	1.4870	0.5850	0.4513	0.0000	0.6680	0.0000	0.0000	0.3085	0.8106	0.0000	0.5630	1.1643	0.8993	0.5434	0.8089	0.0000	0.8783	0.6909	0.4710
HRH3	0.5331	0.4477	0.0000	0.0000	0.6180	0.0000	0.0000	0.0000	0.0000	0.5180	0.0000	0.7547	0.0000	0.0000	0.0000	0.0000	0.4256	0.0000	0.0000	0.0000	0.0000	0.0000	0.0000	0.0000	0.0000	0.0000	0.0000	0.7027	0.4649	0.0000	0.0000	1.0000	0.4513	0.3355	0.0000	0.0000	0.0000	0.0000	0.0000	0.6893	0.0000	0.0000	0.0000	0.5434	0.0000	0.0000	0.5050	0.6909	0.4710
ART3	0.0000	2.0960	1.6050	0.7859	0.0000	0.6126	1.0454	1.6050	1.3212	0.8983	1.6867	0.0000	1.4542	1.7114	1.2109	2.0002	5.3135	0.0000	0.0000	1.3325	1.1338	0.6129	1.6326	0.0000	0.6926	0.0000	2.9056	0.7027	0.0000	0.8756	1.8173	2.3219	2.4350	0.6076	1.4682	0.0000	1.6518	0.9660	1.7056	5.4951	0.0000	1.4088	0.5185	0.5434	1.8606	0.2971	0.0000	0.6909	1.7297
HERC2P2	9.4744	8.6732	7.5843	8.6595	6.8739	10.8835	8.0796	7.0183	5.3071	10.3979	10.6063	10.1805	8.0303	7.8563	7.7723	10.2792	7.6876	8.8621	6.5414	7.7614	7.2907	7.1900	5.6241	6.6813	9.3542	9.1906	9.2171	9.8431	9.8785	7.5863	8.4138	10.3140	10.3562	9.2429	8.4987	8.2044	10.6224	9.1715	7.6948	9.2695	9.4848	8.6744	10.0845	9.7823	6.7264	10.5245	10.3235	9.4474	9.1064
ART5	0.5331	4.1782	5.5370	5.8810	3.0849	1.3712	5.3223	4.3063	4.2749	0.5180	2.0381	3.4994	7.9749	3.5514	3.2045	1.6700	4.3371	0.0000	2.5174	4.5005	0.3770	4.7794	0.0000	1.8278	3.4408	6.0975	4.0273	0.7027	3.0399	1.6262	3.5182	3.4594	4.4308	0.3355	3.7085	4.8693	4.1465	1.7585	4.1050	8.2254	5.8169	2.7640	5.4817	0.5434	4.7517	1.9903	2.4881	1.5073	1.1099
ART4	3.9359	5.3713	3.6124	1.9623	5.7459	3.7756	0.4379	5.3726	7.9558	3.8031	3.6485	2.9769	4.3731	5.8708	1.4026	5.8377	7.1842	1.9744	4.9323	6.5011	6.3026	7.3530	3.7661	6.3932	4.2843	2.4204	4.1828	2.5899	3.6331	4.9949	7.4256	5.9069	5.4586	4.4731	3.7721	3.2382	4.0749	4.9886	6.6620	3.9153	4.1068	5.2094	3.6142	1.7168	3.8982	2.9321	6.3776	5.4991	3.8593
RNF111	9.5425	9.8170	9.3764	8.4574	9.6796	9.4103	9.3584	9.7104	9.8799	9.3752	8.9680	9.8614	8.8136	9.8763	10.0079	9.9490	9.6451	9.2578	9.5855	9.6071	9.9865	9.3522	9.5990	9.5961	9.8609	8.7456	9.7782	8.8854	9.8538	9.5056	9.7119	8.9218	9.6189	9.7378	9.7905	9.5455	9.5555	9.9760	9.7098	9.0012	9.4320	10.0195	9.9325	9.6340	9.6142	10.2699	9.4322	9.3503	9.8429
TCEA2	7.8944	8.3867	8.8291	8.5907	7.9971	8.4473	9.0608	8.7571	8.7607	8.6443	8.6503	8.2020	9.1490	8.5646	8.7482	8.2546	8.7522	9.1743	7.6654	8.2035	8.4478	8.9737	7.9057	8.6823	8.9536	9.5502	7.0773	9.0431	7.9857	8.4630	8.6510	8.8009	8.9308	8.1894	7.6207	8.3664	8.4886	8.0925	8.5548	8.8957	7.9106	8.3912	8.6400	7.8692	8.4272	7.9096	8.9602	8.4533	7.8835
TCEA3	11.4738	10.2263	11.5717	12.3584	10.5134	10.8664	8.5635	10.8992	11.0835	11.6892	11.4484	10.9481	11.4000	10.2660	10.7434	11.1282	9.8179	11.0502	10.3734	9.7016	11.5689	11.3488	11.6834	10.2533	10.2293	11.9816	10.2114	12.0445	12.0059	10.4958	10.4454	12.1466	9.6976	10.5832	12.0303	11.3963	11.8872	11.7226	10.1516	8.4237	10.2857	10.6943	11.4864	11.6731	11.3047	11.4923	11.0456	11.6737	11.4668
TCEA1	10.1130	10.1246	10.2166	10.4845	9.6113	9.5879	11.2048	10.1768	10.5878	10.4451	9.7811	10.1847	10.1066	10.3847	10.3780	9.9899	10.3642	10.4567	10.3363	10.3075	10.6007	10.6080	11.3273	10.3087	10.4221	10.3466	10.8158	10.6489	10.2259	10.2078	9.9488	10.3810	10.2566	9.4719	10.6200	9.6805	10.2752	10.7105	10.1059	10.2445	10.3297	10.1513	10.1828	10.6008	10.2626	10.6139	10.3050	10.6460	10.3441
MGC57346	7.1016	6.8426	6.5903	7.0132	7.0456	6.6346	7.0468	7.0774	7.3636	7.0984	6.2140	7.7557	7.0111	7.1095	7.6592	7.8220	6.9307	7.7174	7.2499	7.1319	6.9851	6.8822	7.6927	7.0339	7.6747	6.5465	7.0698	7.0510	7.5077	7.3586	7.0628	7.7715	7.7466	6.9516	7.3793	7.5177	7.6479	7.2421	6.5270	5.9741	7.7682	8.1395	7.6216	7.0623	7.2704	7.6875	7.4678	6.8160	7.1953
COX4I2	6.4549	3.6605	8.5670	8.5880	6.9632	8.3062	6.8874	4.3930	7.7578	8.6475	8.0087	3.4994	8.6975	3.8403	5.2284	7.2387	4.6837	7.1347	5.2781	2.1428	8.6457	7.1038	7.6829	10.7718	11.0224	8.2840	5.1613	5.3633	5.9592	8.9397	5.7931	7.4798	7.0296	6.6548	7.7188	7.5637	7.3060	7.4976	8.1520	6.9412	6.0530	8.5301	6.3011	7.1943	7.3819	6.0877	8.1016	6.4530	7.9526
COX4I1	12.2214	12.2125	12.6119	13.6797	11.3471	11.9378	11.9695	12.5679	12.2675	12.1534	12.7241	12.4657	13.1426	12.2995	12.4699	11.3897	12.1220	12.7383	12.7808	12.5298	11.7329	12.6018	12.1554	11.9949	11.7351	12.8013	11.8623	14.1155	11.5839	12.6858	12.3239	13.1890	12.2820	12.1120	11.4130	12.4710	12.2143	11.7532	12.1855	14.4004	11.9191	11.9951	11.7849	11.9645	12.3953	12.9674	11.7123	12.2353	11.9735
BFAR	10.9736	10.0631	10.3158	10.7362	10.6363	10.3847	10.2005	10.0028	10.8629	10.8515	10.4076	11.0474	11.0899	10.2093	10.0244	10.5186	10.1832	11.1340	10.9868	10.2275	10.6438	10.7984	10.8504	10.5317	10.6643	10.5127	11.2974	11.3163	10.5666	10.3636	9.8881	10.6555	10.6357	11.3312	11.1736	10.2789	10.6306	10.5020	10.7148	10.5745	11.2909	10.8989	10.6215	10.3868	10.7921	10.9179	10.3501	10.9473	10.8102
ZC3H18	9.9491	9.3656	9.6610	9.2715	9.8151	9.6261	9.0770	9.1962	9.2191	9.4421	9.6341	9.2378	9.9377	9.2002	9.4401	9.5545	9.3513	9.7907	9.4062	9.3868	9.9235	9.5557	9.5282	9.2545	9.4784	9.4882	9.3594	9.1036	9.5969	9.3481	9.4583	9.2633	9.5126	9.4358	8.8795	9.4117	9.8602	9.4839	9.6276	10.0213	9.5689	9.7825	9.5148	9.3953	9.7053	8.9182	9.7805	9.6330	9.4252
TMEM212	0.0000	0.4477	0.0000	0.7859	0.6180	0.0000	0.0000	0.4941	0.4591	0.5180	0.5300	0.0000	0.0000	0.9818	0.0000	0.0000	0.0000	0.4502	0.0000	1.3325	0.0000	0.6129	0.0000	0.7895	0.0000	0.6268	0.0000	0.0000	0.4649	0.5032	0.0000	0.0000	0.0000	0.3355	0.0000	0.4054	0.0000	0.3085	0.8106	0.0000	0.0000	0.4996	0.5185	0.0000	0.4604	0.7537	0.5050	0.0000	0.4710
SNORD115-13	0.0000	0.0000	0.0000	0.0000	0.0000	0.0000	0.0000	0.0000	0.0000	0.0000	0.0000	0.0000	0.0000	0.0000	0.0000	0.0000	0.0000	0.4502	0.0000	0.0000	0.3770	0.0000	0.0000	0.0000	0.0000	0.0000	0.0000	0.0000	0.0000	0.0000	0.0000	0.0000	0.0000	0.0000	0.3724	0.4054	0.0000	0.0000	0.0000	0.0000	0.5630	0.0000	0.0000	0.5434	0.0000	0.0000	0.0000	0.0000	0.0000
TCEB3B	0.5331	0.4477	0.5950	0.0000	0.0000	0.0000	0.7734	1.1539	0.8068	0.5180	0.0000	0.0000	0.0000	1.2016	0.7290	1.2412	0.0000	0.4502	0.0000	0.0000	0.3770	0.0000	0.0000	0.0000	0.0000	0.0000	0.0000	0.0000	1.0981	0.0000	1.0578	1.0000	0.0000	0.0000	0.3724	0.4054	1.1924	0.9660	0.8106	1.7866	0.5630	0.8700	0.5185	0.0000	0.0000	1.1000	0.5050	0.0000	0.4710
SIPA1	9.8630	8.4436	10.0494	10.8889	10.1137	10.0805	10.3483	8.5400	9.9083	9.8846	10.7919	9.6763	10.6335	9.0588	9.1624	10.0163	9.3835	9.0877	9.6985	9.2895	10.2822	10.0296	8.8899	9.5144	9.8334	10.3502	9.5931	10.2656	9.3761	10.2185	9.5809	10.2912	10.8989	9.2466	9.4082	9.8325	9.7914	10.0911	10.5245	9.0963	10.3822	10.7348	10.2743	9.6440	10.0432	9.0604	10.7196	9.9987	9.9538
CRTAM	7.6657	2.4241	3.3489	7.0765	6.7324	5.2886	5.4092	2.7479	5.9026	4.0860	6.5646	4.4342	5.6189	3.4691	1.2109	6.5037	4.3371	5.1761	5.5748	4.3475	4.4332	5.0568	5.4268	2.5199	3.2670	4.1147	7.2630	4.5981	6.4099	4.9949	2.6801	6.8887	8.2393	4.5558	5.5344	2.9660	6.2229	6.1120	6.4357	2.0224	5.0436	5.8809	5.2877	6.8838	5.1834	4.8184	5.1781	5.2885	7.8331
EDA	8.1965	7.8854	7.9306	8.3365	7.0818	8.5618	8.5703	8.0059	8.2991	8.6097	5.5730	7.4783	7.3213	7.6800	8.1959	9.1768	7.8336	8.1686	7.2940	7.5643	8.8255	8.0817	7.9099	8.3059	8.9210	7.8254	7.5752	7.3590	6.5276	7.4379	8.2233	6.2288	5.8003	9.0932	8.0823	7.2833	7.2090	7.2467	7.1302	8.9716	7.2733	8.1351	7.2268	7.6436	7.7776	7.7160	7.7577	7.7752	7.2549
OR6P1	0.0000	0.0000	0.0000	0.0000	0.0000	0.0000	0.0000	0.0000	0.0000	0.0000	0.0000	0.0000	0.0000	0.0000	0.0000	0.0000	0.0000	0.0000	0.0000	0.0000	0.0000	0.0000	0.0000	0.0000	0.0000	0.0000	0.0000	0.0000	0.0000	0.0000	0.0000	0.5850	0.0000	0.0000	0.0000	0.0000	0.0000	0.0000	0.0000	0.0000	0.0000	0.0000	0.0000	0.0000	0.0000	0.0000	0.0000	0.0000	0.0000
CCDC116	2.3286	0.4477	1.8288	1.6656	1.3807	2.8244	1.9400	0.8613	1.3212	3.7109	1.8731	1.6144	1.7313	0.9818	1.9850	2.8627	2.0313	1.8333	1.1252	1.0967	1.7608	3.1601	0.0000	0.4482	2.5679	3.2789	2.3714	1.8116	3.0399	1.9715	1.0578	3.0875	2.5298	2.3009	1.7466	1.5591	2.8070	1.2810	1.5284	3.1639	2.5294	2.6734	2.9856	2.6979	0.8089	1.3790	3.0224	2.0255	2.1619
CADPS2	10.1823	10.9073	9.5347	8.3301	10.2015	10.1273	8.7640	10.7095	9.6045	9.1955	8.9782	8.8736	9.1534	11.2207	11.9107	9.7919	11.1615	10.6549	9.0031	10.6535	9.8702	10.0289	9.1378	10.1909	10.3107	9.1119	8.8359	9.2052	9.9501	9.8535	11.1162	9.5840	9.4182	9.9413	10.2573	9.1940	9.1613	9.8923	10.2383	9.9964	9.5579	9.0893	9.7446	9.1042	9.1872	11.5842	8.7161	9.1465	10.0568
CCDC114	2.0459	2.3228	3.3489	3.7345	3.3347	2.8244	3.8198	2.9134	0.8068	2.8171	2.7592	3.7410	3.6555	3.7031	3.6819	3.7007	1.9048	4.4511	0.6697	2.5691	1.8826	1.6402	1.9264	2.9178	2.7105	3.0133	2.0864	4.3543	2.8245	2.1174	2.8339	2.5850	6.1528	1.7470	4.1525	4.5872	3.0503	3.4917	2.1350	5.2845	5.5194	1.8002	3.8915	3.2068	1.7029	1.9047	3.9698	3.1676	2.9909
CCDC115	10.3354	9.7013	10.4179	10.8661	9.6683	10.3386	9.5938	10.1584	10.2757	10.7331	10.2913	10.0978	10.3193	10.0914	10.5925	9.9825	10.1307	10.3547	9.9466	10.0353	10.1879	10.6632	10.3902	10.4811	10.5542	10.6847	10.0434	11.2510	10.1454	10.4121	10.1568	10.2556	9.8443	9.5661	10.4115	10.6910	9.9214	10.0319	10.1069	9.8432	9.7501	10.0491	10.2162	10.1634	10.1440	10.1071	10.0408	10.1192	10.3717
CCDC112	7.7218	6.5792	6.5609	7.8625	7.5860	7.7444	7.4755	6.6055	6.9221	7.9139	7.5050	7.2884	8.0367	6.7494	6.5551	7.3123	7.3389	7.8262	6.6725	6.8486	7.0322	7.6091	7.0515	7.0259	6.9534	7.6252	8.5590	7.1644	7.5610	7.2646	6.5044	7.0821	7.7040	7.8314	8.4215	6.9801	7.2339	7.6830	7.6521	6.3441	8.0522	7.4732	7.2597	7.1761	6.6582	7.2944	7.8575	8.0472	7.3638
CCDC113	7.0095	7.0681	6.6662	6.7859	7.9917	8.2173	6.1614	7.1815	5.4745	5.5076	5.2917	10.1274	6.5956	8.0296	8.3785	5.3123	7.5202	7.1791	7.2611	7.7048	4.5481	7.5854	3.2332	6.9556	6.1733	4.1147	6.4853	7.7097	2.4758	6.6367	8.1130	7.0661	7.3550	8.3062	3.4990	6.7208	6.1551	7.6371	6.5562	6.8900	7.7194	6.3520	6.0322	6.1586	5.3254	6.6769	6.7810	5.1704	5.3764
CCDC110	6.3080	5.1076	6.2292	6.1838	6.0377	6.9071	4.6092	5.4555	7.2045	7.1479	6.9380	6.3833	6.0051	4.6466	5.7704	6.8320	5.0402	8.1124	5.3214	5.0393	6.1653	5.6349	6.9325	5.4943	5.9471	6.7933	6.7995	6.1555	6.7730	5.8626	5.7931	6.0661	4.0698	8.0722	7.1828	5.2101	5.4543	6.3371	6.2337	6.4889	5.1049	5.8809	6.1066	6.2041	6.2008	7.3235	6.6120	6.8639	7.2874
CCDC111	7.4264	6.9854	7.3233	6.6118	7.4856	7.5320	7.1099	7.3218	7.9151	7.5480	7.0328	7.6549	7.2693	7.6164	7.4321	7.3666	7.5212	7.5466	5.7376	7.0795	7.5270	7.0500	8.1211	7.1248	7.5840	7.1666	7.0203	6.8256	7.6696	7.1926	7.3514	7.6214	7.0573	7.5471	7.8214	7.3611	6.5418	7.5559	7.5269	6.8385	7.6251	7.4372	7.4772	7.3151	7.1439	7.3904	7.4509	7.7334	7.6496
LEO1	8.6526	8.8967	8.7930	9.0587	8.8073	8.8558	9.2271	8.7746	8.3563	8.8474	8.8865	8.7292	9.0260	8.6240	8.4063	8.8032	8.4677	8.1464	9.0114	8.8236	9.2273	8.5956	8.3012	8.2739	8.7015	8.9484	8.5103	8.6778	8.8405	9.0161	8.3192	8.5793	8.8687	9.0454	9.3753	8.9612	8.7763	9.0273	8.8316	8.2430	8.0906	8.9011	8.6431	8.1434	8.8467	9.1250	8.5534	8.6602	8.9429
ATP1A4	1.4793	0.7889	0.0000	1.2918	0.0000	0.6126	0.0000	0.0000	0.0000	0.5180	0.5300	0.0000	0.6599	0.0000	0.7290	0.6282	0.4256	0.0000	1.1252	0.0000	0.0000	0.6129	0.0000	0.4482	0.3875	0.0000	0.5497	1.1732	2.1447	0.5032	0.0000	2.8074	0.4513	0.8363	0.3724	0.0000	1.1924	1.4160	0.0000	3.9153	0.5630	0.0000	0.0000	0.5434	0.4604	0.2971	0.5050	1.5073	1.1099
ATP1A3	4.5454	1.0647	3.8858	5.2994	4.6927	3.2821	3.1378	1.1539	3.2083	2.4113	6.1159	3.0976	4.2017	2.5545	2.8572	4.5295	3.1523	2.7780	3.5400	3.4421	3.3999	3.3216	0.0000	1.9687	1.3451	3.1074	6.2329	2.9824	4.6845	4.7258	3.2163	4.4594	7.1008	2.7002	3.2539	1.5591	5.1580	4.5778	4.3908	5.3936	2.8491	7.0143	3.8049	4.9416	3.2700	6.0533	3.8905	2.8364	5.6449
ATP1A2	5.0329	7.7937	4.4880	5.8810	6.2246	8.5374	4.0223	7.7176	7.3996	8.0041	5.5042	5.4914	7.8607	7.8235	6.3552	8.0634	10.4248	4.6110	9.5866	6.9407	7.3683	7.8096	4.0362	8.8431	9.9323	5.7922	6.3847	5.4896	3.5418	8.3006	9.1272	7.4635	5.6814	8.3450	5.5344	5.0067	7.2784	6.2896	7.3857	7.0182	7.2189	7.3866	6.8205	4.2702	5.2130	5.3340	8.4791	6.1993	4.6625
ATP1A1	13.6801	16.3308	14.5543	13.9279	13.7731	13.4790	13.2620	16.5678	13.8044	13.3359	13.9349	13.7730	14.1847	16.1248	17.1310	13.7794	15.4105	13.2531	14.4641	16.2135	13.4125	13.4994	13.7118	16.1998	15.9213	13.1713	14.2758	13.7887	13.6232	14.2510	16.6741	13.7322	13.9365	13.0792	13.5232	14.1082	14.0645	14.1365	14.0611	15.4389	14.3418	13.4191	13.5174	13.3775	14.2259	13.2561	12.9439	13.7237	13.4578
KGFLP2	7.9437	8.3255	7.2923	6.3766	5.8341	6.7324	4.6083	6.6156	6.6612	7.7326	7.6441	6.8288	6.4022	7.7698	7.8810	7.5886	7.2561	7.8182	4.5296	7.2824	7.5173	6.6242	4.9963	6.8141	6.5904	6.5632	7.7340	6.2357	8.3147	6.5362	7.4640	6.8146	6.7862	7.1428	6.1242	7.2564	6.7577	4.6416	7.2827	8.1592	6.8373	6.9817	5.9459	7.8349	5.1070	6.5886	7.0379	7.2868	6.9153
MGRN1	11.6749	10.6615	11.5974	11.6230	11.8206	11.8966	9.8240	10.7637	10.1071	11.2618	11.6717	11.3097	12.2244	10.7324	10.5146	11.1785	10.5057	11.1711	11.3071	10.8741	11.1040	11.2903	10.7395	10.6544	10.9051	12.0986	11.8664	12.1620	11.1328	10.9457	10.8638	11.5894	11.3967	11.3966	11.3065	11.2351	11.5553	11.0279	10.5866	10.8981	11.7171	11.1759	11.4294	11.2698	11.3085	11.1365	11.0829	11.0616	10.9441
TCP1	11.4489	11.8857	11.8917	11.0652	11.5707	11.6867	12.1613	11.6494	11.9398	11.6139	10.8805	11.9489	11.7795	11.7025	11.6323	11.5871	11.6105	10.6440	12.0319	11.8547	11.6060	11.4536	12.4624	11.5015	11.5204	11.6072	11.9420	11.8480	10.9608	11.5889	11.4080	11.8315	11.6735	12.1015	11.3733	11.6801	12.2719	11.9735	11.5630	10.8659	11.9986	12.0306	11.6656	11.6510	11.8872	11.0731	11.2380	11.7442	11.9741
CRTAP	11.7659	11.8617	12.1155	12.8212	12.2137	12.2632	13.2253	12.1235	12.5891	12.0793	11.9589	13.1960	12.5070	12.1704	11.6319	12.0298	12.8581	12.4940	12.2707	12.0936	12.8204	12.5770	12.5572	12.3553	12.3619	12.0056	11.7432	11.9141	12.0035	12.6227	12.3815	12.3768	12.0731	11.9945	12.5936	11.8441	11.9867	12.5815	12.5392	12.4850	12.6463	12.2286	12.3943	11.7997	11.9225	12.2646	12.2740	12.1451	12.2009
CBLC	0.0000	6.5117	4.3860	5.7513	3.7617	2.7695	0.0000	7.0979	4.3564	1.6598	5.1725	6.8466	3.5875	6.6961	7.3347	0.0000	5.8134	6.3563	1.1252	7.2305	0.9228	3.2431	3.2332	4.9650	2.5679	3.6972	4.8725	7.3199	2.0150	4.5049	6.7610	4.7814	6.1454	1.2074	2.1807	3.5493	4.4869	1.4160	4.6510	7.2095	3.4626	1.4088	2.0100	0.5434	3.5269	3.9241	0.8783	2.5641	3.9701
SPHK1	6.3932	5.4624	6.4339	5.6959	7.5486	5.8220	11.1213	3.7571	7.0179	5.9562	7.1863	6.2718	6.3162	6.4122	2.9662	5.6123	6.9527	5.7426	5.2981	6.5310	6.7474	5.4677	7.3066	6.1113	5.2095	7.0922	4.7953	6.4044	6.2371	7.4607	5.9783	8.2093	8.3976	6.2969	4.6949	5.8677	7.6220	6.2733	7.1456	4.6487	7.4722	7.1940	6.3320	6.3347	7.0742	4.7913	8.6566	5.3985	5.7703
DPT	4.3056	5.8792	4.3503	0.7859	7.1861	4.0303	5.8066	8.4022	4.5534	4.7505	0.9166	3.4994	9.2974	6.1000	8.7293	7.5763	10.3612	1.8333	2.6590	5.2554	8.9700	7.3151	3.9074	6.4180	4.6808	1.3964	4.8952	4.1141	3.7999	4.8973	9.0952	5.1699	5.4095	1.7470	7.0448	2.3835	4.9931	2.2671	5.3018	0.0000	2.4049	8.5041	2.1571	1.9047	4.4128	2.4787	8.5726	2.9555	5.2794
BPESC1	0.5331	0.0000	0.0000	0.0000	0.0000	0.0000	0.4379	0.0000	0.0000	0.5180	0.5300	0.0000	0.0000	0.0000	0.0000	1.2412	0.0000	0.4502	0.0000	0.0000	0.0000	0.0000	0.0000	0.0000	0.0000	0.0000	0.0000	1.1732	1.8725	0.0000	0.0000	2.7004	0.4513	0.3355	0.0000	0.0000	0.0000	0.0000	0.0000	0.0000	0.5630	0.0000	0.5185	0.9372	0.0000	0.2971	0.0000	0.6909	0.0000
CUEDC1	8.1405	8.5271	8.6951	6.7859	8.1047	8.1335	7.2917	8.7920	8.4396	8.0912	8.2124	8.5997	7.1013	8.5282	9.2853	8.3263	8.7625	8.5404	7.7149	9.1158	8.3508	8.1981	8.1599	8.7835	7.9493	8.0042	7.5397	8.6976	8.5716	8.1895	9.2024	7.9513	8.3441	8.3555	8.4834	8.3099	8.4396	8.0710	7.8419	8.9995	8.4588	7.5064	8.1535	8.1734	7.7996	7.8972	8.0294	8.4329	8.5378
CUEDC2	9.4689	9.6229	9.7398	10.5212	9.4813	9.7159	10.1825	9.8912	10.1290	9.8885	10.2190	9.9633	9.9797	9.7310	10.0630	9.7736	9.8749	10.5343	10.5181	10.0530	9.7829	9.7720	10.1293	9.9027	9.7341	10.1779	8.9498	10.6422	9.7840	9.9072	9.8508	11.0314	10.0462	9.9114	9.3463	10.0556	9.9672	9.8512	9.9337	9.2624	9.9261	9.8474	9.6335	9.8475	10.3408	9.9371	9.8941	9.9422	9.9254
CBLB	9.0506	8.9550	8.1897	8.9275	9.0579	9.2838	8.8976	8.4434	8.8756	8.9952	9.4030	8.5128	8.9720	8.9378	7.7570	9.4537	8.5909	8.5947	8.4393	8.4011	9.5056	8.6015	8.4872	8.8259	9.4469	8.9626	9.7752	8.8603	8.8957	8.8783	8.3969	8.7781	9.3877	10.2212	10.3214	8.5512	8.9956	9.4858	9.4793	7.8266	9.5153	9.8952	9.2578	9.1467	9.4196	8.6646	9.4243	9.0727	9.4855
CPEB4	11.3061	12.0728	10.1828	9.6719	11.2186	10.2657	8.9513	11.9940	10.8799	10.6192	10.1485	10.7018	10.3427	12.2419	11.8682	11.5784	11.1591	10.2751	11.2724	11.1622	10.1941	10.6466	10.5121	10.1042	10.6104	10.5111	12.2408	11.0821	11.4106	10.5547	11.1472	9.7151	10.4592	10.8733	11.5691	11.1045	10.0295	11.1819	10.7631	11.4670	10.3254	11.0610	10.6290	10.7558	10.1559	11.6200	10.3603	10.5547	11.1155
CPEB1	1.2272	4.2627	1.0150	1.2918	0.8496	0.6126	5.3602	5.0558	2.1283	0.5180	1.4727	7.9960	1.7313	4.9341	4.2540	1.2412	5.5952	0.7928	5.8942	2.9694	1.4811	2.8780	1.9264	2.0971	1.6584	0.0000	3.6548	3.0926	0.8160	5.1890	3.6484	3.7004	4.2753	1.3624	0.3724	1.2003	0.8929	5.4563	1.5284	3.8555	2.4049	2.2400	0.8993	0.0000	0.4604	3.6096	2.9459	1.7895	0.8255
ZNF45	7.9632	8.3356	8.2730	7.2649	8.3021	8.2167	7.8214	8.2615	8.4381	8.5709	7.9503	7.9284	7.8679	8.3855	8.5036	8.4939	8.1288	8.3085	7.5382	8.2054	8.7664	8.3556	8.4844	8.5980	8.9908	7.7362	8.5304	6.5136	8.7440	8.2181	8.2526	7.2715	8.1338	8.1751	8.6084	8.3762	8.0634	8.3053	8.4897	8.0664	8.1859	8.5220	8.5159	7.9727	7.8286	8.1961	8.2320	8.2324	8.5060
CPEB3	7.9606	8.6354	7.1486	6.5274	7.9323	7.8995	6.8300	8.9094	7.3308	7.5779	7.3722	7.6948	6.9872	8.4270	9.3086	8.0125	8.2146	7.5329	7.3578	7.6404	7.0388	7.3716	6.6602	8.2875	8.6326	7.5222	7.7091	6.7422	7.7229	7.4688	9.1730	6.8392	7.3838	7.8462	7.7526	8.3275	7.3176	7.1140	8.1823	8.0296	6.9504	7.5420	7.4466	8.1620	7.4299	8.1882	7.4121	7.7424	7.5859
CPEB2	11.7267	10.2817	11.2692	10.3120	11.4377	11.2693	9.0977	9.9177	10.0066	10.9103	10.3752	10.7602	10.5035	10.2441	10.1474	10.5687	10.1857	11.7422	9.6484	10.0493	10.3093	10.7522	10.6059	10.3527	10.2506	11.6551	10.7888	11.6151	11.7514	10.7505	9.7733	11.3098	10.5693	10.0093	9.6532	10.7620	11.1387	10.8136	10.6387	10.7246	9.9652	10.3400	10.7825	11.6191	10.4449	11.8105	10.3474	10.5273	10.4926
BEGAIN	2.7680	3.5302	4.7837	3.0429	1.9784	4.7219	2.2931	3.0619	3.2083	3.7109	2.4432	1.6144	1.9635	3.7733	2.3988	3.1107	4.2357	1.5013	2.1840	2.7428	3.3999	2.8780	1.6326	4.6876	4.8750	2.0925	1.9195	1.1732	3.0399	2.2500	4.0449	3.8074	3.0611	1.7470	3.1137	3.3341	3.9996	0.9660	2.8137	4.0811	3.4626	2.4729	2.8187	2.4787	4.2226	2.1475	3.4671	3.0654	2.9909
RBMXL3	0.0000	0.0000	0.0000	0.0000	0.0000	0.0000	0.0000	0.0000	0.0000	0.0000	0.0000	0.0000	0.0000	0.0000	0.0000	0.0000	0.0000	0.0000	0.0000	0.0000	0.0000	0.0000	0.0000	0.0000	0.0000	0.0000	0.0000	0.0000	0.0000	0.0000	0.0000	1.3219	0.0000	0.0000	0.0000	0.0000	0.0000	0.0000	0.0000	0.0000	0.0000	0.0000	0.0000	0.0000	0.0000	0.0000	0.0000	0.0000	0.4710
OSGEP	8.2483	7.9757	8.7577	9.0607	7.9100	8.0880	8.4957	8.1967	8.4334	8.8187	8.6958	7.6900	8.3959	8.0421	8.0407	8.2365	8.5518	8.7265	7.1394	8.2936	8.1712	8.2667	8.4816	8.1294	7.9725	8.4255	8.1889	7.9593	8.3424	8.8499	8.2075	8.5078	8.8132	8.2074	8.3940	8.1395	8.6588	8.0439	8.5092	8.6229	8.4351	8.3570	8.5629	8.0741	8.3462	7.9327	8.6225	8.5998	8.8201
ABAT	8.4144	12.8735	9.8022	7.9198	9.6829	9.1309	5.9459	13.5707	8.3397	7.2741	9.5816	10.8195	7.4223	11.3954	9.2326	9.4914	9.9628	7.4538	8.4393	11.1352	8.2847	7.3944	8.7254	6.3488	7.3816	7.6760	9.5320	9.2190	10.1521	9.4472	11.2182	7.7039	7.9510	8.4098	10.5669	10.4010	7.6670	9.3241	9.5687	7.7384	7.7788	8.6284	8.5479	7.8233	9.0291	9.7482	7.7605	7.9430	9.6609
LOC100129637	7.6964	6.9622	6.5214	7.4375	6.7011	7.7445	6.4623	6.6257	5.9513	8.0204	8.2527	7.2628	7.0281	7.0884	6.6806	7.8404	6.8383	7.9979	6.2717	6.8730	6.9068	7.3753	5.9026	6.7093	7.6597	7.9542	7.1669	8.5423	8.1519	6.2085	6.6885	8.1968	8.3381	7.1132	6.2750	6.7073	8.7551	7.0106	6.2782	7.9138	8.1231	7.6770	8.1921	7.6538	7.3265	7.5182	8.2484	7.6117	7.4536
ZNF780A	7.4650	8.4690	7.6034	7.9284	7.7792	8.0710	8.0119	8.5620	8.6970	8.4153	8.1164	8.3369	8.1263	8.4566	8.5088	8.9560	8.2180	8.6178	7.6527	8.3500	8.3548	8.7383	7.1894	8.3724	8.8184	8.0553	8.4057	7.3645	8.6268	8.0396	8.4559	7.3880	8.1839	8.1971	8.3749	7.8500	7.9480	8.1249	8.2712	7.8460	8.5406	8.3552	8.5711	8.0318	7.8616	8.2372	7.8936	7.7258	8.2075
ZNF780B	8.3839	8.5525	7.2195	7.6239	7.5960	8.5779	6.4222	8.5573	7.8093	8.5952	8.1708	8.4964	7.0891	8.5180	8.2390	9.1562	8.5036	8.9189	6.8675	8.1233	7.6407	6.9456	6.2332	7.8823	8.5709	7.3928	8.0744	6.7252	8.8465	7.2763	8.5197	7.5925	8.0036	8.6638	7.6799	7.7622	7.9329	7.9510	7.6521	8.5183	8.4231	7.9447	7.9864	8.5103	7.5820	7.7790	8.2814	8.0371	7.9859
TLN2	11.5799	12.3490	11.5719	10.7177	10.3759	11.0310	9.9431	12.6281	10.4279	10.6618	11.1515	10.2399	10.4082	11.0444	12.2396	10.7319	10.7793	11.0656	11.8204	11.7515	10.8345	10.6856	10.8048	10.1166	9.9070	10.4663	10.5969	11.6564	11.2166	10.1369	11.6032	10.6764	9.5513	10.8853	12.3006	11.1300	9.5217	11.6218	10.1010	6.6204	9.5707	10.9496	11.4426	10.8606	10.5940	11.0247	10.4171	10.5140	10.2290
FRG1	8.9512	8.7737	9.0438	9.6985	8.4973	9.5492	9.0770	8.8275	9.1852	8.9315	9.0109	9.2180	8.9787	9.0250	8.7493	8.7747	9.1707	8.7983	8.2053	9.2094	9.0767	8.7944	9.0376	8.9003	8.7591	8.9178	8.6300	9.1929	8.8619	9.3126	8.7642	9.3476	8.5742	8.8868	8.9627	8.6697	9.0595	8.8598	9.4202	9.4306	8.7502	9.0117	8.9244	8.7772	9.0061	8.6832	9.1154	9.0809	9.1404
FRG2	0.0000	0.0000	0.5950	0.0000	0.0000	0.0000	1.2742	2.4574	0.0000	0.0000	0.0000	0.0000	0.0000	0.0000	5.7263	0.0000	0.0000	0.0000	0.0000	0.0000	0.3770	0.0000	0.0000	0.0000	0.0000	0.0000	0.0000	0.0000	0.0000	0.5032	3.2163	0.0000	0.0000	0.0000	0.0000	0.0000	0.0000	0.0000	0.0000	0.0000	0.0000	0.0000	0.0000	0.0000	0.0000	0.2971	0.0000	0.0000	0.0000
RHEBL1	4.0178	2.2138	3.6714	4.5062	2.9910	4.1426	6.5146	1.1539	4.0322	4.6548	4.8781	3.7410	4.2017	1.9726	1.7229	4.1847	2.0313	4.0658	1.9831	2.5691	3.9102	4.2475	3.4335	2.6924	2.4096	3.6354	4.3885	4.9305	4.5505	4.6073	1.8173	4.7279	5.7519	4.1290	3.7721	3.2382	4.2797	2.8474	4.6292	2.5607	3.8445	3.9135	3.8915	3.5823	3.6615	2.3552	4.2174	3.9765	4.8861
ZNF41	7.9786	8.1723	7.6072	7.9241	8.0285	8.3110	7.9198	8.1744	8.4810	8.1712	7.7116	8.3851	7.2680	8.2411	8.7722	8.2102	7.9422	8.1686	8.0142	7.9370	8.7515	7.9886	7.8887	8.4705	8.6009	7.5849	8.6667	6.4632	8.2785	8.1391	8.2440	7.3923	8.2109	8.1327	8.2268	8.2620	8.0471	8.3031	8.3467	8.6929	7.9389	8.4758	8.3632	8.3415	7.9165	8.5012	8.4791	7.7953	8.2538
IFT80	9.2310	9.2091	9.2023	9.0177	8.5852	9.0234	8.7000	9.4122	9.4857	8.9211	9.4079	9.6156	8.7446	9.4193	9.8469	9.5381	9.2144	9.2711	9.0704	9.0389	8.9473	8.8627	9.0241	9.6380	9.5725	9.6533	9.1144	10.4429	9.8028	8.5320	9.5673	9.6584	9.7214	9.8231	9.3534	9.2826	9.6025	9.4968	8.9146	9.0099	9.4505	9.1110	9.5935	9.0847	8.9229	9.1967	9.0993	9.0643	8.8413
FBRS	10.8108	10.0724	10.8476	11.3298	10.6596	10.3555	9.8229	10.0558	9.5186	10.2133	10.5038	10.6857	11.2341	10.0468	10.0572	10.5086	10.1643	10.8395	10.0880	10.1297	10.3215	10.7889	10.1039	10.2118	10.3159	11.0016	10.3573	11.2735	10.2116	10.2745	10.1950	10.8506	10.7364	9.9736	10.2331	10.3369	10.6634	10.0563	10.2193	10.5681	10.3536	10.5429	10.3190	10.5191	10.5955	9.5621	10.6128	10.2796	10.1102
ZNF414	6.3560	6.7103	7.4809	7.6292	6.7752	6.4982	7.1037	7.0319	6.6317	6.2834	7.6869	6.4641	7.3928	6.7796	6.7483	6.9639	6.6753	7.8607	7.1693	6.8150	7.0997	6.7608	5.9687	6.7316	7.0027	7.3692	6.1123	6.8482	7.0993	6.7018	6.9992	7.6036	7.2086	6.6511	6.7376	7.0941	6.9883	6.3414	6.7302	7.7711	7.5370	6.8428	6.7756	6.9440	6.8538	6.3407	7.2899	6.8866	6.9059
IFT88	9.1436	9.4302	9.0577	8.2772	9.0565	8.9865	7.2112	9.4615	8.5818	9.1090	8.4229	9.1533	8.8248	9.1474	9.2056	8.2852	8.8754	8.9798	9.2358	9.0093	9.0445	8.7631	9.0065	8.7076	8.6571	8.7438	8.4918	9.4656	9.3876	8.7611	9.0241	8.4073	8.4705	9.2682	9.6689	9.1394	8.9324	9.0496	8.2730	7.2035	8.2597	9.0380	9.0893	9.0873	8.7226	9.2077	8.4132	9.1543	8.9015
IL10RA	10.7718	7.5210	9.1475	10.5091	10.0749	9.4193	9.8302	7.7645	10.2242	8.9631	11.3479	10.3251	10.0728	8.4726	5.8047	10.8350	8.8869	9.5199	9.1072	9.2692	9.3413	8.8681	9.1143	8.2586	8.0601	9.5813	11.3224	9.8830	10.3572	10.1390	8.7582	10.1867	11.6497	9.5318	9.4305	8.3406	10.3553	10.4133	11.0022	6.5277	10.4537	10.5948	10.5931	10.7527	10.0692	9.4983	9.8724	9.3958	11.5189
POU5F1B	6.0502	3.8362	5.6586	7.0765	4.8211	6.7705	0.7734	4.1125	3.9988	6.6489	6.2481	4.7972	7.8389	3.8582	4.4833	6.7057	4.4088	6.4680	4.9323	4.6821	4.9336	5.6951	4.7501	5.9159	6.0105	7.7064	4.3231	7.6836	6.8223	5.0137	4.6006	6.4346	5.7715	4.8058	6.8226	6.3014	7.1965	5.7841	4.8526	6.1083	6.3002	5.3181	6.9673	6.3406	5.0588	5.9610	4.9816	6.6774	5.2650
SP1	11.8376	11.4939	11.2206	11.9741	11.7843	11.7265	11.0994	11.5087	11.6198	11.8639	11.4855	11.8696	11.8897	11.6394	11.3285	11.8511	11.6095	11.4421	11.0991	11.3958	11.9828	12.2954	11.7171	11.7358	11.8386	11.8218	12.1102	12.4277	11.9161	11.4069	11.5167	11.6321	12.0993	11.9089	11.7378	11.2761	11.6549	11.8445	11.5565	10.7890	12.7008	11.7277	12.4728	11.8377	11.4414	11.8067	11.7114	11.6601	11.4175
SLC27A4	8.3086	9.9440	9.0729	8.3365	8.8038	9.2808	10.3257	9.8731	9.1580	8.3969	9.5529	9.9076	8.7155	9.7491	9.9356	8.5263	9.4885	8.7876	8.4491	10.6027	8.8255	8.7701	8.5746	8.5871	8.2473	8.8883	8.2385	8.2153	8.6044	9.4678	10.0853	8.5699	8.6328	8.7654	7.8424	8.8202	8.7362	8.2734	8.8889	11.1216	8.1836	9.0105	8.0724	8.3024	8.7518	9.2769	8.6723	8.6067	8.3146
SP2	8.9289	9.3512	9.1694	7.7699	9.6014	9.1214	9.3003	9.4954	8.6304	8.7951	8.5885	8.5920	8.3658	9.6563	9.4146	9.2484	9.4858	8.5517	8.9998	9.4087	9.7932	8.7185	9.3586	9.5216	9.6624	8.8463	8.8933	7.7856	9.2385	8.9409	9.5693	8.6847	8.9056	9.1118	8.8750	9.1143	9.2421	9.0483	9.2960	8.3899	8.7486	9.3594	9.2321	9.1125	9.3025	8.7368	9.4392	9.0191	9.0571
OLA1	10.6899	10.1189	10.5056	10.9183	10.1444	11.2235	10.6214	10.3320	11.0410	10.6629	10.7162	11.0167	10.8380	10.3514	10.2251	10.3388	10.3199	10.5457	10.8262	10.4348	10.1963	10.5532	11.1814	10.4899	10.3387	10.3752	11.0338	10.2501	10.2005	10.4685	10.0031	10.5289	10.3699	10.2025	10.2282	10.3737	10.8282	10.4226	10.5267	9.8840	10.6538	10.5195	10.0461	10.6745	10.9048	10.7045	10.4477	10.8065	10.7446
PNOC	2.4516	1.0647	1.0150	5.5430	2.2457	2.8244	2.1847	0.8613	3.7802	2.4113	2.6613	4.9333	4.1555	1.8479	6.1300	1.5407	3.5823	4.1575	3.3855	3.9111	0.6755	2.0620	0.0000	7.2075	0.6926	3.9210	5.6881	2.0488	1.5366	2.7748	4.2226	4.9542	7.2888	0.8363	1.8680	0.4054	2.8927	1.9487	4.6510	1.1538	2.6440	4.5703	2.5255	4.0085	1.5259	3.6363	2.9459	1.1561	4.0395
CNTF	4.3379	3.6823	3.6714	2.4182	4.1106	4.3637	2.5765	4.0460	3.9988	3.2028	3.0182	3.9479	2.8837	4.0972	4.7880	3.4715	3.3103	3.4923	4.2713	3.2757	3.4962	2.7702	2.1704	3.4947	2.5307	3.1074	2.9331	1.6962	4.2600	3.1150	3.9471	5.7279	3.4509	3.8429	2.6554	3.1877	3.3868	3.7888	2.7342	3.6962	3.5237	3.2764	3.4526	4.0085	3.3783	5.1389	4.2496	3.5163	2.7637
MCM10	5.1825	1.2961	5.7298	4.1421	4.9514	4.7506	6.2780	1.1539	4.8630	5.3484	5.0031	3.4090	3.8421	2.5545	1.7229	5.2823	2.3552	3.7098	5.0907	3.8743	5.5723	5.2296	4.3152	4.7079	4.2380	3.6354	6.4242	4.6350	5.8398	5.0686	4.1944	5.5392	6.1075	4.6490	3.9748	4.7526	5.9505	4.5487	5.6867	3.0618	6.2285	5.3181	3.9329	3.4067	5.9865	4.6965	6.0158	5.1203	5.4547
PDIA5	10.5515	8.5497	10.5637	10.4453	9.9557	9.8184	9.7915	8.7960	10.2731	9.1720	10.4887	7.7185	10.9006	9.0789	8.7493	9.7513	9.0629	12.2522	11.3563	8.9738	9.8605	9.7357	10.3705	8.7559	8.3786	10.6626	10.3501	10.2918	10.4977	9.6278	8.9732	11.5277	9.5477	10.6319	10.7579	9.5795	10.1984	10.9061	9.5500	7.6310	11.5269	9.5696	10.9967	10.2858	11.1108	10.5412	11.5397	9.2300	10.4880
SP4	8.1151	8.1485	7.1845	6.2122	8.6833	7.4471	7.7917	8.0532	8.3464	8.3651	7.6587	7.0017	6.8489	8.4324	8.5023	8.3602	8.3019	7.2292	7.3784	7.7938	8.3692	7.5410	8.3972	8.7764	8.9864	7.5560	9.0378	6.1555	8.5007	7.7630	8.4000	7.5392	8.2056	7.7175	7.8753	8.9413	7.5629	7.9524	8.2589	7.1106	7.8432	8.0963	7.7804	7.9648	7.7451	7.2189	7.9138	8.1475	8.8015
TMEM38B	9.8435	9.5065	9.9855	6.5720	10.7613	9.6472	8.6565	9.9304	10.0040	9.7871	9.4459	7.9121	8.9536	9.6627	10.2730	10.1186	9.1456	10.7959	9.4951	9.1519	9.4157	9.6094	10.1894	7.2322	8.9634	9.3435	8.9045	9.6549	11.1345	9.2517	9.4998	7.8265	7.7167	10.6909	9.3644	10.6341	9.5800	8.8032	8.4545	8.3977	6.9615	9.6274	9.2185	9.9051	9.6591	9.1333	6.8920	10.0473	9.8036
THUMPD3	8.8388	9.6028	9.1859	9.5194	9.0716	9.1330	9.8848	9.6574	9.4344	9.1934	9.0669	10.1221	8.9194	9.7009	9.6936	9.0659	9.3820	9.2604	9.0776	9.6870	8.9887	9.1654	9.0221	9.8744	9.5916	8.9388	9.0517	8.3982	9.2303	9.1829	9.6230	9.0168	9.1481	9.3451	9.2230	9.2412	9.2080	8.8891	9.2627	10.6055	9.0816	8.9061	9.0368	8.9632	9.0558	9.6115	9.2605	9.0678	9.2003
IGFBPL1	0.0000	1.8267	0.5950	0.0000	0.0000	0.0000	1.8001	2.4574	1.3212	0.0000	0.0000	0.7547	1.1111	1.5606	0.0000	1.0643	3.5404	0.0000	0.0000	0.8148	0.0000	2.3879	0.0000	0.0000	0.0000	0.0000	0.0000	0.0000	0.0000	0.8756	1.6616	0.0000	1.0717	0.3355	0.0000	0.0000	0.0000	0.5624	0.8106	0.0000	0.9669	0.4996	0.0000	0.0000	0.0000	1.6127	0.8783	0.6909	0.0000
SP5	4.0953	2.7703	2.6099	8.0866	2.2457	6.1079	0.4379	3.7718	1.5228	0.5180	3.3041	3.0976	4.8788	2.1937	3.7887	1.5407	3.5404	0.4502	4.1325	2.7428	0.3770	3.1601	1.2634	2.7715	0.9443	1.3964	6.7128	2.0488	0.8160	3.0172	4.5679	5.1497	3.9719	0.0000	1.6141	0.0000	3.3216	5.2727	4.3646	2.7032	3.9816	1.9622	1.2001	0.0000	1.3241	1.8138	1.8134	2.8364	2.0317
ATG4C	7.9554	7.9441	7.5766	7.6605	8.1033	7.9666	7.8942	7.9898	8.4658	8.1494	7.7626	7.2947	7.8168	7.9350	8.1698	7.8291	7.7918	7.4016	8.1613	7.6266	8.0897	7.7541	8.2818	7.4819	7.8353	7.9127	8.1958	6.5814	8.2732	8.4020	7.6623	7.3531	8.0702	7.2611	7.9800	7.9290	7.6331	8.3322	8.3433	6.6471	8.3426	8.1624	8.2611	7.9082	7.3490	7.4307	7.8961	8.0505	8.4321
ATG4B	9.8015	9.5457	9.7268	9.8747	9.2361	10.2056	9.9602	9.3817	9.1020	9.7325	9.9857	10.0073	9.6548	9.5490	9.6429	9.6745	9.4331	9.7323	9.3074	9.2306	9.2005	9.5155	8.8533	9.1575	9.3226	9.7649	9.0693	10.6663	9.5574	9.3435	9.5924	10.3987	10.0940	9.5770	8.9387	8.8459	9.9022	9.0174	8.8912	9.9877	9.6695	9.2152	9.5960	9.5756	9.2384	9.6982	9.5935	9.6834	9.2088
ATG4A	8.6120	8.7629	8.3785	8.5523	8.7484	9.0626	8.2937	8.6230	8.6852	8.4352	8.5394	8.6350	8.4615	8.6742	8.8328	8.2966	8.2345	8.8230	8.8601	8.2795	8.6860	8.6799	9.0299	8.1406	8.3102	8.4967	9.2024	7.4237	8.3939	8.9112	8.3954	8.7262	8.4554	8.7204	8.4141	8.7835	8.1530	8.7970	9.0463	10.4587	7.7788	8.8861	8.4280	8.7757	8.7006	8.6125	8.4723	8.6602	8.7532
THUMPD2	7.6626	7.0284	6.7778	7.9706	7.1016	7.9651	7.7207	7.0183	6.7867	7.9035	7.2927	7.6948	7.4609	7.0511	6.9913	7.5345	7.4279	7.4628	7.7745	6.9672	6.8084	7.0701	6.8990	7.2904	7.4695	7.4159	7.7656	7.7566	7.9573	7.2802	6.6872	7.6865	7.7466	7.8658	7.7761	7.7729	7.8143	6.9232	7.5012	6.1953	7.4957	7.3759	7.6152	7.5691	7.3153	7.8636	8.0772	7.6747	7.3705
LOC441208	5.3017	5.6050	5.4042	3.5683	6.4487	5.5552	4.0535	6.2660	6.0968	4.8183	5.4757	5.6179	5.4758	5.6737	5.6715	5.3514	5.3503	6.2971	5.8358	5.5049	5.7668	5.7670	5.1983	6.0004	6.6200	4.5429	5.2343	4.3979	5.4458	5.0505	6.2273	5.5078	5.5405	6.2607	5.6574	6.2159	5.5097	6.4198	5.2599	5.3291	7.3042	6.2693	6.6996	5.5324	5.2419	5.1968	6.0618	5.3764	5.5529
ATG4D	7.7950	8.9465	8.9999	8.8727	7.9844	8.1167	7.1959	9.0491	7.4133	8.2327	8.8302	8.5057	8.4281	8.8425	9.0864	8.0821	8.2704	8.7080	8.3466	8.3977	7.7892	8.4218	7.3667	8.3588	8.4736	9.1880	8.0789	9.4055	8.4311	8.5015	8.6091	8.7917	7.7371	7.8914	7.9883	8.6987	8.1868	7.8323	7.9390	10.6462	7.7605	7.9369	8.0754	8.8106	8.2952	9.0128	7.6382	7.9506	8.6029
PHOX2A	0.0000	0.0000	1.6050	0.0000	0.3418	0.3386	2.1847	0.8613	0.0000	0.5180	0.0000	0.0000	0.0000	0.0000	0.0000	0.3480	0.4256	0.4502	0.0000	0.0000	0.9228	0.0000	0.0000	0.4482	0.3875	0.0000	0.0000	0.0000	0.0000	0.0000	0.0000	0.5850	0.4513	0.8363	0.0000	0.9807	0.0000	0.0000	1.0914	1.1538	0.5630	0.0000	0.8993	0.0000	0.4604	0.0000	0.0000	0.0000	0.0000
PHOX2B	0.0000	0.0000	0.0000	0.0000	0.0000	0.0000	0.0000	0.0000	0.0000	0.0000	0.5300	0.0000	0.0000	0.0000	0.0000	0.3480	0.0000	0.0000	0.0000	0.0000	0.0000	0.0000	0.0000	0.0000	0.0000	0.0000	0.0000	0.0000	0.0000	0.0000	0.4442	1.3219	0.0000	0.0000	0.0000	0.0000	0.0000	0.0000	0.0000	0.0000	0.0000	0.0000	0.0000	0.0000	0.0000	0.0000	0.0000	0.0000	0.0000
SNORD114-31	0.0000	0.0000	0.0000	0.0000	0.0000	0.0000	0.0000	0.0000	0.0000	0.0000	0.0000	0.0000	0.0000	0.0000	0.0000	0.0000	0.0000	0.0000	0.0000	0.0000	0.0000	0.0000	0.0000	0.0000	0.0000	0.0000	0.0000	0.0000	0.0000	0.0000	0.0000	0.0000	0.0000	0.0000	0.0000	0.0000	0.0000	0.0000	0.0000	0.0000	0.0000	0.0000	0.0000	0.0000	0.0000	0.0000	0.0000	0.0000	0.0000
SNORD114-30	0.0000	0.0000	0.0000	0.0000	0.0000	0.0000	0.0000	0.0000	0.0000	0.0000	0.0000	0.0000	0.0000	0.0000	0.0000	0.0000	0.0000	0.0000	0.0000	0.0000	0.0000	0.0000	0.0000	0.0000	0.0000	0.0000	0.0000	0.0000	0.0000	0.0000	0.0000	0.0000	0.0000	0.0000	0.0000	0.0000	0.0000	0.0000	0.0000	0.0000	0.0000	0.0000	0.0000	0.0000	0.0000	0.0000	0.0000	0.0000	0.0000
LRGUK	4.8880	2.3228	3.7280	4.1421	4.1998	4.3439	1.9400	2.9134	2.1283	3.6626	4.5077	3.8134	4.1555	3.3819	2.9212	4.3090	3.6231	3.1789	4.5144	3.0377	3.0297	3.5342	2.1704	3.5763	3.1716	3.7565	2.7150	7.5206	4.5269	2.4832	3.0997	4.3219	4.4552	4.0168	3.3403	1.2003	4.5673	4.0015	2.8137	3.3487	6.0530	3.7894	5.1003	4.1638	3.4790	4.1821	4.2496	3.5917	3.8972
MPHOSPH8	10.2016	10.3290	9.3427	9.0089	10.2615	10.0178	8.3683	10.1117	9.2443	10.0371	9.5766	10.0878	9.1622	10.0862	10.0184	9.9406	10.1832	9.6206	9.4162	9.7081	10.5621	9.4559	9.6042	9.6083	10.8855	9.2767	9.5870	8.9325	10.1779	9.7698	10.0558	8.8186	9.5882	10.1970	10.3669	9.8855	9.8662	10.1108	9.7208	10.0574	9.4190	9.9108	9.8016	10.0774	9.6273	9.7793	9.4574	9.8740	10.0796
UPK2	2.0459	0.7889	0.5950	3.7345	0.6180	0.6126	1.2742	0.8613	2.1283	2.1557	1.8731	0.0000	1.9635	0.7224	0.0000	2.0954	0.7537	1.5013	4.0319	0.0000	1.1338	2.2341	2.5612	0.0000	1.3451	3.1074	1.7308	4.0608	1.3339	1.1713	0.4442	3.3923	1.0717	0.3355	1.7466	0.7215	1.4403	0.7783	1.3264	0.0000	1.7598	1.8002	0.8993	0.9372	1.5259	1.8138	1.9759	0.0000	1.7297
CFH	9.6085	10.3991	9.1357	12.1384	11.3970	9.9737	12.5142	10.0641	11.6452	9.3148	9.7487	9.3068	11.6881	11.4028	8.6489	10.6275	12.0439	9.9267	12.1289	10.9544	11.6856	10.8958	8.9340	11.2273	10.3680	7.4387	11.7541	10.0655	8.5745	12.3930	11.5046	10.4762	12.1115	11.3050	9.9211	8.6218	10.1931	11.9525	12.3243	7.9497	12.1080	12.1640	9.6530	10.9547	10.3698	7.8579	12.4774	9.7477	9.7663
CFI	10.9197	12.0448	12.0751	13.1011	10.1737	10.4980	11.7897	12.0444	11.0825	10.7046	12.1967	11.4039	11.8840	12.1387	10.1348	9.6349	11.9110	10.9685	12.1603	12.6474	10.5322	10.7676	10.8807	11.1021	10.8189	11.3791	11.2229	13.1086	11.6019	12.0056	11.5340	12.2004	11.4849	11.0467	12.1730	11.0306	10.7474	12.2617	11.4765	8.2662	12.1994	11.9557	12.3951	11.1716	11.8817	12.2902	11.7593	11.5703	10.7413
PNP	10.2882	12.0963	11.3473	9.5889	11.3318	10.1626	9.9581	12.1782	10.2718	10.7035	10.5528	9.8763	10.2482	11.4879	12.1126	10.4725	11.2540	10.6417	9.7918	10.9469	10.5070	10.1541	10.5830	10.4306	10.0367	10.4022	10.1841	8.8427	10.9352	10.8702	11.8648	10.2324	10.5415	10.4888	9.5818	10.8461	10.6279	10.2697	10.6810	9.8604	10.5751	10.6578	10.4832	10.7404	10.8553	10.1346	10.7759	10.5369	10.5417
ANKFY1	10.5381	10.9565	10.2772	9.7993	10.9128	10.7959	10.6868	11.0837	10.6557	10.3504	10.4989	10.7196	9.8158	10.9525	11.0930	10.9437	10.8627	10.5379	10.3230	10.9152	10.8665	10.3376	10.0974	10.8235	10.6719	9.9244	10.4990	9.1457	10.8279	10.6503	11.1828	10.1370	10.5318	10.5748	10.5101	10.6482	10.3735	10.8867	10.6797	9.7641	10.6542	10.5971	10.5588	10.5863	10.3337	11.1804	10.7164	10.1693	10.8018
C1orf14	0.0000	0.0000	0.0000	0.0000	0.0000	0.0000	0.0000	0.0000	0.0000	0.0000	0.0000	0.0000	0.0000	0.0000	0.0000	0.0000	0.4256	0.0000	0.0000	0.0000	0.0000	0.0000	0.0000	0.0000	0.0000	0.0000	0.0000	0.0000	0.0000	0.0000	0.0000	0.5850	0.0000	0.3355	0.3724	0.0000	0.0000	0.0000	0.0000	0.0000	0.0000	0.0000	0.0000	0.0000	0.0000	0.0000	1.9759	0.0000	0.0000
CFB	10.3805	10.4083	12.4118	13.4648	11.3073	10.7185	8.2456	10.7745	11.1258	9.4617	12.7844	12.2433	13.2880	11.5530	9.9577	10.2517	11.5194	12.6861	11.3771	12.3601	10.4831	11.4385	11.3600	11.0760	10.8673	11.2944	11.4821	13.8579	11.1170	12.1086	10.6064	13.3943	13.3535	11.0988	13.2303	10.4071	11.3711	13.2432	12.4642	6.8750	13.4347	9.9424	12.8214	10.8045	11.9361	11.0771	12.1312	10.9370	11.9317
OR5P3	0.0000	0.0000	0.0000	0.7859	0.0000	0.0000	0.0000	0.0000	0.0000	0.0000	0.0000	0.0000	0.0000	0.0000	0.0000	0.0000	0.0000	0.0000	0.0000	0.0000	0.0000	0.0000	0.0000	0.0000	0.0000	0.0000	0.0000	0.7027	0.0000	0.0000	0.0000	0.5850	0.0000	0.0000	0.0000	0.0000	0.0000	0.0000	0.0000	0.0000	0.0000	0.0000	0.0000	0.0000	0.0000	0.0000	0.0000	0.0000	0.0000
OR5P2	0.0000	0.0000	0.0000	0.0000	0.0000	0.0000	0.0000	0.0000	0.0000	0.0000	0.0000	0.0000	0.0000	0.0000	0.4100	0.0000	0.0000	0.0000	0.0000	0.0000	0.0000	0.0000	0.0000	0.0000	0.0000	0.0000	0.0000	0.0000	0.0000	0.0000	0.0000	0.0000	0.0000	0.0000	0.0000	0.0000	0.0000	0.0000	0.0000	0.0000	0.0000	0.0000	0.0000	0.0000	0.0000	0.0000	0.0000	0.0000	0.0000
MLLT4	11.4225	11.7002	11.0564	9.9077	11.4298	11.4600	9.1793	11.6132	10.7419	11.7233	9.9158	11.1316	10.2105	11.5452	11.9368	11.4616	11.1635	9.1871	11.1210	11.2557	11.4664	10.6371	10.6816	11.9610	12.2390	10.9350	10.9514	10.7428	10.7653	10.7731	11.6019	10.8510	10.9693	11.4491	10.9807	11.5058	11.4002	11.8157	11.0522	10.3800	11.2445	11.1048	11.5533	11.4302	11.2642	10.8922	11.3030	11.3517	11.2914
SNORD115-6	0.0000	0.0000	0.0000	0.0000	0.0000	0.0000	0.0000	0.0000	0.0000	0.0000	0.0000	0.0000	0.0000	0.0000	0.0000	0.0000	0.0000	0.0000	0.0000	0.0000	0.0000	0.0000	0.0000	0.0000	0.0000	0.0000	0.0000	0.0000	0.0000	0.0000	0.0000	0.0000	0.0000	0.0000	0.0000	0.0000	0.0000	0.0000	0.0000	0.0000	0.0000	0.0000	0.0000	0.0000	0.0000	0.0000	0.0000	0.0000	0.0000
CREBBP	11.3625	11.2042	10.7952	10.4028	11.6239	11.0905	10.4165	11.1341	10.5917	10.9006	10.6292	10.7795	10.9951	11.0479	11.0253	11.4852	11.1976	11.0281	10.9775	11.0543	11.9301	11.2142	11.3305	10.9890	11.4658	10.8677	11.4184	10.5820	11.1637	10.9239	11.3658	10.3982	10.8464	11.3251	11.5278	11.1773	10.8714	11.3539	11.1878	10.8390	11.2196	11.4857	11.2349	11.0102	11.1111	10.8546	11.3020	11.0178	11.0337
PNN	10.9697	10.7017	10.2872	10.3161	10.7927	10.9703	10.6709	10.2794	9.7421	11.1286	10.7178	10.8686	9.6754	10.5348	10.2936	11.1578	10.5213	10.6463	9.3590	10.0856	10.6344	9.8302	10.1239	10.2395	10.9755	10.4997	10.2063	9.9659	11.1496	9.9805	10.1754	10.2378	10.9989	11.1005	10.8958	10.6650	11.5084	10.2413	10.3459	11.2432	10.5769	10.6582	10.6956	10.9617	10.8608	10.3063	10.8969	10.4828	10.4213
PHYHIPL	9.4678	9.2904	8.9660	9.3179	9.2826	9.3341	5.6818	9.9353	9.6063	9.4454	9.7272	9.9559	7.6912	9.3412	10.1473	8.7944	8.5467	10.1364	10.3737	9.3424	9.3314	9.3860	8.7864	2.2024	3.4668	9.0594	8.7005	8.2763	10.4612	8.3092	9.9225	6.7386	5.8666	8.8452	8.8164	9.0161	7.2968	9.4768	7.3106	4.9454	6.2298	8.0855	9.1695	8.9556	8.3510	9.6860	7.2806	9.4936	9.3160
ATP6V0E1	11.7883	11.9976	11.4614	13.2559	11.4459	11.4885	11.8900	12.0737	11.9974	11.5562	12.1491	12.1819	12.3224	12.1328	12.0720	11.5638	12.0031	12.5361	12.6523	12.1958	11.1205	11.6745	11.6670	11.6926	11.2067	11.4867	12.0341	13.0787	11.1072	12.0371	11.7212	12.7184	11.8466	11.8798	11.6077	11.4530	11.6707	11.8551	12.1145	13.0939	11.5692	11.7651	11.1529	11.6457	12.0383	12.1071	11.7609	11.5991	11.7876
ATP6V0E2	8.8763	10.9963	8.4455	9.7259	8.8234	9.5547	7.4890	10.9868	8.7201	8.6459	9.8098	10.5500	8.9620	9.8985	10.5838	8.7038	10.3211	10.9823	10.4750	9.4350	8.2679	8.9147	7.9994	9.5443	8.8375	8.3577	8.8749	11.7079	9.1260	9.6062	10.4458	10.2443	9.4697	8.7937	8.2211	9.8749	7.9426	8.6266	8.9495	12.0568	9.9124	8.7147	8.2833	8.9815	8.1483	9.7843	8.3515	8.4250	9.4419
RNF128	9.3563	9.8275	11.2478	10.6983	10.4860	9.2194	8.4110	9.8459	9.5340	10.0353	10.5047	10.3404	11.3363	9.9277	10.7916	10.0828	9.1316	9.8109	11.0971	10.2497	9.8072	11.2921	10.9141	11.9278	10.4674	10.7018	11.6319	11.9274	10.4740	10.5083	9.6627	10.7013	11.9610	10.6185	10.8702	10.8590	10.6954	10.4609	9.1892	4.0811	11.1186	10.1592	10.8821	10.1890	10.1319	11.8944	9.2526	10.5381	9.5185
CFP	6.5266	4.3425	5.7572	6.9970	6.1064	6.0342	4.1999	4.1492	6.3694	5.4659	6.3770	5.4466	6.2774	5.3792	2.6461	6.1574	6.0333	6.6420	5.7592	6.4890	6.6671	5.3838	8.5343	5.2811	5.4838	6.5385	5.6619	6.0502	5.7712	7.2841	5.9102	5.8826	6.2946	4.9835	5.6059	6.7645	6.4869	5.2367	5.4209	3.2593	3.8445	6.2221	6.5072	7.6203	6.4507	4.9840	5.7497	5.8611	7.2945
AAAS	9.0795	9.0110	9.6335	9.7863	9.1558	9.0902	9.8183	9.1555	8.8882	9.4223	9.4973	9.6131	9.6795	8.8623	8.9977	9.1856	8.9292	9.4054	9.1781	9.0543	9.2034	9.2138	8.7908	8.8259	8.9536	9.6464	8.8329	9.8332	9.2902	9.0953	9.1254	10.0961	10.0487	8.9930	9.1921	9.3427	9.2400	8.9571	8.8923	9.9191	9.9748	8.9813	9.7211	9.1755	9.1553	9.3646	9.3797	9.1590	9.0861
HAMP	2.7680	0.0000	1.6050	6.9722	3.9973	0.3386	6.8524	0.0000	3.0213	1.4478	4.7170	6.5407	7.4126	0.7224	0.0000	3.5408	0.4256	3.7098	3.0158	2.5691	0.3770	3.5342	3.8385	2.0971	0.0000	0.0000	4.0273	5.5488	1.8725	4.0757	0.7834	6.6366	6.0446	1.6298	0.6680	2.1919	4.0378	4.4578	4.2262	0.0000	4.9795	4.6438	4.0124	2.6979	4.1633	3.1707	1.4203	2.5641	3.9701
ZNF394	8.9961	8.3356	8.7005	9.5615	8.6101	8.8166	8.9242	8.1246	8.8049	9.1381	9.2046	8.6695	9.0795	8.3457	8.3034	8.7048	8.6780	9.3376	8.5594	8.5073	8.5164	8.7057	8.8857	9.0664	9.1194	9.3386	8.8417	9.1085	9.1801	8.7583	8.2457	9.2082	8.9841	8.7222	8.7082	8.8377	8.6771	8.3376	9.1215	9.2937	8.8917	8.6178	8.7397	8.8099	8.8061	8.3034	8.7641	8.9473	9.1610
SIDT1	6.3481	4.6862	5.4555	6.9470	6.8640	5.7235	5.9948	5.7572	6.5006	5.3936	6.8794	5.9581	6.1057	6.8585	6.1700	6.6868	6.8399	5.1012	5.1639	5.5524	6.0594	4.7794	5.2523	5.2260	6.1359	5.5287	7.2630	4.6710	5.9768	6.5875	7.1238	5.7142	7.8398	5.8272	5.5884	4.8369	5.9099	6.4437	6.8900	4.8048	5.1247	6.4577	6.4584	6.0730	5.8428	4.1075	5.8263	5.5939	7.1173
SERPINA10	1.4793	2.7703	0.0000	1.6656	0.6180	0.6126	0.0000	1.3970	0.0000	0.8983	0.5300	0.0000	0.0000	0.4060	1.2109	1.8983	0.0000	1.3015	0.0000	0.0000	0.3770	0.0000	0.0000	0.0000	0.0000	0.6268	1.2579	1.8116	0.0000	1.1713	0.0000	0.0000	3.8669	0.3355	0.9133	0.7215	0.0000	0.5624	1.0914	1.1538	2.5294	0.0000	0.0000	0.5434	0.8089	0.0000	0.8783	0.0000	3.6970
SIDT2	9.7428	9.9529	9.7841	9.9469	10.4006	10.1692	10.2206	9.7394	10.4807	10.2200	10.3156	9.8316	10.0444	9.8074	9.6713	10.5215	10.0840	9.9624	9.7971	9.9461	10.5668	10.1769	9.7809	10.1772	10.0235	9.6797	9.7822	9.7528	9.8173	10.5322	10.2235	10.5958	10.3691	10.2678	9.6868	9.6673	9.8714	10.5488	10.0239	10.6669	11.2388	10.4225	10.4825	9.9628	9.7688	10.0116	10.7665	10.0035	9.9816
SNORD115-7	0.0000	0.0000	0.0000	0.0000	0.0000	0.0000	0.0000	0.0000	0.0000	0.0000	0.0000	0.0000	0.0000	0.0000	0.0000	0.3480	0.0000	0.0000	0.0000	0.0000	0.0000	0.0000	0.0000	0.0000	0.0000	0.0000	0.0000	0.0000	0.0000	0.0000	0.0000	0.0000	0.0000	0.0000	0.0000	0.0000	0.0000	0.0000	0.0000	0.0000	0.0000	0.0000	0.0000	0.0000	0.0000	0.0000	0.0000	0.0000	0.0000
TAF8	8.3625	9.1188	9.0783	8.7832	8.6587	9.0170	8.0644	9.1483	7.9924	8.8808	9.1254	8.6375	9.1767	9.1433	8.9809	9.1107	8.9128	8.2244	9.0776	8.9771	8.9997	8.6307	7.4771	8.5271	8.9053	8.8649	9.3410	8.7278	8.9828	8.4250	8.9979	8.6165	9.1547	9.2247	10.0577	8.7161	8.8179	8.9940	9.1948	8.5183	9.1535	9.5907	9.5888	8.5671	8.2372	8.5645	8.8107	8.8236	8.7889
PISRT1	0.0000	0.0000	0.0000	0.0000	0.0000	0.0000	0.0000	0.0000	0.0000	0.0000	0.0000	0.0000	0.0000	0.0000	0.0000	0.0000	0.0000	0.0000	0.0000	0.0000	0.0000	0.0000	0.0000	0.0000	0.0000	0.0000	0.0000	0.0000	0.0000	0.0000	0.0000	0.0000	0.4513	0.0000	0.0000	0.0000	0.0000	0.0000	0.0000	0.0000	0.0000	0.0000	0.0000	0.0000	0.0000	0.0000	0.0000	0.0000	0.0000
SIX4	1.6938	6.8025	2.8330	1.9623	2.3998	2.7124	9.9937	6.3112	4.1281	1.8447	2.6613	5.6179	1.9635	7.1892	6.7350	2.3481	6.1771	3.3952	1.1252	6.9227	3.5545	3.5342	3.4335	5.7204	4.2380	0.6268	2.0864	0.7027	1.3339	4.6073	6.5328	3.0875	2.8568	2.4466	3.4990	0.7215	1.8362	1.9487	4.1968	8.4940	1.9501	3.5556	0.8993	3.0563	2.1321	2.5367	4.9816	2.8364	1.1099
LOC283070	7.7064	6.4649	7.8144	9.3914	8.0047	8.1816	7.8769	5.9789	8.0197	7.9522	8.8299	7.1204	8.6690	6.6502	6.2470	8.6559	7.9582	7.6401	6.8602	6.6283	8.1682	7.8232	6.4567	8.1444	7.9637	8.3955	7.9927	6.6461	7.3179	8.0096	7.0511	7.7279	7.9574	7.2831	7.3326	7.1111	7.7668	8.5247	8.9982	10.2748	7.6164	8.5236	8.2136	8.1104	8.2988	7.3132	8.3608	8.6315	7.9793
SIX6	0.0000	0.0000	0.0000	0.0000	0.0000	0.3386	2.4881	0.0000	0.0000	0.0000	0.0000	0.0000	0.0000	0.0000	0.0000	0.0000	0.0000	0.0000	0.0000	0.0000	0.0000	0.0000	0.0000	0.0000	0.0000	0.0000	0.0000	0.7027	0.0000	0.5032	0.0000	0.0000	0.0000	0.0000	0.0000	0.0000	0.0000	0.0000	0.0000	0.0000	0.0000	0.0000	0.0000	0.0000	0.0000	0.0000	0.0000	0.0000	0.0000
PM20D1	2.5649	7.6651	3.1965	4.1421	5.8091	3.2424	2.8843	8.2402	0.8068	2.9839	0.0000	3.8134	2.4958	3.6666	1.8599	2.6905	5.3259	0.0000	3.9788	5.3524	3.0297	2.2341	0.0000	1.9687	2.7769	2.6874	0.0000	1.1732	1.7143	5.1040	5.8025	1.0000	1.0717	1.0338	2.6554	2.7741	0.8929	3.9579	4.6070	2.0224	3.5824	0.8700	0.5185	2.5925	3.4295	2.4787	2.8653	3.5917	4.9048
MR1	8.3664	7.9505	7.4643	8.3873	8.1771	7.6258	6.8165	7.4941	8.3727	7.2700	8.4452	8.7104	7.8643	8.1467	8.5088	8.3686	7.7208	7.6053	9.6270	8.0195	7.6321	7.4825	7.6226	7.5508	7.8962	7.1380	8.8063	8.2982	7.8825	8.3494	8.2628	8.1497	8.9362	7.6977	8.1704	7.5538	7.8033	8.8906	8.0815	9.3202	8.6371	8.3497	8.2611	8.1803	8.0453	9.0952	7.9037	7.6528	8.5865
MGC4473	0.5331	1.2961	2.6099	1.2918	0.3418	2.8244	3.5409	1.6050	0.8068	4.9850	0.5300	0.7547	5.2744	2.2927	1.2109	3.4715	0.4256	3.6267	4.6222	1.5350	3.0815	2.3879	2.5612	1.6716	0.6926	4.4381	8.3514	0.0000	1.3339	1.6262	1.2883	7.0279	1.5041	2.5143	2.8447	2.4705	4.3112	4.9334	1.5284	1.5046	1.7598	10.9547	2.7274	0.9372	1.3241	1.6127	3.9698	3.0654	4.8087
SIX3	0.0000	0.7889	0.5950	3.1644	0.0000	0.3386	9.6960	1.6050	0.0000	0.0000	0.5300	0.7547	0.6599	2.7059	1.2109	1.6700	1.7662	0.0000	0.0000	1.7126	0.0000	0.0000	0.0000	1.0654	0.0000	0.0000	0.5497	0.7027	0.0000	0.0000	1.8173	1.3219	0.0000	0.6076	0.3724	0.0000	0.8929	0.0000	0.0000	0.0000	0.5630	0.4996	0.0000	0.0000	0.0000	0.2971	0.0000	2.0255	0.0000
SNORD115-4	0.0000	0.0000	0.0000	0.0000	0.0000	0.0000	0.0000	0.0000	0.0000	0.0000	0.0000	0.0000	0.0000	0.0000	0.0000	0.0000	0.0000	0.0000	0.0000	0.0000	0.0000	0.0000	0.0000	0.0000	0.0000	0.0000	0.0000	0.0000	0.0000	0.0000	0.0000	0.0000	0.0000	0.0000	0.0000	0.0000	0.0000	0.0000	0.0000	0.0000	0.0000	0.0000	0.0000	0.0000	0.0000	0.0000	0.0000	0.0000	0.0000
WASH3P	8.0509	8.0647	8.4686	9.0509	7.5699	8.0710	7.6963	7.9664	7.8045	8.9939	8.8756	8.5423	8.6483	8.1615	8.7948	8.8995	8.2718	8.7052	8.7634	8.3195	8.1727	8.2315	7.6226	7.8868	8.1426	9.4234	7.0371	9.1425	8.6100	7.8147	9.0241	9.2750	9.0645	8.5342	8.8668	8.9250	8.8166	7.8323	7.5191	10.4391	8.4529	7.9447	8.1157	8.3856	7.5932	9.0304	8.1891	8.2987	7.6202
CNPY4	7.8998	7.8380	8.5196	8.2534	8.4047	8.6537	11.2684	7.7753	8.8109	8.9225	9.0133	7.5275	9.0995	8.1008	8.2216	8.1505	8.8775	8.3989	8.6889	8.0774	9.1961	9.3405	8.0422	8.2992	8.3853	9.0919	7.7059	8.8088	8.3046	9.2839	8.4838	9.1724	8.5189	8.2340	8.3711	8.3261	7.7497	8.6248	8.8135	7.2095	8.2164	8.6919	8.8370	7.7363	7.7400	7.4700	8.8321	8.2731	8.0356
CNPY3	9.9510	9.3244	10.3569	11.5496	10.3860	10.1063	11.9282	9.4131	10.4765	10.2038	11.2602	10.8354	11.3019	9.6434	9.8076	10.2303	10.1959	10.8398	10.6946	10.2366	10.3208	10.4608	10.1185	10.1845	10.0115	10.8512	9.8091	11.2053	10.2305	10.8387	9.9462	11.0485	10.9877	10.4105	10.2926	10.0930	10.3043	10.3664	10.7852	8.7370	10.3802	10.6418	10.3816	10.2014	10.7445	9.8703	10.0613	10.1930	10.3573
CNPY2	9.9704	9.9263	10.2659	11.2920	10.0888	9.8752	10.9359	9.8207	10.3945	10.1456	10.3236	10.2317	10.7859	9.8167	9.8076	9.9278	9.8014	10.2204	10.1900	10.1516	9.8442	10.2675	10.1293	9.8911	9.8320	10.4074	9.4173	11.9543	9.9803	10.2416	9.6283	11.6149	11.0525	10.1060	10.5836	10.1526	10.0965	9.8283	9.8192	10.2372	10.4824	10.1200	10.4085	10.4276	10.3278	10.5035	10.1550	10.1538	10.0615
CNPY1	0.0000	0.0000	0.0000	0.0000	0.6180	0.0000	0.0000	0.0000	0.0000	0.0000	0.0000	0.0000	1.7313	0.0000	0.0000	0.3480	0.0000	0.4502	0.0000	0.0000	0.3770	3.3216	0.0000	0.0000	0.0000	0.6268	0.9468	3.8256	0.0000	0.5032	0.7834	2.0000	0.4513	0.3355	0.3724	0.7215	1.4403	0.0000	0.0000	0.0000	4.2220	0.4996	0.8993	0.0000	0.0000	0.5434	0.0000	0.6909	0.8255
NODAL	2.6700	1.4954	2.6099	4.0817	1.8771	3.6596	3.4963	1.7867	1.5228	3.5068	2.4432	0.7547	1.9635	1.8479	2.1001	2.6283	1.4411	1.8333	2.9064	0.8148	1.8826	2.0620	2.1704	3.4853	1.5103	3.9719	2.3714	3.1950	2.8245	1.8092	1.6616	5.1497	3.8669	1.7470	1.3059	2.3835	3.1923	3.3640	2.0056	1.7866	4.1068	2.6734	4.1593	2.2201	2.1321	3.8573	3.6707	3.0654	2.1619
SYNJ1	9.3652	9.4581	8.3495	7.9496	9.4151	9.2985	7.6764	9.4217	8.6931	8.7852	8.5238	8.6865	8.3010	9.2618	9.1058	9.2968	8.9220	9.3104	8.7496	8.8840	9.3871	8.5916	8.2688	8.4881	8.8115	8.5290	8.9846	7.6297	8.6128	8.8809	9.1865	8.1137	9.0486	8.8948	8.5162	8.6558	8.4799	9.2161	9.2707	8.2401	8.9304	9.0448	9.3079	9.1478	8.7693	9.0386	9.1067	8.5558	9.1024
KNDC1	3.4376	5.5833	5.6875	8.9103	3.6738	1.2156	0.4379	5.9411	3.1486	5.1344	6.6689	6.8552	5.5845	5.8136	5.6338	9.4554	6.1771	5.4664	7.8613	4.6388	4.1229	3.0721	4.5915	6.3162	6.8531	7.3549	7.0872	9.5717	4.0187	4.0024	5.1545	9.4481	7.6887	0.0000	1.8680	4.6630	7.0220	7.3239	5.6109	8.6714	8.1741	4.0991	6.0699	8.5861	7.2020	8.3066	7.7323	3.7317	1.3473
HMG20A	9.5537	9.8083	9.4445	9.0704	9.3253	9.9065	10.2559	9.8465	9.9993	10.0872	9.6636	9.9107	9.5582	10.0380	9.9501	9.9645	9.7586	10.0623	10.0904	9.7859	10.2843	9.7473	9.3845	9.8347	10.0878	9.4991	9.8218	9.5976	9.8437	10.0246	9.8491	9.7830	9.8694	9.7741	9.9026	9.8463	9.6455	9.9340	10.2922	10.0747	9.5115	10.3822	9.8518	9.9262	9.7570	10.4190	10.2101	9.5108	9.7162
HMG20B	9.7913	9.8521	10.5172	10.6697	9.8779	9.9850	10.0299	10.1080	10.3480	10.1750	10.7234	9.6690	10.6964	9.8657	9.9395	9.7945	10.0485	10.3567	10.4888	10.0612	9.9420	10.5957	9.7982	9.8144	9.9377	10.7293	9.2361	11.0521	10.0570	10.3105	10.1758	10.8094	10.1157	9.6122	9.8199	10.2488	10.0032	9.6807	9.9051	10.6655	10.4134	10.0062	10.1535	9.7845	9.8339	9.6978	10.3202	10.1484	9.8959
PHOSPHO2	6.5766	5.9068	5.0395	3.6538	6.0855	6.4323	3.1378	6.1546	5.5625	6.1330	4.8781	6.3951	5.1145	6.1666	5.9805	5.9433	5.6846	5.5701	6.3352	5.6736	5.4745	4.6021	6.4795	5.5626	5.7174	4.4381	5.9163	4.9305	6.5525	5.1386	5.5704	4.5236	5.2756	6.7112	6.5133	5.7565	5.4908	5.6124	4.3762	4.2761	5.4575	6.0741	4.9868	6.0231	5.2607	5.3340	5.4165	6.1475	6.1416
AAGAB	9.2017	10.1456	9.3427	8.7809	8.5893	9.4491	10.0220	10.0832	9.3181	8.8379	9.0009	10.6248	8.7215	10.3154	10.1955	8.9521	10.0000	9.1743	9.4868	10.2769	8.9031	8.9461	9.3005	9.1594	8.7446	8.5311	9.0927	9.5741	8.9687	9.5560	9.8292	9.6600	9.5611	9.0404	8.6181	8.9144	9.5257	9.3622	9.3285	10.7131	8.6526	9.5282	8.9562	9.2705	9.0260	10.1544	8.9258	8.8717	9.4073
C4orf19	8.3611	9.0830	9.3005	8.8386	8.4296	8.4682	0.8350	8.9449	6.6875	7.4612	8.3405	8.7716	7.8722	9.4104	9.4950	8.6525	8.7750	7.5374	6.2194	9.6883	7.4001	7.9725	7.9540	9.1930	7.8353	8.5193	7.0608	8.1958	8.8369	7.3795	8.5154	5.4221	7.4200	8.5768	8.3710	8.4618	9.1847	7.8329	8.2340	10.0902	3.3663	7.1096	8.5125	8.4661	8.7350	8.4996	4.9070	8.4226	8.6817
C3orf79	0.0000	0.0000	0.0000	0.0000	0.0000	0.0000	0.0000	0.0000	0.0000	0.0000	0.0000	0.0000	0.0000	0.0000	0.0000	0.3480	0.0000	0.0000	0.0000	0.0000	0.0000	0.0000	0.0000	0.0000	0.0000	0.0000	0.0000	1.1732	0.0000	0.0000	0.0000	0.0000	0.7946	0.0000	0.0000	0.0000	0.0000	0.0000	0.0000	2.0224	0.0000	0.0000	0.0000	0.0000	0.0000	0.0000	0.0000	0.0000	0.0000
SLC7A6OS	7.4557	7.1795	6.6629	6.7104	7.1850	7.2601	7.4529	7.3372	7.6931	7.3047	7.1032	8.2016	6.8379	7.1974	7.5028	7.6700	7.4068	7.4843	7.5244	7.1869	7.5205	6.7738	7.4810	6.9835	7.4886	6.4427	6.7122	6.8959	7.5444	7.3566	7.3710	7.0710	7.5856	7.6456	6.9935	7.5108	7.4057	7.4055	7.0348	7.6711	7.7303	7.3243	7.2073	7.2391	7.0426	7.4524	7.3218	7.2528	7.2731
C3orf77	1.2272	0.0000	0.0000	0.0000	0.0000	0.0000	0.0000	0.4941	0.0000	0.0000	0.0000	0.0000	0.0000	0.4060	0.0000	0.0000	0.0000	1.0694	0.0000	0.8148	0.0000	0.0000	0.0000	0.0000	0.0000	0.0000	0.0000	0.7027	0.0000	0.0000	0.0000	1.3219	0.0000	0.3355	0.0000	0.0000	0.5144	0.3085	0.4614	0.0000	0.0000	0.0000	0.0000	0.0000	0.0000	0.0000	0.0000	0.0000	0.0000
C3orf75	7.5432	8.6301	8.3059	8.3365	7.4602	7.9938	9.3395	8.8671	8.4946	7.9547	8.1325	8.5397	8.4230	8.7294	9.1474	7.7509	8.6463	8.4766	7.7027	8.8629	8.2440	7.9272	7.8542	8.1029	8.0617	8.1356	7.5216	8.1562	7.4834	8.5117	8.7486	9.0553	8.1563	7.5176	7.7408	8.2123	7.8307	7.7941	8.3400	9.5284	7.8962	8.2156	7.6987	7.4869	8.0204	8.2317	8.1256	8.2147	8.0897
C3orf74	0.0000	0.0000	0.0000	0.0000	0.0000	0.3386	0.4379	0.0000	0.0000	0.0000	0.5300	0.0000	0.0000	0.0000	0.0000	0.8626	0.0000	0.0000	0.0000	0.0000	0.0000	0.0000	0.0000	0.0000	0.0000	0.6268	0.0000	0.0000	1.3339	0.0000	0.4442	1.3219	0.4513	0.3355	0.6680	0.0000	0.0000	0.0000	0.0000	0.6893	0.9669	0.0000	1.2001	0.5434	0.4604	0.2971	0.5050	0.6909	0.4710
C4orf10	7.8675	7.6501	8.7381	8.6906	8.1283	8.4773	7.0607	8.1249	7.2440	8.3304	8.8245	7.9347	8.2944	7.8319	8.4943	8.5107	8.0103	7.4853	8.2652	7.7092	7.8736	8.2458	7.8650	8.2027	8.2749	8.6992	7.7636	9.1502	8.6298	8.6277	8.3784	9.1547	8.9290	8.4416	8.7948	8.6637	8.9208	7.7312	7.9264	8.6161	8.3499	7.7309	8.2978	8.1068	8.1825	8.0128	7.7609	8.3442	8.3133
C3orf72	0.9215	0.0000	0.0000	1.2918	0.6180	0.3386	3.3534	0.0000	0.0000	0.5180	0.0000	0.0000	0.0000	0.0000	0.0000	1.5407	0.4256	0.0000	0.6697	0.0000	0.3770	0.0000	0.0000	0.4482	0.0000	0.0000	0.5497	0.0000	2.1447	0.8756	0.0000	1.5850	1.6798	0.3355	0.6680	0.0000	0.5144	0.5624	0.4614	0.0000	0.0000	0.4996	0.5185	0.5434	0.0000	0.2971	0.8783	0.6909	0.4710
C3orf71	3.8036	4.1782	4.2763	4.7195	3.0867	3.8369	5.5700	4.9661	3.5818	5.2230	4.8561	3.9544	4.4517	4.6881	5.4705	4.2500	4.7029	5.2105	3.5400	4.4761	4.3750	4.8340	4.0362	4.2640	5.0404	4.6087	3.5445	4.9305	4.4785	4.0024	5.3974	4.7038	4.8265	3.3079	4.6913	4.5917	3.3904	3.0269	4.2549	5.4951	4.2249	3.9906	4.2955	3.5823	3.7847	3.8848	4.3714	4.5306	4.1996
C3orf70	7.5327	6.8848	7.8908	7.0373	8.5026	9.1994	8.5554	6.3694	8.3776	8.0612	7.6234	4.2380	8.4327	7.3501	4.4403	8.4462	8.9771	6.7491	6.5864	6.0994	9.3813	8.8550	7.5810	8.5483	8.3144	8.4946	8.2026	4.9599	7.2402	9.0323	8.2093	7.3264	7.4459	8.4918	8.0328	7.9818	6.9438	7.8172	8.4730	7.1042	7.9913	9.4888	8.1022	7.8692	8.2100	6.7826	9.1424	7.4849	7.9815
ZNF285	3.7082	5.8970	5.2385	6.8325	3.8446	5.2788	5.8247	5.9975	6.3954	6.5326	6.4953	6.4753	4.5620	6.0443	6.4231	6.0839	6.0028	5.9997	5.7748	6.3210	5.1553	4.0771	6.9972	6.5131	6.8873	5.7780	4.8495	2.7329	7.0546	5.1724	6.1341	4.2095	5.6395	5.4489	4.2892	5.4323	3.4402	5.7072	5.7984	6.8674	6.1434	6.3075	5.0064	4.9416	4.3610	3.1335	4.6375	6.0734	6.0666
MRO	6.3080	11.3723	6.6516	5.7317	6.4129	5.5389	5.1743	9.3913	7.0822	5.5481	7.5085	7.1133	6.9673	8.5559	7.6239	6.5839	6.7041	5.3020	5.6101	7.2084	5.5169	5.0102	4.3152	4.1503	4.9488	5.3669	6.1599	6.2537	6.1490	7.9328	8.6981	4.4919	6.8712	7.0436	6.6086	6.1840	4.6680	7.9648	8.2101	4.7728	6.8405	7.1962	6.0034	6.2825	6.6091	8.4783	6.6546	6.2927	7.7681
ZFP82	5.6994	6.6171	6.0847	6.9888	6.3146	6.4201	6.8830	6.3186	7.3375	6.7851	7.0773	6.4415	6.9740	6.3675	5.9652	6.7612	7.0929	7.3213	6.5322	6.5487	6.7212	7.1422	6.8734	6.9213	7.1909	6.7058	7.2411	4.9599	7.0505	6.4904	6.1562	6.3750	6.6142	6.1900	6.8189	6.5212	6.6248	7.0218	6.5619	5.9313	7.2143	6.6777	6.6130	6.0130	6.5923	6.6210	6.8296	7.1211	7.0848
CHFR	8.9525	7.7818	8.2122	9.3098	8.5953	8.7745	9.3011	7.5103	8.2324	8.6049	9.1582	8.9932	8.7949	7.8962	7.3258	8.8695	7.9462	8.2576	8.7357	8.2689	8.1364	8.1124	7.1963	8.0344	8.1124	8.5396	8.7483	8.2335	8.7025	8.9024	7.8156	9.1020	9.7691	8.6987	8.0263	8.1996	9.2724	8.7674	8.8063	8.4989	9.5752	8.9430	8.8506	8.9829	8.3905	8.7251	8.9902	8.5463	8.7416
EFHA1	9.6739	10.5394	10.1213	9.0587	9.2968	9.8427	9.3568	10.7092	9.6610	9.6237	9.5537	9.7263	9.2223	10.7096	10.6714	9.1849	10.1772	9.7588	9.9205	10.5452	9.6472	10.0398	9.8572	9.8889	9.5477	9.4728	9.8496	9.6035	10.0131	10.1811	10.3150	9.1935	9.4541	9.1049	9.8432	9.8484	9.8074	9.3014	9.5837	10.5411	8.7030	9.4424	9.4104	10.1862	9.8393	10.3849	9.1338	9.8796	9.7176
RTBDN	0.0000	0.0000	0.0000	0.7859	0.6180	0.3386	2.0676	0.0000	0.0000	0.5180	0.0000	0.7547	0.0000	0.0000	0.0000	0.0000	0.7537	0.0000	0.0000	0.0000	0.3770	0.0000	1.6326	0.4482	0.0000	0.6268	0.9468	0.7027	0.4649	0.0000	0.0000	1.5850	0.7946	0.0000	0.0000	0.4054	0.0000	0.0000	0.0000	0.6893	1.2821	0.0000	0.0000	0.5434	0.0000	0.0000	0.5050	0.0000	0.0000
EFHA2	7.2865	7.4834	4.5204	6.4696	5.4431	6.1024	8.3083	7.2016	6.6853	8.2532	5.5595	6.2066	6.8988	7.4554	8.1449	7.7176	7.8826	6.1032	6.8529	6.6448	5.1309	7.1795	2.7229	7.2938	7.5042	7.4612	7.1212	8.0023	6.8653	5.8626	7.7543	7.1799	6.1896	6.8864	7.4803	6.7472	7.3895	6.0614	6.6239	7.9745	7.0782	7.7168	7.3956	7.1251	6.7264	7.3111	7.4402	7.5045	7.0304
AAA1	0.0000	2.9165	0.0000	0.7859	0.0000	0.0000	0.0000	3.1308	0.4591	0.0000	0.0000	0.0000	0.0000	3.1897	0.7290	0.0000	2.4489	0.0000	0.0000	2.6586	0.0000	0.0000	0.0000	0.4482	0.0000	0.0000	0.0000	0.0000	0.0000	0.0000	0.7834	1.0000	0.0000	0.0000	0.0000	0.0000	0.0000	0.0000	0.0000	1.5046	0.0000	0.4996	0.0000	0.0000	0.0000	0.0000	0.0000	0.0000	0.0000
GPR75	5.3813	4.4664	3.4194	3.5683	4.3011	5.3175	2.9520	4.4208	2.7269	3.6125	4.1229	5.5348	1.4542	4.2132	4.0686	5.1555	4.1266	4.5892	2.6590	3.5859	3.2266	2.9783	1.9264	5.2538	5.7711	2.9126	3.3613	0.7027	3.7600	2.4832	4.2502	4.9069	3.9719	5.0072	3.7085	2.9660	4.5673	4.2566	3.1563	2.9519	4.1068	4.0277	3.8049	5.0846	3.9341	5.8725	4.8198	4.6053	3.3046
NUDT9P1	2.4516	2.6075	2.0225	2.9103	1.9784	2.8244	2.4881	2.5608	2.6428	3.6125	3.0182	3.3125	2.7656	3.0831	3.3511	3.9245	3.1523	3.8261	1.4709	2.8224	3.1798	3.5342	2.1704	3.6197	3.5959	3.8683	2.0864	2.4310	3.2273	1.9715	3.0997	3.1699	3.5424	3.0586	3.0121	2.7040	3.0503	2.5863	2.4655	3.5126	3.2618	2.8493	2.2906	1.9047	3.0907	2.1475	3.6225	3.1676	2.3915
SYPL2	6.8171	9.3244	8.3961	7.0610	6.3809	8.2012	7.1111	9.2466	7.6190	6.1047	8.8959	8.1009	8.3607	8.4909	8.2421	7.1555	8.2180	8.0990	9.6216	8.6694	6.8274	7.5695	5.7420	6.5074	6.8063	6.7502	7.6269	8.3323	7.9056	8.7940	8.8901	7.2900	6.7680	7.9041	7.8479	7.8541	6.9488	8.3482	7.5162	7.0318	6.1039	8.1933	7.9080	8.0469	7.9165	8.2405	7.5732	6.8486	5.7102
RFX8	3.8931	1.2961	2.8330	0.7859	2.6039	6.3931	4.5228	1.1539	2.5535	5.8148	4.2959	1.9065	2.1636	1.5606	0.0000	5.2619	1.0209	2.7780	0.0000	1.3325	4.2415	2.2341	0.7658	2.9178	4.0892	3.9210	2.6093	2.4310	3.2847	2.2500	1.4870	3.5236	3.3480	4.4034	1.8680	2.3835	3.7922	2.6424	2.7342	2.0224	2.7502	3.6537	4.7753	3.9240	2.1321	1.6127	6.2953	3.0654	3.6534
ZNF222	5.8745	6.1691	6.1693	6.5830	5.9777	6.2032	6.4090	5.4146	6.4520	6.4494	6.2699	5.8591	5.9374	6.0513	5.6528	6.5581	6.3637	6.3646	5.5250	5.9830	5.9591	5.0337	6.0471	6.2828	6.7329	5.8494	5.7725	3.1681	6.1644	6.0560	5.9612	6.1300	6.2539	6.5048	5.3899	6.1114	5.9732	5.9096	6.2524	6.0670	6.3775	6.3666	5.3598	6.5022	6.5291	6.1212	6.0087	6.2113	6.5905
RFX4	0.0000	1.4954	0.5950	0.7859	1.3807	0.3386	1.0454	1.3970	0.4591	0.0000	0.0000	0.0000	0.6599	1.2016	0.4100	0.6282	0.7537	0.4502	0.0000	0.0000	0.0000	0.0000	0.0000	0.0000	0.0000	0.0000	0.5497	1.1732	0.0000	0.5032	1.2883	1.3219	1.3040	1.0338	0.0000	0.9807	0.0000	0.0000	1.7056	0.0000	0.5630	0.8700	0.8993	0.0000	0.0000	1.2462	0.0000	0.6909	0.4710
OR2C3	0.5331	0.7889	0.0000	0.0000	0.0000	0.0000	1.2742	0.0000	0.0000	0.0000	0.0000	0.0000	0.0000	0.4060	0.9900	0.6282	0.0000	0.0000	0.0000	0.4643	0.0000	0.0000	0.0000	0.0000	0.0000	0.6268	0.5497	0.0000	0.0000	0.5032	0.7834	0.0000	0.0000	0.0000	0.0000	0.0000	0.0000	0.0000	0.0000	0.6893	0.0000	0.0000	0.0000	0.0000	0.0000	0.2971	0.0000	0.0000	0.0000
AVPR2	4.2043	6.9835	4.1156	3.8110	4.5186	4.8062	1.9400	7.9617	5.6135	3.1335	2.3204	2.1494	5.0653	6.0371	9.9875	2.8627	6.7599	2.1029	1.1252	6.3880	6.2750	3.0721	4.3651	2.2150	4.3293	6.3201	2.3714	1.1732	3.5418	5.7213	8.4648	2.4594	4.4308	1.7470	5.4688	3.7366	3.0503	4.3607	5.5997	5.6959	4.3286	4.5952	3.4526	2.4787	3.3783	1.9903	3.2299	5.1456	3.3599
RFX7	9.0421	8.8890	8.4113	8.3430	9.2341	9.4115	9.1181	8.7840	9.1570	8.7951	8.6912	9.4944	8.3633	9.0259	8.6746	9.3332	8.9947	8.8701	9.1453	8.9673	9.2295	8.7021	8.4298	9.1381	9.3114	8.0845	9.5383	7.6880	9.0277	9.1546	8.9054	8.7830	9.4397	9.1355	8.8466	8.6182	8.5931	9.3768	9.5102	8.1371	9.0495	9.6698	9.2679	8.9338	8.5321	9.7883	9.5707	8.3127	9.1726
NRXN3	6.4549	6.7788	5.2959	9.0974	7.3487	8.0380	7.5592	6.6878	7.8890	8.5725	7.2927	4.3394	8.2106	7.9691	6.3552	8.3065	7.9462	4.9555	7.2831	7.2047	7.6875	9.2060	5.3297	7.2870	8.2027	8.7365	7.7809	3.9480	5.2862	7.0677	6.6821	6.5699	5.8471	7.6114	6.7296	7.6027	7.0961	7.1041	8.0755	11.6442	7.2689	7.5484	6.8205	5.9503	7.2563	4.5208	7.9387	7.8917	5.4923
GPR77	5.4712	4.9636	5.0734	1.2918	4.8877	6.2349	3.1948	5.8419	3.9988	5.5212	3.3675	4.1844	3.8993	4.6087	5.6338	5.9310	3.3103	2.3300	4.7543	3.8743	5.7747	4.3634	3.9732	4.4195	6.4008	2.8044	3.1514	3.1950	4.6412	4.2754	5.7357	3.0000	4.0379	4.5233	4.6523	3.8051	3.5498	4.2921	5.1416	4.9830	4.4906	5.3623	3.9329	3.8799	4.2796	4.2180	4.5106	3.5917	5.2208
NRXN1	1.2272	4.3164	1.3399	0.7859	0.0000	2.1500	0.4379	5.2385	1.0868	0.0000	0.0000	0.0000	1.7313	5.4236	1.2109	3.1990	7.5517	0.0000	0.6697	2.3716	0.9228	6.2806	0.0000	1.8278	3.3993	1.3964	0.5497	0.7027	0.8160	1.9715	5.8840	2.8074	2.9281	2.3756	0.9133	0.0000	0.5144	0.7783	1.5284	0.0000	0.9669	1.4088	0.0000	0.5434	0.4604	1.1000	3.7627	0.6909	0.8255
RFX3	6.3560	6.3855	4.9358	4.0186	6.5915	6.4112	6.1325	6.3406	6.7520	6.2095	4.8338	5.6380	3.9543	6.4873	6.5801	6.7356	5.6749	5.0221	5.6783	6.1310	7.0023	5.4377	6.2598	6.7316	7.3078	5.7344	5.7010	4.4402	6.4099	5.7991	6.6972	3.8580	6.0764	6.1639	7.0985	5.5864	5.8252	6.7327	6.2764	3.9727	6.9615	6.8324	6.0130	6.3965	6.2727	5.9663	6.1749	5.9782	6.3792
SNORD104	0.0000	0.0000	0.0000	0.0000	0.0000	0.0000	0.0000	0.0000	0.0000	0.0000	0.0000	0.0000	0.0000	0.0000	0.0000	0.0000	0.0000	0.0000	0.0000	0.0000	0.0000	0.0000	0.0000	0.0000	0.0000	0.0000	0.0000	0.0000	0.0000	0.0000	0.0000	0.0000	0.0000	0.0000	0.0000	0.0000	0.0000	0.0000	0.0000	0.0000	0.0000	0.0000	0.0000	0.0000	0.0000	0.0000	0.0000	0.0000	0.0000
RFPL2	1.4793	2.0960	1.8288	3.1644	3.4092	2.2335	0.0000	1.3970	1.0868	1.1991	1.8731	1.9065	2.1636	0.9818	0.0000	1.8983	1.7662	3.2361	0.6697	0.0000	0.6755	1.0416	0.0000	0.4482	1.6584	2.2657	2.2359	2.0488	0.4649	0.5032	0.4442	2.5850	1.9776	1.8554	0.9133	0.0000	3.4402	1.6532	1.8633	1.5046	2.8491	2.6734	3.3339	1.5006	1.0894	1.6127	1.8134	0.0000	1.1099
VPS37D	6.9324	7.6521	7.8970	7.7062	5.2640	6.0458	7.0115	8.1268	8.2125	8.2633	7.8204	6.5300	6.8195	7.8441	8.2120	7.2124	7.1180	9.1298	7.4916	8.0195	7.0583	6.4820	7.3153	7.5977	8.1284	8.0255	6.4397	7.0866	8.0718	6.7585	7.8745	7.1997	5.9189	7.0234	7.6421	8.3833	6.1021	5.6940	7.0463	7.6921	7.0883	6.5498	7.6436	7.6568	7.4393	7.1037	6.4554	7.1588	7.1953
NLRP13	0.0000	0.0000	0.0000	0.0000	0.0000	0.0000	0.0000	0.0000	0.0000	0.0000	0.0000	0.0000	0.0000	0.0000	0.0000	0.0000	0.0000	0.0000	0.0000	0.0000	0.0000	0.0000	0.0000	0.0000	0.0000	0.0000	0.0000	0.0000	1.0981	0.0000	0.0000	1.8074	0.7946	0.0000	0.3724	0.0000	0.0000	0.0000	0.0000	0.6893	0.0000	0.0000	0.0000	0.0000	0.0000	0.0000	0.0000	0.6909	0.0000
APC	10.7978	10.3072	9.4487	9.0330	10.8010	10.5503	8.4035	9.9691	9.7634	9.9585	9.3695	9.9065	9.4234	10.0464	9.9317	10.3939	10.1435	9.5881	10.5531	9.8997	10.5043	9.7393	9.6514	9.9021	10.2058	9.3374	10.5261	8.5983	9.8733	10.0223	10.2631	8.5962	9.5484	10.6149	10.5381	9.8539	9.3455	10.7599	10.1767	9.1657	9.7621	10.3831	9.8592	10.2762	9.8807	10.5233	10.2035	9.8103	10.2118
TMEM179B	9.1148	9.6636	10.2896	10.4735	9.5824	9.0747	10.8748	9.7153	10.0759	9.8363	10.1315	9.4153	10.4232	9.8110	9.9809	9.3836	9.7500	9.9737	9.8475	10.0053	9.5442	10.5769	9.9232	9.8306	9.4475	10.3296	9.0224	10.3609	9.6532	10.1278	9.7828	10.6622	10.0168	8.7980	9.8180	9.8155	9.5888	9.4110	10.0578	10.0549	9.3362	9.6371	9.6001	9.4272	10.1041	9.7133	9.2703	9.8749	9.7242
ABCE1	10.3021	10.0787	10.3703	9.7023	10.4670	10.5375	10.6927	10.0531	10.2315	10.2144	9.8590	10.3737	9.6785	10.2553	9.9898	10.1491	10.1980	10.1018	10.5503	10.2993	10.2613	9.9188	11.0244	10.3959	10.1990	10.0586	10.4343	9.5549	10.5867	10.4574	9.8015	10.1555	9.8869	10.5859	10.0842	10.5103	10.9229	10.5397	10.3575	10.0739	10.1517	10.4567	10.2859	10.4664	10.6676	10.1428	10.2444	10.4508	10.7779
UQCRC2	12.0156	12.2108	11.8137	11.2233	11.7229	12.1518	10.6004	12.5516	11.8348	11.8709	11.5891	13.3041	11.0146	12.0450	12.4464	11.8802	11.7771	12.5257	10.6049	11.7866	11.6381	11.2184	12.0765	11.9749	11.8912	11.3424	11.5679	11.5032	11.8410	11.7106	12.2332	11.6099	11.7162	12.1031	11.9311	12.2773	11.8999	11.8355	11.7030	13.2469	11.5046	11.5731	11.5959	11.9926	11.7443	12.9483	11.3070	11.9635	12.0189
XPNPEP1	10.2087	9.8696	10.0939	10.0613	9.7218	10.2955	10.4586	10.0217	10.1169	10.3375	10.6352	10.2424	9.7208	9.9020	9.8646	10.4076	9.8770	9.8595	10.4466	10.2412	10.1225	9.7348	10.0391	9.9566	9.7194	10.3210	10.2476	10.4855	10.5068	10.2967	9.8503	11.0369	10.4704	10.2962	9.8213	10.4640	10.7370	10.8296	10.0876	9.6322	10.6108	10.1243	10.4181	10.2428	10.3938	11.0470	10.5465	10.0967	10.4086
XPNPEP2	5.4857	13.1246	8.7268	5.3515	2.8376	3.1594	6.8165	13.1852	6.6480	2.8171	1.2213	2.9769	3.2781	10.6087	6.1832	6.8661	9.1895	1.3015	4.2265	9.7939	4.0726	5.0337	2.3790	5.8261	2.1339	3.7565	8.7168	0.0000	2.3736	8.2853	10.6564	3.7549	4.4308	4.8193	6.2990	2.8409	2.5142	2.9399	9.2458	2.5607	4.4279	5.6147	2.6300	2.9747	8.6927	9.6718	6.5227	3.0654	4.6178
TIGD4	4.6773	4.5359	4.4548	3.1644	4.3957	4.5856	2.0676	4.7180	3.4251	4.2909	4.0082	5.3282	3.4411	4.1084	4.8219	4.4050	3.7388	3.9337	2.5174	3.1653	2.1964	3.2431	2.3790	3.7425	3.3566	2.9126	2.3714	3.1950	4.2951	4.1109	4.4299	3.0000	4.2196	3.6463	2.4375	4.4223	3.3216	3.9798	3.8271	3.2593	5.1049	3.2764	4.3242	4.2356	3.0907	4.1638	2.5920	4.4108	4.7887
ZNHIT3	8.5926	8.6090	8.9321	9.3248	8.2761	8.8883	9.2830	8.8348	9.0595	9.4544	9.0592	8.9705	9.1803	8.7929	8.9177	8.8470	8.8462	9.5930	9.1182	8.7938	8.7824	8.9367	9.3368	9.0885	9.1062	9.1019	8.9143	9.1043	9.0788	8.8391	8.6045	9.7509	9.1490	8.7985	9.1968	9.0619	8.9762	8.6983	8.9955	8.6748	9.2293	9.0277	9.0770	8.7972	8.9685	9.3092	9.0717	9.3309	9.3020
GGCX	9.8526	9.9989	9.9367	9.1717	9.8355	9.5958	9.8047	10.0091	9.7930	8.9939	8.9252	9.4875	10.1247	9.8470	10.1348	9.5856	9.5806	8.7792	10.2667	10.1492	9.8679	9.6461	9.7891	9.9120	9.5382	9.1771	9.0288	9.8322	8.9915	9.3891	10.1034	9.6484	9.5972	9.2834	9.5527	9.5923	9.8496	10.2882	9.1780	8.3686	10.1322	9.7009	10.1994	9.6910	9.6903	8.9940	9.4880	9.2447	9.1034
PAPLN	11.0206	10.8833	11.2984	10.6425	10.9090	9.1303	9.7403	10.5454	10.4125	10.6618	11.7066	9.5523	10.5848	10.4350	8.6595	10.1179	11.1557	7.1681	10.6411	11.4156	10.5738	7.9886	10.6188	10.0116	9.9172	10.0130	10.8165	10.1493	10.6055	9.1891	10.4164	10.9567	10.5563	10.4572	11.1529	10.2995	9.7914	10.5651	8.6458	6.9268	11.3331	9.7940	11.6502	10.6244	10.1957	11.2584	11.1916	10.3431	10.4614
ADNP	10.7777	11.0528	10.7574	10.1696	11.1558	11.0073	10.8156	10.9429	10.6967	10.8467	10.4635	11.0780	10.6663	11.0530	11.2308	11.0251	11.0017	10.6328	10.8998	11.0518	11.4072	11.0536	10.9467	11.3246	11.4044	10.3870	11.2848	10.3664	11.0859	10.5860	10.9845	10.4564	11.2651	11.4998	11.3584	10.8305	10.9794	11.1581	10.9046	10.9432	11.4739	11.1713	11.4191	10.8463	10.7255	11.3392	10.9782	10.9370	11.0532
TMEM218	7.5187	7.7234	7.9185	7.3948	7.7219	7.7373	8.3418	7.9758	8.3145	7.7786	7.4327	8.2386	7.4321	7.9119	8.5984	7.6110	8.2573	7.9446	7.3835	7.6649	7.7922	7.5775	8.1705	7.5703	7.6814	7.3258	7.3227	7.6658	7.9260	7.7265	8.0219	8.4998	8.1929	7.7121	7.6527	7.8005	7.6941	7.7612	7.9925	6.9340	8.0626	7.7833	7.8632	7.8057	7.4824	7.9897	7.8098	7.6876	8.2318
STXBP6	1.8806	5.4812	5.6292	4.7967	5.5039	1.0412	6.0955	5.4555	4.9530	6.6239	4.5356	3.4090	4.6972	5.1607	7.9875	2.2687	6.3448	5.7279	3.2125	4.1764	6.7535	4.3634	7.5810	3.0506	3.8327	5.8063	6.8641	1.5274	4.1168	6.6123	6.4871	4.6439	5.4342	3.5528	7.1562	6.4746	4.1111	6.0302	3.3817	10.2358	4.1462	4.5192	7.7314	3.4676	2.4624	5.2324	3.9698	6.4223	5.4547
KHDRBS1	11.9377	11.4341	11.9016	11.7268	11.8065	11.7568	11.9688	11.4939	12.0287	12.0789	11.5661	11.0376	11.8587	11.6597	11.6119	11.8042	11.7999	11.8782	11.1449	11.6819	12.1655	11.8102	12.0856	11.9804	12.0388	11.8270	12.2723	11.0888	11.9071	11.6703	11.5107	11.5095	11.2523	11.5676	11.8522	11.9175	12.1193	11.7371	11.9791	10.8147	12.2760	11.8314	11.8538	11.8250	12.1805	11.6019	11.9001	11.9710	11.9978
RUNDC2C	5.7721	4.0573	3.8169	5.1016	3.8908	5.8959	3.4065	3.8556	2.8815	5.8827	5.6821	5.9936	3.7318	3.8714	2.8572	5.6071	3.6856	5.4641	3.0158	3.6743	4.2079	3.4934	4.4133	3.8824	4.4864	5.0238	4.3188	4.0411	5.6463	3.5327	3.4721	4.6369	5.6790	5.3926	3.9042	3.8655	5.6459	4.8833	3.6650	5.8976	4.7592	4.8721	5.4214	5.5100	4.3562	5.1934	6.0782	5.4780	4.6354
KHDRBS3	7.5908	8.6367	8.8013	6.1838	7.6040	7.3959	8.3370	8.8557	9.3350	8.4171	7.5501	9.7039	8.2850	8.6429	8.5333	8.3816	8.7907	9.0730	8.3508	8.7581	8.3120	8.9068	8.7326	8.4299	8.1489	9.1062	8.3411	7.2502	8.7731	8.1977	8.4852	7.4094	8.0118	7.4822	8.7552	8.4423	8.0772	7.8110	7.9337	8.8976	8.1524	8.6627	8.6321	8.0419	8.3595	7.0298	7.9823	8.9035	7.2402
GGCT	8.4646	9.1338	8.5806	8.9823	8.0373	8.6585	10.3209	9.2033	8.4628	9.3099	9.3001	9.1393	8.7509	8.7995	8.9107	7.9066	8.7840	8.9102	9.5518	8.8770	8.3442	8.8030	8.2356	8.6643	8.3088	8.3791	8.7279	8.7987	9.1848	8.9832	8.6956	9.4315	9.2801	8.3062	8.1763	8.7632	8.9261	8.5652	9.1048	9.5296	9.2301	8.7949	8.3651	7.8944	8.4491	9.0209	8.7944	8.5861	8.6080
VPS37C	8.9116	9.2938	9.2381	9.0626	9.5238	8.9320	9.3623	9.2820	9.1504	9.0061	9.1299	9.5457	9.1753	9.6702	9.4864	9.1761	9.4223	9.3850	9.4187	9.5045	9.4506	9.2317	9.6081	9.3135	9.2660	9.4038	8.8329	9.2916	8.9332	9.3619	9.2655	9.5157	9.0172	9.1548	8.9771	9.4964	8.9324	9.2943	9.0978	9.6565	8.5843	8.8823	8.7455	9.1326	9.3721	9.4910	9.1067	8.9967	9.1255
STAC2	0.5331	9.1561	5.4386	2.6015	1.5217	0.8427	4.5228	7.6222	4.9875	1.8447	0.9166	7.0623	1.7313	9.2965	8.7776	2.8627	8.5452	1.8333	1.9831	9.7976	4.3299	3.3216	12.1031	13.0858	14.2235	4.9252	3.8531	0.7027	2.3736	5.4592	8.5449	2.3219	1.0717	1.2074	7.6229	11.6860	2.7158	7.3088	7.9989	11.8425	3.2618	3.2134	5.8056	2.0710	3.5732	0.9372	3.4671	2.5641	4.2878
LOC283404	0.0000	0.0000	0.0000	1.6656	0.0000	0.0000	1.6451	0.4941	0.0000	0.0000	0.0000	1.9065	0.0000	0.0000	0.0000	0.0000	0.7537	0.4502	0.0000	0.4643	0.0000	0.0000	0.7658	0.7895	0.0000	0.6268	0.0000	1.1732	0.0000	0.0000	0.0000	0.5850	1.3040	0.0000	0.0000	0.4054	0.0000	0.0000	0.0000	1.5046	0.9669	0.4996	0.0000	0.0000	0.4604	0.7537	1.1746	0.0000	0.0000
ZNF395	13.8867	10.7244	13.3566	13.3996	12.7334	12.6149	10.7461	10.8231	13.4786	13.9215	12.9100	10.8035	12.4642	10.9211	10.6194	13.6946	10.7045	12.2253	13.1195	10.5013	13.6322	13.2013	14.2334	13.5685	13.2386	13.7772	13.1377	12.9007	14.0494	12.3101	10.5494	12.6489	11.5020	12.5040	13.4895	12.9144	13.9521	13.3705	11.1948	10.3640	14.0191	13.1370	14.1004	14.0503	13.9316	13.5916	13.1895	13.4339	14.0289
STAC3	6.5815	3.7373	5.6731	7.9954	5.8723	5.3825	6.2581	3.7779	5.9645	5.7584	7.4907	6.8959	6.8121	3.2890	1.2109	5.9596	4.6958	6.2194	5.4439	5.2410	5.2115	5.2498	4.2636	4.4195	4.6097	5.6969	6.3767	6.5333	6.0938	6.5034	4.7100	6.6833	7.8094	5.5966	5.3278	4.8369	5.8682	6.2348	7.1418	5.6959	6.7464	6.4708	6.4705	6.1483	5.9343	6.3235	6.1496	5.9208	6.9471
TBL1Y	0.0000	0.0000	1.3399	0.0000	0.6180	1.0412	0.0000	4.5268	1.5228	1.1991	0.5300	0.7547	0.0000	4.3574	5.5039	0.0000	0.0000	0.0000	0.0000	3.7577	0.0000	0.0000	1.2634	3.0506	4.3941	0.6268	0.9468	0.7027	0.0000	1.1713	5.2257	0.5850	0.4513	0.8363	0.6680	0.0000	0.0000	0.7783	1.7056	0.6893	0.0000	1.4088	0.8993	0.0000	0.0000	0.0000	2.1220	1.1561	0.0000
LHCGR	0.0000	2.4241	0.5950	0.0000	0.0000	0.0000	0.0000	0.4941	0.0000	0.8983	0.0000	4.0710	0.0000	1.2016	0.0000	0.0000	1.0209	0.4502	8.5251	0.4643	0.0000	0.0000	0.0000	0.0000	0.0000	0.0000	0.0000	0.0000	0.0000	2.4832	1.0578	3.0000	0.0000	0.6076	0.0000	0.0000	0.5144	2.1939	0.4614	0.0000	0.0000	1.8002	0.0000	0.0000	0.0000	9.6959	4.8410	0.0000	0.0000
TMEM211	0.0000	0.0000	0.0000	0.0000	0.3418	0.3386	0.0000	0.0000	0.0000	1.8447	0.5300	0.7547	0.0000	0.0000	0.9900	0.3480	0.0000	0.0000	0.0000	0.4643	0.6755	0.6129	0.0000	0.0000	0.0000	1.3964	0.0000	0.0000	1.3339	0.0000	0.0000	0.0000	0.4513	0.0000	0.0000	0.0000	0.0000	0.0000	0.0000	0.0000	0.0000	0.0000	0.5185	0.0000	0.0000	0.0000	0.0000	0.0000	0.0000
OR1Q1	0.0000	0.7889	0.0000	0.0000	0.3418	0.8427	0.0000	0.0000	0.0000	0.0000	0.0000	0.0000	0.0000	0.0000	0.0000	0.6282	0.0000	0.0000	0.0000	0.0000	0.6755	0.0000	0.0000	0.0000	0.0000	0.0000	0.0000	0.7027	0.4649	0.0000	0.0000	1.3219	0.0000	0.0000	0.3724	0.0000	0.5144	0.0000	0.4614	0.0000	1.5407	0.8700	0.0000	0.5434	0.0000	0.0000	0.0000	1.1561	0.0000
TMEM127	11.8450	11.5786	11.5581	11.1968	11.8587	11.9928	11.2703	11.5506	11.5462	11.2620	11.3405	11.3995	11.8099	11.6979	11.9123	11.4084	11.6114	11.2220	11.5743	11.8869	11.8150	12.1232	11.2056	11.8303	11.6819	11.6048	11.7366	11.7184	11.0806	11.8507	11.7701	11.5013	11.2080	11.4148	11.7291	11.4202	11.4016	11.7185	11.8510	11.5362	11.1562	11.5939	11.6085	11.4549	11.5545	11.6634	11.4664	11.0357	11.2726
GPR78	0.0000	0.0000	0.0000	0.0000	0.0000	0.0000	0.4379	0.0000	0.0000	0.0000	0.0000	0.0000	0.0000	0.0000	0.0000	0.0000	0.0000	0.0000	0.0000	0.0000	0.0000	0.0000	0.0000	0.4482	0.0000	0.0000	0.0000	0.0000	0.0000	0.0000	0.0000	1.5850	0.4513	0.0000	0.0000	0.0000	0.0000	0.0000	0.0000	0.0000	0.0000	0.4996	0.0000	0.0000	0.0000	0.0000	0.0000	0.0000	0.0000
TRPA1	8.2932	2.5297	5.8497	7.3220	6.7586	6.8577	5.1339	2.6611	8.4943	7.6022	7.1371	6.4858	6.9627	2.7780	1.2109	7.7005	4.3652	9.0101	7.3284	3.9842	5.2210	8.1343	7.9017	2.0971	2.4188	6.9004	7.4823	7.5924	7.9085	5.5703	1.9578	6.2469	3.4509	7.5192	7.8828	1.7141	5.6143	6.5428	4.4734	0.0000	6.5873	4.9660	6.2270	6.7037	6.6486	9.5073	6.4173	8.0943	5.8362
VPS37B	10.1188	9.8006	9.9254	9.6211	10.2877	9.5528	10.1401	9.3423	9.4948	8.7951	9.5061	8.9255	9.2759	9.6470	9.8260	9.3871	9.7930	8.8958	7.9293	9.9843	8.8905	8.8681	8.5424	10.6466	10.4671	9.7792	8.6847	9.5929	8.8607	9.2167	9.7157	9.5727	9.3845	10.0067	8.7414	9.7049	8.6496	9.7208	8.6485	10.0623	9.0727	9.6446	9.0019	9.9808	9.6396	8.9731	8.9735	9.5991	9.3639
TTC7A	10.9092	9.9812	9.7868	9.9109	10.5238	10.7440	8.9524	9.8113	9.3228	10.0792	10.6448	10.1221	10.0262	9.5775	9.4043	9.9428	9.6556	10.3470	9.3814	9.5828	9.7940	9.9414	9.4866	8.6513	8.5026	10.2717	10.4108	10.5820	11.1282	9.6533	9.8253	10.2687	9.9747	10.2184	9.5026	9.6992	10.1819	9.2229	9.3593	8.7329	9.6045	8.6759	9.9582	9.7037	9.3515	10.5495	9.3334	9.9637	10.1422
UQCRHL	7.7787	8.6127	9.1066	6.7476	6.8640	8.1511	9.2108	9.0704	8.6547	7.2781	7.0820	8.3338	8.1052	8.5521	9.4798	7.8377	8.3097	9.1825	6.9036	8.8606	8.6208	8.2864	8.7816	8.6473	8.6778	8.2815	5.8124	9.5010	8.5425	8.2930	8.5436	8.8313	7.6990	7.9854	8.6062	7.8920	9.1051	6.6218	8.2320	9.5778	6.1434	9.4277	8.0372	8.0494	8.8037	9.6161	7.4086	6.1993	7.0724
ZBED4	8.6235	8.6667	8.8737	8.4926	9.2777	8.9553	9.2954	8.4802	8.8395	8.3802	8.8341	8.7615	8.4544	8.4804	9.1739	8.9967	8.4366	8.5824	7.9673	9.1325	9.0148	8.5248	8.5746	9.3102	9.0073	8.6055	8.6831	7.5498	8.7478	8.7088	8.9334	8.2192	9.0152	9.1601	8.4964	8.9845	9.2883	9.1297	8.4514	8.4718	9.1668	9.0243	8.7338	8.9325	8.9697	8.0394	8.9795	9.0088	8.6530
C11orf2	10.5699	10.7595	11.0578	11.0419	10.9816	10.6570	11.2578	11.0828	11.8200	10.9267	10.9368	10.0340	10.9497	10.6210	10.9979	10.6035	10.6577	10.9777	10.7633	10.9147	11.1288	10.6627	11.0917	11.0177	11.2309	10.8461	10.3816	11.0674	10.4939	10.5832	11.1148	11.1491	10.7912	10.8281	10.6761	11.0035	10.7040	10.7853	10.5965	11.3808	11.4287	11.4719	10.8564	10.7264	10.9611	10.1449	10.9120	10.9907	10.9112
C11orf1	8.7606	8.5951	8.7021	9.6846	8.7635	9.5047	7.4376	8.9503	9.1010	9.4564	8.7769	9.3469	8.8061	8.6311	9.0276	8.8711	8.0572	9.3731	8.1402	8.2016	8.2494	9.0229	9.2811	8.4719	8.6145	9.4222	8.0966	10.0579	8.8559	8.1788	8.5612	9.2573	8.4551	9.1414	9.2719	9.3243	9.0836	8.7539	8.6376	9.1469	8.0879	8.7483	8.1466	8.3757	8.9112	9.1720	8.5614	9.4863	9.3381
DPYSL5	0.0000	0.4477	1.0150	0.0000	0.0000	0.0000	1.2742	1.1539	0.0000	0.0000	0.0000	1.6144	0.0000	0.4060	2.5683	0.8626	1.0209	7.2186	0.0000	0.0000	0.0000	3.8837	0.0000	0.0000	0.3875	0.6268	0.9468	6.9097	1.0981	1.6262	2.9729	1.5850	0.0000	0.0000	0.0000	0.0000	0.8929	0.7783	2.8137	0.0000	5.5492	7.3687	1.6611	0.0000	0.0000	0.0000	2.6889	1.7895	0.0000
DPYSL2	12.2407	11.3289	12.4094	12.0996	12.1158	11.9802	12.3139	10.9857	12.2792	12.3259	12.4385	11.6262	12.6661	11.2843	11.5629	12.5286	11.9473	11.1907	11.8808	11.2860	12.8229	12.1567	12.4381	12.1777	12.1569	12.5181	12.6283	12.6574	12.3978	12.0006	11.8232	11.6486	10.8920	12.1330	12.4814	11.2201	12.0487	12.8347	12.6033	9.9675	12.1710	12.6608	12.5485	11.9164	12.2350	12.5942	12.3477	12.1352	12.2594
DPYSL3	9.4680	10.0004	8.9322	8.5771	11.1904	10.0346	12.8563	9.8510	12.1934	10.3750	9.6081	8.1918	11.1893	10.1420	7.6572	10.5010	12.6663	10.0697	10.0034	9.6459	12.2105	11.9668	11.1520	10.2726	10.6844	11.1908	11.8083	7.5690	8.3254	11.4474	11.4964	10.7805	10.7478	11.1136	10.9421	10.4896	9.9771	12.1946	11.2947	9.0098	10.7942	12.0482	11.2106	10.1076	10.0747	8.2470	12.2067	11.0773	9.2579
OSTM1	10.2887	9.7195	9.4498	9.5392	10.3912	9.9203	10.9159	9.3905	10.6073	9.9876	9.7300	10.3834	10.2571	9.8748	9.4339	9.9712	10.0694	9.6920	11.2378	10.0254	10.0213	10.5030	10.4449	9.2519	9.4740	10.2704	10.6999	10.3492	9.5934	11.0517	9.7619	10.4115	10.1719	10.4909	9.5673	10.1616	9.9917	10.5626	10.5884	8.9751	10.1810	10.3473	10.0514	10.3213	10.0858	9.7207	10.2499	10.3280	10.0801
RUNX2	7.3151	5.6786	7.5920	7.1665	7.2356	7.1278	11.3208	5.4007	7.1099	8.6081	7.1912	7.6996	8.1021	6.1136	5.3841	7.9180	7.0070	6.5936	8.1343	7.2947	6.9370	8.5757	6.0623	6.7016	6.5787	6.3103	8.4731	7.8654	7.6808	7.8438	7.5362	7.0928	9.0546	7.4864	7.0860	5.1586	8.5722	7.5861	7.8654	7.3730	9.2995	9.0380	8.8095	6.6142	6.7109	6.5239	8.1104	7.0291	6.4188
C11orf9	9.9060	9.5485	10.9506	9.5307	10.0500	8.9969	9.4037	9.5756	8.5345	9.7962	9.6987	8.2870	9.0903	10.2266	10.4574	10.1264	10.2546	9.9092	10.3520	10.7581	9.9758	10.0735	9.5214	10.5925	9.3911	9.6736	10.2338	9.7035	10.6949	9.0208	9.8120	10.6439	11.1385	9.4082	9.9294	10.9153	10.8624	8.6787	9.6324	5.1416	10.6020	9.7510	10.0908	10.1856	10.7718	10.4817	9.4146	9.6661	10.0899
KRTAP10-12	0.0000	0.0000	0.0000	0.0000	0.0000	0.0000	0.0000	0.0000	0.0000	0.0000	0.9166	0.0000	0.0000	0.0000	0.0000	0.3480	0.0000	0.0000	0.0000	0.0000	0.0000	0.0000	0.0000	0.0000	0.0000	0.0000	0.0000	0.0000	0.8160	0.0000	0.0000	0.0000	0.0000	0.0000	0.0000	0.0000	0.0000	0.0000	0.0000	0.0000	0.0000	0.0000	0.0000	0.0000	0.0000	0.0000	0.0000	1.1561	0.0000
KRTAP10-11	0.0000	0.0000	0.0000	0.0000	0.0000	0.0000	0.0000	0.0000	0.0000	0.5180	0.0000	0.0000	0.0000	0.0000	0.0000	0.3480	0.0000	0.0000	0.0000	0.0000	0.0000	0.0000	0.0000	0.0000	0.0000	0.0000	0.0000	0.0000	0.4649	0.0000	0.0000	0.5850	0.0000	0.0000	0.0000	0.0000	0.0000	0.0000	0.0000	0.0000	0.0000	0.0000	0.0000	0.0000	0.0000	0.0000	0.0000	0.0000	0.0000
KRTAP10-10	0.0000	0.0000	0.0000	0.0000	0.0000	0.0000	0.0000	0.0000	0.0000	0.0000	0.0000	0.0000	0.0000	0.0000	0.0000	0.0000	0.0000	0.0000	0.0000	0.0000	0.0000	0.0000	0.0000	0.0000	0.0000	0.0000	0.0000	0.0000	0.0000	0.0000	0.0000	0.5850	0.0000	0.0000	0.0000	0.0000	0.0000	0.0000	0.0000	0.0000	0.0000	0.0000	0.0000	0.0000	0.0000	0.0000	0.0000	0.0000	0.0000
IGFBP2	7.1569	11.0271	8.9869	9.6224	8.7600	6.9905	12.8637	10.9145	9.0387	8.3307	7.5671	8.1782	8.4303	11.3803	11.8236	6.1738	11.3265	9.5853	7.1212	10.8136	9.5773	8.1069	9.1906	12.6268	12.0456	6.3684	7.0673	6.8716	7.6754	11.0190	11.1851	7.8704	7.6041	7.4151	7.3716	8.6948	7.3060	6.9147	9.9678	9.6847	11.4987	9.4645	6.0975	7.4721	8.8182	6.2439	9.6344	8.3781	7.3872
IGFBP3	15.1664	10.3649	14.8492	17.0084	16.8522	15.8501	13.7838	11.2765	14.4327	16.1036	16.2050	11.5443	15.6930	11.6500	12.6725	14.0276	12.1636	17.0976	15.5971	10.0416	15.0910	15.6082	15.1611	16.3214	16.9796	17.6239	16.0792	16.0867	14.8924	15.6491	12.6829	16.2339	15.8912	14.3938	15.0098	15.6855	14.8502	15.9782	16.1529	10.2954	16.3106	15.3162	15.6855	15.4823	16.2073	14.3542	15.9642	15.3993	15.2500
IGFBP1	4.4305	4.0884	2.9328	10.4431	7.5266	2.9776	3.9905	3.8957	2.3565	2.9839	5.0618	2.5388	11.5234	5.5590	1.9850	2.4950	4.5633	2.6989	8.0208	3.7976	2.7384	2.5269	1.6326	4.0898	5.2585	4.1147	8.9820	2.0488	0.4649	7.7322	4.0130	7.7977	10.5098	4.1290	6.2384	2.0856	2.2798	6.6834	6.4482	3.0618	11.2640	8.7219	4.5272	2.7962	1.7029	2.2892	5.4649	5.8611	1.3473
BOP1	5.7482	7.2377	8.6987	7.9496	7.1349	7.2304	9.7499	6.7273	7.1099	6.6613	7.2344	6.4415	7.5573	7.0297	6.2407	7.5238	7.1567	7.6480	8.8059	6.7855	7.1851	7.5410	7.1894	6.1995	7.1940	6.0975	6.0328	6.3345	7.1465	7.5831	6.2684	6.8642	7.7540	6.0373	7.5499	7.4098	8.7246	8.2386	7.4368	7.6662	7.7975	7.7054	6.5873	5.8279	8.1329	7.1807	7.9752	7.8917	7.2439
IGFBP7	13.8744	14.2253	14.4908	14.6470	14.1638	14.2729	13.3290	14.4154	15.4270	14.9488	14.8707	14.4001	15.2924	15.1631	14.7052	14.0137	15.2748	14.1130	13.8862	15.2253	15.2594	15.1769	14.1485	15.3310	15.3232	15.1239	13.5318	13.5963	12.8835	15.4979	14.9978	15.2952	13.7084	13.9937	14.2885	14.1101	13.9412	14.6266	15.6729	13.7943	13.7794	15.2005	14.4907	13.9315	14.2091	14.2690	15.1315	15.1674	13.8415
IGFBP4	13.9356	13.9386	14.4564	15.0275	14.4324	13.8539	14.9846	14.0338	14.4788	14.3241	15.1155	13.2279	14.9428	13.7747	12.7047	13.9581	14.1526	14.7705	13.4869	13.5328	14.8136	14.4790	14.3284	13.2720	13.8852	14.5598	13.6624	15.2009	13.7911	15.1662	13.9477	15.4784	13.6293	13.9272	14.2424	13.8773	14.4105	14.7461	14.4724	11.9560	13.7094	14.9107	13.9839	13.7274	14.0336	14.9329	14.7428	14.6368	14.0969
IGFBP5	13.9631	15.9962	14.9520	12.8109	15.3758	15.0534	14.7407	15.6610	15.6695	13.2803	10.7013	10.9125	14.3583	15.8442	14.5874	14.9438	15.9003	16.8464	13.1765	15.7788	14.4958	15.3415	13.2092	17.0067	16.5824	13.4524	13.9092	10.8023	14.8080	14.6844	15.8692	14.9452	14.6623	12.8749	14.5998	15.1500	13.4960	14.6335	13.5949	14.7709	15.2387	14.7545	13.4332	13.7407	16.7553	13.4705	15.0227	13.4363	14.4956
SKP2	5.9906	5.6888	6.3514	4.8338	6.0199	6.5882	7.4287	5.9789	6.9398	6.9555	6.5713	5.9897	5.5492	5.6459	6.2344	6.5037	6.1213	5.6977	6.7218	6.1542	6.5616	6.5074	5.4501	6.0329	6.7619	5.4045	6.4397	5.4487	6.9116	6.1006	6.4755	6.0875	7.1906	6.4192	6.8450	6.2895	6.6740	6.2540	6.7199	5.6439	7.2003	6.7123	6.5808	5.8959	5.9254	6.6109	6.8612	6.3481	6.9426
TTC4	8.6655	8.9755	9.1462	9.0948	8.7564	8.9447	9.8875	8.8000	8.8722	8.9816	8.8392	8.5223	8.9804	8.8663	8.9047	8.6484	8.9053	8.8818	8.7357	8.9058	8.8491	8.9411	9.3243	8.9490	8.7259	9.0140	8.5176	9.2245	8.8441	9.2003	8.6293	9.3548	9.1303	8.3829	8.6289	9.0539	9.4067	8.8738	9.0088	8.4215	8.3886	8.6449	9.0802	8.8485	9.1030	8.9455	8.9614	9.0678	9.1414
CYP2R1	6.6213	6.5232	7.3960	7.7457	6.9382	7.5504	7.1258	6.7273	6.5987	8.1184	7.7567	8.0827	7.0952	7.1268	6.8256	7.7870	7.0487	7.4806	6.5137	6.7554	7.1277	7.4479	7.1615	7.1005	7.2880	7.7026	6.8981	7.1770	8.0819	7.4857	6.9025	7.5353	7.8513	7.4085	7.3742	7.6594	7.6851	7.2007	7.0908	8.1308	8.0340	7.0819	7.6714	7.2689	6.7668	7.2582	7.5858	7.4799	7.4775
CKLF	8.1899	6.7002	8.2989	9.0230	7.9971	7.9620	8.3131	6.7105	8.7842	8.0424	8.3832	9.6751	8.4851	7.2975	7.3866	8.0839	7.7394	8.0816	8.2976	8.0652	8.0992	8.0817	8.1845	8.3322	8.0247	8.0315	7.5397	9.7368	8.1836	8.3531	7.1312	8.9858	8.7432	7.8867	7.8644	7.9213	8.1915	8.3053	8.5032	6.2543	8.8401	8.6026	8.2753	7.8292	8.4692	7.7865	8.1725	8.3674	8.8064
ZNF193	7.1387	6.8803	7.6481	7.4496	7.1861	7.4449	7.2112	6.4046	6.8536	7.6787	7.7237	8.1009	7.3928	6.9139	6.9497	7.3490	7.4535	7.5584	6.4173	7.0604	7.1791	7.2514	7.0515	7.3560	7.2476	8.0194	6.7995	7.1644	7.4956	7.2879	6.7942	7.5925	7.8141	7.2135	7.1352	7.2061	7.6791	6.7295	7.2777	7.5150	7.1184	7.0642	7.2475	7.4036	7.2456	6.8754	7.4402	7.2835	7.1173
C15orf26	1.8806	0.4477	2.0225	2.2082	1.3807	1.5117	2.7386	0.0000	1.6996	0.5180	0.5300	0.0000	1.7313	0.7224	0.0000	1.7887	1.4411	0.4502	1.1252	0.8148	1.6277	1.3717	0.7658	0.4482	1.6584	1.8956	1.7308	0.0000	2.2637	1.4166	1.0578	0.0000	1.0717	1.6298	2.6554	1.2003	1.1924	0.5624	2.4655	0.6893	0.0000	0.0000	2.0100	0.9372	1.0894	1.3790	1.4203	2.5641	1.7297
C15orf27	2.8597	6.2264	3.6124	6.2539	1.8771	5.4717	4.4544	6.1380	3.4746	5.7925	7.3914	4.8668	5.7017	6.4122	5.6048	3.4356	5.4556	3.1789	8.2730	5.5169	2.1964	4.4000	3.6898	1.6716	2.4909	2.5601	3.9857	4.9305	4.0849	7.4379	6.1415	6.7879	3.4485	3.2295	4.9695	3.7366	3.8788	7.6577	4.6725	6.2773	3.9373	4.5450	3.6142	3.1335	2.6469	8.0077	5.3362	4.0850	5.3218
C15orf24	10.0222	10.1028	10.5237	11.4836	9.6004	10.1286	11.0515	10.0773	10.2233	10.2955	10.9226	10.9435	10.7332	10.1821	10.3550	9.9664	10.2102	10.7689	10.9981	10.2569	9.8899	10.6561	10.2969	10.0961	10.0337	10.8133	9.9155	10.9363	10.1836	10.7418	10.2279	11.1671	10.2837	9.4919	10.3370	10.4061	10.3078	10.3517	10.3777	10.9874	9.6109	10.0349	10.1039	10.2725	10.5524	11.0713	9.6586	10.4311	10.2784
GJA3	4.1326	8.3992	4.0280	3.1644	3.5142	2.2335	6.3298	6.9341	3.7802	2.0086	0.9166	0.7547	2.6370	7.7405	0.0000	3.2823	6.5957	1.0694	3.0158	6.2218	1.1338	4.5046	1.2634	4.0586	0.6926	0.0000	2.8135	1.8116	2.7449	5.4316	3.9471	2.7004	5.2654	3.0126	2.9027	0.9807	2.9736	1.1321	3.9377	0.6893	3.4626	4.4389	1.8461	1.9047	3.5269	3.3431	2.1220	2.0255	1.5511
APLNR	10.3133	9.6963	11.1869	9.2198	10.2333	11.6534	5.8157	9.9988	12.5804	10.3680	8.0087	3.8822	11.4627	9.7294	6.2656	10.6510	10.0799	9.1606	10.0273	9.9202	12.3657	10.9627	10.3065	11.1575	11.1670	10.0985	9.7103	6.3567	9.8293	10.7540	8.4750	9.7347	10.0691	9.8279	10.5548	10.9243	8.2125	10.7800	12.7595	9.0554	9.8602	12.2064	9.7890	9.3198	11.8987	9.3933	11.7372	10.1350	10.4415
C15orf23	6.6791	6.5792	7.1895	7.2985	5.9593	6.8487	9.1354	6.7048	6.9660	7.2619	7.8540	7.3444	7.6393	6.9217	6.8505	6.7828	6.4840	7.0090	7.5011	6.9091	7.3787	6.8092	6.7568	6.5585	6.3307	6.4152	7.5361	7.4394	6.9609	7.2370	6.6094	7.5699	7.6964	7.2438	6.4572	6.9272	6.7275	6.5936	8.0775	8.2430	6.8525	6.9433	7.4573	6.6210	6.8396	7.3419	7.8044	6.6334	7.2142
C15orf21	3.8931	5.1378	5.7298	3.4775	4.6162	3.6895	4.5449	4.6726	5.4250	5.4083	5.0618	4.5656	5.1384	4.5297	5.1504	5.1774	4.8126	5.2750	4.7543	4.7242	4.8162	5.3087	5.3297	3.9608	4.7972	4.8456	4.1072	3.9480	5.3682	5.1386	4.4055	5.1085	4.9077	4.8326	5.0614	5.3313	5.2903	4.4420	4.7351	4.0811	5.0847	5.3031	5.8387	4.5207	5.3523	4.9735	4.0450	4.6764	5.4547
GJA8	0.0000	1.4954	0.0000	0.0000	0.0000	0.0000	0.0000	1.3970	0.0000	0.0000	0.0000	3.0976	0.0000	2.9680	3.1521	0.6282	2.0313	0.0000	0.0000	0.8148	0.6755	0.0000	0.0000	3.3883	0.9443	0.0000	0.0000	0.0000	0.0000	0.0000	0.7834	0.0000	0.0000	0.0000	0.0000	1.2003	0.5144	0.0000	0.0000	0.0000	0.0000	0.4996	0.0000	0.0000	0.4604	0.0000	0.0000	0.0000	0.0000
CYP8B1	4.3379	9.0222	8.0823	10.8338	7.7146	6.1353	0.4379	9.0088	6.2033	2.4113	6.5646	5.9581	8.4059	8.7686	3.7184	6.3385	7.5959	6.9925	8.6723	10.6016	4.1715	9.1029	4.8929	7.6219	6.2801	5.8202	7.7656	9.0499	6.7730	6.8077	7.9246	9.8541	8.3424	6.8144	7.7428	5.4538	3.6517	9.2700	6.7302	2.5607	10.8884	3.8733	9.8944	6.0730	6.2444	4.2002	6.5933	5.0418	4.7684
C15orf28	3.7082	1.8267	1.0150	2.6015	0.8496	2.3124	0.7734	0.4941	1.0868	3.8031	2.6613	3.8134	1.1111	1.8479	1.2109	3.8717	1.2463	2.8531	2.9064	1.5350	1.4811	0.6129	0.0000	1.2970	2.2318	2.6874	1.7308	0.0000	3.4939	0.8756	1.9578	3.0000	3.9378	3.7054	2.2714	3.1354	3.5498	3.9129	1.5284	2.8329	4.1068	3.3946	3.8915	3.2766	2.0027	4.2872	3.6225	2.7067	2.1619
C15orf29	8.1081	8.0880	8.0354	7.7651	7.4559	8.0724	8.8955	7.6518	8.2974	8.2180	8.0235	8.9795	7.7328	8.4473	8.1127	8.1366	8.2525	8.1276	7.7230	8.1016	7.4271	7.6853	7.9431	8.0991	7.9000	8.1931	7.9901	8.0094	8.2300	8.1045	7.7853	8.7381	8.4645	7.5742	7.7683	7.9347	8.6588	7.5718	7.9753	8.1743	7.5772	7.8495	8.1535	8.2556	7.7996	8.7345	8.3103	8.4883	7.8811
STMN1	9.6010	10.0142	10.8308	10.4831	9.5286	9.5011	12.1082	10.1376	10.9719	10.2154	10.6360	9.1162	10.4531	10.3290	10.6618	9.8239	10.7640	10.5981	9.1287	11.1822	10.1967	10.0528	10.4074	9.7185	9.9968	10.7293	10.4216	10.4003	10.6533	10.0923	10.2849	10.8258	10.1497	9.6690	9.4748	9.8785	10.2182	9.5765	10.9080	9.7651	10.7918	10.3335	9.7655	8.8802	10.5125	9.2462	10.5533	10.2689	10.1411
S1PR2	6.3560	7.3800	6.4046	7.5863	6.8271	6.5882	9.3427	5.9411	7.5340	6.4777	7.0914	6.8466	7.2788	7.1633	6.9950	6.4004	8.2893	6.6367	6.0177	7.6349	7.2796	7.1583	5.9847	8.2875	7.2534	5.7046	7.2322	6.1682	6.5686	7.3991	7.3091	7.7177	8.0118	6.4754	5.5795	5.7167	6.2312	6.3666	7.5309	7.7217	7.1956	7.6881	6.4225	6.2909	6.8954	5.6020	8.0108	5.8763	6.4057
KDM3B	11.7009	11.3715	10.8336	10.8773	11.3755	11.2483	9.6330	11.4362	11.2216	11.2699	10.8388	11.4749	10.8177	11.3664	11.5899	11.9185	11.2675	11.4314	11.5962	11.3548	11.3040	10.9783	10.8956	11.2830	11.3082	10.5477	11.7760	10.8927	10.9766	10.7414	11.4782	10.9915	10.9003	11.9710	11.4910	10.9555	11.1583	11.5015	11.3312	11.1152	11.5183	11.3930	11.0589	11.5102	11.4939	11.2043	11.3151	11.1694	11.1956
REG1P	0.0000	0.0000	0.0000	0.0000	0.0000	0.0000	0.0000	0.0000	0.0000	0.0000	0.0000	0.0000	0.0000	0.0000	0.0000	0.0000	0.0000	0.0000	0.0000	0.0000	0.0000	0.0000	0.0000	0.0000	0.0000	0.0000	0.0000	0.0000	0.4649	0.0000	0.0000	1.0000	0.0000	0.0000	0.0000	0.0000	0.0000	0.0000	0.0000	0.0000	0.0000	0.0000	0.0000	0.0000	0.0000	0.0000	0.5050	0.0000	0.0000
STK17A	9.5022	8.7749	8.9079	9.8780	9.2913	8.8567	9.2449	8.1947	9.5600	8.5055	9.2693	9.2493	9.4701	9.3106	9.1246	8.6042	9.3315	8.7852	9.6841	9.0273	8.4637	9.4284	9.0279	9.0377	8.5662	8.3791	10.1012	8.2924	9.0578	9.5480	8.8669	10.3038	9.9019	8.6600	8.1851	8.2876	9.4753	9.2888	9.9824	10.8230	9.0650	9.4746	9.2048	9.1525	9.3298	8.5175	9.5770	8.4482	9.4832
KDM3A	11.3343	9.8094	10.5411	10.2745	11.0357	10.9905	10.2530	9.8076	10.1932	10.9477	10.3553	10.7539	10.7362	9.7707	10.2483	10.6047	9.8885	10.7749	10.4792	9.5285	11.0026	10.6134	10.3544	10.9210	11.0153	11.2357	11.4470	11.0788	11.2168	10.1481	9.8480	10.6874	10.5300	10.9179	11.0357	10.9927	10.5855	10.7765	10.5234	10.1007	11.1456	10.1942	11.3047	10.5833	10.2386	11.0104	10.7260	10.5122	10.4004
LOC401387	2.3040	0.0000	0.5950	0.7859	0.3418	1.2877	1.5008	0.0000	0.4591	0.6978	1.9229	0.0000	0.0000	0.7918	0.4100	2.1036	1.4966	2.4315	0.0000	0.6041	0.6755	0.0000	2.5612	0.7895	0.9718	0.8081	1.7308	0.7027	2.0617	0.5656	0.4442	2.0000	0.0000	0.9146	1.1229	1.3908	1.4403	0.4760	0.8106	0.6893	0.6620	0.8700	0.5185	1.9047	0.0000	1.5006	1.8691	1.2107	0.4710
S1PR1	11.1641	9.9855	10.6181	9.5587	11.7583	11.8998	9.5155	9.5475	11.5582	11.4559	10.4644	8.7477	11.7862	9.8637	9.9058	11.2922	11.1272	11.0334	10.8531	9.4725	12.4522	10.9334	12.5062	10.8931	11.9181	11.6468	10.7438	8.2305	10.2286	11.3187	10.9196	9.5314	9.9429	11.2782	11.9338	11.2148	10.7014	11.5893	12.1142	9.4048	10.1958	11.9425	11.2080	11.1007	11.3253	9.6444	11.0951	12.2015	10.5818
ZNF642	6.4025	6.0072	5.7975	7.1072	6.1287	6.6426	6.9549	5.7681	6.1586	6.1405	6.6436	6.3102	6.5063	5.8868	5.8383	6.2482	6.4785	6.2971	6.7616	6.1619	5.9798	6.4905	6.1503	5.9672	6.2858	5.8881	7.0371	6.3457	6.6473	7.0360	5.6961	6.8580	6.9759	6.1047	6.3828	6.4155	5.9801	6.2404	6.8622	5.6439	7.0050	6.5999	6.3247	6.0632	6.1860	6.7307	7.0187	6.0333	6.3246
TMC4	5.7117	10.1590	8.6185	8.2906	4.8073	6.4466	3.5842	10.3929	8.4018	6.6239	7.8345	10.7862	6.0688	10.5661	11.5183	6.7576	10.2469	7.8378	2.9064	10.8312	5.9026	3.4668	7.3404	11.1927	10.2756	4.7320	7.5857	9.7484	4.3228	6.8396	10.9980	7.5038	7.9251	6.9335	5.6906	4.1332	6.4937	5.2904	7.0130	11.2574	5.3609	5.1092	6.5808	7.7790	8.5839	9.4965	7.4541	6.6155	4.2590
MYO3A	7.7157	4.7065	7.4932	8.6176	7.9865	7.5049	0.4379	4.0812	7.4986	9.3938	7.4253	6.8552	6.2111	4.4245	3.0977	8.4485	5.8481	6.8441	5.5014	4.1458	8.3600	7.4867	8.4150	3.9266	6.1733	8.2535	5.5803	7.9112	7.9395	6.6185	4.2226	8.0307	8.1929	6.2358	8.0823	7.7117	8.4449	7.8856	7.0708	1.1538	8.7454	4.6197	8.2094	7.7790	7.8118	7.8277	6.1410	8.6711	8.6488
TMC6	9.5286	7.8402	8.5997	9.7981	8.6748	9.5715	8.3002	7.4237	8.8431	8.8848	9.5236	9.5966	8.6145	8.3995	9.0362	9.3210	8.7372	8.4421	8.0818	8.5547	8.9361	8.0590	8.3202	9.0437	8.9265	9.0075	8.7699	8.6623	8.8357	8.9112	8.8912	9.4378	10.1769	8.1340	8.4822	8.5759	9.0479	8.4578	8.9318	7.7049	9.1656	9.1536	9.0451	9.2105	8.6366	8.9619	9.3860	9.0053	9.4509
KIAA1958	7.4016	7.6070	6.9000	4.5062	7.2834	6.9166	4.5881	7.8255	6.5818	6.5593	5.7853	6.6729	4.0584	7.5460	7.8989	7.9972	6.3326	6.3105	7.0965	7.0686	7.6812	5.4199	8.0499	7.1383	7.1571	5.8341	6.5652	4.8386	7.7255	6.2662	7.6073	4.8329	5.4825	8.0581	6.9890	7.8068	7.3176	7.4214	5.9817	5.0378	6.5112	7.7505	7.1006	7.2517	7.0791	8.2073	6.3776	6.3590	7.6731
APIP	7.8322	8.0042	8.8726	8.4799	8.3980	8.6476	9.1496	9.1126	8.5412	8.2408	8.6405	8.7950	8.2549	8.7185	9.4124	8.3309	8.5011	8.8590	8.1413	8.8439	8.3348	8.5690	8.7631	8.1923	8.3222	8.6003	8.7813	7.3085	8.8988	8.7035	8.5139	8.0906	8.7104	8.6590	8.0782	8.8535	8.0061	8.4624	8.6204	9.5456	8.1125	8.3047	8.0377	7.7681	8.4389	9.3657	7.9537	8.4785	8.4488
TMC1	0.9215	4.8408	1.6050	1.2918	1.8771	1.5117	1.2742	2.6574	0.8068	1.1991	1.2213	1.9065	1.1111	3.9953	0.9900	1.7887	2.6196	0.4502	0.0000	1.5350	2.6031	0.0000	0.0000	1.0654	1.3451	1.0623	0.5497	2.0488	1.7143	0.5032	3.7290	1.0000	1.0717	1.6298	2.9027	0.9807	1.1924	1.5394	1.5284	0.6893	0.0000	0.8700	2.2906	1.7168	0.4604	0.5434	2.1220	1.5073	1.1099
GPR15	1.2272	0.4477	0.0000	3.4775	1.2244	0.3386	0.0000	0.4941	3.0213	0.8983	2.7592	3.3125	1.9635	0.4060	0.0000	2.6283	1.2463	0.7928	5.5748	1.0967	0.6755	2.8780	1.2634	1.2970	0.3875	0.0000	3.6007	2.0488	0.0000	3.8437	3.2712	1.3219	2.2243	1.2074	1.7466	1.2003	6.0471	0.7783	1.5284	1.1538	1.5407	2.9299	1.6611	1.2462	0.4604	0.9372	1.9759	1.5073	1.5511
TMC3	0.5331	2.8452	0.0000	0.0000	0.3418	0.6126	0.4379	0.8613	0.4591	0.0000	0.0000	2.3572	0.0000	0.0000	0.4100	0.0000	0.4256	0.0000	0.0000	1.5350	0.3770	0.0000	0.0000	0.7895	0.3875	0.0000	0.0000	0.7027	0.0000	2.3713	0.7834	1.8074	5.5964	0.0000	0.3724	0.4054	0.5144	1.5394	0.0000	0.0000	0.0000	1.1643	0.0000	0.0000	0.0000	0.0000	1.1746	0.0000	0.8255
PKLR	9.3743	10.8945	9.1027	9.3035	10.3138	9.0589	2.1712	10.9246	8.6731	7.9977	9.9699	6.6637	6.8111	8.5390	4.3455	10.3985	6.1933	9.8418	10.2892	7.9127	7.3032	7.5556	5.9274	0.8894	2.8465	8.8293	6.9574	8.3406	9.9982	7.8839	8.1529	9.4000	8.6755	10.7147	8.3271	11.0849	7.4929	7.2708	6.9756	2.5104	8.8335	2.4058	8.6868	8.3582	8.3770	8.7553	9.0326	7.3804	8.6802
TECRL	0.5331	0.4477	0.0000	0.0000	0.0000	0.0000	0.0000	0.0000	0.0000	0.0000	0.0000	0.0000	0.0000	0.0000	0.0000	0.0000	0.4256	0.0000	0.0000	0.0000	0.0000	0.0000	0.0000	0.0000	0.0000	0.0000	0.0000	0.0000	0.4649	0.0000	0.4442	0.5850	0.0000	0.0000	0.3724	0.0000	0.0000	0.0000	0.0000	0.0000	0.0000	0.0000	0.0000	0.0000	0.0000	0.0000	0.0000	0.0000	0.0000
EIF2B4	9.0961	9.0069	9.3719	9.0210	9.1599	9.9672	9.9725	9.0259	9.0692	9.4617	9.2078	9.6714	9.7228	8.9672	9.0824	9.2458	9.1750	9.3586	8.6513	9.2719	9.1551	9.6650	9.0472	8.7164	8.8350	9.6087	8.9128	10.2253	9.0537	9.3361	8.9555	9.6275	9.4382	9.2120	9.6468	9.0679	9.8026	9.1863	9.0728	8.6206	8.9735	9.1672	9.1520	8.9933	9.0374	8.7825	9.2781	9.3839	8.8662
EIF2B5	9.7986	9.7521	9.8275	9.7516	9.0250	9.3543	9.7397	9.8529	10.1372	9.4740	9.8423	9.7769	9.5616	9.4269	10.0180	10.0483	9.5036	10.2588	8.9864	9.6936	9.8315	9.0763	9.8852	9.7615	9.7326	9.6455	9.5730	10.2101	9.9451	9.3463	9.6031	10.1453	10.2032	9.7951	10.2317	9.8468	10.1562	9.9192	9.6082	10.5014	9.7517	9.7336	9.9107	9.9160	9.7337	9.3327	9.7907	9.3839	9.7676
EIF2B2	8.9551	9.3079	10.2252	8.9594	9.4639	10.0052	10.2492	9.4707	9.3181	9.6054	9.9264	8.8065	10.7878	9.2137	9.3346	9.3622	9.0358	9.7079	8.7115	9.4247	9.5835	10.5481	9.3539	8.9638	9.1957	10.5634	9.6748	8.7128	9.0547	9.7971	9.1198	9.4221	8.5714	8.9713	9.8067	9.7845	11.1634	9.2362	9.4003	9.8821	9.2973	9.5999	10.1147	8.7832	9.4564	9.4928	9.7129	9.3160	9.3280
EIF2B3	7.9371	8.4436	8.4455	8.3333	8.6414	8.6884	9.5343	8.4868	8.2591	8.7824	8.3044	8.0606	8.4944	8.3254	8.4035	8.1670	8.4830	8.1959	7.7350	8.2438	8.2037	8.4438	8.8942	8.2203	8.2589	8.2483	8.0843	8.0979	8.2643	8.8169	8.3062	8.7056	8.6878	7.9899	8.3762	8.6407	8.5125	8.6318	8.6991	8.1245	8.6594	8.2236	8.1491	8.3856	8.6007	8.1551	8.3103	8.8679	8.7864
EIF2B1	10.0278	9.4551	10.1617	10.3004	9.8938	9.8977	10.3440	9.3905	9.7727	9.9262	9.8700	9.9722	10.3343	9.4961	9.5681	9.7883	9.6641	10.0965	10.3050	9.4633	9.6168	10.1406	9.6376	9.8889	9.8785	10.1401	9.8188	10.8541	9.9928	9.9644	9.4546	10.8630	10.4078	9.7316	10.0802	10.1903	10.1189	9.7101	9.8642	10.4410	10.0410	9.7131	10.2004	10.2341	9.6897	10.2800	9.8730	9.8645	9.8448
PRKAR2A	8.0846	9.0854	7.4220	4.5515	8.7139	8.2843	6.6276	9.3341	8.4628	7.4940	6.1967	8.7954	5.7335	9.0719	9.0568	8.4863	8.6537	7.2292	8.1434	8.8356	8.5093	7.5079	7.8454	8.8488	8.6951	5.6273	7.7686	4.5213	7.9170	8.0847	9.2596	6.0553	7.3420	8.3919	8.1778	7.7942	7.5531	8.8040	7.9470	7.3783	8.4666	8.3643	8.2241	8.1481	7.7273	8.2750	8.0682	7.9066	8.5438
CSNK2A1P	8.7901	8.8325	8.6464	6.6981	9.1182	8.8755	8.1534	9.1648	9.2425	8.1755	7.5225	9.6543	7.7090	9.0313	9.2255	9.0369	8.7138	8.4083	8.7653	8.9997	9.0048	8.1013	9.0337	8.6075	8.9219	7.2608	9.0263	7.8576	8.8321	8.6243	8.9482	7.7549	8.6579	9.1334	8.9619	8.5260	8.9299	9.2276	8.6294	9.1976	9.9672	9.1713	9.2639	8.9298	8.9236	9.4763	8.4808	8.2354	8.8384
XRRA1	8.4147	8.0243	8.2017	8.9700	8.3475	8.8477	9.5337	9.4684	8.9429	8.2937	9.2016	8.3779	9.1000	8.2050	9.1219	8.1295	8.2636	8.7848	8.5863	8.6675	8.7258	9.0193	7.9177	8.7477	7.9509	8.5153	9.1147	8.3684	8.9957	9.1164	8.1842	9.3350	9.2913	8.3409	8.8418	8.8654	9.2160	8.5338	8.7539	9.0434	8.9609	9.2995	9.0545	8.9004	8.0283	8.0523	9.1633	9.1933	8.7551
C20orf56	0.9215	0.4477	0.0000	0.0000	0.3418	0.8427	1.9400	0.0000	0.0000	0.0000	0.0000	0.7547	0.0000	0.0000	1.2109	1.5407	0.0000	0.0000	0.0000	0.0000	0.0000	0.0000	0.0000	0.0000	0.3875	0.6268	0.9468	1.5274	1.0981	0.5032	1.0578	2.8074	3.3480	0.0000	0.0000	0.0000	0.0000	0.0000	1.7056	0.0000	0.5630	0.0000	0.5185	0.5434	0.0000	0.5434	0.0000	1.1561	0.0000
C20orf54	4.2389	9.2323	6.3958	7.1738	5.2336	4.2265	3.4963	8.3741	5.6888	4.0107	2.1861	1.6144	6.4595	9.4915	9.9239	4.4597	8.9653	3.3441	5.1399	9.7244	4.3721	4.5046	6.7568	8.6823	5.7298	5.7196	4.6771	2.2526	2.7449	5.9721	8.6050	5.8948	8.1357	3.0586	4.8713	4.2850	3.9996	5.2548	7.1067	10.3580	7.6442	6.1056	3.6142	4.2702	5.3119	2.7479	4.7086	5.2188	2.8435
TXNIP	14.0448	14.1824	13.8760	14.1813	13.4814	14.2872	13.7348	13.7997	14.5829	14.4972	14.0892	14.2551	14.1024	14.7204	14.6829	14.6301	14.6152	13.7603	13.7306	14.3092	14.3022	14.3635	14.7913	14.9347	15.5557	13.5603	14.8864	14.1278	14.1101	13.9287	14.8041	13.9451	13.6019	14.9294	14.9048	14.1549	14.5076	14.1393	14.6779	13.2972	14.1084	13.7223	14.6469	14.3908	13.6495	14.5701	14.2402	14.8624	14.7672
SLC36A4	7.0145	7.8675	7.9426	7.5024	7.7364	8.1116	7.7684	7.8690	7.6516	7.8905	7.0242	7.4672	6.4210	8.3107	8.1682	7.5514	7.5170	7.8810	8.2730	7.8061	7.6429	7.3990	8.0112	7.7928	7.9276	7.4612	8.1658	7.4131	7.8755	8.4732	7.7994	6.5469	7.4967	7.7495	7.9665	7.6361	7.9850	8.1347	8.1425	6.9976	8.3405	7.3831	7.5634	8.0090	7.9498	7.7730	7.7799	8.0705	7.7028
LOC389791	0.5331	1.2961	0.5950	0.0000	0.3418	2.2335	1.0454	1.1539	0.0000	1.6598	1.2213	3.3125	0.6599	1.5606	0.9900	2.0954	1.0209	2.5262	0.6697	0.8148	1.3179	0.6129	0.0000	1.0654	0.9443	0.0000	1.2579	1.5274	2.4758	0.8756	0.4442	1.5850	2.7817	1.5023	0.3724	0.4054	1.4403	0.5624	0.0000	3.9727	2.5294	1.4088	1.6611	0.9372	0.8089	1.6127	1.8134	0.6909	0.0000
ZNF876P	3.4959	2.7703	3.5509	3.8836	3.4801	3.8568	6.4400	3.8556	3.6136	4.6548	2.5564	3.8134	3.3619	4.4024	3.7887	3.7600	4.2092	3.8988	3.3855	3.7577	4.0468	3.2431	3.2332	4.4678	5.5133	4.7320	3.7574	3.9480	3.1675	4.1454	4.3808	3.5850	4.8166	3.7341	3.4219	3.5088	4.0378	3.8899	4.2262	5.1164	4.2939	3.9906	3.8049	3.8799	3.7847	2.6980	4.7086	3.3524	3.6084
MLF1	9.0112	8.5497	8.1997	7.6962	7.7775	7.6695	8.8596	8.6050	7.2934	7.2700	7.7626	8.7752	7.9102	8.9858	9.1204	7.5493	8.6549	8.0816	8.1613	8.6285	7.9983	4.8070	8.6292	8.4314	9.0871	8.1550	7.5361	8.6954	7.5077	6.5812	8.4574	7.7347	7.8740	6.6735	6.9065	9.2209	8.3228	8.5833	7.6413	7.4150	8.7014	7.6139	7.8578	8.6167	8.6529	8.2295	7.3356	8.0901	8.2593
QPRT	9.3435	11.4684	9.7190	10.7220	8.8893	9.6022	8.7988	11.7647	9.4305	7.9165	8.3909	11.1781	9.6020	10.7329	10.0248	10.7381	9.4316	9.1089	11.5830	10.9957	7.5517	9.1345	7.8410	5.9246	7.3078	8.9468	8.8562	10.6862	9.8820	9.8800	10.8230	9.0941	10.1520	10.1562	10.7807	10.6653	9.7468	9.0593	8.4498	10.1698	10.2707	7.3097	9.4305	9.0023	8.8290	9.7424	9.7464	8.0836	8.9050
IFT140	9.3961	9.5700	10.0487	9.6316	9.5555	9.2447	8.1280	9.7403	9.0479	9.5290	9.4937	10.2985	9.5660	9.5440	10.0478	9.5861	9.4572	9.7901	9.0854	9.6903	9.2445	9.2393	9.0221	9.6926	9.6663	9.5700	8.7073	10.3956	9.4812	9.1215	9.9770	9.7993	9.6370	9.4606	10.0388	9.4376	9.2734	9.7366	8.3813	8.2747	9.8019	9.4988	9.6537	9.2380	9.2563	9.8710	9.1689	9.3174	8.8910
MLF2	11.4074	11.7988	12.0988	12.3248	11.4133	11.2488	11.9917	11.9072	11.2543	11.3589	11.7387	11.5525	12.1767	11.7225	11.6085	11.3650	11.5521	11.6883	11.6791	11.8750	11.4176	12.1053	11.3844	11.4643	11.3323	12.0411	11.3717	13.5531	11.5023	11.6510	11.5955	12.7629	11.7076	11.3420	11.7491	11.5763	11.6698	11.2462	11.3650	12.4816	11.6842	11.4786	11.7019	11.4471	11.7170	11.7314	11.6039	11.2651	11.1488
TMEM14C	10.5083	10.6224	11.2949	10.8661	10.2870	10.5498	11.2074	10.7916	11.2248	11.2751	11.3286	11.3991	11.2389	10.9137	10.9412	10.3050	10.8480	11.2801	11.3657	10.7965	10.5901	11.2872	11.4195	10.8235	10.6167	11.3165	10.2394	11.5153	11.0105	11.2812	10.7336	11.9174	10.8903	10.6513	11.2822	11.0016	11.0040	10.8990	11.1011	10.6235	10.7899	10.5932	10.9662	10.7005	11.0195	11.8879	10.6994	11.3988	11.0871
FAM157A	4.0953	3.8177	2.0225	1.2918	2.7827	5.1122	1.2742	2.0932	2.8063	4.2258	3.4282	4.1844	0.6599	2.1937	2.4860	2.6283	2.3552	2.8531	1.4709	1.5350	2.4539	1.3717	2.7229	2.0971	2.5679	1.8956	2.0864	0.7027	3.5882	0.5032	3.6484	2.0000	4.1615	2.6409	2.4375	2.9660	4.1111	2.3369	2.2538	1.5046	3.9373	2.1078	3.8915	2.3552	2.4624	2.7479	1.8134	2.5641	3.1872
FAM157B	1.4793	0.4477	0.0000	0.0000	0.3418	0.3386	0.4379	0.4941	0.0000	0.0000	0.5300	1.6144	0.0000	0.7224	0.0000	1.2412	0.0000	1.6768	0.0000	0.0000	0.6755	0.0000	1.2634	0.4482	0.0000	0.6268	0.5497	0.0000	0.8160	0.0000	0.4442	0.0000	1.0717	1.6298	0.6680	0.0000	0.8929	1.2810	0.0000	0.6893	1.7598	0.4996	0.0000	0.9372	0.0000	0.0000	0.8783	0.0000	0.0000
FANCF	7.7095	8.3193	8.8420	8.7202	8.0344	8.0278	8.6666	8.4057	8.8894	8.8090	8.6912	8.8799	8.7095	8.3700	8.5346	8.3686	8.0748	8.6497	8.8710	8.8547	8.2750	9.5082	8.0307	8.4451	8.3228	8.3336	8.8663	8.7321	8.9882	8.4562	8.4000	8.8688	9.2049	8.3381	8.8177	7.6548	8.7275	8.0360	8.0137	9.0387	9.5824	8.4975	8.5939	8.0741	8.1635	9.0757	8.4007	8.8079	8.3846
MECOM	8.8790	12.1809	8.8210	7.9913	9.7826	9.5147	8.9336	12.2217	9.8643	9.9036	8.7354	6.5929	9.2528	12.0812	12.6521	8.6868	11.7024	8.6796	7.9976	11.3602	10.6476	9.7754	8.8685	11.7939	11.6559	9.9172	9.5553	8.4816	7.9147	10.2755	12.3462	8.1799	9.5061	8.8562	9.1731	9.1763	8.4396	9.5737	10.7650	11.6216	9.9555	10.7766	9.8812	8.7862	9.4432	8.1341	10.0647	9.1605	8.7272
ITGA2B	3.2469	2.8452	3.3489	2.6015	3.1297	3.1594	2.8843	1.7867	2.2469	2.2892	1.8731	2.1494	1.9635	1.7114	4.0686	3.0644	3.7754	5.8611	0.0000	1.8707	1.4811	2.0620	3.5241	2.0971	3.2201	4.3638	1.9195	6.0086	2.6607	5.1040	3.0997	5.3399	5.9276	2.3756	2.3568	1.9709	3.6017	3.7940	2.6501	4.0811	6.7916	3.8733	4.1939	2.8882	2.3604	2.3552	3.8905	1.5073	1.1099
RSPH1	6.8950	7.1105	6.7020	6.4095	5.5039	7.3334	1.9400	6.9000	6.0729	4.6298	5.6388	6.1518	6.9058	7.2272	7.3435	6.5961	7.0261	4.7152	5.6446	7.3393	4.0468	7.2713	2.7229	7.8712	7.1383	4.9508	4.2192	7.4342	4.5737	4.6318	6.6770	5.9425	6.6880	5.4999	3.8330	5.0067	6.9736	6.1561	5.7788	3.6597	6.4416	6.8889	5.5763	6.8894	6.9837	1.3790	5.1947	4.1363	5.3356
IFI16	11.2146	9.6349	11.0014	11.8389	10.9220	11.0374	13.1955	9.0975	10.9595	11.0509	11.7198	10.1494	12.0630	9.8506	9.2860	11.0662	10.8475	10.4416	11.1938	10.1821	11.3436	11.1688	11.8790	10.2105	11.2990	11.5799	12.2158	11.6029	10.5292	11.9259	10.2370	11.5788	12.2621	11.2496	12.1618	9.9761	11.8415	11.8028	12.5668	9.1330	12.0449	11.8957	11.5395	10.8478	11.6979	9.9505	12.3115	11.2104	11.4760
SOX6	9.7642	10.3681	9.4655	9.1572	10.0537	9.5110	5.6421	10.5255	9.0190	8.5038	9.2024	8.9971	8.2106	10.3770	10.4574	9.9164	9.7857	8.5001	9.9090	9.9163	9.2100	9.4818	8.9069	10.0806	10.1301	7.7472	7.5926	9.6728	9.6415	8.8642	10.2945	5.2854	8.9481	8.0538	10.2468	6.5762	8.6951	8.8797	8.3567	9.6322	9.5219	7.1253	9.5139	9.5669	8.8620	10.9315	6.4691	8.3238	8.7864
LOC440944	6.9586	7.0163	5.8238	7.7457	5.7168	7.8882	7.1148	6.4524	5.4500	7.7586	7.4908	9.1877	5.7950	6.9970	6.6944	8.0307	6.7871	7.5186	5.0907	6.3004	5.7509	5.8488	5.7976	6.5861	7.4028	6.8692	5.8124	7.0665	7.9965	5.7663	6.7319	7.9629	8.2056	7.4349	6.3828	5.8525	7.7640	6.7866	5.6109	8.3224	7.1909	6.7571	7.1232	7.4795	6.2155	7.8205	7.8602	7.1955	6.7176
TTC1	10.6832	10.0348	10.1694	11.5168	10.3033	10.5897	9.4730	9.9346	10.4597	10.5614	10.5231	10.1676	10.8214	10.0566	9.8390	10.3449	9.9124	11.1176	11.1595	10.1712	9.8353	10.2594	10.3849	10.0428	9.9218	10.1205	10.7933	10.6568	9.8407	10.2416	9.6011	10.8941	9.9680	10.5716	10.6980	10.4141	10.3199	10.5936	10.2088	11.0459	10.2907	10.2487	9.6859	10.3903	10.4406	10.5361	10.3930	10.7750	10.6020
C9orf128	1.2272	0.7889	0.5950	0.0000	0.0000	0.6126	0.0000	0.4941	0.4591	0.8983	1.4727	1.9065	0.6599	1.7114	1.4026	2.0002	0.4256	0.4502	1.1252	0.0000	0.0000	0.0000	0.0000	0.4482	0.6926	0.0000	0.0000	1.1732	1.8725	0.8756	0.4442	2.5850	0.0000	1.6298	0.9133	0.7215	0.0000	0.3085	0.0000	4.6724	1.9501	0.0000	0.5185	0.9372	0.0000	2.1475	0.0000	0.6909	0.4710
C9orf129	6.1893	6.7545	5.7708	2.9103	6.8870	6.0283	3.2497	6.7271	6.5875	5.6383	5.2917	6.5078	5.0651	6.4327	6.7215	7.1276	6.1643	6.5768	6.2025	6.5308	6.4895	4.6332	6.1216	6.3675	6.6684	4.6077	6.1315	3.8844	6.8463	5.6749	6.8799	4.9771	5.1508	6.9550	5.9937	6.5212	5.8682	6.2404	5.5651	5.5527	6.0939	6.4979	5.9539	6.1678	6.2657	7.1807	6.1496	5.8300	6.7747
MYT1L	0.0000	0.0000	0.0000	0.0000	0.0000	0.0000	0.0000	0.4941	0.0000	0.0000	0.0000	0.0000	0.0000	0.0000	0.0000	0.0000	0.0000	0.7928	0.0000	0.0000	0.0000	0.0000	0.0000	0.0000	0.0000	0.0000	0.5497	0.0000	0.0000	0.0000	0.0000	1.8074	0.0000	0.3355	0.0000	0.0000	0.0000	0.0000	0.4614	0.0000	0.0000	0.4996	0.0000	0.0000	1.0894	0.0000	1.1746	0.0000	0.0000
C9orf125	8.6685	7.8942	9.3290	8.4780	8.9443	8.6433	6.9341	7.9781	9.4661	9.6418	7.2886	9.2719	8.4568	8.4242	8.8421	9.3203	9.0386	9.3842	9.3770	8.4489	9.3884	9.2215	9.2449	8.3403	8.8782	9.2855	8.1588	6.1038	9.7243	8.5934	8.8148	6.3487	3.6306	9.5424	8.6289	9.5592	8.5006	8.1614	8.1673	6.0954	6.9559	9.3085	9.1824	8.8376	8.8266	9.8650	8.1891	7.8462	9.3699
C9orf122	1.8806	5.2797	5.3329	4.9398	0.0000	0.3386	0.7734	5.5715	4.0649	1.8447	0.5300	7.4949	4.3731	5.8947	5.8132	5.2203	5.0552	6.2493	2.6590	5.7985	0.3770	4.4357	3.6898	5.1090	5.0991	2.0925	3.8060	5.8131	4.8835	3.4618	5.2669	4.9069	5.9705	6.0024	0.3724	0.0000	3.5498	0.7783	2.1350	5.7296	5.1049	5.1602	3.2706	4.5492	4.2226	6.8151	4.1846	2.5641	0.4710
CEPT1	9.6101	9.4400	9.4790	9.4449	9.3259	9.5503	9.2832	9.2437	9.8111	9.3892	9.5443	9.4080	9.1651	9.4391	9.7181	9.5270	9.3004	8.8195	9.7725	9.4014	9.3992	9.0847	9.5500	9.1785	9.3412	9.3338	10.2553	9.5245	9.7614	8.9555	9.1891	9.4471	9.7235	8.7320	9.4961	9.2672	9.5299	9.6408	9.5258	9.1672	9.3605	9.6356	9.6413	9.5146	9.3639	10.0676	9.1371	9.6037	9.9437
KIAA1267	9.9438	10.0218	9.4561	9.5861	10.1943	10.2388	10.1387	10.1245	9.3859	10.0011	9.7679	10.1983	9.7058	9.9483	10.2557	10.3167	10.0845	10.1369	9.7509	10.0483	10.1417	10.0347	9.4810	9.6521	10.2506	9.9220	9.9197	9.7858	10.0779	9.7078	10.1758	9.9694	10.2335	10.1572	10.1619	9.8640	10.0766	9.7900	9.9292	9.1657	10.2961	10.3588	10.1303	9.9344	9.7014	10.5686	10.2755	9.9076	9.7740
RTCD1	9.1995	9.8094	9.5738	9.3098	8.8974	9.5528	10.0770	9.6913	9.1332	9.7885	9.3402	8.9795	9.4748	9.4091	8.8483	9.6594	8.9840	8.7488	9.7097	9.3224	9.1130	9.3239	9.0680	8.6759	9.0330	9.2473	10.0846	9.6391	9.7449	9.2288	8.8377	9.5507	9.6982	9.1927	9.4213	9.6211	9.4960	9.3747	9.4226	9.2435	9.7243	9.3926	9.2930	9.3219	9.3145	9.7954	9.1887	9.6683	9.5078
CFHR2	0.0000	0.0000	0.0000	1.9623	0.0000	0.0000	0.0000	0.0000	0.0000	0.0000	0.0000	0.0000	0.0000	0.0000	0.0000	0.0000	0.0000	0.0000	0.0000	0.0000	0.3770	0.0000	0.0000	0.0000	0.0000	0.0000	0.0000	0.0000	0.0000	0.0000	0.0000	0.0000	1.5041	0.0000	0.0000	0.0000	0.0000	0.5624	0.0000	0.6893	0.0000	0.0000	0.0000	0.0000	0.0000	0.0000	0.0000	0.0000	0.0000
CFHR3	0.5331	1.0647	0.5950	5.0699	1.6501	1.5117	2.4881	0.0000	1.5228	0.8983	0.9166	1.2477	1.7313	2.5545	0.4100	1.7887	3.1523	1.3015	3.3855	2.7428	1.6277	2.3879	0.0000	2.9178	1.7928	0.0000	4.2893	1.5274	0.8160	2.3713	2.3123	2.7004	3.2961	1.3624	1.1229	0.7215	1.1924	2.9823	2.8579	0.0000	5.4581	3.2134	0.8993	1.9047	1.0894	0.2971	4.2174	1.7895	0.8255
CLIC4	13.7380	13.7220	13.8253	12.3695	13.9951	13.6409	13.7920	14.1211	14.6379	13.5266	13.0363	13.3991	13.4909	13.5016	12.3485	13.7849	13.8059	12.9985	12.9784	13.2810	13.8860	14.2399	14.3123	12.9333	13.0026	13.5398	13.9916	13.2183	14.2270	13.2818	13.3549	14.0272	12.0105	13.4619	13.5897	13.9487	13.2377	14.4274	13.7214	11.2599	12.8306	13.5922	13.9355	13.9035	13.6793	13.4550	13.8985	13.8546	13.2583
CLIC5	9.7819	13.5107	9.5436	7.0531	7.7346	9.5914	4.5228	12.7695	9.9267	7.1391	6.9063	5.1720	7.4609	13.6237	7.2153	10.0307	12.3345	5.6459	9.5877	12.0669	7.5378	10.4129	5.5178	6.5585	6.8911	7.1211	7.4809	5.6057	8.4545	9.7461	10.4424	6.5314	7.6990	10.5287	8.2674	5.9003	6.5476	6.5721	9.3217	6.1462	6.5991	6.8376	6.7469	7.8087	9.1332	7.9635	7.2388	7.4191	9.1064
CLIC2	10.3138	7.8494	8.1409	9.2459	8.5352	9.9013	8.9820	7.4710	9.4289	8.6858	9.0609	7.7419	9.1825	8.1081	7.5575	8.8423	9.0499	8.0580	8.8637	7.8870	8.5853	8.9164	9.2582	7.9519	8.5860	9.0045	9.5211	7.9917	8.7631	8.6812	7.7971	8.5488	9.2630	7.9734	9.2287	8.3791	8.4660	9.3984	10.0552	6.9412	7.5880	9.0838	8.8560	8.8661	8.6556	8.7445	8.2911	9.2300	9.7708
CLIC3	3.5520	2.2138	3.4194	8.3268	3.6433	4.0987	5.5359	3.1308	4.1886	2.5240	6.1791	1.6144	4.9346	2.9680	1.7229	3.5742	4.7404	3.1789	2.6590	2.1428	3.6261	4.1648	2.8684	4.6037	4.0629	1.8956	1.5136	3.6201	3.4444	5.0322	4.7138	7.0000	5.5060	2.9158	4.8857	2.7741	5.3672	2.6965	4.6070	2.4026	3.8445	3.2764	4.4147	3.2766	4.3871	3.3753	4.9428	5.1704	4.7887
CFHR4	0.0000	1.2961	0.0000	0.0000	0.0000	0.0000	0.0000	0.0000	0.4591	0.0000	0.0000	0.0000	0.0000	2.2927	0.0000	0.0000	1.2463	0.0000	0.0000	2.5691	0.0000	0.6129	0.0000	0.0000	0.0000	0.0000	0.0000	0.0000	0.0000	0.0000	4.1658	0.0000	1.8363	0.0000	0.0000	0.0000	0.0000	0.3085	0.0000	0.0000	0.0000	0.0000	0.0000	0.0000	1.0894	0.0000	0.5050	0.0000	0.0000
CFHR5	0.0000	0.0000	0.0000	0.7859	0.0000	0.0000	0.0000	0.0000	0.0000	0.0000	0.0000	0.0000	0.6599	0.0000	0.0000	0.0000	0.0000	0.0000	0.0000	0.0000	0.0000	0.0000	0.0000	0.0000	0.0000	0.0000	0.0000	0.0000	0.4649	0.0000	0.0000	1.5850	0.0000	0.0000	0.0000	0.0000	0.0000	0.0000	0.0000	0.0000	0.5630	0.0000	0.0000	0.0000	0.0000	0.0000	0.0000	0.0000	0.0000
KRTAP2-2	0.0000	0.0000	0.0000	0.0000	0.0000	0.0000	0.0000	0.0000	0.0000	0.0000	0.0000	0.0000	0.0000	0.0000	0.4100	0.0000	0.0000	0.0000	0.0000	0.0000	0.0000	0.0000	0.0000	0.0000	0.0000	0.0000	0.0000	0.0000	0.0000	0.0000	0.0000	0.0000	0.0000	0.0000	0.0000	0.0000	0.0000	0.3085	0.0000	0.0000	0.0000	0.0000	0.0000	0.0000	0.0000	0.0000	0.0000	0.0000	0.0000
KRTAP2-1	0.0000	0.0000	0.0000	0.0000	0.0000	0.0000	0.0000	0.0000	0.8068	0.0000	0.0000	0.0000	0.0000	0.0000	0.9900	0.0000	0.0000	0.0000	0.0000	0.4643	0.0000	0.0000	0.0000	0.0000	0.0000	0.0000	0.0000	0.0000	0.0000	0.0000	0.0000	0.5850	1.3040	0.0000	0.0000	0.0000	0.0000	0.0000	0.0000	0.0000	0.9669	0.0000	0.0000	0.0000	0.0000	0.0000	0.0000	0.0000	0.0000
CXorf1	2.5649	1.9676	1.0150	2.7641	0.6180	0.3386	0.0000	1.1539	0.0000	3.8031	0.0000	2.3572	0.0000	1.5606	0.4100	0.3480	1.9048	0.4502	1.4709	1.0967	0.0000	1.3717	0.0000	2.4252	2.1339	0.0000	0.5497	4.0608	0.0000	3.4060	1.0578	2.3219	2.6187	0.0000	0.3724	0.0000	0.0000	1.2810	0.4614	0.0000	0.0000	0.4996	0.0000	0.0000	1.0894	1.5006	0.8783	0.0000	0.4710
KIAA0020	9.0961	9.0688	8.9956	8.3005	8.6851	9.2142	10.0022	8.7114	8.8013	8.9755	8.7142	9.1671	8.8211	9.2649	8.1715	8.8475	9.2378	8.1594	8.0755	9.8684	8.4441	8.2864	9.2989	8.4837	8.6382	8.6783	8.6027	9.4054	9.3376	8.5555	8.2440	8.9084	8.6058	9.6869	9.1921	9.0291	9.6354	8.7571	9.1312	9.4957	8.0881	9.2509	8.5261	8.9579	9.4478	10.1486	9.0655	8.6646	9.2349
KRTAP2-4	0.0000	0.0000	0.0000	0.0000	0.0000	0.0000	0.0000	0.0000	0.0000	0.0000	0.0000	0.0000	0.0000	0.0000	0.0000	0.0000	0.0000	0.0000	0.0000	0.0000	0.0000	0.0000	0.0000	0.0000	0.0000	0.0000	0.0000	0.0000	0.0000	0.0000	0.0000	0.0000	0.0000	0.0000	0.0000	0.0000	0.0000	0.0000	0.0000	0.0000	0.0000	0.0000	0.0000	0.0000	0.0000	0.0000	0.0000	0.0000	0.0000
TMEM147	9.2670	10.2271	10.4146	10.9858	9.8452	9.8192	11.2376	10.3361	10.0373	9.9217	10.6773	10.6386	10.7164	10.1870	10.2788	9.6190	10.1276	10.5991	10.9316	10.4994	9.4967	10.6471	9.5500	9.9245	9.6837	10.2127	10.2673	10.6579	9.6388	10.6469	10.1301	11.0441	10.6347	9.8195	9.7257	10.5492	9.9530	9.8362	10.1391	11.4028	10.2967	9.7398	9.6279	9.5799	10.2889	10.5976	9.5369	9.9996	9.8895
ASGR1	4.5996	1.2961	4.5832	6.5938	3.7330	2.5910	6.0805	3.1965	4.0649	3.8471	5.3080	3.4994	3.6555	1.7114	1.5716	2.8627	3.5404	3.7496	2.6590	3.2251	4.2864	2.8780	2.7229	2.0971	3.0694	4.2446	4.0273	4.4813	3.8766	5.2693	3.7678	5.1699	7.7367	2.7572	2.7844	3.7366	4.1465	3.6370	5.0461	2.5607	4.0662	4.8648	4.6316	3.5823	4.7108	4.1821	5.1781	3.2630	2.9909
ASGR2	3.3133	4.5359	3.1139	7.6912	4.1572	3.5335	4.7298	5.6904	4.6641	3.2689	5.3400	4.3394	5.6189	4.1084	1.5716	3.6069	5.0700	3.0573	6.0308	5.6538	2.8621	3.8310	2.7229	2.0971	1.6584	3.4322	6.5792	3.6201	3.6331	6.5937	4.5458	3.3923	5.4342	3.5528	2.5138	2.5526	5.1230	4.7410	5.9021	1.7866	3.9373	6.7180	3.8915	3.4067	3.8613	3.0563	4.5627	3.0654	3.1872
PCDHA1	2.5649	3.4188	3.5062	3.2613	2.5673	2.4591	6.1982	4.5018	3.6324	7.0035	5.2395	4.7162	3.6116	2.9359	5.0184	5.0477	3.8883	5.0691	1.3984	3.7972	2.0164	4.5908	3.3675	3.4255	2.3163	3.9908	6.4855	4.3176	0.0000	6.5387	4.5544	3.8723	0.4513	2.1861	3.0163	2.2687	4.3411	2.7097	3.6055	2.2212	3.0611	4.4979	4.3977	1.8435	2.9220	3.6096	3.2887	5.1726	1.7398
FOXL2	0.5331	0.0000	1.6050	0.0000	0.3418	1.3712	4.6300	0.0000	0.8068	0.5180	0.0000	0.7547	0.0000	0.0000	0.0000	0.6282	1.0209	0.0000	0.0000	1.3325	2.0992	0.6129	1.2634	0.4482	1.1586	1.3964	0.0000	0.0000	0.0000	0.5032	0.7834	2.0000	0.7946	0.0000	0.6680	0.4054	0.0000	0.9660	0.8106	0.0000	0.9669	0.4996	0.0000	0.9372	1.0894	0.2971	0.0000	1.5073	0.0000
RIT1	10.6860	9.8112	10.9292	10.2610	10.4171	11.3257	9.8178	9.8465	11.0201	10.5651	10.4572	10.4886	10.4632	9.9407	9.3094	10.8920	9.4830	10.2287	10.2805	9.5498	10.9083	10.9259	10.7957	10.8098	10.3480	11.6273	9.9044	10.7967	11.3470	10.6360	9.4314	10.2773	10.2955	10.6447	10.7383	11.3069	10.8309	10.3425	10.2428	8.3951	9.5377	10.0825	11.0377	11.2310	10.9795	10.7339	10.4979	10.4628	10.8062
TMEM141	9.5877	10.0503	10.1239	10.7867	8.8004	9.8953	9.5951	10.4734	9.8362	9.8302	10.0499	10.0658	10.6026	9.8286	10.3448	10.4140	9.4656	10.6898	10.3727	9.7890	8.8695	9.6902	10.0826	11.2273	10.9546	9.8984	8.1376	10.8195	9.6681	10.0217	10.3393	10.9571	9.4488	9.8481	9.4088	10.1559	10.3939	8.6309	9.6602	12.3712	8.2642	10.3135	8.9063	10.1124	9.7330	10.4829	9.0056	10.9683	9.6232
FOXL1	5.9284	4.9467	6.3514	5.7119	7.7419	6.4597	5.5248	4.4208	6.0486	6.4133	5.7969	3.6649	7.0891	5.0377	5.2903	6.1629	6.9640	6.8714	6.1070	4.0498	6.4078	7.5037	4.2100	7.2004	6.1168	6.6522	5.8242	6.7166	6.0365	6.0917	6.4929	6.8887	6.7185	7.8214	4.9142	4.8038	7.1450	6.5018	6.1520	4.0811	8.0181	6.3225	7.7017	5.6289	5.9951	3.2421	7.8859	6.4830	5.3764
SF1	12.1007	12.0567	11.8921	11.1144	12.6594	12.2025	11.5787	11.8986	11.6203	11.9291	11.5050	11.7439	11.2025	12.0552	12.0959	12.1935	12.1937	11.5661	11.2237	11.8056	12.0916	11.9080	11.9934	11.9718	11.8777	11.9372	11.5276	11.2413	12.2227	11.5269	11.9969	11.6784	11.7869	11.9904	11.8864	12.0657	12.4667	11.6898	11.6730	11.7740	11.7477	12.1192	11.8372	12.1350	12.0513	11.3687	11.9374	12.1256	12.0763
PCDHA6	4.6129	5.8079	4.7110	3.2338	4.4256	5.6126	5.5099	6.7655	6.5161	6.8193	4.4240	5.2533	5.5595	6.2594	6.7449	8.6149	6.8124	7.5010	0.0000	8.0710	5.6862	4.5646	0.0000	6.2487	5.2703	5.0713	4.7219	0.0000	3.8803	6.6112	6.9345	4.1623	3.5868	8.0659	4.2974	3.4906	5.4903	6.3970	6.2778	4.4890	5.6185	7.0388	4.0506	4.8744	5.5825	7.4545	4.9421	7.3734	4.4551
PKIB	4.0953	5.7583	5.5528	7.0452	5.1920	4.9489	6.5587	5.6557	5.2795	6.4060	6.9222	7.0017	5.8969	5.9789	4.6437	5.9180	5.6356	6.1336	6.3870	5.4806	4.9615	7.2262	6.1360	5.0783	3.7359	5.0956	5.3205	4.4813	4.8835	7.1292	5.1250	6.8455	6.5478	4.2129	4.9558	4.8693	6.0188	5.5619	7.2706	8.9396	3.8445	6.1228	5.7134	2.6979	6.4934	6.7765	5.5577	6.4530	7.0930
TMEM149	7.5431	5.9140	7.1926	9.2721	6.6376	6.5459	6.6451	6.8219	7.0902	5.8639	8.8400	8.5696	7.6308	6.7616	4.7381	7.4894	6.5801	8.0442	6.9343	7.2812	6.1903	6.7103	6.3531	5.8071	5.3469	6.6916	7.7910	9.6950	7.6180	8.0627	6.0650	8.5197	8.9919	6.1230	6.4470	6.2780	7.9011	7.7270	8.3252	5.9869	7.9529	7.4862	7.6278	7.3001	7.2636	6.4513	7.2987	6.9018	8.2923
API5	10.8194	11.2188	10.7835	10.4728	11.0022	10.7952	11.0469	11.2808	11.3562	10.7411	10.3291	11.3403	10.3081	11.4362	11.3349	10.9675	11.2012	10.7095	10.9584	11.2317	10.9369	10.9574	11.4058	11.1413	11.0009	10.2634	11.2665	10.3366	11.1544	10.9381	11.0926	10.7768	10.7726	10.8801	11.0296	11.0738	10.7826	11.0635	11.0282	11.1999	10.9863	11.0627	10.9777	11.0431	10.8940	11.3921	10.8383	10.8124	11.1851
KRTCAP3	4.8211	5.6579	8.0687	7.9198	5.6569	6.0743	1.9400	6.0339	3.5224	7.1479	5.7736	3.8134	7.5168	6.5686	7.2343	3.5408	5.9397	5.3928	2.1840	6.4582	2.4539	7.0472	6.1070	8.6604	7.8944	8.3908	3.4250	9.0803	7.7789	4.9567	6.6358	10.0244	7.0457	1.9562	6.6515	3.6272	6.8014	5.6190	5.7386	7.5102	5.8649	4.1335	8.4061	6.4043	7.2633	2.8882	7.5248	6.2927	5.5169
NUMBL	7.1704	7.1219	6.5214	7.2236	7.6584	7.2481	10.2280	6.6235	7.4623	6.8406	7.1008	7.9038	7.6139	7.1988	6.2344	7.2491	8.7020	6.4858	7.3526	7.5142	7.6749	8.0590	7.3342	7.7856	7.0471	7.3209	7.4197	8.0475	6.5915	7.2290	7.9374	9.2119	8.2163	6.9641	6.7884	6.4587	8.8770	7.0271	7.9514	5.8722	8.3616	7.7915	7.3581	6.5239	7.2276	7.2944	9.0485	7.4947	6.3177
RTKN2	6.6728	4.3681	5.0062	6.2401	4.4497	4.7925	6.6583	4.5010	6.6480	5.2536	5.9906	5.6578	4.6972	5.2862	4.5657	5.8784	5.0402	4.9555	5.7433	5.6318	4.4530	4.2872	4.8929	6.3680	5.0991	4.3638	6.0631	5.7303	5.6670	4.4782	5.3329	5.1293	6.1528	5.6353	4.1995	4.0224	6.5209	5.1425	4.5617	2.7032	6.7085	5.6860	5.4392	5.8162	5.1834	3.1707	6.0344	5.2885	5.3764
RNF180	9.2192	8.9895	7.3516	6.0324	7.6450	9.3159	6.2846	9.1942	8.8652	9.5698	6.2312	9.1498	8.2903	9.4125	9.4083	9.5039	9.3106	9.2561	8.6910	8.9047	7.8019	9.4005	6.6502	8.8726	9.0431	7.1601	8.4175	7.3255	6.1946	7.8775	9.2485	7.9715	6.1454	9.6122	8.8659	6.3133	7.8496	7.7324	8.8087	8.9414	7.6164	8.6299	7.9515	9.0417	8.6980	7.3701	8.8053	7.8615	6.1076
P2RX7	8.3664	4.8224	5.9120	7.1665	7.8309	7.8391	3.8556	5.0199	7.3770	8.1927	7.9295	7.2035	6.3094	5.3905	3.1521	8.5443	5.9557	6.8256	7.3316	5.3117	7.8808	6.4820	7.7826	5.4103	5.7129	7.0340	8.2003	4.9305	8.5381	7.0767	5.6759	7.1548	8.6017	8.6960	7.7507	7.1578	7.1537	8.7563	6.9960	4.1324	8.7645	7.6677	9.0881	7.6469	6.7866	8.6736	7.2508	7.9786	8.7635
SECISBP2L	11.1618	11.3772	10.2520	9.8318	10.8063	10.7840	10.5381	11.4900	11.0080	11.0248	10.1693	10.8569	10.0011	11.5848	11.5668	11.2233	11.1179	10.4975	10.9034	11.1927	11.1677	10.6641	10.7912	11.1110	11.4885	10.3752	10.9354	10.4497	11.3049	10.7337	11.3331	10.2408	10.3027	11.2426	11.2518	10.8435	10.3628	11.0584	10.8020	11.4893	10.3843	10.9529	11.1098	10.9866	10.5679	11.4578	10.5228	10.5775	10.8843
SBF1P1	0.5331	0.4477	0.0000	0.0000	1.3807	1.0412	0.7734	1.1539	0.0000	0.8983	0.5300	2.7001	1.1111	0.7224	0.7290	0.6282	0.7537	0.0000	0.0000	0.4643	0.3770	0.6129	0.0000	1.0654	0.0000	1.0623	0.5497	0.7027	1.0981	1.1713	0.7834	2.0000	1.8363	1.5023	1.1229	0.4054	1.4403	1.2810	1.3264	2.0224	0.5630	0.8700	0.0000	0.5434	1.0894	0.7537	0.8783	0.6909	1.1099
LOC100128811	0.0000	0.0000	0.0000	0.0000	0.0000	0.0000	0.0000	0.0000	0.0000	0.5180	0.0000	0.0000	0.0000	0.0000	0.0000	1.0643	0.0000	0.0000	0.0000	0.0000	0.0000	0.0000	0.0000	0.4482	0.0000	0.0000	0.0000	0.0000	0.0000	0.0000	0.0000	1.3219	0.7946	0.0000	0.0000	0.0000	0.5144	0.0000	0.0000	0.0000	0.0000	0.0000	0.5185	0.5434	0.0000	0.0000	0.0000	1.1561	0.0000
HAS2	4.8438	4.3918	3.2747	1.2918	6.0665	3.2306	8.4591	3.4078	6.4697	3.0606	2.3204	3.0976	3.5875	5.5983	6.0639	3.2668	5.7909	2.1029	3.3016	6.3530	5.1061	4.9071	4.4133	7.1628	4.3070	1.6675	4.6771	0.7027	1.5366	5.0864	6.5074	6.0661	4.9597	4.1924	4.6857	3.1354	3.1230	4.1603	5.9627	1.7866	4.9352	6.3031	3.5014	4.0882	4.6688	2.2201	7.7563	4.0318	3.6970
KIAA1199	3.1774	5.0294	3.8351	1.6656	6.2552	2.5262	10.5096	4.1492	6.0567	3.6626	2.0381	5.8419	2.4958	6.3618	6.3952	2.8627	6.1907	2.3300	2.6590	7.8159	3.2719	4.8866	2.3790	5.1687	2.9594	2.2657	3.9428	1.1732	2.8999	6.7861	7.2934	6.6795	7.9424	4.6935	4.7968	3.0811	5.2744	6.2495	5.0128	3.4330	6.4960	7.7111	1.4490	3.3431	5.7040	2.6980	8.2380	3.1676	2.9909
HLA-DPA1	14.7579	11.3100	13.5506	15.2693	13.8392	13.6505	13.4359	11.7042	14.0219	13.2265	15.2189	12.8448	14.2356	12.0365	10.7884	14.7985	12.1856	13.5939	13.4564	12.6340	13.1136	13.0748	13.3334	11.6641	12.5733	13.4775	13.8079	12.0340	14.0008	13.7489	11.7983	13.4024	14.5074	13.5060	13.8255	12.1368	13.3100	14.8557	14.7986	11.0060	13.6620	13.8252	14.2434	13.5472	14.1663	13.6840	13.0240	13.8597	15.8667
ZSWIM3	5.0525	6.6540	6.3782	6.6676	5.6797	6.2945	6.3798	5.9411	6.8013	6.2262	6.6436	6.8117	7.1493	6.1733	6.5141	6.4552	6.7041	6.0161	6.2705	6.5369	6.6629	6.4386	5.7976	6.2278	6.7495	6.4870	6.8114	6.6187	6.2243	6.5365	6.4036	6.7616	7.5627	6.2899	6.5822	6.4210	5.7236	6.2808	6.5677	7.5857	6.9559	6.8737	6.5209	5.8623	6.2727	6.5558	6.6666	6.0060	6.6077
FAM32A	10.3082	10.4630	10.8925	11.3953	10.3771	10.4404	10.7056	10.4551	10.6671	10.3844	10.4905	10.6027	11.3620	10.3830	10.3640	10.3000	10.5874	10.9558	10.5622	10.6542	10.5752	10.9692	10.5450	10.7661	10.5698	10.7935	10.5106	11.1735	10.2683	10.7693	10.2736	10.9307	10.6657	10.4314	10.6361	10.5604	10.3567	10.4313	10.5475	10.8837	10.4199	10.7253	10.3694	10.3428	10.6629	10.6644	10.5867	10.4502	10.4884
KIAA1191	12.4680	12.9711	11.8691	13.1896	11.7995	12.3836	10.8756	13.0721	12.5016	12.5167	12.4682	11.7480	12.2158	12.7848	12.2676	12.4040	11.7946	12.7191	13.1960	12.1247	11.7492	11.9656	12.5864	12.2765	11.9664	11.9500	13.2256	12.9606	11.8501	11.7947	12.1047	12.3663	11.4135	12.2383	12.7037	12.2838	12.1494	12.3977	11.7948	12.8240	12.3236	11.9667	12.1317	12.5368	12.3680	12.4623	12.4827	12.5338	12.4651
FER1L6	0.0000	6.9457	3.1965	1.6656	2.1620	1.7572	0.7734	8.0883	1.0868	0.0000	1.2213	0.7547	0.0000	5.6825	6.4064	1.3987	2.6980	2.6151	4.3148	5.5407	0.3770	0.0000	0.0000	0.0000	0.0000	0.6268	2.4952	2.7329	0.4649	3.3481	6.5825	0.0000	1.3040	0.3355	1.3059	0.4054	0.8929	1.4160	3.5299	3.2593	3.0277	1.9622	2.1571	1.7168	2.2508	1.5006	0.5050	0.0000	0.4710
ALOX12P2	3.3133	5.1962	2.0225	4.5515	0.8496	1.9669	0.7734	4.6015	0.4591	1.1991	1.2213	5.9740	1.4542	5.3679	4.6995	3.2823	3.9774	4.6110	4.1325	3.6743	1.1338	1.0416	0.0000	1.8278	4.0892	0.6268	3.3613	0.7027	2.2637	0.8756	4.0130	6.0661	6.2604	1.0338	0.9133	0.0000	2.8927	0.9660	2.8137	4.7728	3.3987	1.9622	3.2706	2.3552	2.1321	4.6708	4.4838	2.0255	1.7297
FER1L4	8.8218	2.0960	7.5216	8.7078	5.6493	9.5375	5.0408	1.1539	4.0649	9.5155	9.8070	8.7245	8.0271	1.8479	1.5716	9.7436	2.6980	7.5640	6.8306	2.4738	4.7537	4.4706	4.4600	3.7425	6.8181	9.6317	5.7391	9.9011	9.2850	4.7925	2.0859	9.6707	10.7598	8.2465	6.6807	6.2470	10.0691	5.9929	4.7753	2.0224	8.2886	5.0742	9.2122	8.0838	6.7618	9.4191	9.0473	8.3265	8.0525
FER1L5	2.9459	1.4954	1.3399	0.7859	0.6180	3.5001	1.0454	2.4574	0.4591	1.4478	0.0000	0.7547	1.4542	1.5606	3.7184	1.5407	1.7662	1.6768	1.1252	1.5350	0.3770	1.3717	0.0000	2.2150	2.0289	1.0623	0.0000	3.4648	1.3339	1.1713	3.3751	2.4594	2.2243	2.6409	0.9133	0.4054	1.1924	1.1321	1.7056	0.6893	1.9501	2.6734	0.0000	0.5434	1.5259	0.7537	1.9759	2.0255	0.0000
CA5B	7.6098	8.0861	7.3019	7.6367	7.8495	8.1597	7.7037	7.9420	7.6647	7.7741	7.4640	6.5249	7.5443	8.1814	7.8877	8.3889	8.8154	7.5434	7.4473	7.5686	8.3287	8.3359	7.3691	8.2741	8.6086	7.9516	8.0065	6.9134	7.9289	7.9854	8.3118	7.9832	7.3329	8.1997	7.8319	7.8492	7.6733	8.2639	8.2757	9.5078	7.6856	7.9460	7.8317	8.0312	7.5567	8.0493	8.2447	8.2695	7.7467
ZNF559	8.1616	8.1658	7.6591	8.0712	8.0670	8.0843	8.4020	8.2965	8.3952	8.6533	8.1688	8.0973	8.3010	8.3430	8.5122	8.5914	8.2321	8.4438	6.4949	7.8813	8.4351	7.8631	8.0680	8.9185	8.9439	8.7101	7.9144	7.6020	8.7091	7.7273	8.1502	7.2288	8.4422	7.8768	8.6007	8.5115	8.3262	7.4105	8.4099	7.9568	7.7592	8.0153	8.5004	8.3564	8.0656	6.9078	8.7083	8.5103	8.3857
VWA1	11.1181	10.2682	12.3840	12.2560	11.6849	11.8519	10.2348	10.0701	12.3271	11.3131	11.9272	8.0900	12.6583	10.9478	10.4884	11.1638	10.9062	11.0631	11.0452	10.8130	12.3556	12.2318	10.8311	12.0956	12.2455	12.3404	10.0516	10.7338	11.1129	11.6909	10.6753	10.8174	11.0387	10.6335	11.8438	11.9670	11.1800	11.4101	12.4368	10.9866	10.9075	12.6912	11.4983	11.2392	12.0339	9.3245	12.1258	11.7408	11.4065
C19orf22	9.3720	9.6335	10.2023	10.6041	9.9838	9.3711	10.7141	9.3322	9.4630	9.3610	10.2345	9.4355	10.7169	10.0715	9.6705	8.9393	10.1369	10.4986	9.5943	10.5242	9.4426	10.1250	9.8495	9.8021	9.2832	10.2900	9.8218	10.6107	9.3051	10.3152	9.6557	10.4538	10.2291	9.2209	8.9830	9.7469	10.4739	9.3768	9.9963	10.3512	9.6593	9.5984	9.5460	9.6423	10.0697	9.2077	10.0437	9.8616	9.3924
C19orf23	3.3133	3.1113	5.6440	4.1421	3.7899	4.2060	3.9579	2.5608	2.5535	3.6125	3.9678	3.7410	5.2305	3.3819	3.2550	3.5408	2.9104	3.7098	4.1803	3.2825	3.3585	3.4668	3.0005	3.3883	3.3125	4.8180	3.0740	4.9005	4.1168	4.3948	3.4244	4.0875	4.4061	3.8951	3.2087	4.2850	4.1809	3.1089	3.3817	4.1819	3.5237	3.7456	3.7595	3.3431	4.5809	3.5823	4.0450	3.7317	3.5141
C19orf20	5.7837	5.5612	7.7440	5.8810	6.0896	6.8354	5.9948	6.8549	7.1898	6.4566	7.8841	5.3282	6.5869	6.5636	6.9029	4.6598	4.9470	7.5695	7.0902	6.0002	6.2916	5.7529	4.5490	4.3947	6.5072	6.8624	4.3231	5.5293	5.4075	6.8708	6.6566	7.0928	7.0174	5.5889	6.0716	7.1643	6.7333	4.7538	6.1366	6.7736	7.3722	6.0162	6.6002	5.5466	5.4671	6.3325	7.0781	7.2720	7.0046
C19orf21	6.5336	9.7870	5.9952	8.0673	4.8211	2.6530	2.7386	8.9552	5.1935	3.5606	9.1299	6.8466	8.2524	8.5609	7.5550	4.0486	7.7918	3.4923	1.1252	9.2585	1.8826	2.5269	5.9026	2.4252	3.2670	3.6972	6.2506	6.6993	5.1538	6.3718	7.8589	9.1599	9.6854	1.9562	4.8420	1.7099	4.2475	1.9487	4.7950	6.1709	8.8565	3.9906	5.5893	5.3340	4.2796	7.4153	4.9030	5.9922	4.4495
C19orf26	2.9459	5.4694	2.3459	1.6656	3.7037	2.0614	5.3095	4.1820	1.5228	3.8471	2.0381	2.1494	0.0000	5.1209	4.9955	1.7887	5.2756	2.5262	1.9831	4.5005	3.3999	2.0620	0.7658	2.6924	3.0155	3.0133	1.5136	1.5274	1.7143	3.8850	4.6322	3.3219	2.4350	1.8554	1.3059	3.2870	2.5142	2.6424	2.9607	6.8674	2.5294	3.5556	2.8187	2.5925	3.4790	0.7537	4.5106	1.7895	1.7297
ZMAT4	0.0000	1.0647	8.0298	7.5024	0.3418	5.9316	3.4963	3.0619	3.0213	0.0000	0.0000	0.0000	8.0494	2.0874	3.9509	0.3480	1.9048	8.0560	7.0777	0.0000	2.3731	2.9783	2.3790	0.4482	2.6410	10.0348	5.9046	4.0055	0.8160	8.2853	2.4134	0.0000	3.4962	0.0000	8.7542	1.7099	0.0000	7.6814	5.4335	1.1538	4.1846	6.0526	3.2045	8.3496	2.0027	6.8641	8.1471	8.7224	0.0000
C19orf24	8.1921	8.5497	9.3529	10.4903	8.6229	8.6754	9.2339	8.7598	8.7830	8.5344	9.7774	8.6865	10.0222	8.3500	7.7438	8.2928	8.0729	9.9180	10.1448	8.6788	8.0117	9.8056	7.5651	7.9979	7.6900	9.4073	8.0006	11.2992	8.8115	9.3546	8.1167	10.6488	9.1369	8.6183	8.9729	9.4912	9.0432	8.4212	8.5677	9.6954	8.7211	8.5430	8.4585	8.5844	9.0197	8.6475	8.5978	8.6580	8.8064
C19orf25	7.9964	8.5788	8.8226	9.7934	8.2512	7.9543	8.5168	8.7787	8.6944	8.8835	8.9946	9.0259	9.4367	8.4673	9.0443	8.5026	8.3345	9.7812	8.3455	8.7719	8.4090	9.0847	9.0491	8.6976	9.1082	9.1511	8.0187	9.2205	8.7744	8.8525	8.7570	9.4988	8.6788	8.1232	8.3672	9.4423	8.5575	8.3042	8.1559	10.2918	8.2071	8.5621	8.2199	8.5895	8.5568	8.4774	8.7089	9.2197	8.7481
MYBL1	6.8566	5.1818	6.4725	7.9995	7.4315	6.2601	7.1548	4.8668	6.0486	7.3059	7.4729	7.2499	6.2556	5.6270	5.0821	7.4127	6.7960	6.3692	7.1027	5.7887	6.0464	8.9584	5.7420	6.0646	6.8338	6.3779	7.9282	7.4957	7.3248	7.1206	5.4446	8.7764	8.0180	6.6772	6.0652	5.7078	6.8979	6.4437	6.6017	6.7244	8.1057	7.3135	7.3543	6.5732	6.7213	6.4579	7.6920	7.0692	6.5730
NR1D1	8.9153	7.6472	9.5677	9.7281	9.3785	8.6950	11.4151	8.8039	9.0561	10.9245	9.8627	9.7115	8.3965	8.9750	8.9897	9.4728	7.7453	9.5180	7.4388	7.7721	10.6587	11.0773	9.8672	8.1394	8.7103	10.6046	8.7171	10.6062	11.0567	10.1852	8.0952	9.8528	8.8163	9.2495	9.9297	10.2724	9.7357	9.0734	10.1206	8.9774	8.9681	9.6887	9.0520	9.5016	10.6182	8.8124	8.5091	9.6671	8.9933
C19orf28	10.6738	11.1922	10.7574	11.8638	10.7860	10.9592	10.3404	10.8771	9.7415	10.2044	11.4052	10.5057	11.2555	10.3685	9.1607	10.7203	9.7705	9.8685	10.5158	11.2109	9.3702	10.1601	9.0182	9.2944	8.9969	10.7270	9.9245	11.2315	10.1001	10.9205	10.0968	10.9263	10.3156	10.2435	9.4120	9.7872	10.0954	10.3593	9.8560	10.0170	10.4708	9.8054	9.8477	10.1518	10.3714	9.9475	9.9441	10.3701	10.2146
C19orf29	8.1631	8.1503	8.6898	8.5689	8.8201	8.5073	8.2690	8.3290	8.2161	8.4725	8.6927	8.2742	8.8809	8.2240	8.5637	8.3934	8.3663	8.9091	8.3843	8.2725	8.6881	8.5372	7.6975	8.0952	8.8223	8.8514	7.7625	8.6466	8.6932	8.5199	8.5281	8.8313	8.8378	8.3169	8.2960	8.8681	8.6279	8.2933	8.2446	9.3091	8.7740	8.4159	8.5142	8.1246	8.2657	8.3817	8.8982	8.3887	8.4561
ITGB1BP1	9.1020	9.7448	9.4717	10.2125	9.4083	9.8281	10.8084	10.2468	10.2896	9.9901	9.9388	9.9593	10.2056	9.5275	11.1926	9.0555	9.9608	9.1907	10.1236	9.7852	9.7220	10.2774	9.4696	10.0492	9.1619	10.2480	9.7357	10.1405	9.6159	10.2803	10.4506	10.3740	9.6802	9.3358	10.1818	9.6056	9.5273	9.6928	9.8625	10.2698	9.6678	9.8213	9.5199	9.1583	9.2057	9.9394	9.7344	9.8308	9.4056
ITGB1BP3	0.0000	3.3870	0.5950	0.7859	0.0000	0.0000	0.7734	2.9896	0.0000	0.5180	0.0000	1.2477	0.0000	2.9068	0.4100	1.7887	5.8221	0.4502	0.0000	1.7126	0.0000	1.8664	0.0000	0.0000	0.3875	0.0000	0.0000	0.7027	0.0000	3.4060	3.7678	1.0000	0.7946	0.0000	0.0000	0.7215	0.0000	0.0000	1.7056	11.0575	0.0000	0.0000	0.0000	0.0000	0.0000	0.2971	0.0000	0.0000	0.4710
ITGB1BP2	2.8597	2.2138	1.0150	2.9103	2.9417	3.0713	1.2742	0.0000	3.9646	2.2892	2.7592	1.9065	1.7313	2.6322	0.0000	3.1990	5.2756	1.9744	1.1252	1.3325	1.9949	3.7195	0.0000	1.9687	2.1339	2.6874	0.9468	1.8116	2.2637	2.7748	4.3556	4.1293	4.0698	3.2692	1.9799	1.9709	1.8362	2.1939	4.2832	2.4026	3.4626	2.7640	2.5255	2.5925	2.1321	2.9321	4.2496	2.5641	2.1619
ZNF7	8.2458	7.9223	8.1801	8.7828	7.3768	8.1558	8.3465	7.8166	8.0168	8.9350	8.5353	8.9686	8.1760	8.0553	7.9837	8.7899	8.2856	8.4619	8.4365	7.9875	8.4295	8.1180	8.5618	8.3245	8.7348	8.4992	7.9358	9.1291	8.9412	7.7778	7.9905	8.6331	9.3444	7.9544	8.8228	8.1319	9.0346	8.3457	8.2471	8.9190	8.8858	8.4286	8.6850	8.3309	8.0661	8.6532	8.7632	8.7714	8.3489
ZNF2	5.9178	7.0244	6.7231	6.7954	6.3481	7.4838	6.3798	6.8447	7.0941	7.5516	7.4327	6.9221	6.9058	6.7096	7.1500	6.7576	6.9238	6.8849	6.3768	7.1285	7.2934	7.3295	6.2598	7.1157	6.9783	6.8074	7.0010	6.1299	7.1310	6.8291	6.8894	6.7549	6.7385	6.9489	6.7013	6.8961	6.9337	6.8296	7.0788	6.7897	6.8820	6.9286	6.9623	6.5939	6.6848	6.7400	7.2705	6.9878	6.9335
ZNF3	9.2176	8.9016	8.9932	8.8299	8.8994	9.1584	8.7062	8.9019	8.8656	9.6199	9.2927	9.7430	8.7756	8.8250	8.9503	9.1030	9.1589	9.4072	9.0954	9.1622	9.3894	9.0635	9.3645	9.2837	9.5577	9.0315	9.3716	9.6927	9.7265	8.7084	8.7890	9.5147	9.3537	9.1622	9.3856	8.7803	9.1623	8.9388	9.2540	9.3690	9.8610	8.9478	9.6292	8.9856	8.8166	9.2970	9.2380	9.0694	9.5429
CTCFL	3.1125	3.0955	2.3717	2.2505	2.8623	3.7941	2.9756	2.9420	3.6437	3.4302	2.6004	3.2208	2.4306	3.2417	2.9392	3.5619	3.2491	2.7524	2.9924	3.0483	4.0486	3.8099	3.7786	4.0428	3.5845	1.9555	3.1101	2.6517	3.7510	2.9833	3.0991	3.0000	3.4280	2.7471	3.9506	3.4822	3.0450	3.3947	3.8738	2.9779	2.5612	3.3261	3.5074	2.7420	3.3970	2.8873	4.1812	2.8635	3.4910
PHLDA1	13.9250	11.3804	12.4665	11.0315	12.9497	12.0501	12.2763	9.7790	10.8088	11.2551	10.3361	8.9152	11.4321	11.6829	10.6331	12.6081	12.0602	10.5081	12.2287	10.9288	11.5655	10.7881	12.3634	12.5835	12.6595	12.5250	11.6232	9.4972	10.5162	12.2408	12.0101	12.2208	10.8126	12.1488	11.5676	11.6816	12.2315	12.3587	11.6180	12.8778	11.6923	12.0526	12.2577	13.0753	12.4371	9.9246	12.6076	12.2346	11.5980
RPL31	12.8677	12.2860	13.7266	14.3443	13.1883	12.8878	13.4891	12.6213	14.3769	13.7006	13.0589	13.2835	14.3533	12.8101	12.9048	12.9064	13.1087	13.8703	13.1360	12.8503	13.2890	13.6568	14.8152	13.8912	13.7807	13.4701	13.1834	14.1122	12.7562	13.2253	12.5914	14.1844	13.7994	13.3687	13.6144	13.6040	14.0624	13.5622	13.8294	12.4584	13.8160	13.9943	13.3565	12.8375	14.0904	13.2969	13.1394	13.6935	13.6315
ZNF8	6.3906	6.4524	6.1642	5.8111	6.5831	6.9179	6.0291	6.2216	5.4288	6.4171	6.2757	6.9628	5.9520	6.4377	6.4206	6.7241	6.2385	6.3315	5.8050	6.7646	6.6274	5.9034	6.1274	6.0918	6.6315	6.5942	5.8513	5.2384	6.3385	6.4972	6.3396	6.0078	6.8000	7.2597	6.1469	6.5094	6.7091	6.8370	6.3260	6.4519	6.4904	6.4446	6.3005	6.5264	6.5447	6.3632	6.5335	6.7237	6.3205
PCP4L1	1.8806	3.3870	0.5950	0.7859	0.3418	1.6396	2.1847	3.2594	2.5535	2.0086	1.2213	0.7547	1.7313	2.9680	1.9850	2.6905	5.8821	1.5013	0.6697	2.1428	0.6755	3.0721	0.0000	0.7895	2.0289	2.0925	0.9468	0.0000	2.0150	0.8756	4.3808	1.8074	2.5298	1.5023	0.9133	0.4054	1.9997	2.5863	1.7056	1.5046	2.4049	2.6734	2.1571	2.8882	0.4604	1.9047	3.0949	0.6909	0.8255
C11orf17	8.0039	7.8357	8.8388	8.5185	8.2837	8.5967	8.6741	7.8538	8.3905	8.6271	8.6927	9.1428	8.5082	8.2177	8.1698	8.4004	7.9741	8.3217	8.7054	8.2220	8.3161	8.7613	8.1314	8.3866	8.5848	8.4323	7.6801	8.8128	8.4747	8.7885	8.0807	9.1874	8.8573	8.2023	8.2838	8.8377	8.3740	8.5021	8.8946	8.9142	8.4029	8.5204	8.5546	8.0013	7.9277	8.8469	8.6856	8.2902	8.6599
C11orf16	1.4793	0.0000	1.0150	0.0000	0.0000	0.3386	0.4379	2.7479	0.4591	0.5180	0.5300	0.0000	1.1111	1.7114	4.1774	0.6282	2.3552	0.0000	0.6697	1.3325	0.3770	0.6129	0.0000	1.6716	0.6926	0.0000	0.5497	0.0000	0.8160	1.1713	3.4244	0.5850	0.4513	0.3355	0.0000	0.0000	0.5144	0.3085	0.8106	4.3646	0.9669	1.1643	0.8993	0.5434	0.4604	0.0000	0.0000	0.0000	0.8255
ZAP70	7.8107	4.1782	4.8617	9.1498	6.5468	7.4361	4.7865	3.4331	6.7318	7.4554	8.5934	6.6133	6.8561	4.8554	1.2109	8.1253	5.6749	6.6045	6.4949	5.8083	6.4916	6.0808	4.0362	4.0267	5.5799	6.4694	7.6201	6.9973	7.8591	6.6185	4.3808	8.6147	9.6995	6.6284	6.6129	4.4440	8.6649	6.1071	6.3975	4.4069	7.4726	7.1338	8.0630	8.0394	6.0937	5.7807	7.5952	6.9948	7.8692
SNORD115-9	0.0000	0.0000	0.0000	0.0000	0.0000	0.0000	0.0000	0.0000	0.0000	0.0000	0.0000	0.0000	0.0000	0.0000	0.0000	0.0000	0.0000	0.0000	0.0000	0.0000	0.0000	0.0000	0.0000	0.0000	0.0000	0.0000	0.0000	0.0000	0.0000	0.0000	0.0000	0.0000	0.0000	0.0000	0.0000	0.0000	0.0000	0.0000	0.0000	0.0000	0.0000	0.0000	0.0000	0.0000	0.0000	0.0000	0.0000	0.0000	0.0000
C11orf10	8.9156	9.2980	10.1636	10.9091	9.9175	9.6510	11.1108	9.4913	10.2120	9.6022	10.1963	9.6859	10.6550	9.5732	9.6184	9.6389	9.8212	10.1379	10.3016	9.7341	9.7367	10.8398	9.7486	9.3876	9.7461	10.2981	9.1807	10.8334	9.4835	10.2200	9.2948	11.3982	10.6735	10.0151	10.0779	10.1298	9.9862	9.9960	10.0740	10.1286	10.2437	10.0764	9.5610	9.5092	10.3095	10.2605	9.4847	9.7984	9.7399
ZCCHC13	0.0000	0.0000	0.0000	0.0000	0.0000	0.0000	0.0000	0.0000	0.0000	0.0000	0.0000	0.0000	0.0000	0.0000	0.0000	0.0000	0.0000	0.0000	0.0000	0.0000	0.0000	0.0000	0.0000	0.0000	0.0000	0.0000	0.0000	0.0000	0.0000	0.0000	0.0000	0.0000	0.0000	0.0000	0.0000	0.0000	0.0000	0.0000	0.0000	0.0000	0.0000	0.0000	0.0000	0.0000	0.0000	0.0000	0.0000	0.0000	0.0000
UFSP2	9.5603	10.0065	10.0216	9.4658	9.2985	10.2193	8.5803	10.2618	9.8985	10.2750	9.5096	9.9453	8.9708	9.9104	10.2984	9.9660	9.4267	10.1617	8.8994	9.7223	10.0157	9.5658	10.6113	9.9475	10.0617	9.8962	9.1879	9.8303	10.3496	9.6997	9.8325	9.7496	8.4569	10.2380	10.3547	9.9051	9.6073	10.0284	9.6025	9.4091	9.3946	9.6308	9.5013	9.9915	10.0921	10.4584	9.1824	10.1083	10.2847
OGFR	10.4197	9.2137	10.3546	11.5186	9.8999	10.2600	10.3231	9.1752	9.8399	10.3318	10.8850	9.6895	11.3109	9.1655	9.4062	10.3680	9.3701	10.5437	9.6685	9.5453	9.6125	10.2381	9.6341	9.5485	10.0898	10.6691	9.6307	11.0539	10.3566	9.8501	9.3730	10.5804	11.0620	10.1818	9.4574	9.9587	10.9021	9.4469	9.8287	10.4041	10.1779	9.9769	10.2622	10.0239	10.3387	9.4706	10.5051	10.2874	10.3279
EPM2AIP1	9.5691	10.0956	9.0383	10.1504	9.6497	10.0251	9.3716	10.0957	9.3746	10.0216	9.3490	10.3496	9.0826	10.0109	10.1011	10.0652	9.8880	10.1486	8.2949	9.7526	9.4012	9.5362	9.1662	9.9833	10.3783	9.7485	9.3816	8.9781	9.7989	9.1019	10.1444	9.4471	9.8175	10.0487	9.3792	9.6318	9.5670	8.9661	9.1966	10.2039	9.3636	9.5012	9.3274	9.5512	9.3373	9.6722	9.7457	9.6780	9.3478
CDC5L	9.7686	9.8492	9.8979	9.0528	9.9959	9.7751	10.0618	9.6559	9.6563	9.8032	9.2346	9.7310	9.7128	10.0442	10.0375	9.8339	9.9603	9.2792	10.0199	9.8099	10.1459	9.6221	10.1011	10.3227	10.5243	9.8093	9.8158	9.0101	9.6409	10.4108	9.8463	9.4429	9.8477	9.7934	10.4756	9.9770	9.8442	10.3580	10.0644	9.0620	9.8938	9.9457	9.7762	9.5146	9.9143	9.8046	9.7244	10.0074	9.9910
RAC2	9.8993	7.0123	8.8831	12.2545	9.6749	8.8073	9.9719	6.9389	9.6769	8.7083	10.6917	9.6004	10.1366	7.9235	6.6288	9.8248	9.0949	8.9254	9.7744	9.0595	9.0871	9.5536	9.2532	8.4099	7.9919	8.8326	10.6553	8.9176	9.7715	10.0962	8.0845	10.6275	11.3771	8.0820	8.8894	7.6847	9.8225	9.4095	10.1074	6.8213	9.5368	10.0836	9.6248	9.9932	9.1313	7.8306	9.3099	8.7960	10.7779
RAC3	3.5520	5.9318	6.1690	5.7119	3.5142	4.9975	9.1749	7.2719	4.5066	4.1921	6.3693	5.6965	3.4411	5.6645	6.2090	4.9920	5.0700	4.6744	0.6697	6.4950	3.0815	2.8780	4.4600	5.3211	5.7547	6.1202	3.1514	6.2773	5.1692	5.1386	6.0813	7.0661	4.4061	2.9158	3.5723	7.6732	5.8143	5.4246	3.2734	5.8571	3.3319	5.7759	3.8049	3.2766	4.1014	5.6684	5.7271	5.3764	6.5847
RAC1	12.5301	12.1755	12.4667	12.8258	12.3840	12.3586	13.1719	12.2332	12.7457	12.6446	13.1020	12.4405	12.7193	12.4579	12.2810	12.1612	12.8622	12.8048	12.5683	12.6039	12.6072	13.0401	12.5704	12.7005	12.2775	12.5778	12.9340	12.8938	12.7548	12.9124	12.1770	13.1140	12.3850	12.1513	12.0854	12.6821	12.5307	12.4315	13.1867	12.4165	12.5942	12.6643	12.5415	12.3688	12.4468	12.4215	12.5278	12.5145	12.4855
SBDS	11.6129	11.1345	11.0054	11.2346	11.3778	11.5209	11.4342	11.1830	11.1406	11.7008	11.2516	11.3630	11.0717	11.3703	11.4486	10.9839	11.8483	11.4388	11.3413	11.0597	10.9290	11.8419	11.3379	11.1676	11.0927	11.3782	11.9345	11.4128	11.4590	11.2872	11.1986	11.8394	10.7088	11.3108	11.1401	12.1196	11.1883	10.9120	11.4151	11.0707	10.8321	10.8708	11.0996	11.1427	11.0124	11.4435	11.1830	11.3645	11.3760
RCL1	7.8615	8.4541	8.1539	7.8262	8.1957	8.6182	8.8836	8.6744	8.2784	8.2180	7.7418	8.6425	8.7095	8.3500	8.4838	8.2168	8.7279	8.6218	7.8429	8.3634	8.2777	7.5695	8.4268	8.4896	8.5685	7.7102	7.5468	7.5785	8.3758	7.7768	8.4968	7.3531	8.0523	9.0310	8.0033	9.1303	8.6771	7.4765	8.0975	8.9769	7.7439	8.1624	7.4889	7.9300	8.2173	8.2018	7.7007	8.2087	8.5091
SBK2	0.9215	0.0000	0.0000	0.0000	2.8376	0.3386	0.0000	0.4941	0.0000	0.5180	0.5300	1.9065	0.0000	0.7224	0.7290	0.0000	0.4256	0.0000	0.0000	0.4643	0.0000	0.0000	0.0000	0.0000	0.0000	0.0000	0.0000	1.1732	1.0981	0.0000	0.0000	0.0000	0.0000	0.0000	0.0000	0.0000	0.0000	0.0000	0.0000	0.6893	3.1882	0.0000	0.8993	0.0000	0.0000	0.0000	0.5050	0.0000	2.0317
MRPS18A	9.1685	9.2938	9.8917	9.3456	9.1285	9.4958	8.8933	9.4174	9.2890	9.2040	9.5452	9.4240	9.3224	9.2263	9.4055	9.0790	9.2965	9.7770	10.1236	9.2550	9.0164	9.3310	9.3678	9.2614	9.2696	9.5153	8.3978	10.1878	9.2376	9.3069	9.0664	10.1118	9.2962	9.5297	9.3843	9.7452	9.4614	9.1649	9.0204	9.3077	9.0930	9.3630	9.0007	9.7077	9.5534	9.3510	8.8906	9.2822	9.4437
CPLX2	0.5331	0.0000	0.0000	0.7859	0.0000	0.3386	0.0000	0.0000	0.0000	0.0000	0.0000	8.1541	0.0000	0.0000	0.0000	0.0000	0.4256	0.7928	0.0000	0.0000	0.0000	0.0000	0.0000	0.0000	0.9443	0.0000	1.2579	0.0000	0.0000	0.0000	0.0000	2.0000	1.6798	0.8363	0.3724	0.0000	0.0000	0.5624	0.0000	0.0000	0.5630	0.4996	0.0000	0.0000	0.4604	0.0000	0.0000	0.0000	0.0000
CPLX3	0.9215	0.0000	0.5950	2.2082	1.2244	1.5117	0.4379	0.0000	0.4591	2.4113	1.2213	2.5388	0.0000	0.0000	0.4100	1.3987	0.0000	0.4502	0.0000	0.4643	1.3179	0.0000	1.2634	0.0000	0.0000	1.0623	0.9468	1.1732	2.2637	1.1713	0.0000	1.5850	1.0717	1.2074	0.0000	2.9048	0.8929	0.9660	0.0000	0.6893	1.5407	0.8700	1.2001	1.5006	0.4604	0.9164	0.8783	2.5641	0.8255
ORC3L	9.1148	8.7916	9.0508	9.2596	9.1436	9.3537	9.8657	9.0572	9.1148	9.6213	8.1972	9.7414	8.7817	8.9932	9.3383	9.3111	8.9653	9.3897	8.8398	8.8735	9.1806	8.5535	9.6813	9.2415	9.5346	8.9673	8.7295	9.1457	8.4197	8.9162	8.9387	9.3630	8.9620	9.0870	8.6649	9.3384	9.0502	9.3348	8.9583	8.5517	8.1764	8.7692	8.8998	8.9907	9.1098	8.8893	9.1263	9.4321	9.4549
CPLX1	5.0329	4.6862	6.2963	6.0948	5.2233	5.8612	5.3350	5.2846	5.0211	5.7925	6.9741	4.7241	6.5781	6.0010	5.2659	5.3705	5.1558	6.3882	4.8161	5.3390	5.3045	5.2091	5.1983	5.2811	6.9783	6.3004	4.8261	4.6350	5.7304	5.6631	6.4460	6.2854	6.7235	4.2129	6.0589	6.2532	6.3796	4.4420	6.0407	10.1356	6.2007	6.1733	5.8816	5.3009	5.0259	6.1354	6.6666	6.5125	5.5169
AP2A1	10.6391	10.5599	11.1463	10.9747	10.9271	10.6438	11.0551	10.6415	10.9546	10.4080	11.2110	10.2200	11.0448	10.5023	10.4567	10.7230	10.7105	10.8854	11.0042	10.9313	10.9947	10.8607	10.3033	10.8625	10.6305	10.8358	10.6147	11.7233	10.5655	11.1942	10.9333	10.7827	11.1432	10.4403	10.4533	10.6112	10.9758	11.0200	10.7532	10.1409	11.3136	11.0370	10.9275	10.5096	10.9591	10.9864	11.4247	10.5973	10.5303
CPLX4	0.0000	0.4477	0.5950	0.0000	0.0000	0.0000	0.0000	0.0000	0.0000	0.0000	0.5300	0.7547	0.0000	1.3922	0.9900	0.0000	0.0000	0.4502	0.0000	0.0000	0.0000	0.0000	0.0000	0.0000	0.3875	0.6268	0.9468	0.0000	0.4649	0.8756	0.7834	1.0000	0.7946	0.0000	0.6680	0.4054	0.0000	0.5624	0.4614	0.0000	0.0000	0.0000	0.5185	0.0000	0.0000	0.0000	0.0000	0.0000	0.8255
AP2A2	11.2171	11.6676	11.1462	10.2447	11.1768	11.0999	11.0176	11.6999	11.0522	11.1107	10.9007	11.1661	10.8251	11.3119	11.5698	11.3615	11.1862	11.0254	10.1694	11.4697	11.2616	10.9010	10.7235	11.1329	11.0859	11.1209	10.6017	10.8195	10.9701	11.1919	11.6141	10.8057	10.9348	11.2044	11.0796	11.6098	10.8528	11.0534	10.7257	10.6043	11.1783	11.0917	10.8711	11.2695	10.9537	11.0401	10.8160	10.8859	10.9632
LOC389333	5.3657	6.2264	5.1990	3.7345	5.5703	5.9625	5.4448	7.4237	6.1203	4.9652	5.6259	5.2260	4.5620	5.9789	4.8051	5.8650	5.6554	5.8428	4.9323	5.7687	6.4379	4.9620	4.3152	5.6697	6.0242	5.0007	5.5942	3.5445	4.9019	6.0100	6.5384	5.3399	5.7617	5.2842	5.4100	5.3657	5.2583	4.8992	5.6867	5.2845	6.2914	6.8889	5.5632	5.1230	5.7947	3.7138	6.3257	4.8087	5.4799
LILRB3	7.2821	3.6994	6.9564	7.6150	7.0220	5.6156	7.9262	3.8786	6.6378	5.9231	8.6415	8.3872	7.4165	3.7488	2.3669	7.2712	5.1479	6.5557	7.2137	6.2617	5.8465	5.6916	6.5578	5.4807	4.3115	6.4580	7.6863	6.3353	6.8229	7.8378	6.5748	6.7243	6.9819	6.4404	6.4310	5.6700	7.2836	7.6629	8.1928	3.7628	7.4064	6.9966	7.6344	6.8241	7.0386	7.4781	7.0150	6.7031	7.4614
CADPS	2.5649	1.9676	0.0000	2.2082	1.6501	3.1594	8.6704	1.1539	2.3565	4.0107	1.8731	0.7547	1.9635	1.7114	1.8599	3.1555	5.0992	0.4502	0.6697	2.1428	2.1964	4.3634	1.6326	2.8465	3.5204	2.2657	1.7308	0.7027	1.8725	2.9408	5.9359	1.5850	2.7817	2.1388	3.1137	2.5526	3.1923	2.1167	2.6501	2.8329	0.0000	1.8002	0.5185	0.9372	1.0894	0.9372	2.2546	2.0255	2.0317
FIGNL1	7.4503	6.9025	7.4134	6.9041	7.7054	7.6219	8.0663	6.6115	8.0218	8.1494	7.6266	7.6948	7.1013	6.7838	7.2624	8.1711	6.9481	7.3953	8.2564	7.1363	7.3709	7.5451	7.0439	7.8689	7.7029	7.4113	8.1280	7.3863	8.2553	7.6949	7.3857	7.4388	7.9638	7.5422	8.0296	7.9213	7.7583	7.8637	7.5042	6.9048	8.4568	7.7505	7.4573	7.2774	7.3851	8.1826	8.2400	7.5478	8.0774
KDM4DL	0.0000	0.7889	0.0000	1.6656	0.0000	1.3712	0.0000	0.4941	0.0000	0.8983	0.0000	0.0000	0.0000	0.4060	0.0000	1.2412	0.4256	0.4502	0.0000	0.0000	0.3770	0.0000	0.0000	0.0000	0.0000	1.3964	0.0000	0.0000	0.0000	0.0000	0.7834	1.8074	1.3040	0.3355	0.3724	0.0000	0.5144	0.5624	0.0000	0.6893	0.9669	0.0000	0.5185	1.5006	0.0000	0.2971	1.4203	0.6909	0.4710
PBX3	7.8998	7.9547	7.7946	8.5242	8.6634	8.5547	9.8030	8.0013	8.1904	7.7614	8.1686	7.4615	7.9206	8.7697	8.0798	8.0824	8.5922	8.2191	8.1524	8.1905	7.9882	8.0817	7.2832	8.4793	8.7069	7.5560	8.9294	9.0533	7.7764	8.5182	8.4706	9.2288	8.2722	7.3883	7.3869	7.0488	7.6016	8.0491	8.9616	9.5055	8.0754	8.5949	8.1112	7.7879	7.8190	8.2750	8.4326	7.9249	8.2863
PBX1	10.8709	11.5658	10.7599	8.9146	9.4541	11.1022	9.9633	11.8193	11.5568	9.0349	8.3265	9.6775	8.6145	11.6688	11.6398	11.2201	11.6285	8.7500	10.8877	11.0937	10.2957	10.9669	9.5540	11.5434	11.4755	9.0014	9.5948	9.6639	9.2859	9.8548	11.9749	8.4615	8.3244	11.1562	11.0357	10.9247	9.4366	9.9326	10.8759	9.5030	8.7146	10.6758	9.4296	11.0956	11.1531	9.3919	10.0999	9.7498	9.2714
AIRE	0.9215	0.7889	0.0000	0.7859	0.3418	1.6396	0.7734	0.4941	0.8068	0.0000	0.9166	0.7547	0.6599	0.7224	0.0000	0.6282	0.7537	1.6768	0.6697	0.8148	0.3770	0.6129	0.0000	0.4482	0.0000	0.0000	0.0000	0.0000	0.8160	0.0000	1.4870	3.0875	0.0000	0.0000	0.0000	0.0000	0.8929	0.0000	0.0000	0.0000	1.2821	0.0000	0.8993	0.5434	0.0000	0.0000	2.1220	0.0000	1.1099
TMOD2	9.6723	9.2014	8.7628	7.3697	9.9231	10.8277	8.9871	9.0693	9.8379	9.4643	8.5186	9.0873	9.7618	9.3571	8.8504	9.7677	9.7677	8.6758	9.0569	8.5208	10.7584	9.6259	8.2753	9.5280	10.6684	8.8030	9.3471	6.6640	8.5143	9.8437	9.0867	8.7465	8.7057	10.0898	9.6060	9.1747	9.0745	10.2610	10.4100	10.0306	9.1894	10.4000	9.6303	9.4762	9.0921	8.9345	10.2721	9.2978	8.4968
MFSD11	8.9749	8.2039	8.6368	8.0171	8.9602	8.8975	8.9509	8.3249	8.8112	8.6062	8.6512	8.2454	8.3921	8.5078	8.7709	8.5753	8.3633	8.7252	7.8609	8.5016	8.8066	8.1956	8.5059	8.8981	8.7668	8.5900	8.9633	8.8199	8.8154	8.7312	8.5322	8.6637	9.0394	8.8900	9.0024	8.6546	8.6121	8.7590	9.2143	7.7672	8.8753	8.8479	9.0519	8.5634	8.4633	8.7193	8.6097	8.6675	8.7377
NSUN2	10.4891	9.6752	10.1468	9.8329	10.6502	10.7051	10.6633	9.7069	9.5714	10.4203	10.2969	10.0226	9.9188	9.7578	9.9366	9.9095	9.9373	10.1528	9.8548	9.8519	9.8409	10.0514	9.6764	9.8032	9.9186	10.0296	10.5115	10.0664	10.1841	10.1676	9.6627	10.0901	10.8255	10.6280	10.2132	10.0526	10.6649	10.1102	10.1381	10.5646	9.7981	9.9083	9.7144	10.0220	10.1276	10.1885	10.2449	10.4616	10.5598
NSUN5	8.1943	8.1392	8.3807	8.5661	7.7598	7.8639	8.8552	8.2615	8.2270	8.6176	9.0894	8.8693	8.6399	8.1631	8.3361	7.8934	8.3482	8.9861	8.9123	8.4060	7.7922	7.9552	7.4828	7.7737	7.4569	8.4186	8.2296	9.7837	8.7195	8.1219	8.3257	9.8289	9.0802	8.0120	7.9199	8.8661	8.7055	7.8049	8.4451	9.5486	9.1056	8.0017	8.5056	8.0344	7.5447	8.3365	8.3084	8.2587	8.5513
NSUN4	8.8303	9.3252	8.9782	8.8068	8.9490	9.2059	8.9200	9.2063	8.8324	8.9841	8.6214	8.5343	8.6483	9.4015	9.1331	9.2223	9.0721	8.6563	9.2789	9.4508	8.9665	8.2888	9.1521	8.8545	9.3957	9.0540	8.6601	9.6761	8.7706	8.8706	9.1393	9.2703	9.0244	8.6155	9.0096	9.3003	9.0136	9.1523	9.2022	7.8876	9.0573	8.8321	9.5258	9.1101	9.0931	9.6494	8.9443	9.1481	9.3237
NSUN7	5.9390	7.7674	7.0012	7.0842	5.9088	6.1407	4.6505	7.9379	5.6135	7.8586	2.3204	7.4615	6.0309	7.9895	8.1549	7.1249	6.8442	7.1043	6.7218	7.4086	6.6328	6.4474	7.0362	6.2556	7.0704	6.9284	5.9268	7.8019	4.4284	5.8933	7.3764	2.7004	1.9776	6.8960	4.2673	7.2772	6.2312	6.4941	6.0407	10.3149	7.6058	6.6363	7.3273	6.6475	6.8396	5.1878	5.7385	7.1338	6.9872
NSUN6	7.5082	6.6748	6.9184	7.7841	6.8870	7.9420	6.3737	6.7978	6.6153	7.8342	7.8540	7.6658	7.0003	7.2241	6.9913	7.2465	6.8269	7.4688	7.0840	6.9759	6.9614	6.5406	6.3243	6.6915	7.1351	7.4113	6.6409	8.0094	7.8779	7.1378	6.6668	7.7347	8.0543	7.6627	7.1532	7.0699	7.6547	7.2124	6.9037	7.1609	7.4132	6.7899	7.3770	7.2211	6.6636	7.4906	7.7295	7.5335	7.3872
PRAMEF4	0.0000	0.0000	0.0000	1.6656	0.0000	0.0000	0.0000	0.0000	0.0000	0.0000	0.0000	1.2477	0.0000	0.0000	0.0000	0.0000	0.0000	0.0000	0.0000	0.0000	0.0000	0.0000	0.0000	0.0000	0.0000	0.0000	0.0000	0.7027	0.0000	0.0000	0.0000	1.0000	0.0000	0.0000	0.0000	0.0000	0.0000	0.0000	0.4614	0.0000	0.0000	0.0000	0.0000	0.0000	0.0000	0.0000	0.0000	0.0000	0.0000
PRAMEF5	0.0000	0.0000	0.0000	0.0000	0.0000	0.0000	0.0000	0.0000	0.0000	0.0000	0.0000	0.0000	0.0000	0.0000	0.0000	0.0000	0.0000	0.0000	0.0000	0.0000	0.0000	0.0000	0.0000	0.0000	0.0000	0.0000	0.0000	0.0000	0.0000	0.0000	0.0000	0.0000	0.0000	0.0000	0.0000	0.0000	0.0000	0.0000	0.0000	0.0000	0.0000	0.0000	0.0000	0.0000	0.0000	0.0000	0.0000	0.0000	0.0000
PRAMEF6	0.0000	0.0000	0.0000	0.0000	0.0000	0.0000	0.0000	0.0000	0.0000	0.0000	0.0000	0.0000	0.0000	0.0000	0.0000	0.0000	0.0000	0.0000	0.0000	0.0000	0.0000	0.0000	0.0000	0.0000	0.0000	0.0000	0.0000	0.0000	0.0000	0.0000	0.0000	1.3219	0.0000	0.0000	0.3724	0.0000	0.0000	0.0000	0.0000	0.0000	0.0000	0.0000	0.0000	0.0000	0.0000	0.0000	0.0000	1.5073	0.0000
TUBG2	7.9837	8.5214	8.7354	8.5523	8.1798	8.6153	8.6990	8.9313	7.7727	8.8447	8.6001	8.1365	8.6081	8.6049	8.4394	8.8015	8.6450	8.7792	8.7094	7.9983	8.4686	8.8517	8.2589	8.0700	8.6237	9.4038	7.2630	8.9942	8.6240	8.8999	8.7242	9.2372	8.6274	8.6933	8.9098	8.8119	8.7069	8.0773	7.8816	8.4568	8.4191	8.5902	9.0824	7.9909	7.7298	8.4569	8.8931	8.4355	8.0440
FAM71F1	0.0000	0.4477	1.0150	0.7859	0.0000	0.3386	0.0000	0.0000	0.0000	0.5180	1.6867	0.0000	0.0000	0.9818	0.7290	0.6282	0.4256	0.7928	0.0000	0.4643	0.0000	0.0000	0.0000	0.4482	0.3875	1.0623	1.2579	1.1732	0.4649	0.5032	0.4442	0.0000	1.0717	0.3355	0.0000	0.0000	0.5144	0.5624	0.0000	1.5046	1.2821	1.9622	0.0000	0.0000	0.0000	1.1000	0.5050	0.0000	0.8255
PRAMEF1	0.0000	0.0000	0.0000	0.0000	0.0000	0.0000	0.0000	0.0000	0.0000	0.0000	0.0000	0.0000	0.0000	0.0000	0.0000	0.3480	0.0000	0.0000	0.0000	0.0000	0.0000	0.0000	0.0000	0.0000	0.0000	0.0000	0.0000	0.7027	0.0000	0.0000	0.0000	0.5850	0.0000	0.0000	0.0000	0.0000	0.0000	0.0000	0.0000	0.0000	0.0000	0.0000	0.0000	0.0000	0.0000	0.0000	0.5050	0.0000	0.0000
PRAMEF2	0.0000	0.0000	0.0000	0.0000	0.0000	0.0000	0.0000	0.0000	0.0000	0.0000	0.0000	0.0000	0.0000	0.0000	0.0000	0.0000	0.0000	0.0000	0.0000	0.0000	0.0000	0.0000	0.0000	0.0000	0.0000	0.0000	0.0000	0.0000	0.0000	0.0000	0.0000	0.5850	0.0000	0.0000	0.0000	0.0000	0.0000	0.0000	0.0000	0.0000	0.0000	0.0000	0.0000	0.0000	0.0000	0.0000	0.0000	0.0000	0.0000
FAM71F2	4.0178	2.4241	1.0150	4.8700	1.7680	3.6895	2.2931	1.1539	1.9991	4.7505	4.5898	3.3125	1.1111	1.7114	1.9850	3.1990	2.5368	4.3250	1.1252	1.8707	1.3179	0.0000	0.0000	1.4964	1.3451	3.2789	3.9857	4.5213	4.3766	1.4166	2.5965	3.7004	3.3991	2.5790	1.7466	0.7215	3.5498	1.8567	1.0914	6.0020	3.9373	4.1335	2.7274	2.6979	2.0027	4.5351	3.7175	3.6634	2.0317
PTCH2	4.0953	3.3870	2.9328	3.8110	3.9230	5.0094	3.5842	2.6574	4.0649	4.6793	5.0618	4.1844	4.3321	3.6666	2.7902	5.7007	6.3809	4.8496	2.1840	3.0377	4.1952	5.0337	1.9264	4.1796	4.6097	4.7899	4.8495	3.3803	4.5737	3.9252	4.5005	4.6724	5.7421	4.5233	4.1040	3.1354	5.0124	2.9399	4.8337	2.4026	5.6068	4.5450	5.1713	3.7387	3.2127	2.9321	6.2162	4.7441	4.6843
OR7G1	0.0000	0.0000	0.0000	0.0000	0.0000	0.0000	0.0000	0.0000	0.0000	0.0000	0.0000	0.0000	0.0000	0.0000	0.0000	0.0000	0.0000	0.0000	0.0000	0.0000	0.0000	0.0000	0.0000	0.0000	0.0000	0.0000	0.0000	0.0000	0.0000	0.0000	0.0000	0.0000	0.0000	0.0000	0.0000	0.0000	0.0000	0.0000	0.0000	0.0000	0.0000	0.0000	0.0000	0.0000	0.0000	0.0000	0.0000	0.0000	0.0000
PCDHGA2	4.9519	6.4443	5.8860	4.7195	5.3516	4.5856	3.8198	5.6654	7.1982	4.6548	5.3866	7.2236	5.2080	6.7945	7.4207	7.0621	7.1445	6.8075	5.0655	5.5049	7.4043	4.2068	6.4614	5.6800	7.0192	3.3576	9.2668	1.5274	4.6630	5.0322	7.3640	3.3219	2.2243	4.5378	5.6066	4.7174	3.9996	4.2566	6.7877	2.4159	4.2220	5.3911	8.4905	5.1039	8.3954	3.8111	4.7086	5.5567	5.1294
PRAMEF9	0.0000	0.0000	0.0000	0.0000	0.0000	0.0000	0.0000	0.0000	0.0000	0.0000	0.0000	0.7547	0.0000	0.0000	0.0000	0.0000	0.0000	0.0000	0.0000	0.0000	0.0000	0.0000	0.0000	0.0000	0.0000	0.0000	0.0000	0.0000	0.0000	0.0000	0.0000	0.0000	0.0000	0.0000	0.0000	0.0000	0.0000	0.0000	0.0000	0.0000	0.0000	0.0000	0.0000	0.0000	0.0000	0.0000	0.5050	0.0000	0.0000
PRDM9	0.0000	0.0000	0.0000	1.2918	0.0000	0.0000	1.6451	0.0000	0.0000	0.0000	0.0000	0.7547	0.0000	0.0000	0.0000	0.0000	0.0000	0.0000	0.0000	0.0000	0.0000	0.6129	0.0000	0.0000	0.0000	0.0000	0.0000	1.5274	0.0000	0.5032	0.0000	1.5850	0.0000	0.3355	0.3724	0.0000	0.0000	0.0000	0.0000	0.0000	0.0000	0.0000	0.0000	0.0000	0.0000	0.0000	0.0000	0.0000	0.0000
SGK269	10.6694	10.0328	9.6827	9.6616	11.3745	11.2447	11.0450	10.0536	11.4426	10.8983	9.8135	9.9840	10.0246	10.2656	10.2860	11.3271	10.7483	9.8091	10.0966	10.0411	12.4938	11.0209	10.3451	11.0570	11.2311	9.8276	10.8169	8.2335	9.9852	11.7512	10.9765	10.3259	10.2828	11.1546	10.6072	10.3552	10.0383	11.7766	11.2810	10.0499	10.8188	12.2139	10.9562	10.3453	10.5416	10.8686	12.2867	10.4400	10.2356
FAM108B1	9.0819	8.9791	8.5316	6.9970	8.7303	8.2916	8.9606	8.7960	9.2291	8.6443	8.4433	8.2353	8.3325	8.8532	8.3780	8.5694	8.6768	8.4466	7.5474	8.8440	8.8481	8.1532	8.7110	8.5469	8.8932	8.2689	8.7405	8.1435	9.3827	8.5539	8.4062	8.0334	8.0583	8.8988	8.2577	8.5747	8.1681	7.8473	8.6404	8.3002	7.9248	9.3000	8.2753	8.8201	8.7581	9.0548	8.2736	8.5439	8.9940
TBC1D1	10.9316	12.3646	11.3574	11.5108	11.2143	11.5177	10.4806	12.1655	11.3545	10.7393	11.1439	11.3314	10.8316	12.5036	11.8265	11.1472	12.0104	10.8432	10.6670	12.5447	11.0054	11.2238	10.2840	12.2861	11.9068	10.7219	11.1334	10.6002	10.6516	11.4972	11.9546	10.6644	10.7267	11.2894	11.1060	10.6479	10.5611	11.1606	11.5621	14.3706	11.1760	11.3339	11.2334	10.8034	11.4176	11.2930	11.0909	10.9343	11.0905
ZXDA	6.4177	6.3538	6.6145	4.6793	6.6807	6.4290	5.4448	6.3550	7.2336	6.4133	6.3380	5.9740	6.1417	6.0654	6.1700	6.8995	5.8309	6.3171	6.4854	6.2509	7.3420	6.9079	6.7661	6.6710	7.1064	6.2803	6.8641	5.1756	7.2725	5.9034	6.3599	5.3750	5.9705	6.9732	7.2952	6.8318	6.5209	6.8536	6.1822	5.4351	6.5991	6.4372	7.2434	6.2654	6.3937	7.0648	6.6486	6.4223	7.0176
PAMR1	8.4989	6.8212	9.4392	8.7350	8.7960	9.1844	9.9821	6.4857	9.4798	9.7214	7.1147	6.1657	7.5924	7.8704	8.6069	8.3922	9.7092	8.2049	6.1793	7.2377	10.3597	7.5245	7.4657	9.4625	9.4577	7.7435	7.7091	4.5213	7.4335	10.2803	9.7667	8.0471	8.2515	8.3555	8.1391	8.8438	8.2373	8.6762	9.6242	8.2804	7.0680	9.8094	7.9666	8.2919	8.8908	7.0474	9.9231	7.6747	8.6627
RAD9A	7.5737	7.1319	7.7914	7.6803	6.8761	7.6202	7.3033	7.3442	6.4452	8.1982	8.4048	7.7446	7.8184	6.8394	7.1868	7.7881	6.9599	7.6515	7.1343	6.7544	7.2847	8.0981	6.1533	6.4304	7.4052	8.4836	7.1860	8.8225	7.9602	7.2246	7.0564	9.0776	8.9573	7.0474	7.3684	7.7199	8.0199	7.0001	6.9474	7.8827	8.0923	7.0001	8.1731	7.4444	6.7798	7.7192	7.9574	7.5826	7.5151
ERGIC2	9.6508	8.9749	8.9635	9.2251	9.2962	9.2213	10.5576	8.5821	9.5186	8.9964	8.4689	9.6739	9.1026	9.3268	9.0815	8.9592	9.2411	9.3546	9.7249	9.3258	8.9819	9.3557	9.4753	9.2346	9.2551	8.6954	10.0107	9.2220	9.1014	9.5947	8.9076	9.6083	9.6128	9.2447	9.1061	8.9298	9.0893	9.3533	9.4945	9.5638	9.7934	9.3142	9.3429	9.8287	9.4172	9.5996	9.4864	9.1590	9.2569
ERGIC3	11.2648	11.6105	12.0767	12.6823	11.6455	11.4549	12.6983	11.6430	12.3704	11.8219	11.7491	11.9411	12.4438	11.6531	11.6992	11.6587	11.8420	11.8834	11.7851	11.8527	11.5967	11.8750	11.9134	12.1255	11.7181	11.5917	11.4534	12.9968	11.4186	11.9220	11.6164	12.6653	12.6043	11.5399	11.5507	11.6504	11.7610	11.9178	12.0715	11.6025	12.9267	12.0468	12.1420	11.5793	12.0451	12.0527	11.8793	11.5868	11.8308
CDR2L	8.0338	8.9240	8.6701	8.2636	9.4990	9.3087	10.0921	8.5557	8.8265	8.4061	8.1507	9.4283	8.9485	9.1655	9.0955	8.1183	8.9251	8.7240	7.5744	9.3728	9.2223	8.8941	7.6328	9.6850	9.6885	8.9146	7.5179	7.1895	7.6994	9.5680	9.1365	8.2550	8.4524	8.5565	8.1346	8.9918	7.7148	8.1518	9.5644	7.7832	8.4897	9.2440	7.9490	8.1175	8.8385	6.8584	9.4864	8.5320	7.5713
ERGIC1	13.2921	12.0399	12.6658	12.7794	12.8690	13.2690	11.7397	11.8991	12.9479	13.4234	12.7903	12.7940	13.3429	12.1165	12.1001	13.1093	12.1113	13.1864	13.7599	12.2232	12.9801	13.1180	13.0893	13.0089	12.4139	12.4304	13.9707	13.5296	12.5955	12.6724	12.0679	13.9203	13.1305	13.5621	14.0665	13.0875	13.1902	13.5074	12.8834	12.4053	13.6184	13.2784	13.0466	13.4375	13.2122	12.3307	13.5932	13.2502	13.4757
CLEC14A	10.9026	8.9000	10.6800	9.8736	11.3904	11.7111	9.8234	8.9277	11.6699	11.2429	10.8603	8.0790	12.0378	9.5433	9.5990	10.4714	10.3690	10.4503	9.6674	9.3503	12.3357	10.9650	10.8558	10.5377	11.2964	11.7975	10.3201	8.8047	9.7145	11.1018	9.9104	9.7237	9.4870	10.3440	10.9341	11.1555	9.5189	11.0550	12.1338	10.0820	10.1087	11.8569	10.8628	10.6269	10.5040	9.4758	11.4638	11.2153	10.5753
PDF	8.2156	7.9832	8.3598	8.5694	6.4142	7.5932	6.4902	8.3102	6.9031	7.1392	8.2001	10.0762	7.7781	8.0370	7.0234	6.8617	7.7641	8.2068	7.7198	8.8020	6.7410	7.6325	6.3982	6.1952	5.4268	7.1942	6.7436	9.3829	7.6779	7.3920	7.3934	8.8615	7.4793	8.0858	5.8952	7.8056	7.2002	7.2955	6.1604	7.0881	8.2044	6.3222	6.8284	7.5498	7.3727	9.6138	6.9036	6.7235	7.6897
B3GAT3	8.4406	8.9465	9.6619	10.0951	8.9482	8.8550	9.9982	8.8859	8.6813	8.9890	9.3724	9.3770	9.9781	9.0806	9.3397	8.6233	9.0822	9.4170	9.8391	9.2956	8.9237	9.6298	8.9153	9.4452	9.4722	9.6946	8.4806	10.5600	8.7918	9.6240	9.0479	10.5713	9.8004	8.4318	9.1114	9.5202	9.6593	9.3401	9.4179	10.0221	9.2797	9.1620	9.0486	8.9202	9.0931	8.8711	9.2011	9.2182	8.9417
B3GAT2	4.2269	3.0732	1.8514	4.0218	2.2874	3.7103	2.8428	0.8839	2.0404	3.7647	3.0456	4.2380	2.3768	3.2387	2.0275	3.4944	2.7364	4.6280	0.0000	2.7735	1.8009	2.4197	2.4192	1.8556	2.4654	1.0921	3.5014	3.8147	3.6903	2.4362	2.7428	3.7692	3.9052	2.7146	1.4941	2.1108	4.3523	2.7450	1.8944	3.9676	3.5123	3.9413	3.3861	4.6562	3.1240	3.0897	4.6613	4.2426	2.3297
B3GAT1	5.5142	5.6888	5.8749	5.6715	3.9230	6.2798	2.2931	5.3726	3.3739	4.3224	5.0618	6.9545	3.4411	4.5893	2.2066	5.7454	5.4098	3.7496	4.6897	5.4433	4.3083	3.5342	0.0000	1.9687	3.5959	4.0687	6.9799	4.3543	5.5074	4.7925	4.5679	4.6147	7.6990	3.2692	3.7085	3.2382	5.5097	4.1248	5.3018	2.5607	4.6082	4.7137	4.4999	4.6577	4.1633	2.8882	5.0562	4.8087	5.4030
FAM66E	0.5331	1.2961	1.8288	0.0000	0.3418	0.6126	0.0000	1.3970	3.3208	1.4478	0.9166	1.2477	0.0000	1.3922	2.3059	1.6700	0.7537	0.4502	1.4709	1.5350	0.3770	0.0000	0.0000	1.8278	2.4096	0.0000	0.0000	2.2526	0.4649	0.5032	1.4870	0.5850	0.7946	1.3624	1.3059	0.0000	1.4403	2.5278	0.4614	0.0000	2.2686	1.1643	1.8461	0.5434	0.0000	0.5434	1.6302	0.0000	0.0000
FAM66C	5.7482	5.2386	4.1156	4.5062	3.8175	4.2667	5.2965	5.5338	4.7061	5.4374	4.4207	4.4793	4.4517	5.1209	6.4451	5.0992	5.5431	5.7673	4.8161	4.4004	4.5108	5.2894	4.7121	4.3695	5.9106	4.9508	4.3562	5.7472	4.6191	3.9252	5.7931	5.3399	4.8719	4.3489	5.4299	4.3088	5.2421	3.6913	4.7351	4.3646	6.2558	4.7137	5.3036	4.7587	3.9341	5.0149	5.2112	5.2656	4.2296
PER1	12.7123	10.4454	11.6118	11.3531	12.7611	12.5972	10.9922	10.3713	9.2865	11.7961	11.0573	8.6768	11.3547	10.4357	11.2601	12.6479	12.1427	10.8273	11.2222	10.6236	12.0164	11.0593	11.2411	11.8868	13.3752	12.3203	10.2883	10.9742	11.5692	10.7885	12.2241	10.8925	10.3814	12.6587	11.8868	11.9872	11.2754	11.8178	11.7654	10.0415	11.0049	11.1438	11.6415	11.8499	10.0298	11.1876	10.9282	12.1951	11.0631
CPPED1	10.2831	10.7501	10.1520	10.6484	10.2609	9.9395	8.9168	10.8179	10.1071	10.0059	10.0493	11.0994	10.5338	10.3271	10.4472	10.1718	9.7762	9.7600	10.7925	10.6941	10.2984	10.2463	10.0965	9.9833	9.0397	10.2596	10.5539	9.8510	10.0971	10.3604	10.4129	9.8541	9.8925	10.0674	10.2562	10.4352	9.6601	10.2278	10.1559	11.5070	9.9232	10.1891	10.1464	10.0534	9.9716	11.0389	10.1896	9.9628	9.8718
OR10A2	0.0000	0.0000	0.5950	0.0000	0.0000	0.6126	0.0000	0.0000	0.0000	0.0000	0.5300	0.7547	0.0000	0.0000	0.0000	0.0000	0.0000	1.3015	0.0000	0.0000	0.0000	0.0000	0.0000	0.0000	0.0000	0.0000	0.0000	0.0000	0.0000	0.0000	0.0000	0.5850	0.0000	0.0000	0.0000	0.0000	0.0000	0.5624	0.0000	0.0000	0.0000	0.4996	0.5185	0.0000	0.4604	0.0000	0.0000	0.0000	0.0000
UXT	9.2230	9.3497	10.0873	10.9052	9.4951	9.3855	11.4058	9.5137	10.1170	10.0598	10.1849	9.7021	10.5148	9.4780	9.4628	9.2426	9.5289	10.3124	9.9900	9.5881	9.3375	9.9020	10.3073	9.4522	9.1146	9.9395	9.4306	10.5468	9.4012	10.0560	9.1419	10.8501	10.1257	9.5764	9.5586	9.6303	9.9153	9.4525	9.9161	10.8613	9.9014	9.7198	9.6448	9.2583	9.8549	9.8590	9.5626	10.0999	10.2262
CALM2	12.3983	12.6817	12.4857	12.6866	12.4078	12.3225	13.3639	12.6556	13.0961	12.4032	12.3240	13.5227	12.4635	12.9764	13.1197	12.3037	13.2402	12.6932	12.5790	12.8983	12.3880	12.9434	12.9005	13.2633	12.8572	12.4268	12.5895	13.2135	12.2462	12.7958	12.7332	13.5779	12.6103	12.5760	12.2008	12.4173	12.4894	12.4288	13.1137	13.3340	12.3768	12.6401	12.2915	12.5027	12.5944	13.1960	12.7168	12.5667	12.7266
CALM3	12.7791	12.5462	13.3262	13.2685	12.7543	12.5829	13.2917	12.7053	13.0149	12.5713	12.8060	12.3034	13.4488	12.5521	12.2487	13.0908	12.8724	13.1537	13.1990	12.6496	12.9533	13.2773	13.1475	12.7539	12.5809	12.8491	13.3056	12.7041	13.1037	12.6224	12.4515	13.1163	12.7109	12.8090	13.2819	13.0444	13.0233	12.9291	12.6173	13.8192	13.0066	13.2208	12.8478	13.0412	13.2145	12.7584	12.9956	12.5804	12.9364
SPG21	10.7503	10.9315	10.6956	10.9102	10.0551	10.8580	11.6865	11.1435	11.1629	10.6941	10.8579	11.1169	10.6021	10.9664	10.8498	10.7273	10.7053	10.7737	11.5938	10.8851	10.5093	10.4823	10.8076	10.3321	10.4356	10.7358	10.8966	10.7242	10.9140	10.8699	10.6019	11.2213	10.7552	11.2227	10.6478	11.0466	10.9223	10.7940	11.0530	11.0184	10.3200	10.8428	10.7441	10.7588	10.7556	11.3170	10.4176	10.3695	11.0951
CALM1	13.1990	13.9218	13.2575	13.3285	13.6383	13.2774	13.7198	13.4868	13.6339	13.3648	13.0971	12.1359	12.9275	13.3102	13.2582	13.4822	13.7894	13.0772	12.5474	13.1261	13.7848	13.4724	13.0836	13.2708	13.0624	13.5294	13.4239	11.8206	13.0314	13.5394	13.3518	12.7776	12.5069	13.3431	13.2529	13.2444	13.0628	12.8484	13.7968	13.0527	13.1694	13.4257	13.1900	13.0783	13.3448	12.4803	13.9874	13.3709	12.9084
GSDMA	3.9775	2.4241	1.3399	6.1547	5.6947	3.3585	3.5842	3.9348	4.4334	0.8983	5.3241	4.7972	5.0401	1.9726	0.4100	4.9028	4.0688	3.6688	3.8068	4.0498	2.8621	1.0416	2.8684	2.6087	1.6584	2.0925	5.5663	3.8256	4.0187	1.6262	2.8339	2.7004	5.1803	2.0504	3.7407	3.2382	4.8505	0.9660	2.0056	0.6893	5.7922	6.1650	1.6611	3.1335	4.1932	4.6837	0.5050	0.6909	3.9341
GSDMB	6.2667	3.4840	4.0725	6.9639	3.9482	6.9447	5.6925	2.2251	2.2469	6.5122	6.5303	6.4974	4.4129	4.0810	5.6146	6.5037	3.7754	6.4378	3.6115	2.7428	3.3999	4.9373	2.1704	2.6924	4.2614	6.0509	4.5685	7.7524	6.5394	3.6171	2.7590	7.7879	8.2688	5.8922	3.8914	2.7741	7.0595	5.1714	3.6650	3.6597	6.2193	5.1932	6.9114	6.3325	3.9692	5.7256	7.2428	5.2424	5.1907
GSDMC	1.8806	0.4477	1.0150	0.7859	0.6180	0.3386	2.0676	0.0000	0.4591	1.8447	0.9166	2.1494	2.6370	0.0000	0.0000	0.3480	0.4256	0.4502	1.4709	0.0000	0.3770	1.0416	0.0000	1.0654	0.3875	0.0000	0.9468	1.1732	1.5366	1.1713	0.4442	0.5850	3.3480	0.8363	0.3724	0.0000	0.0000	0.9660	3.5766	8.2889	1.5407	2.1078	0.0000	0.0000	1.3241	0.0000	0.0000	0.0000	0.4710
GSDMD	10.6289	10.2099	10.4769	11.5704	9.8304	10.2442	9.6667	9.8023	10.4474	10.6560	11.3029	9.8203	10.8467	9.9421	10.1690	10.7942	9.7168	10.7445	10.9584	10.2813	9.7558	10.1575	10.2337	9.7675	9.8504	11.1061	9.6500	11.1061	10.3331	9.8509	9.7619	11.7746	11.2152	9.8652	10.1854	10.5061	10.5863	10.4920	9.8413	9.7570	10.7307	9.7551	10.5308	10.5901	10.4394	10.3172	10.6811	10.8508	10.7021
HRH4	0.9215	0.4477	1.6050	0.0000	1.2244	2.0614	0.4379	0.4941	1.6996	1.4478	1.2213	1.2477	1.1111	1.2016	0.7290	1.8983	1.0209	0.4502	0.6697	1.3325	1.8826	1.8664	0.0000	0.7895	1.1586	1.6675	2.0864	0.7027	0.8160	0.5032	1.2883	2.5850	0.0000	1.0338	2.3568	0.9807	2.4018	1.4160	1.0914	0.0000	2.2686	2.6734	0.8993	1.9047	1.0894	0.0000	1.4203	2.0255	1.7297
UPK1B	3.6579	7.1406	7.2294	9.8556	0.3418	2.5262	1.8001	7.6011	5.5105	0.0000	9.3431	0.7547	2.6370	7.3559	6.4932	2.6905	7.0636	8.6563	9.9010	7.9437	0.6755	0.0000	3.0005	5.3342	0.0000	5.3478	2.9056	4.8386	0.4649	6.2103	6.9828	6.3487	8.6813	4.8058	0.0000	0.7215	1.4403	3.3302	4.6936	0.6893	10.3971	2.3612	2.1571	6.5095	8.6311	0.9372	1.4203	2.5641	0.0000
DLGAP2	0.9215	6.2541	2.6099	1.9623	0.0000	1.2156	1.2742	6.4253	1.0868	1.8447	2.1861	1.6144	1.4542	4.7720	3.9199	1.8983	3.4527	0.0000	1.4709	3.6743	1.9949	0.0000	0.0000	0.7895	1.5103	2.4204	2.8135	4.8386	1.8725	2.7748	3.6484	2.9069	2.2243	0.6076	1.9799	0.0000	0.5144	2.1167	2.1350	4.2761	4.0245	1.6177	0.8993	0.5434	2.9573	1.5006	1.1746	0.0000	1.7297
DLGAP3	2.4516	4.3681	3.7280	3.0429	3.9730	1.7572	5.1165	4.7621	2.9531	2.6284	2.8508	2.3572	3.5875	3.8072	4.7356	2.4950	3.4527	3.2361	2.6590	3.7166	3.0815	2.3879	2.5612	2.6087	2.0289	3.0133	1.2579	3.8881	2.7449	3.9643	6.2063	3.1699	2.7817	1.7470	2.9027	2.8409	2.8927	2.6965	3.0289	3.5880	2.4049	4.3244	2.9856	2.8882	2.7310	1.3790	4.7982	2.8364	2.8435
DLGAP1	2.1942	4.9636	2.9328	4.5062	1.5217	1.5117	1.0454	5.0908	4.9530	2.0086	1.2213	6.9384	2.3392	7.2210	4.0401	2.1846	6.5905	0.0000	4.7543	8.1115	0.3770	2.9783	2.3790	3.3372	4.6633	0.0000	1.9195	0.7027	1.0981	2.2500	4.5005	0.5850	1.6798	1.3624	1.1229	2.6303	1.8362	0.5624	5.3560	2.2250	3.0286	4.3244	1.6611	2.4787	4.6900	1.8138	2.5920	1.1561	0.4710
DLGAP4	10.6390	10.3501	10.7956	11.3131	11.1932	10.8740	11.8654	10.0591	10.4536	10.6748	10.8237	11.1062	11.5612	10.5256	9.8524	10.7466	11.1294	10.9897	10.4546	10.6898	11.0685	11.2469	10.7571	10.6997	10.3329	10.6809	10.7605	10.4010	10.6570	10.8983	10.5241	11.0654	11.3392	10.6388	10.0181	10.4082	11.1642	10.5517	10.9108	11.2141	11.2939	11.1180	10.9882	10.7982	10.9597	10.2442	11.5524	10.5919	10.2909
DLGAP5	5.9178	0.4477	7.0297	5.8986	5.3516	5.1232	9.0298	1.7867	5.6782	5.3787	6.5780	3.4090	4.6312	2.3853	0.4100	5.7082	2.9748	3.5833	6.2027	5.8083	5.7589	5.8620	4.6730	4.2364	4.8598	3.3576	7.8020	5.0446	6.8416	5.2217	4.5233	6.0980	6.8437	5.8600	5.4299	4.6445	5.9303	5.0727	7.1224	4.0811	7.6511	6.3373	5.6403	4.2356	6.0937	4.4165	7.2146	4.9870	6.2387
BRDT	0.0000	0.0000	0.0000	0.0000	0.0000	0.0000	0.0000	0.0000	0.0000	0.0000	0.0000	0.0000	0.0000	0.0000	0.0000	0.0000	0.0000	0.0000	0.0000	0.0000	0.0000	0.0000	0.0000	0.0000	0.6926	0.0000	0.0000	0.0000	0.4649	0.0000	0.0000	0.0000	1.3040	0.6076	0.0000	0.0000	0.5144	0.0000	0.0000	0.0000	0.5630	0.0000	0.0000	0.0000	0.0000	0.0000	0.0000	1.1561	0.0000
HRH2	10.5519	5.4089	8.5475	3.6538	7.6217	9.3111	4.3071	5.1080	8.5461	7.6386	8.1072	4.7241	8.4874	5.1209	2.9212	9.3735	5.4443	10.0984	11.0266	5.6208	7.8917	7.2713	6.7661	4.3438	4.2614	6.9348	10.2974	4.3543	9.1193	7.1924	5.7259	6.2095	4.7977	9.6404	9.4562	6.5364	7.3060	9.1456	6.6239	5.3291	6.3768	6.3952	6.7175	7.8579	9.6857	9.9256	8.0546	5.8458	9.1937
MBNL2	11.0988	11.0339	10.8324	10.3927	11.5115	11.0968	10.2314	11.2838	11.8225	11.3050	10.3795	10.6503	11.5465	11.3763	11.3353	11.0991	11.5003	10.6106	11.2710	11.1447	11.7089	12.0400	11.1679	11.6013	11.6925	11.1797	10.9483	11.5187	11.3564	11.5036	11.6248	10.3197	10.7401	10.9504	11.8089	10.9705	10.9858	11.4195	11.8654	10.0196	10.9561	11.5119	11.5131	10.9889	10.7376	11.0702	11.4057	11.3656	10.8512
MBNL3	8.6749	7.8102	5.2189	5.6715	7.1349	7.5112	3.4502	7.7645	7.4956	4.7272	4.6161	6.0656	4.5970	7.8744	8.3258	6.5839	6.9954	5.6246	8.0240	7.7230	5.8588	5.8488	5.0838	7.4936	7.4442	3.1957	7.8492	6.1807	5.6453	6.0006	8.0960	5.7682	5.8098	9.5374	6.7336	3.9933	5.4684	7.1313	6.4729	4.7067	5.8411	6.5176	6.6876	6.3728	7.3851	8.3395	6.9567	4.8706	6.2895
PLK3	10.0278	7.3023	9.1475	8.0477	9.6692	8.4978	10.1856	6.2736	7.3341	7.9471	7.9607	7.5699	8.7606	8.2114	7.1366	7.5281	8.3268	7.4295	6.6891	7.7864	7.5192	7.1204	8.0949	9.4684	10.0278	9.3840	7.7027	8.2808	7.5926	8.4073	8.3209	9.6926	8.5290	8.2465	7.9321	9.3520	8.9248	8.2801	8.9396	6.3657	8.0496	8.6374	7.8976	9.3146	9.2956	6.9810	8.1060	8.4097	7.6538
A1BG	4.9364	4.0513	4.7110	7.5398	5.2386	6.2974	7.6937	4.8258	5.7214	5.2614	5.6246	5.7097	5.8969	4.9000	4.7150	5.4346	5.1776	5.7708	4.6897	4.9178	5.0604	4.8353	4.1566	5.8614	6.0327	5.3661	3.1966	4.4306	4.2258	5.6385	5.4407	6.7483	6.5398	4.6518	3.8914	3.2870	5.6482	4.0537	5.5071	4.1643	7.0157	5.8982	5.2054	5.7986	4.8197	4.3833	5.2229	5.4573	4.9949
TTC8	8.0869	8.2101	7.9664	7.3313	7.8190	7.7951	8.5014	8.4933	8.0404	8.0353	8.1663	8.1645	7.6225	8.5695	8.4970	8.2404	8.4593	8.2748	7.7470	8.4156	7.6770	7.5410	7.8629	8.0622	8.4051	7.7398	8.2800	7.8340	8.2023	7.9303	8.2679	7.7649	7.7392	7.6885	8.3082	8.0111	7.8361	7.4880	8.2302	8.5587	8.3574	8.0133	8.0419	8.0692	7.8824	7.8763	8.1808	8.0064	8.0587
PLK2	11.4295	8.9497	11.5352	10.0316	11.1347	11.0980	10.9018	8.1927	11.0586	11.6148	11.1188	11.2568	11.8312	10.0888	8.6142	10.6103	10.1904	10.5604	9.7047	9.2947	11.8408	11.0894	10.7849	10.4137	10.8319	12.0927	11.3444	9.4227	11.7874	10.7717	9.3316	10.9894	11.7732	9.8893	10.7490	11.7632	10.7614	10.0117	12.0831	9.1976	10.0993	11.8098	11.0025	10.5646	11.8315	9.5911	11.7419	10.4970	10.9373
ZNF720	8.3268	8.1940	7.7678	7.2444	7.8743	8.1033	7.3015	8.2634	8.1434	8.0258	7.6838	8.4318	7.4561	8.4870	7.9458	7.8818	8.1620	7.9616	7.5519	8.0025	8.2211	7.8432	7.3216	8.1972	8.3932	7.5560	8.2864	7.7732	8.0860	7.9254	8.1261	7.6330	8.2926	7.7704	8.1436	7.7317	7.9455	7.7372	8.3282	8.5957	7.7944	8.1478	8.1202	8.0935	7.6238	8.5878	8.5502	7.5431	7.9881
OIP5	6.3776	1.4462	5.4136	4.2716	3.1052	4.2114	6.6109	0.0000	4.7622	4.5099	5.5437	3.2250	4.1583	2.9444	2.4630	4.2591	2.3100	3.5713	4.5447	3.3262	3.1413	5.0628	4.1458	3.4877	3.0678	3.9205	4.6512	5.8761	5.0294	4.6590	2.7598	5.5062	5.9515	6.2283	3.4103	4.5324	4.7371	3.6159	3.9992	3.7912	5.2289	3.7509	3.8066	3.3992	4.5034	4.5052	3.9256	4.2360	5.1696
CLCN3	10.7945	11.0221	10.4924	8.8068	10.8528	10.7119	9.1436	10.9375	10.9816	10.1290	9.4596	10.9719	9.4367	11.2589	11.4932	10.8860	10.7056	9.8103	10.5129	11.1104	11.0946	9.9500	10.4171	10.7417	11.0125	9.7134	10.3725	10.4652	11.1233	10.9627	11.2262	10.1818	9.7153	11.2434	11.3006	11.1335	10.0783	11.4245	9.8885	9.9912	10.8407	10.9377	10.8422	11.2490	10.0246	11.0727	9.7928	10.0100	10.5811
CLCN2	6.5125	6.7103	6.9954	6.3847	6.0552	6.6000	5.3477	6.9627	6.1662	6.1754	6.7604	7.1900	6.6958	6.6961	6.7875	6.9702	6.5905	6.7782	7.0328	6.3748	6.5153	6.1252	4.4600	6.9556	6.8142	6.9219	5.7884	7.9952	7.6538	5.4997	6.9538	7.2900	7.3023	6.8278	6.9586	7.4153	6.7734	6.0511	5.5541	8.1403	6.5112	5.6626	6.9623	6.1861	6.4256	6.6007	6.4485	5.5939	6.2895
CLCN1	0.0000	1.0647	1.0150	1.2918	0.3418	1.0412	1.2742	0.8613	1.3212	1.4478	0.9166	0.0000	1.7313	0.7224	4.7533	0.6282	1.7662	1.0694	1.1252	1.8707	1.1338	0.0000	0.0000	2.0971	1.5103	1.3964	2.0864	0.7027	1.0981	0.5032	1.4870	1.3219	0.4513	0.8363	0.0000	0.0000	0.0000	0.9660	1.0914	2.0224	1.2821	0.0000	0.5185	0.0000	1.5259	0.2971	0.8783	0.6909	0.8255
HRH1	6.6601	7.2619	7.1538	7.7936	8.2346	7.5846	10.9965	7.0498	8.7706	8.0635	8.4832	9.3499	8.8737	8.2473	6.0957	7.1078	8.9583	8.4736	8.0692	7.7538	8.8025	8.6855	10.0610	9.6462	8.6009	8.8187	8.8548	6.8244	6.6582	9.1085	7.6442	8.4635	7.8559	8.0567	8.0296	8.5499	9.4312	8.9221	9.2232	6.5655	8.3299	9.3837	8.4621	8.5283	8.6311	7.4172	8.7835	9.0242	7.4555
CLCN7	10.7803	10.5893	10.5227	10.8090	10.5827	10.7142	10.4895	10.9047	10.2823	10.2060	11.2005	11.8929	10.4667	10.2698	10.8215	10.6493	10.1062	11.0515	11.7204	10.8779	10.2048	10.2387	9.2762	9.8173	9.5153	10.3556	10.0548	12.0351	10.5942	11.1548	10.9609	10.9672	11.3420	10.7784	9.8330	10.5042	10.2896	10.6054	10.0856	11.6356	10.9039	10.0355	10.4240	10.4195	10.0798	11.0798	10.5154	10.2494	10.1939
CLCN6	9.2105	9.0571	8.6445	8.3936	9.0412	9.3855	9.6330	9.1922	8.9041	9.8060	9.0999	8.9557	7.9344	8.8753	9.2334	10.0471	9.0684	8.1181	7.6527	8.5503	9.7692	8.9368	8.8598	8.3882	9.4456	9.2767	8.3575	8.9214	9.7443	8.4109	9.3340	8.4553	9.2210	8.7946	9.5258	9.6406	9.3350	9.4321	8.5848	8.2046	8.6645	8.9860	9.4305	9.3053	8.7480	9.0132	9.2175	9.6584	9.2321
CLCN5	11.0959	12.3919	11.3555	10.5550	11.2492	10.9494	9.9275	12.7728	11.0897	11.1135	10.5412	10.2803	9.7385	11.5340	12.4628	12.1449	10.7169	11.8401	11.0948	10.8535	10.6349	11.3365	9.5473	9.4788	9.7099	11.1322	9.8619	11.1657	12.0624	10.1775	12.0961	9.4788	9.4190	11.8568	10.7039	11.2320	10.6634	10.6706	9.6372	10.3038	10.1565	8.9247	10.9144	11.0105	10.2701	11.6102	9.0912	10.5080	10.0919
CLCN4	8.4554	8.6589	8.5136	8.9103	9.4168	9.7474	9.0930	8.6275	8.4287	7.3676	8.8986	9.2493	9.2500	8.3457	8.8192	8.8862	8.2180	9.4116	9.5080	8.4692	8.5876	8.5351	8.8511	6.8548	7.6217	9.2199	10.0338	8.6466	7.5077	9.1344	8.6639	7.9278	8.4157	9.4798	9.8488	9.7866	8.0908	9.7134	7.6842	8.2889	8.8250	8.8373	9.2770	8.9325	7.7996	10.2623	7.7521	8.5698	8.7232
FBXL19	8.2462	7.9861	8.9079	8.4182	8.4013	8.2534	8.0138	7.8358	7.8117	7.9821	8.5497	9.0297	8.9142	8.2988	8.4229	7.9132	8.0205	8.5147	8.9898	8.5906	8.4229	8.0733	7.5273	7.9625	8.5871	8.5812	8.1039	9.2565	7.9056	8.6166	8.0398	8.5333	8.9297	7.7582	7.8861	8.3188	8.6573	8.0136	8.3583	8.4718	8.5698	8.3220	8.1709	7.9082	8.4522	8.2589	8.9553	7.8880	7.6593
BRD8	10.4089	9.7301	9.0411	9.5007	10.2849	10.8434	8.4743	9.8497	9.3730	10.5158	9.7723	10.0082	9.7492	9.6054	10.0894	10.3467	9.5598	9.7142	10.0731	9.5000	9.5274	9.6902	8.9504	9.2885	10.0111	9.3733	9.9430	10.6618	9.7027	9.4880	9.8097	10.5779	10.0220	10.5488	10.6528	9.7077	10.2394	10.1176	9.6461	9.2494	9.9197	10.0692	9.7967	9.8417	9.4732	9.9185	10.0602	10.2058	9.9471
BRD9	9.1819	8.8382	9.2562	9.7431	9.3703	9.4019	10.0450	8.9811	9.0242	9.5383	9.3878	9.4497	9.5257	9.0304	8.6919	8.9592	9.1844	9.4901	8.9661	9.1364	9.3735	8.9021	8.1810	9.2170	9.0797	9.1386	9.3440	10.1047	8.9828	9.2916	8.9387	9.8696	10.1228	9.2310	9.3618	8.8530	9.6455	9.0721	9.3461	9.7580	9.6336	9.3855	9.2206	9.1789	8.9124	9.3611	9.5418	9.5349	9.2031
PCDHGA1	5.0329	4.5359	3.1965	4.0186	3.9230	3.8726	4.6300	3.1308	5.6024	4.3224	5.2248	2.5388	2.6370	4.0530	4.5253	4.9050	3.5823	6.5285	7.1212	3.8364	4.0980	3.8310	3.6898	4.5819	3.8938	1.3964	7.4505	2.0488	5.3414	3.7120	4.0449	3.2441	3.5938	3.0586	4.7815	4.6445	3.5498	4.7541	4.3108	1.5046	3.8795	6.2845	4.5272	7.8675	3.5070	5.0650	3.1640	5.5754	5.7726
FBXL18	8.2205	8.6961	8.6185	7.6810	8.5893	8.7186	8.2920	8.8494	8.0506	7.8532	8.7081	8.1330	7.8499	8.3515	8.1943	8.2953	7.9760	8.0440	7.7784	8.9954	8.1816	8.0213	7.0207	8.4069	8.0110	7.4522	8.4311	8.4009	7.7125	7.8013	8.5463	7.7781	7.7999	8.5941	7.6799	7.8172	7.4473	8.6558	7.4050	8.8505	8.3191	8.5446	7.9132	7.8262	7.3884	7.2732	8.1191	7.8268	8.1576
BRD4	10.2606	10.6359	10.3467	9.9860	10.8020	10.4500	10.8232	10.6318	9.6340	9.9262	10.4226	10.0063	10.3815	10.7324	10.5848	10.7432	10.5829	10.7358	9.8033	10.6664	10.7882	10.3517	10.6487	10.3362	10.3480	10.1766	10.6072	9.3468	10.3738	10.3062	10.7575	10.0855	10.3525	10.5141	10.2762	10.1767	10.9803	10.6094	10.5996	10.9224	10.6988	10.9132	10.5270	10.6497	10.6921	9.6963	10.9104	10.6147	10.2309
BRD7	10.0309	10.1979	9.7814	9.9963	9.9865	9.9546	9.5183	10.2085	9.5792	9.8971	9.9051	10.6663	10.0673	10.2913	10.2456	9.9406	10.2097	9.6837	9.6861	10.1409	9.9877	10.0904	9.4085	9.9454	9.9968	9.7649	10.2170	10.0166	9.8425	10.0701	10.1531	10.0587	10.0168	9.9048	9.5061	9.9051	9.7781	9.8963	10.2927	10.9151	10.0126	9.9219	9.7883	9.6894	9.9585	10.0154	9.7715	9.6116	9.9471
BRD1	9.5295	9.4279	9.2658	9.1126	9.5738	9.4182	9.5582	9.2261	8.9154	9.3966	9.3213	8.9677	9.4993	9.3319	9.2708	9.4122	9.5922	9.6004	7.9741	9.4071	9.5930	9.4262	8.9422	9.3036	9.6831	9.5966	8.8933	8.9270	9.7210	8.8433	9.3364	9.1459	9.5177	9.3920	9.2937	9.2973	9.6670	9.0101	9.3072	9.4100	9.4488	9.5086	9.5148	9.3962	9.3737	8.4360	9.6052	9.5265	9.1014
BRD2	12.2898	12.2114	12.0555	11.4203	12.1132	12.2155	11.6621	11.9141	11.3839	12.0093	11.8380	12.2062	12.2305	12.3512	12.1358	12.2375	12.1704	11.9016	11.3654	11.9975	12.5897	11.9740	12.0084	12.0921	12.6469	12.3840	11.9185	11.6736	12.4939	11.8404	12.1805	12.2553	12.2556	12.0593	12.7170	12.5739	12.3840	11.8821	12.2943	12.0464	11.9675	12.2756	12.1886	12.2937	12.1590	11.7860	12.1531	12.0553	12.1900
BRD3	9.1981	9.8202	9.1370	8.5666	9.2665	9.3230	10.1846	9.7527	9.6619	9.1200	9.1493	9.2465	9.1725	9.8529	10.0417	9.4144	9.8186	9.2679	7.8171	10.1414	10.0037	9.2506	9.0653	9.6328	9.5958	9.1654	8.8204	8.0414	9.3291	9.2148	9.7107	8.5151	8.6279	9.5470	8.3544	9.2426	9.2942	8.9004	9.5234	10.1189	8.8809	9.7583	9.1660	9.3371	9.1575	8.9955	9.5658	9.2660	8.8291
DNAJA2	11.2410	10.8808	11.1553	10.7220	11.1709	10.9864	10.1496	10.9050	10.8133	10.7502	10.4640	11.5657	11.0287	10.9042	10.8768	10.7496	10.8389	11.5199	10.6618	10.8300	10.6535	11.0711	11.1506	10.7781	10.7861	11.3025	11.1754	11.4834	10.6136	10.7547	10.6467	10.8074	10.3767	10.9179	10.1124	11.0426	11.0676	10.6813	10.7904	11.7838	10.5048	10.9502	10.7382	10.9248	11.0657	10.8598	10.5379	11.0587	10.9224
DNAJA3	10.2442	10.3677	10.1973	9.5251	9.9051	10.2973	9.1309	10.7003	9.8591	10.2180	10.1281	10.9344	9.8917	10.0806	10.4526	10.1165	9.9190	10.6015	10.4497	10.1792	9.8967	9.8625	10.1075	9.8225	10.0333	9.8718	9.9176	10.8339	10.3323	9.9770	10.2891	10.3810	10.4516	10.1717	10.5063	10.6771	10.1756	9.9231	9.5184	11.1200	9.9693	9.6281	9.8785	10.0472	9.8369	10.6848	9.6816	10.0943	10.2132
DNAJA1	11.8882	11.8593	11.4313	10.6710	12.1094	11.3763	11.7004	11.2324	11.5240	10.8921	11.2994	11.3164	11.2124	11.7376	11.8149	11.2590	11.4711	11.1207	10.6245	11.7293	11.4393	10.9945	12.0839	11.3965	11.5160	11.2286	11.2315	10.7470	11.5252	11.3621	11.2812	10.9084	11.1765	11.2178	11.4234	11.7842	11.6649	10.9653	11.5921	11.7503	10.4891	11.5212	10.5748	11.4624	11.6897	11.1508	10.8267	11.3202	12.0456
TGFBR3	9.9346	12.1943	9.6251	8.8482	10.3499	10.2946	10.2882	11.8848	10.9810	10.4167	9.7405	8.5582	10.1020	12.4026	10.8065	10.3593	12.0043	8.8485	8.7377	11.0590	10.8155	10.2113	10.2066	9.6204	10.5654	9.8232	10.5092	8.6307	9.9868	10.9976	11.5116	8.5078	9.0365	9.2578	10.6777	10.2404	9.1296	10.6375	11.1920	8.4134	8.2187	10.7179	9.7263	9.8912	9.9404	8.7606	9.5328	10.3232	9.7714
DNAJA4	8.2984	9.7829	8.0382	9.0704	8.0373	8.1604	9.1107	8.9834	9.3433	8.3132	10.9358	11.0147	7.9947	10.2875	9.0371	8.2978	9.4085	8.4299	8.7673	9.9348	7.6234	8.2111	9.6577	7.6457	8.3297	7.4701	9.6146	7.1325	8.0430	8.6560	8.6805	7.9039	8.1839	7.7300	7.4755	9.9536	7.6048	10.2813	9.0035	11.7572	7.5591	9.2867	7.6745	8.5067	8.8690	8.8886	8.5993	8.1966	8.6293
GLG1	12.7626	12.6795	12.5622	12.2453	13.1144	12.4763	12.6612	12.7235	12.6807	12.3626	12.3548	12.0363	12.4854	12.5419	12.8513	12.8945	12.7545	13.0020	12.1875	12.5572	13.0750	12.6882	12.2574	12.8172	12.8225	12.3869	12.8131	12.4135	12.2373	12.5433	12.9767	12.2421	11.8727	12.9189	12.2459	12.6544	11.8517	12.9209	12.5109	13.0868	12.5117	12.6875	12.4479	12.3883	12.6300	12.7652	12.7184	12.3492	12.1503
LOC643387	5.0525	5.1076	4.8362	5.6087	5.4695	4.8197	5.9292	4.7621	4.6208	4.9041	4.7882	4.9333	4.9883	4.5697	4.1774	4.8762	5.1696	5.3285	3.6796	4.7850	5.0681	5.2091	5.1705	4.2911	4.6980	5.4590	4.6771	5.6604	5.3141	4.6796	4.6736	5.2095	4.6991	4.6490	5.1478	5.1187	4.8717	5.0312	5.2167	4.4879	4.0662	4.8441	3.9329	4.7829	5.1684	4.4917	4.8826	5.0685	4.3438
PTPN12	11.4683	10.4892	10.7294	10.0505	11.4479	11.2365	11.7450	10.1355	11.1615	11.6638	10.8485	11.0739	11.1199	10.8901	10.1784	11.0629	10.5738	10.9832	11.3351	10.4599	11.3912	11.3129	11.5495	11.0473	11.3713	11.1671	11.6430	10.7167	11.4584	11.2315	10.0791	11.1988	11.1941	11.2735	11.6046	10.8243	11.2492	11.1955	11.8072	9.7873	11.7382	11.5895	11.4803	11.1266	11.3936	11.3306	11.8089	11.4971	11.1431
PTPN11	11.7703	11.8287	11.2454	10.8582	11.8015	11.4509	11.8353	11.8986	11.6330	11.2169	10.9504	11.9236	11.3922	12.0474	11.7519	11.4985	11.8977	10.8235	11.8405	11.9573	11.7300	11.7281	11.0229	11.5831	11.5318	10.8032	11.9340	10.9934	11.5308	11.8401	11.8477	11.0310	11.4471	11.4998	11.4988	11.5268	11.3198	11.8922	11.6266	11.6664	12.1972	11.4687	11.7641	11.9890	11.4993	12.3229	11.2793	11.1656	11.2173
LOC84931	0.0000	0.0000	0.0000	0.0000	0.0000	0.0000	0.4379	0.0000	0.0000	0.0000	0.0000	0.0000	0.0000	0.0000	0.0000	0.0000	0.0000	0.0000	0.0000	0.0000	0.3770	0.0000	1.2634	0.0000	0.0000	0.0000	0.0000	0.7027	0.4649	0.0000	0.0000	0.0000	0.0000	0.0000	0.0000	0.4054	0.0000	0.0000	0.0000	0.0000	0.0000	0.0000	0.0000	0.0000	0.0000	0.0000	0.0000	0.0000	0.4710
LOC100192379	3.6096	0.0000	0.6617	0.0000	2.2538	1.7043	0.0000	0.0000	0.0000	0.0000	3.3437	0.0000	0.0000	0.0000	0.0000	3.9662	0.8337	0.0000	1.1252	0.0000	0.0000	0.6129	0.0000	0.0000	0.0000	0.0000	2.9788	0.0000	3.2903	0.0000	0.0000	2.4423	4.0556	2.1388	0.3724	0.0000	2.7336	1.3035	0.4811	0.0000	1.0457	1.8557	0.0000	2.2342	0.0000	0.0000	2.0897	0.0000	3.5794
LOC100192378	0.0000	0.7889	0.0000	0.0000	0.0000	0.0000	6.8345	0.0000	1.6996	0.0000	1.2213	0.0000	0.0000	0.0000	1.2109	0.0000	0.7537	0.0000	0.0000	0.4643	0.6755	1.6402	0.0000	1.2970	0.3875	0.0000	0.9468	2.5899	0.0000	0.0000	0.4442	3.0000	0.4513	0.0000	0.3724	0.0000	1.1924	0.0000	0.0000	0.0000	0.0000	1.8002	0.5185	0.5434	0.0000	0.0000	0.0000	0.0000	0.0000
MYCBP	8.6968	9.2129	8.8178	8.6569	8.1611	8.8242	9.0625	9.1754	9.0887	8.1094	8.4419	8.8946	8.4236	9.7277	9.3478	8.4781	9.1815	8.1029	9.2803	9.6260	8.0496	8.5535	8.2589	9.5144	9.1625	8.1300	8.5249	9.3987	8.2873	8.7059	8.8814	9.7887	8.8435	7.8603	7.9631	8.1454	8.5524	8.4156	9.0204	8.5327	8.2484	8.8399	7.9465	8.6350	8.8728	9.3350	8.8597	8.0572	8.5288
PTPN14	8.3585	9.0873	7.7405	7.2717	9.1592	8.5281	7.1620	9.2202	8.3280	7.6998	6.4299	8.6889	6.8343	9.0867	9.5593	9.1028	8.5934	6.9632	9.0064	8.6572	9.2158	7.8955	7.8410	9.2467	9.6425	7.2033	7.5752	7.0530	7.8895	8.4091	9.6171	7.4512	7.8398	9.1535	9.0874	8.2512	8.1267	9.7861	8.4120	6.0428	8.7629	9.6053	8.8708	8.0911	8.2919	8.4255	8.3954	8.1444	8.1459
GALR3	0.0000	0.0000	0.0000	0.0000	0.3418	0.3386	0.4379	0.4941	0.0000	0.0000	0.0000	0.0000	0.0000	0.0000	0.0000	0.0000	0.4256	0.0000	0.0000	0.0000	0.0000	0.0000	0.0000	0.0000	0.6926	0.0000	0.0000	0.0000	0.0000	0.0000	0.0000	0.0000	0.0000	0.0000	0.3724	0.7215	0.0000	0.0000	0.0000	0.0000	1.2821	0.0000	0.5185	0.0000	0.4604	0.0000	0.0000	0.0000	0.0000
GALR2	0.0000	0.0000	1.0150	0.0000	0.6180	0.3386	0.7734	0.4941	0.4591	0.0000	0.9166	0.7547	0.6599	0.4060	1.7229	0.3480	0.4256	1.3015	1.1252	1.0967	0.0000	0.0000	0.0000	0.7895	0.0000	0.0000	0.0000	0.7027	0.8160	0.8756	1.2883	0.0000	1.3040	0.0000	0.6680	0.7215	0.0000	0.0000	0.0000	1.1538	0.9669	1.1643	0.0000	0.0000	0.8089	0.2971	0.5050	0.0000	1.1099
GALR1	3.3768	1.8267	0.5950	2.4182	4.4845	2.9283	0.7734	2.4574	2.8063	4.2258	4.4207	0.0000	1.1111	1.8479	3.9199	3.9754	0.7537	1.6768	0.0000	0.0000	4.0204	2.2341	3.4335	1.9687	5.4937	2.2657	1.5136	0.7027	1.7143	3.2247	1.2883	1.5850	0.4513	4.2531	5.0357	3.1354	4.3722	4.6617	4.5617	0.6893	0.9669	4.2321	4.5272	3.9669	1.3241	0.9372	3.6225	3.2630	1.1099
SETD1B	9.9154	9.6975	9.5307	9.7198	9.3917	9.7945	9.1571	9.5848	8.6263	9.5566	9.3801	9.5668	9.4451	9.5025	9.3412	9.9478	9.6494	9.4521	9.1026	9.6294	9.6337	9.6735	8.5370	9.3275	9.9075	9.6057	9.3857	9.3454	9.9011	8.9567	9.7881	9.8626	10.0882	9.7844	9.0471	9.0697	10.0959	9.0293	9.6352	9.9209	10.0867	9.6513	9.7911	9.7763	9.4117	9.0879	10.0402	9.6218	9.2229
LYAR	7.7400	6.9710	8.0213	8.2568	8.2022	7.9681	8.4020	6.5182	7.2407	7.6695	7.6713	7.2433	8.1233	7.2459	7.5675	7.4979	7.4393	7.4447	7.9363	7.1088	7.9399	8.0504	8.0112	7.3688	7.6485	8.1984	7.5540	7.1833	7.8232	8.2910	7.1275	7.9944	8.2497	7.7756	8.1675	8.0522	8.4413	8.1518	8.3797	7.0717	7.7851	8.0248	7.6927	7.4647	8.2569	6.9732	7.7152	7.9466	8.0271
PCDH20	4.6773	6.6488	4.1982	1.2918	1.2244	1.8658	1.2742	6.7978	5.0862	0.5180	0.0000	5.0275	4.2899	7.0894	6.5296	2.6283	7.3420	4.2713	5.5926	7.2522	3.5907	7.8096	0.0000	8.1536	7.2476	2.4204	2.8135	3.6201	1.3339	3.7573	7.5165	4.3576	6.0203	2.9158	5.1950	1.8463	3.1230	2.5278	4.4417	2.8329	4.6361	2.5766	2.9046	5.2147	4.8108	1.8138	3.7175	2.0255	0.8255
C8orf30A	7.7758	8.6208	8.8800	9.6382	7.4359	8.0753	9.5439	8.8026	8.0445	8.2633	9.0488	8.7056	9.2569	8.4646	8.3521	8.2495	8.5292	8.4299	9.7067	8.9879	8.3322	9.5838	7.7548	7.9262	7.6900	9.2330	8.1470	9.5441	8.0199	8.8564	8.6010	9.6366	9.7600	7.7582	7.8405	8.8751	8.9069	8.3649	8.5749	9.4087	8.3299	8.2035	8.1860	8.3577	8.4753	8.5688	8.4909	8.4381	8.1201
CH25H	4.0571	5.5388	5.2579	3.4775	5.4781	5.0445	10.4410	4.0460	4.7470	4.5255	3.2377	5.4914	6.3814	5.6459	7.6619	3.8717	6.5168	5.5363	3.6796	6.1465	4.3511	4.8866	4.2100	5.3600	4.0360	6.0509	4.3231	4.9599	4.4284	4.6073	6.4280	4.7814	4.5487	3.6158	3.8330	4.9920	3.1230	5.3840	5.8746	3.7279	4.6361	5.3478	3.5085	2.6979	5.5034	3.3431	4.2810	3.4367	4.4748
C16orf74	7.6107	4.2350	6.6734	9.4950	5.5123	4.2468	4.4776	4.7180	5.1787	7.3524	8.8811	6.6133	8.9536	4.1084	3.6061	2.2687	4.3614	5.1012	7.6098	3.6743	4.9615	6.4648	4.5490	2.0971	3.5587	7.3692	8.1447	9.6860	3.8388	6.7585	4.2502	10.2027	8.7678	3.3079	4.8271	6.8643	5.3215	5.6190	6.7952	7.0717	8.5968	6.8272	7.4322	5.8509	6.1095	7.0892	7.2705	7.0493	2.8435
C16orf75	5.9071	5.9403	7.3105	6.9128	6.4309	5.0329	7.9899	6.0429	6.7368	6.3912	7.2216	7.1556	5.6018	6.3900	6.9726	6.8041	6.1564	6.4560	6.1436	6.2145	5.2714	6.6358	5.7976	7.3464	7.0302	6.3779	6.8409	8.0441	6.4481	6.7361	6.5987	7.2574	7.4700	5.8922	4.7183	6.2895	6.9980	5.6807	6.6349	7.9317	6.9834	6.1816	5.4817	5.8394	7.5272	5.6020	5.9291	6.4929	6.5072
MRPL27	8.8967	9.5123	9.9472	10.7263	9.1126	9.1048	10.4752	9.5794	9.3425	9.8458	10.2109	9.1809	10.0117	9.3485	9.4442	9.4225	9.3184	10.4462	9.7097	9.5973	8.9596	9.6182	9.5214	9.1511	9.2645	10.1255	8.5176	9.8292	9.6103	9.7991	9.2638	10.4919	9.7222	9.5966	9.8483	10.0887	9.7126	9.1303	9.2104	10.1007	8.8874	9.3439	9.2048	9.5564	9.8238	10.0013	9.1552	9.9539	9.6211
CSF2RA	7.3392	4.4181	7.2244	9.0089	7.9789	6.4246	7.9282	5.1249	7.9449	7.0048	9.1208	8.5791	8.3428	6.4609	5.2029	8.1914	6.5751	6.5492	7.1870	7.2665	7.0223	6.8951	7.3025	6.1034	6.6379	6.1089	7.6133	7.2018	7.8615	6.6185	6.3536	7.5774	8.2127	7.6420	7.1915	5.5569	7.9875	9.1456	9.3259	5.0107	7.9389	8.0854	9.0031	7.5196	8.0225	7.6387	7.2938	8.0201	8.0650
DMD	9.1973	9.1008	7.8045	7.2236	9.3361	9.3729	9.5357	8.5588	10.0409	9.3506	8.6359	7.2035	8.9703	9.0728	8.7248	9.5142	10.4903	9.9642	9.9328	8.4172	9.9142	10.8789	7.8008	10.4072	9.9589	8.4481	8.9045	7.0999	8.6420	9.7214	9.9975	8.4615	8.6434	8.5794	8.3877	8.6547	9.2441	8.9242	9.6796	8.8695	8.7389	9.8959	8.2009	8.9365	8.4584	8.8612	9.7136	8.6646	8.7545
C16orf71	3.8036	4.5584	4.3860	4.2001	4.0680	4.4349	2.0676	4.6955	3.2657	2.0086	4.3281	4.2896	4.9346	4.2629	4.3959	3.5408	3.6231	5.4544	3.3855	4.4261	2.5304	4.5046	2.8684	2.6087	2.2318	4.3252	1.9195	5.6057	3.4444	3.4618	4.5005	4.8074	3.9028	4.4560	4.6007	3.8051	3.1923	3.4917	2.9607	4.3210	2.6440	3.7894	3.0623	3.6363	3.0907	3.4677	2.7798	2.5641	2.9191
C16orf72	10.7829	10.4065	10.2496	9.2681	10.7929	10.1472	9.3205	10.0453	10.3629	9.9159	9.4504	10.6491	9.9504	10.5294	10.2283	10.2521	10.3850	10.2384	9.8668	10.2054	10.1291	10.2177	10.6335	10.4979	10.6419	10.0761	10.6213	9.8695	10.2567	10.1502	9.9598	9.6830	9.9764	10.6524	10.4115	10.5269	10.3063	10.1321	10.2553	9.5755	10.0598	10.4284	10.1882	10.4112	10.2797	10.0845	10.1901	10.2043	10.1132
C16orf73	1.2679	4.0244	0.6240	0.0000	0.3479	0.6373	3.4702	3.3627	0.0000	0.9249	0.9302	1.2477	0.0000	2.3853	2.1275	0.8820	1.0209	1.9997	0.0000	1.7126	0.6783	0.0000	0.0000	0.0000	0.3875	0.0000	1.5253	0.0000	2.7773	0.0000	2.5564	1.3219	1.0717	6.7295	0.0000	0.7215	0.8929	0.3112	3.4946	0.0000	6.1446	2.2501	0.9026	0.0000	0.4644	0.9543	1.6302	2.2376	0.4790
GAB4	0.0000	0.0000	0.0000	0.0000	0.0000	0.0000	0.0000	0.0000	0.0000	0.0000	0.0000	0.0000	0.0000	0.0000	0.0000	0.0000	0.0000	0.0000	0.0000	0.0000	0.0000	0.6129	0.0000	0.0000	0.3875	0.0000	0.0000	0.0000	0.0000	0.0000	0.0000	0.0000	0.0000	0.0000	0.0000	0.0000	0.0000	0.0000	0.0000	0.0000	0.0000	0.8700	0.0000	0.0000	0.0000	0.0000	1.1746	0.0000	0.0000
LRFN4	6.9792	6.7401	6.2583	7.1446	7.0443	7.6063	9.0021	6.5053	6.4145	7.2415	7.0143	7.5489	6.0812	7.0369	7.4826	5.8029	7.1808	7.0294	4.2713	7.2486	6.3925	5.5881	6.2197	7.5282	7.4845	7.3061	6.5862	8.7192	5.5894	6.3199	6.8128	9.2574	6.3080	5.2842	5.4592	5.0212	7.1838	6.9429	6.9918	8.9539	6.2285	6.7066	7.0115	5.8279	6.5753	4.6180	7.3129	5.7502	7.2658
C16orf78	0.0000	0.0000	0.0000	0.0000	0.0000	0.0000	0.0000	0.0000	0.0000	0.8983	0.0000	0.0000	0.0000	0.0000	0.0000	0.0000	0.0000	0.0000	0.0000	0.0000	0.0000	0.0000	0.0000	0.0000	0.0000	0.0000	0.0000	0.0000	0.4649	0.0000	0.0000	0.0000	0.4513	0.0000	0.0000	0.0000	0.0000	0.3085	0.0000	0.0000	0.0000	0.0000	0.0000	0.0000	0.0000	0.5434	0.0000	0.0000	0.0000
C16orf79	4.5501	2.4367	2.0315	3.2851	1.6550	4.6271	1.8089	2.9220	1.7079	5.0497	5.0574	5.0103	1.7686	3.6736	3.5098	4.2134	2.3687	4.1900	1.1408	2.0172	1.1378	2.4211	2.8712	1.2991	3.1863	4.6818	1.2635	4.2850	4.4552	1.8331	3.7431	4.4386	4.9688	2.5163	2.3593	3.1985	5.1382	2.1214	2.6673	5.8016	3.6454	2.5796	4.3095	4.3766	2.3699	3.6424	4.8047	4.9662	3.1367
GAB1	9.7074	9.7176	9.2073	8.6800	9.8266	9.6032	8.1765	9.9878	9.9356	9.6495	9.0464	10.3655	9.6475	9.7873	10.5830	10.0820	10.1232	9.6584	9.5586	9.3503	9.9873	9.8460	9.1432	9.9983	10.3996	9.4904	9.7341	9.0903	9.9639	9.3819	10.1641	8.5962	8.8097	10.5470	10.1854	9.4925	9.2694	9.6221	10.0820	7.6040	9.6997	10.0737	10.1158	9.5936	9.5432	9.3368	9.9465	9.7363	9.5329
C2orf81	6.3120	6.4391	7.5603	8.5151	5.6682	6.9189	7.9860	6.6069	6.7788	6.8072	7.2094	6.4460	7.4851	6.6833	6.9296	6.4034	6.4723	6.4542	6.0393	6.8803	6.0744	7.0284	4.7787	6.4380	6.7242	7.5770	5.5428	8.6073	5.5466	6.3872	7.0171	7.6604	6.9359	5.5107	6.4015	6.7936	6.2671	5.5280	6.2887	4.2237	6.9663	6.6855	6.6029	5.9183	6.4138	5.9347	7.1127	6.5099	6.3460
C2orf80	0.5331	0.0000	0.0000	0.0000	0.0000	0.0000	0.0000	0.0000	0.0000	0.0000	0.0000	0.7547	0.0000	0.4060	0.0000	0.3480	0.0000	0.0000	0.0000	0.0000	0.0000	0.0000	0.0000	0.0000	0.0000	0.0000	0.0000	0.0000	0.0000	0.0000	0.0000	0.0000	0.0000	0.3355	0.0000	0.0000	0.0000	0.0000	0.4614	0.0000	0.0000	0.0000	0.0000	0.0000	0.0000	0.0000	0.0000	0.0000	0.0000
C2orf83	0.0000	0.0000	0.0000	0.0000	0.0000	0.0000	0.0000	0.0000	0.0000	0.0000	0.0000	0.0000	0.0000	0.0000	0.0000	0.3480	0.0000	0.0000	0.0000	0.0000	0.3770	0.0000	0.0000	0.0000	0.0000	0.0000	0.0000	0.0000	1.0981	0.0000	0.0000	2.0000	0.0000	0.0000	0.0000	0.0000	0.0000	0.0000	0.0000	3.6597	0.0000	0.0000	0.0000	0.0000	0.0000	0.0000	0.5050	0.0000	0.0000
C2orf82	0.9215	0.7889	1.6050	2.4182	0.3418	2.0614	1.2742	2.3459	0.4591	0.5180	3.4282	0.7547	1.1111	0.7224	0.0000	0.3480	0.0000	3.2911	1.7496	0.4643	0.6755	0.6129	0.0000	0.0000	0.0000	0.6268	0.5497	3.6919	0.4649	0.5032	0.7834	4.8826	2.3335	1.0338	0.6680	1.2003	3.2584	0.3085	0.0000	0.6893	4.2939	0.4996	0.5185	0.5434	0.0000	3.3431	3.0224	1.1561	0.4710
C2orf85	2.7680	0.7889	1.0150	0.7859	1.2244	1.6396	0.0000	0.0000	1.0868	1.4478	3.4865	0.0000	1.1111	0.4060	0.0000	3.4356	0.4256	1.3015	1.4709	1.0967	1.3179	0.6129	0.0000	0.0000	0.6926	1.0623	2.6093	1.5274	2.3736	0.8756	0.4442	1.8074	4.9597	1.3624	1.3059	0.0000	2.8070	0.7783	2.4655	0.0000	2.1181	1.6177	1.2001	3.0563	0.8089	0.5434	1.4203	1.1561	3.0593
C2orf84	2.3286	2.6075	2.3459	2.7641	2.9417	2.7124	1.6451	2.7479	3.2657	2.2892	1.8731	3.8822	2.8837	2.0874	2.8572	2.3481	2.5368	1.3015	2.5174	2.8224	3.6605	3.2431	3.3368	1.6716	1.7928	3.9719	2.9056	2.7329	1.7143	3.9643	4.6531	3.3923	2.2243	2.9158	3.1137	4.1596	3.1923	3.3302	3.1563	0.6893	1.2821	1.8002	2.9046	1.7168	2.7310	2.8430	4.3118	2.5641	1.1099
HABP2	11.5583	8.6523	9.1668	11.6338	4.7221	1.3712	0.0000	8.1926	6.1203	3.5068	5.4466	8.6073	7.7119	9.6280	3.5252	4.8627	10.0168	1.5013	13.1744	10.7891	5.7186	3.5987	9.7427	5.1392	4.5888	7.2192	12.4581	8.6375	2.1447	10.6629	7.6493	6.1888	8.8934	4.4387	10.1615	6.4954	6.5542	11.8229	9.7813	2.2250	5.2016	13.5103	13.8451	12.4502	9.6537	9.6525	10.0904	3.1676	3.3046
C2orf86	7.1157	6.4590	6.6734	5.4504	7.2508	7.2877	5.9292	6.4658	6.8395	6.8406	6.2481	6.9939	6.3094	6.5487	6.5899	7.2044	6.3140	6.5936	6.7378	6.2864	6.8500	6.4905	6.7846	6.6915	7.0027	6.7058	6.6675	7.0800	7.3586	6.3349	6.4755	6.3399	6.8064	7.6037	7.3006	7.0559	7.0314	7.2377	6.4103	5.5337	6.9943	6.5498	7.3428	6.8782	6.4691	6.9115	6.9371	6.7938	6.7387
C2orf89	4.4601	4.6862	3.5509	6.5938	6.1774	4.0303	4.6907	3.7280	4.8253	3.7109	4.2291	7.0770	4.6972	4.2871	2.1001	3.7887	5.6652	7.7956	7.3835	5.3117	2.9759	3.5987	1.6326	3.7425	4.3941	3.0133	7.1545	4.8066	3.2273	4.0395	4.1066	4.7004	4.5933	4.2921	3.1620	2.5526	5.2583	4.0849	6.4972	2.4026	6.0736	4.5952	4.4721	4.2702	4.0368	5.5109	3.4671	4.7441	4.1057
C2orf88	8.4917	8.0938	6.4132	6.3467	7.5308	8.2154	4.5004	8.4785	6.0486	7.0241	8.3542	6.9465	7.3878	7.9235	8.4462	6.3626	7.5224	6.2904	8.2867	7.5873	4.8465	9.0126	5.0537	7.2495	5.8502	6.7575	7.1308	5.4278	7.7099	7.1800	8.2215	6.9887	8.0463	7.5802	8.8604	5.9841	7.7353	6.5243	5.6439	9.2171	8.2001	5.6147	6.6693	7.6859	5.7750	8.4958	5.4786	8.7597	6.7490
FLJ46361	0.0000	0.4477	0.0000	0.0000	0.0000	0.0000	0.0000	0.0000	0.0000	0.8983	0.0000	0.0000	0.0000	0.0000	0.0000	0.0000	0.0000	0.0000	0.0000	0.0000	0.0000	0.0000	0.0000	0.0000	0.6926	0.0000	0.0000	0.0000	0.0000	0.0000	0.0000	0.5850	0.0000	0.0000	0.0000	0.0000	0.0000	0.0000	0.0000	0.0000	0.0000	0.0000	0.0000	0.0000	0.0000	0.0000	0.0000	0.0000	0.0000
NDRG3	9.3827	9.7485	9.6298	10.1008	10.1600	10.1177	10.4143	9.9322	10.0087	10.1218	9.9882	10.4480	10.2605	10.0227	10.6060	9.9282	10.1026	9.7794	10.1650	9.8567	10.2936	10.2951	10.1535	9.8722	9.8329	9.8810	9.8232	10.1243	9.7119	10.4799	10.1213	9.8486	10.7170	9.6685	10.0140	10.1887	9.8122	10.2680	10.0861	9.3353	10.2735	9.9451	10.1962	9.5825	9.6307	10.6466	9.8437	9.9413	10.0293
NDRG4	5.2176	5.2661	5.7436	5.4741	5.9468	6.4466	5.8337	6.5246	6.7719	5.5347	4.8997	9.6257	6.2111	7.0080	6.1435	6.5674	7.8615	4.1276	4.1803	7.5351	6.9544	5.4725	3.7661	6.9973	6.5787	6.0270	5.1613	5.4066	3.7189	7.0677	7.5831	5.9658	5.9789	5.8003	4.4533	5.8198	5.4543	6.3540	6.7199	8.0431	6.2737	6.9481	4.6062	5.4442	5.6292	4.5909	6.7644	5.0418	4.8480
TBC1D9	9.7649	11.3627	9.9056	9.2832	10.0413	9.8506	9.2873	10.8483	10.4184	9.4573	9.2970	9.6029	9.5074	11.6819	11.8226	9.9821	11.2338	8.4481	10.6507	11.6592	10.3934	10.0932	10.7419	11.3789	11.1817	9.6317	10.0785	7.0933	9.5748	10.0978	11.2533	8.6294	9.8281	10.3507	10.5576	9.2943	9.5759	10.4168	10.2713	11.4497	9.7880	10.1130	10.1817	9.9551	10.1208	9.7778	9.8070	9.9690	9.9197
ZSCAN2	7.4054	8.3646	8.2245	8.2500	7.0846	8.0293	8.1941	8.5882	8.1144	8.7202	8.6116	7.9121	7.8963	8.0492	7.9458	8.2546	7.9014	9.4581	7.6821	8.5043	8.4600	8.0902	7.8844	7.5868	7.5017	8.4025	7.9419	7.7011	8.8795	8.0235	7.9310	7.9858	7.9053	8.4087	8.3672	8.4383	7.7468	7.9215	7.8300	8.1986	7.4918	7.9301	8.4603	7.7820	8.0977	8.4169	8.2077	7.8032	8.0815
PRAP1	7.5223	11.2931	9.5227	11.4388	8.6739	4.7786	0.4379	10.6433	8.5719	4.1921	10.3939	9.4355	10.9926	9.5848	2.9825	7.1305	7.2955	0.0000	10.5706	9.4771	3.3999	9.3511	4.5052	0.4482	0.6926	10.0805	8.2407	12.5885	8.8212	6.9014	8.9907	11.7501	11.0647	3.7622	9.7101	6.9233	7.7411	8.4121	6.8622	1.7866	11.3830	0.8700	9.6836	6.1678	7.2456	10.2407	10.0194	5.4391	7.1801
CHD1L	9.1090	9.1046	9.0383	8.7276	9.4071	9.7434	9.6419	9.2782	9.3366	9.3333	9.1638	9.6055	8.6854	8.9932	9.4878	9.4492	9.2671	8.4283	9.1603	9.2657	9.3280	8.4547	8.9986	8.8937	9.0640	8.5205	9.6999	8.4035	9.2990	10.0824	9.1622	8.6987	9.9450	9.2925	9.2767	8.8171	9.7141	9.7546	9.1543	9.0454	9.7996	9.6274	9.3400	9.2304	9.0761	8.8484	9.4617	9.2907	9.5170
HOXA6	2.4516	5.3041	5.2861	3.5971	3.6121	4.5848	3.6050	5.2845	4.3165	4.9223	4.5381	4.1452	3.7204	4.3302	5.7752	4.7778	4.5156	4.2735	3.7446	4.7783	4.8145	4.6021	3.5241	5.1497	4.3801	3.9210	4.3231	2.7329	4.9909	4.1241	5.6762	3.7004	4.4792	3.8849	4.9292	5.8203	3.9380	3.8427	3.2161	4.5779	5.0643	5.2377	5.4754	3.8799	3.5962	1.9903	4.5172	3.9296	4.3966
HOXA5	5.5283	7.9715	7.8784	6.5610	5.4519	6.9385	7.2181	7.9306	7.8450	7.6726	7.4548	8.1045	7.1315	7.4819	8.3964	6.7720	6.8867	7.4568	7.8503	7.4183	7.2374	7.7994	6.4908	7.2216	6.3472	7.0037	7.5717	8.1783	7.8895	7.8928	7.5885	7.7814	6.4237	6.9671	7.5271	8.0002	5.9899	6.0563	7.0130	6.9907	7.2733	7.8287	7.4322	5.9503	6.6146	4.9309	7.0326	7.1834	7.0304
SNORD38A	0.0000	0.0000	0.0000	0.0000	0.0000	0.0000	0.0000	0.0000	0.0000	0.0000	0.0000	0.0000	0.0000	0.0000	0.0000	0.0000	0.0000	0.0000	0.0000	0.0000	0.0000	0.0000	0.0000	0.0000	0.0000	0.0000	0.0000	0.0000	0.0000	0.0000	0.0000	0.0000	0.0000	0.0000	0.0000	0.0000	0.0000	0.0000	0.0000	0.0000	0.0000	0.0000	0.0000	0.0000	0.0000	0.0000	0.0000	0.0000	0.0000
DNAJB13	1.4793	1.4954	1.8288	8.7950	1.8771	5.1341	0.4379	3.1308	4.4334	4.0107	9.1092	1.9065	7.9344	3.5108	2.7902	2.0954	3.3594	1.0694	7.8429	3.5859	0.3770	7.9613	3.1215	5.7694	3.9234	8.2091	5.5086	9.6402	1.7143	6.5558	3.2712	8.5157	6.8575	3.8168	8.7374	7.1145	3.6017	8.5707	6.6780	1.7866	7.1084	2.1078	7.4502	5.0046	3.5269	5.4668	1.4203	6.0060	5.8128
DNAJB12	10.0889	10.3533	9.8619	11.3065	10.0281	10.2233	9.8805	10.3556	10.0719	9.9465	10.3226	10.3196	10.3765	10.1643	10.2413	10.1397	10.2791	10.3575	11.3706	10.2778	10.1448	10.2158	10.1790	10.2237	10.1000	10.4551	10.1054	10.5407	9.9412	10.3331	10.2866	10.5531	10.1566	10.2504	9.5972	10.1722	10.2891	10.1428	10.2629	10.3073	9.9534	10.3665	9.9585	10.3799	10.5430	10.4382	10.2142	10.2537	10.1924
DNAJB11	10.0129	9.8555	10.0481	10.5933	9.9978	9.7123	11.2128	9.3558	10.2892	9.2302	10.2717	10.2234	10.2995	10.0050	9.3572	9.5329	10.0518	10.6344	10.1005	10.1545	9.8647	9.7455	9.7117	9.6939	9.5660	10.0819	10.0579	10.5309	9.7551	10.2881	9.3777	10.5765	10.8014	10.0522	9.7307	10.0169	10.0044	10.0854	10.3830	10.1698	9.9603	10.1270	9.4269	9.7845	10.1134	10.0067	10.1136	9.4850	10.0314
HOXA4	8.8187	7.2147	8.5945	8.8848	8.3310	8.0717	7.3973	7.5473	9.1007	9.4853	9.3702	8.2624	8.2640	7.0224	7.6194	8.7806	7.1083	9.3061	8.5855	6.3752	9.2278	8.9944	9.6101	6.7395	7.2366	9.2467	9.1769	8.7058	10.0125	8.5211	7.3624	8.9885	8.2643	8.2803	8.9023	10.2162	8.1100	8.7842	8.8101	7.1821	9.1365	8.5112	8.8416	8.3817	8.7444	6.3879	8.2609	8.8287	9.4676
HLA-DQB1	12.9912	8.3914	12.0351	13.5161	12.8164	12.6858	11.4498	8.5913	10.6263	12.7348	14.1786	11.3070	12.3879	10.6343	7.4585	13.2340	10.3180	12.5686	12.3663	10.3467	11.6237	11.7487	12.7067	8.0661	10.8628	12.3489	12.4591	12.3293	13.3372	12.9929	10.0091	12.8636	14.0490	13.0592	12.2825	12.5415	12.3523	14.0896	11.6872	10.7724	13.1224	11.3888	13.5125	12.5305	12.7039	11.6543	12.2644	11.0293	13.2679
MSMB	0.0000	0.0000	0.0000	0.0000	0.0000	0.0000	0.4379	0.0000	0.8068	0.8983	0.5300	0.7547	0.0000	0.4060	0.0000	0.0000	0.0000	0.4502	0.0000	0.0000	0.0000	0.0000	4.2636	0.0000	0.0000	0.0000	0.0000	0.0000	0.0000	1.1713	0.0000	0.5850	0.0000	0.0000	0.0000	0.0000	0.5144	0.0000	0.0000	0.0000	0.9669	0.0000	1.6611	1.2462	0.0000	0.0000	0.0000	1.1561	0.0000
UPF0639	1.2272	5.2797	2.0225	0.7859	0.6180	1.2156	0.0000	4.7402	0.0000	1.1991	0.5300	0.0000	0.0000	4.3801	4.5856	1.8983	2.0313	0.0000	1.1252	3.3908	0.6755	0.6129	0.0000	0.0000	0.6926	0.0000	0.0000	0.0000	1.8725	0.8756	3.1592	3.0875	0.7946	1.0338	0.0000	0.0000	2.1465	0.3085	0.8106	7.3076	0.9669	1.4088	0.8993	1.2462	1.7029	0.2971	0.8783	1.7895	0.0000
DNAJB14	9.0433	8.9218	8.0851	7.0132	9.0324	8.6957	7.0736	9.0191	9.2934	8.7083	7.8457	8.8587	7.3421	9.0935	9.0806	9.3061	8.7232	8.2850	8.7196	8.6734	8.9440	8.5677	9.2366	9.0226	9.3135	7.9826	9.0082	7.6434	9.2321	8.6043	8.8780	8.1059	8.5504	9.3341	8.8016	8.5474	8.7889	8.9292	8.7238	8.1743	8.7502	9.0550	8.9761	9.1006	8.6729	9.0348	8.5009	9.0361	9.2911
RNF138	9.1940	8.6087	8.2368	7.5754	8.7538	8.5435	9.9836	8.2245	9.2769	9.0025	8.4868	7.9446	8.4686	8.8461	8.6226	9.1734	8.8456	8.7744	8.7115	8.6450	8.6425	8.5372	9.5740	9.0286	9.2875	8.8412	9.4232	8.7342	9.2467	8.7541	8.5140	8.8122	8.8789	9.3858	8.7463	8.7371	9.0490	8.4162	9.2934	8.3498	8.5294	8.9160	8.9524	9.0677	8.8782	7.8131	8.8648	9.5807	8.9698
HOXA3	7.2573	7.3737	8.4540	8.0477	6.0725	6.6840	7.9919	7.8177	6.7520	8.5072	8.5599	9.1322	6.8121	7.2178	7.7917	7.1361	7.0892	8.9871	8.5135	7.2700	7.1369	7.5204	6.5241	5.3854	6.2454	7.9670	7.1116	8.5604	9.0129	7.9279	7.8041	9.1409	8.5949	6.3091	6.5822	8.5623	7.4753	7.1508	7.2565	6.8599	9.4973	8.1266	8.4691	7.4609	6.8206	6.9810	9.1573	6.9381	7.3086
ENOSF1	10.6016	10.2184	9.8656	9.3066	9.6896	9.8208	6.1459	9.9557	8.5073	10.6308	10.9176	9.5343	9.6489	9.7032	9.3870	10.2848	8.9565	10.2664	8.5111	10.3252	9.5676	8.8041	9.5882	6.1085	8.0995	10.3311	8.3751	10.3544	10.5544	8.6566	8.9280	9.7900	9.0700	9.8424	10.6305	9.9905	9.5713	9.5230	8.4248	10.0538	8.8837	8.8919	10.7330	10.1528	9.9475	10.1257	9.0933	10.0101	10.1815
HOXA2	3.4376	4.9123	6.1169	4.6379	2.0731	4.8062	6.6328	4.5771	4.8253	4.8183	4.3281	4.9653	2.4958	4.4675	5.7617	3.0644	4.4770	5.4544	4.5512	3.7166	3.4793	3.6604	0.0000	3.1126	3.0694	5.8478	4.5109	3.2907	4.5966	4.8141	5.0326	5.6147	5.9189	2.7002	5.0227	3.5088	4.3112	3.1865	5.0787	3.3487	4.3625	6.6303	5.6773	3.0563	3.1529	3.0161	6.4554	2.7067	2.4940
CISD2	9.7921	9.5631	9.9397	10.5148	9.4557	9.8398	9.1097	9.4946	10.0030	9.7779	10.2738	9.8625	9.7924	9.3428	9.1032	10.0389	9.0043	10.3783	10.4588	9.6363	9.4451	9.9485	9.8572	8.8305	8.7805	9.8145	10.0428	10.2983	10.4752	10.0263	8.8725	10.5943	10.1929	9.8419	10.0275	10.5832	9.4874	10.0090	9.4297	9.4177	9.7178	9.0728	9.5019	10.2537	10.0194	10.1166	9.2791	10.1846	9.9122
CISD3	9.4497	10.1612	10.2922	10.3638	9.0202	9.5347	9.8064	10.2063	9.8055	9.7053	10.0800	9.2760	9.9717	9.5814	9.7460	9.1560	9.4530	9.7751	10.2150	9.6213	9.3912	9.8951	9.9277	9.0235	8.6681	10.3625	8.5092	10.5985	9.7820	9.6867	9.7371	10.6227	9.7301	9.5844	10.1947	10.0941	9.7989	9.1424	9.0358	9.0937	9.3892	9.0541	9.7731	9.8310	9.4840	9.7816	9.4035	9.8619	9.8514
CISD1	9.3455	9.9209	9.4913	10.2610	8.9222	9.7855	9.1785	10.0131	9.4266	9.4358	9.9518	9.8529	9.3315	9.6293	9.8894	9.2348	9.2759	9.8197	10.9377	9.6071	8.7465	10.0230	9.2860	8.9113	8.6919	9.8232	9.8547	10.4887	9.9159	9.9758	9.4649	11.4189	9.5597	9.6203	9.4525	9.9904	9.9099	10.0666	9.0515	10.8534	8.8535	9.6137	9.9094	9.5987	9.2527	11.5501	10.0136	9.4010	9.6753
CLNS1A	9.8022	9.6604	10.0207	10.4012	9.9303	9.9922	10.8608	9.8744	10.3509	10.2840	10.0827	10.5010	10.2140	9.8245	10.0429	9.9719	10.0363	10.4416	9.9740	9.8099	9.9890	10.0179	10.3659	10.1246	10.3982	9.8684	10.2449	10.3882	10.1722	9.9271	9.6819	10.4762	10.7444	10.2457	10.2486	10.0388	10.2852	10.0230	10.2861	10.6430	10.6842	10.1466	10.1253	9.9683	10.1715	10.7406	10.0247	9.9970	10.4475
HOXA1	4.5996	4.7265	4.4880	4.8338	4.1133	5.0094	6.7420	4.0460	4.9703	4.0107	5.3866	6.9221	4.7291	5.0660	4.6053	3.2412	4.7949	6.5826	5.9504	5.3524	4.4332	4.7514	2.3790	4.0267	2.9011	4.0687	6.1692	6.4734	5.6343	6.0469	4.3556	5.0875	5.5854	4.1072	4.1525	3.8051	3.6017	4.4578	5.8465	5.2384	5.2567	5.3478	4.5541	5.0650	3.7847	3.4677	5.0379	2.7067	3.7393
FLJ44635	4.2726	4.1190	4.1982	5.3515	4.4139	4.2265	5.8952	4.3358	4.6426	4.4129	3.8836	5.0275	5.9384	4.1353	3.4412	3.3988	4.5208	3.3441	4.5144	4.3204	4.8465	5.2697	5.5178	3.9608	4.0892	4.7320	4.9611	5.3411	4.7874	5.1890	3.6484	4.9542	4.3025	3.4870	5.2629	3.8051	3.7922	3.5516	5.2312	3.9153	3.9816	6.1483	3.8488	4.3040	4.7914	4.6708	4.2810	4.1363	4.1996
R3HDML	0.0000	0.4477	0.5950	0.0000	0.0000	0.0000	0.0000	1.1539	0.0000	0.0000	0.0000	0.0000	0.0000	0.0000	0.0000	0.0000	0.0000	0.0000	0.0000	0.0000	0.0000	0.0000	0.0000	0.4482	0.0000	0.0000	0.0000	0.0000	0.0000	0.5032	0.4442	0.0000	0.0000	0.0000	0.0000	0.0000	0.0000	0.0000	0.0000	0.0000	0.9669	0.0000	0.0000	0.0000	0.0000	0.2971	0.5050	0.0000	0.4710
TSHZ2	6.0306	5.9573	5.4555	5.9333	5.6797	6.7279	8.1959	5.1747	6.9354	6.1581	3.3041	4.0108	7.6435	5.8547	5.4722	7.0196	7.4647	2.3300	5.0907	5.9120	7.4170	6.5890	5.9026	5.7204	7.0027	4.6087	4.7030	4.3094	4.6191	5.7327	8.0979	4.6147	6.3670	4.8458	6.7574	4.4864	5.4823	6.3666	6.8991	2.8329	6.5036	7.7670	5.5094	4.8530	5.7450	4.4917	6.5996	5.1948	5.6670
TSHZ3	7.2102	7.7431	7.3561	6.4095	8.1543	7.5766	10.8967	7.0046	7.8450	7.2082	6.7184	6.2850	7.9980	8.0474	6.8172	7.5366	8.6450	6.4070	6.2482	7.4624	8.5141	7.7752	7.1755	7.6998	7.6683	7.1546	7.5646	4.8699	6.4228	8.3006	8.2712	7.6221	8.0118	7.3587	7.4611	7.0872	7.3445	7.4726	8.8646	8.2430	7.6816	8.7814	7.3428	7.1531	7.9737	5.9396	8.9208	7.4139	6.6637
EIF4E1B	0.0000	0.0000	0.0000	0.7859	0.0000	0.0000	0.0000	0.0000	0.0000	0.5180	0.0000	0.0000	0.0000	0.7224	0.0000	0.0000	0.0000	0.0000	0.0000	0.0000	0.0000	1.0416	0.0000	0.0000	0.0000	0.0000	0.0000	0.0000	0.0000	0.0000	1.0578	0.5850	0.4513	0.3355	0.0000	0.0000	0.0000	0.0000	0.0000	0.0000	0.0000	0.0000	0.0000	0.0000	0.0000	0.0000	0.0000	0.0000	0.0000
MRC2	9.5408	9.7994	9.1872	9.2664	10.3203	9.2194	14.4147	9.8491	10.8061	9.5138	9.9237	8.6124	10.5771	10.3084	10.5117	9.8612	11.7019	9.4209	8.3534	10.6627	10.7555	10.3453	9.3243	10.2029	9.3884	8.7383	9.0630	8.5936	8.7744	10.5186	12.0225	10.3542	10.0138	10.3123	9.2194	8.2543	10.9553	9.9835	10.2188	7.6355	10.9118	11.2306	10.4479	8.5513	9.4540	8.2073	11.9774	8.7699	9.5078
FOXS1	5.2002	4.3425	6.0847	6.8507	6.5632	7.0172	7.9092	5.6789	8.4551	7.7757	6.0785	4.1289	7.8786	4.9645	5.4289	6.4507	7.7487	6.9027	4.6563	5.7687	8.2182	8.6191	5.1705	8.4852	6.6109	7.2862	6.2329	5.7131	4.9560	7.7877	6.8673	8.2408	6.7385	6.4626	4.3736	5.9082	6.4730	5.7653	7.9623	7.6221	7.5700	6.8939	6.8038	5.3823	5.7947	3.6096	8.8374	7.2778	5.1283
PABPC1P2	0.0000	0.0000	0.0000	0.0000	0.3418	0.0000	0.4379	0.0000	0.0000	0.8983	0.9166	0.7547	0.0000	0.0000	0.4100	1.6700	0.0000	0.0000	0.0000	0.0000	0.3770	0.0000	0.0000	0.0000	0.0000	0.0000	0.0000	0.0000	1.7143	0.5032	0.0000	1.5850	1.5041	0.0000	0.0000	0.4054	0.5144	0.0000	0.4614	0.0000	0.0000	1.1643	0.8993	0.5434	0.8089	0.9372	0.8783	1.1561	0.0000
ZNF581	7.8167	7.3544	8.5455	9.0993	7.8394	8.1543	9.2194	7.8724	9.2371	9.1998	8.9934	9.3115	9.5781	7.6193	7.7852	8.2802	7.7272	9.3132	8.4245	8.1563	8.5185	9.5134	8.6916	8.1865	8.4484	8.8548	9.2171	9.2624	8.6705	8.1603	7.7349	8.9524	9.0182	8.8774	8.9576	8.3972	9.2451	8.1233	8.5610	7.8837	9.3394	8.5840	8.8668	8.1597	9.1118	7.9028	8.5636	9.2621	8.9951
IGLL1	0.9215	1.0647	1.0150	0.0000	0.0000	0.0000	0.0000	0.0000	0.8068	1.1991	0.5300	0.0000	0.0000	0.0000	0.0000	0.0000	0.0000	0.0000	0.0000	0.0000	0.0000	0.0000	0.0000	0.0000	0.0000	0.6268	0.0000	1.1732	0.0000	0.0000	0.0000	0.5850	1.3040	0.0000	0.0000	0.0000	0.5144	0.0000	0.4614	0.0000	0.0000	0.4996	1.4490	0.0000	0.0000	1.5006	1.4203	0.6909	0.4710
MCOLN1	8.9936	8.4466	8.8436	9.4359	8.9898	8.7987	8.5362	8.4933	8.8277	8.5952	9.3152	9.3068	9.3106	8.4633	8.7315	8.9608	8.4251	9.3968	9.8567	8.7581	8.4951	8.7039	8.3882	8.1048	8.3571	8.9243	9.3181	8.2808	8.6488	9.1942	9.0110	8.7364	9.2595	9.0418	8.2054	9.0010	8.6404	8.6575	9.3234	8.9646	8.8295	9.0278	8.7585	8.7173	8.6202	9.2066	8.6086	8.6798	9.1115
ZNF582	5.3500	6.2948	4.1982	4.4595	4.6626	5.5713	5.7974	6.2506	5.8380	5.0429	5.5182	5.3282	5.5845	6.4232	6.1700	5.1665	6.3264	5.5363	3.8665	6.1310	5.5541	4.8340	4.8585	5.5514	6.0036	5.1846	4.5685	3.5445	4.7266	4.8973	5.8393	4.9069	4.3552	4.3673	4.6353	4.6065	4.3112	4.4261	5.7886	6.4590	5.1637	5.8293	4.8421	4.4318	5.2981	3.0563	5.5705	5.6655	5.6559
TIPARP	11.1085	9.7170	9.4476	12.1547	10.3829	10.0346	8.4700	8.6700	9.3486	9.0072	10.4940	9.5836	10.2975	10.8753	10.8857	13.9636	11.3124	9.8569	14.4757	9.2094	8.5626	8.9858	11.5316	9.9174	12.1754	9.0059	10.4865	11.6937	9.3094	9.4289	11.3099	10.2574	9.2724	14.8288	13.2740	9.7440	9.6094	12.9673	11.4615	7.7341	10.0908	9.6843	9.6141	9.7634	9.2509	10.9248	9.5365	12.0202	11.2171
ZNF584	7.2058	7.3578	8.0959	6.8325	7.4646	7.6258	7.3987	7.6192	7.5252	6.9301	7.4548	8.0230	8.0431	7.5953	7.7011	7.0013	7.6313	7.9381	6.9662	7.5321	7.6895	7.5369	7.5810	7.8912	8.0144	7.0811	7.4040	6.9172	7.0212	7.6325	7.4556	7.7142	7.5738	7.6114	7.5202	7.6915	8.0886	7.0506	7.6467	7.8266	7.5370	7.5356	7.2434	7.5340	7.5649	7.3173	7.3615	7.4849	7.4523
ZNF587	9.0612	8.9476	8.0851	8.1846	8.6366	9.5720	7.6528	8.7005	7.1985	9.3604	8.8399	9.8614	7.7031	8.8685	8.4571	9.5970	8.8181	8.6911	8.4795	8.6471	8.4629	7.9636	7.8391	8.3764	9.1908	8.2650	9.0631	7.9983	9.3419	7.7129	9.0334	8.7084	9.4551	9.2518	9.0349	8.3496	9.5751	8.9700	8.1072	9.3368	9.1050	8.7725	8.8053	9.0798	8.3178	9.0712	9.6037	8.7876	8.6284
HAPLN4	4.1563	4.0340	3.8977	3.8892	4.6589	6.8406	3.1948	2.0064	1.3212	2.3157	5.8048	3.5829	4.9212	2.4382	0.0000	6.4781	2.9300	4.5433	2.7631	2.7997	2.9201	4.4072	0.0000	2.7715	2.4702	5.4790	3.5610	6.4929	5.2358	4.5299	1.2883	5.3834	2.3708	6.4073	3.1250	3.6708	3.4402	2.6319	0.0000	1.7866	3.8493	1.9622	2.9046	3.5690	2.2021	6.5332	6.1417	3.1316	3.5228
ZNF589	7.4723	7.8562	6.6145	8.1283	6.7646	7.6122	7.2077	7.8045	6.9041	8.1026	7.7085	8.9557	6.9606	7.4740	8.3651	8.2534	8.1516	7.4264	6.7537	7.4151	7.4470	7.1952	6.6094	7.5139	8.4616	7.0869	6.8583	6.3895	7.7203	6.9654	8.2475	7.6073	8.4524	7.1801	7.4968	7.1413	8.0140	7.0763	7.6467	7.3131	7.7757	7.5831	7.5468	6.9440	6.8206	7.6220	7.8044	7.9680	7.5297
U2AF2	10.8494	10.8621	11.5500	11.0708	11.1872	10.8210	11.7616	10.9734	10.9210	10.9912	11.2799	10.7429	11.5637	10.8422	11.4874	10.9755	10.9860	11.7804	11.0684	10.9730	11.1674	11.0362	10.8443	10.8382	11.1851	11.2526	11.2068	11.0189	11.1872	11.1826	11.2347	11.4239	11.4481	10.7337	11.3842	11.3798	11.4657	10.8841	10.9945	11.7018	11.2434	11.1536	11.0761	10.8524	11.2328	11.0593	11.2842	10.9581	10.9511
THSD1	7.2741	6.6593	6.9954	5.9503	7.6811	8.0057	7.0887	6.2506	8.4505	7.2941	6.6815	4.0710	8.3935	6.5882	6.2901	6.5961	7.5570	6.8759	5.7592	6.3880	8.8713	7.5775	6.1360	7.0419	7.5066	8.6744	7.3102	4.0055	6.6197	7.5863	6.7753	6.4594	6.7135	6.6991	7.2146	7.5108	6.4306	6.8975	8.9528	7.0045	7.1430	8.6759	7.0823	7.0523	8.5853	5.5815	8.9406	7.0155	7.1011
SGK494	5.9598	8.8160	5.7572	5.1006	7.1404	7.1587	4.5881	8.7044	6.4018	6.1405	5.9071	5.5133	4.1555	6.8785	4.0109	7.9511	4.6248	5.5589	3.0158	6.0256	5.1432	6.1032	4.2636	2.5199	3.6857	6.7208	3.4250	8.3010	8.1060	5.7773	6.8358	5.5236	6.3840	6.0601	5.3592	7.6732	6.9561	5.2384	4.7351	4.8667	5.9188	4.5703	5.5861	6.5022	4.4754	6.3348	5.7721	5.4391	6.2895
TMEM115	9.3691	10.2011	10.3934	9.7840	9.8418	9.3694	11.1431	10.1381	9.8776	9.6316	10.1246	9.9563	10.5777	9.9176	10.1590	9.3812	10.2143	10.0529	9.4974	10.3480	9.8277	10.4112	9.8263	10.2193	10.2241	10.4439	8.9978	10.2124	9.3189	10.0315	10.2622	10.3955	9.6912	9.4956	9.5532	9.6482	9.7998	9.4156	9.7156	10.7648	9.3987	9.7102	9.6882	9.4339	9.7726	9.3636	9.6867	9.8132	9.1937
ZFP161	8.5376	8.3694	8.6148	8.2362	8.1557	8.8021	8.1959	8.7170	9.0961	8.9988	8.7563	8.3582	8.4376	8.3269	8.4202	8.8337	8.4522	9.1184	8.3534	8.3651	9.1574	8.7347	8.2154	8.7436	8.9554	8.3529	8.7973	8.4612	9.1725	8.7202	8.5040	8.7211	8.5990	8.7444	9.0195	8.6324	8.2857	8.6481	8.9207	8.1434	8.6645	8.6642	9.1255	8.4921	8.1635	8.5381	8.7985	8.7820	9.0778
RELA	10.7386	10.5242	11.1546	10.8927	11.4034	10.9366	11.4546	10.4086	10.7641	10.7632	10.9818	10.8151	11.2018	10.7238	10.7373	10.7895	10.9106	10.9795	10.6987	10.7766	11.0129	11.3204	11.7095	11.1855	10.9878	11.4349	11.0190	10.6302	10.6618	11.0596	10.7855	11.2533	10.9182	10.7728	10.4313	11.0852	11.4999	10.8226	10.8136	11.1244	10.7656	10.9833	10.9869	10.9600	11.3676	10.1559	11.0920	11.1073	10.9353
?|26823	0.5331	0.0000	0.0000	1.6656	0.0000	0.6126	0.7734	0.0000	0.0000	2.0086	1.2213	1.6144	0.0000	0.4060	0.4100	0.8626	0.0000	1.3015	0.0000	0.0000	0.9228	0.0000	0.0000	0.0000	0.0000	0.0000	0.9468	0.7027	0.8160	0.5032	0.0000	1.0000	1.9776	0.3355	0.6680	0.4054	1.1924	0.3085	0.0000	0.6893	1.5407	0.4996	0.8993	0.9372	0.0000	1.7168	0.8783	1.1561	0.8255
LPAR6	10.2384	8.7544	8.7830	10.7077	9.7454	10.5597	9.0789	8.4213	10.5080	10.5823	10.7590	8.8715	10.4423	9.2002	8.1449	9.6074	9.1165	10.2106	9.5162	9.1634	9.5991	8.9933	8.5288	9.4832	9.2710	10.8827	10.1181	11.2532	9.9227	9.1839	8.5422	10.5751	10.9807	8.7479	10.2388	8.6301	9.6791	9.2173	10.6101	8.1465	10.3038	10.3242	10.2152	9.9377	10.1911	10.4545	10.4946	9.7702	9.5389
LSM12	9.2827	9.5838	9.7355	10.3794	9.5259	9.6324	10.8013	9.5229	9.1879	9.2457	9.7569	9.6943	9.5268	9.7664	9.2319	9.1178	9.4885	9.9966	9.5197	9.8208	9.2005	9.2877	9.4040	9.3646	8.6326	9.4805	9.8561	9.5585	9.0711	9.7991	9.2235	9.9571	9.4267	9.3739	8.7825	9.3656	9.9905	9.3085	9.7514	9.8267	9.1056	9.3757	9.1064	9.5308	9.8990	9.1595	9.5786	9.6139	9.5947
PSD	3.4376	4.0573	2.3459	3.4775	3.2562	4.3810	8.6399	3.5881	3.3208	3.6626	3.5965	4.3394	3.6555	4.3574	4.8051	4.0486	4.1266	3.7884	2.9064	4.0825	4.6884	3.8310	1.9264	4.0586	5.3042	3.3576	5.2694	3.1950	2.0150	4.8973	5.3711	5.2668	3.9028	3.2692	2.2714	2.1919	4.2797	3.2238	3.0289	4.4069	5.3609	4.7137	4.5541	1.9047	2.7310	3.8799	5.3362	3.5917	2.9909
UXS1	9.7619	10.5001	9.7897	9.6184	10.4865	10.2580	10.1909	11.0356	9.9640	10.0365	9.8156	10.8585	9.7743	10.5633	12.0134	9.6541	10.7297	10.1080	10.8238	10.7361	10.4774	10.2712	9.7356	10.8728	10.7599	9.8490	9.9838	9.4947	9.6409	10.4702	11.3285	9.8210	10.3858	10.0991	10.0041	10.2800	9.8781	10.0544	9.9237	9.4610	10.0278	10.2230	9.7988	9.7763	10.2701	10.5673	9.9684	9.9085	9.7202
CAMKK2	10.5043	10.1521	10.2867	10.7477	10.6226	10.6760	10.4399	10.1788	10.6944	10.5478	10.5489	10.2234	10.5081	10.0119	9.7542	10.5005	10.4934	10.1421	9.8548	10.0332	10.7096	10.7313	10.0333	10.5587	10.2561	10.5398	10.5197	10.7528	10.3450	10.1956	10.1861	11.4221	10.9111	10.5506	10.3704	9.9560	10.4356	10.4271	10.4307	10.1660	10.9492	10.2492	10.9640	10.6977	10.0524	10.8099	10.7603	10.1279	10.4673
CAMKK1	7.7610	6.6010	7.7440	8.1095	7.7967	8.7867	8.4035	6.6706	7.4592	8.7739	7.8760	8.7338	7.4272	6.8865	7.3376	8.7457	7.4870	8.0137	7.7706	6.9137	8.8083	7.4035	8.1529	7.6351	7.7029	8.5709	7.2674	6.7590	8.9037	7.9813	7.0154	7.0768	8.4524	9.0525	8.7670	8.3521	8.2208	8.8284	8.3043	7.3676	7.7913	7.8828	7.7804	8.0863	7.2669	7.4647	8.4448	9.2271	7.4523
P2RX2	0.0000	0.4477	0.0000	0.0000	0.0000	0.0000	0.4379	1.1539	0.0000	0.0000	0.0000	0.0000	0.0000	1.2016	3.3511	0.0000	2.1475	0.0000	0.0000	2.4738	0.3770	0.0000	0.0000	0.0000	0.0000	0.0000	0.0000	0.0000	0.0000	0.0000	1.9578	0.0000	0.7946	0.0000	0.3724	0.0000	1.1924	0.0000	0.4614	1.1538	0.5630	0.0000	0.0000	0.9372	0.0000	0.0000	0.0000	0.0000	0.0000
HOXA9	3.8491	9.2871	8.7830	8.4955	7.0588	8.5332	7.1656	9.4269	8.4551	9.2135	8.9744	10.2217	7.5794	9.2664	8.8044	8.2827	8.4394	9.0543	9.6810	9.0829	7.9133	8.9569	7.7917	7.3971	5.7953	8.0224	8.1681	3.7603	9.8976	9.0709	8.4736	9.3498	8.0443	8.0105	8.2339	9.6587	5.2583	7.0454	7.0948	9.4660	8.9680	8.4657	9.0019	8.2339	8.0370	6.8268	8.5323	7.9502	8.9742
LOC84856	7.5773	8.9207	8.6445	8.7276	6.2603	8.5020	6.9425	8.6902	7.1637	8.1560	7.3009	5.9740	8.1647	9.0241	6.3319	6.6829	8.2427	7.9722	8.9729	8.0004	7.6791	6.7323	7.4015	7.7713	7.8962	8.4815	7.5995	8.3820	7.7739	7.7093	5.8573	9.0279	7.7515	9.0674	8.7314	6.0134	8.9146	8.4232	7.9882	4.0279	8.9247	8.1414	9.2143	7.7729	7.7170	7.8306	6.9470	7.3877	7.6483
OR8U1	0.0000	0.0000	0.0000	0.0000	0.0000	0.0000	0.0000	0.0000	0.0000	0.0000	0.0000	0.0000	0.0000	0.0000	0.0000	0.0000	0.0000	0.0000	0.0000	0.0000	0.0000	0.0000	0.0000	0.0000	0.0000	0.0000	0.0000	0.0000	0.0000	0.0000	0.0000	0.0000	0.0000	0.0000	0.0000	0.0000	0.0000	0.0000	0.0000	0.0000	0.0000	0.0000	0.0000	0.0000	0.0000	0.0000	0.0000	0.0000	0.0000
LPAR5	7.2947	5.7388	6.1275	8.3137	7.2227	6.0458	7.1833	4.9454	7.6966	6.2913	8.8129	7.7138	8.7664	5.2982	3.2550	7.7959	5.3863	6.8349	5.7748	6.0424	6.3822	6.8362	5.9026	5.4826	6.1232	6.4060	7.3311	7.3479	7.6619	6.5749	4.5233	7.5812	8.2636	6.2996	6.0136	5.3196	6.5074	7.9580	8.5677	5.2845	8.3658	8.0339	7.9261	6.9758	7.3323	6.7024	6.6666	6.7116	8.1201
ZP3	6.7644	6.0124	6.1401	6.8505	6.3222	7.5645	6.8070	5.2420	5.8883	7.4483	7.7145	7.5272	6.1417	4.9172	5.8336	7.0375	5.2552	8.7714	8.3205	5.0891	6.2581	8.6711	7.9994	5.2757	6.6183	6.8420	7.4764	8.8871	6.8670	6.2779	4.8901	9.2270	7.9195	7.1557	7.0248	8.3113	7.1044	7.1552	6.8611	6.1462	9.6297	6.3930	7.2861	5.2147	7.1135	6.9992	7.5069	7.3930	8.0502
LOC441046	4.3379	3.9252	3.1965	4.1421	4.7222	5.6031	2.5765	4.2763	3.7403	4.0860	3.8836	4.6470	1.4542	4.5297	4.9806	3.8984	3.8460	5.7769	3.6115	3.8364	3.7271	0.6129	4.5052	5.0147	4.2142	2.6874	3.4250	2.5899	3.3931	3.5671	4.9842	3.1699	3.0611	5.9726	2.5138	3.0247	1.1924	2.9399	3.6215	5.7129	3.1106	3.1476	2.4129	3.5823	4.5348	4.2702	3.6225	4.2337	3.7393
ZP2	0.0000	2.0960	0.0000	0.0000	0.6180	0.3386	0.0000	0.8613	1.0868	0.0000	0.0000	0.0000	0.0000	0.7224	2.1001	0.3480	0.4256	0.0000	0.0000	1.0967	0.0000	0.0000	0.0000	0.0000	0.0000	0.0000	0.0000	0.0000	0.0000	0.0000	1.4870	0.0000	0.0000	0.0000	0.0000	0.0000	0.0000	0.3085	0.0000	0.6893	0.0000	0.4996	0.8993	0.0000	0.0000	0.0000	0.0000	0.6909	0.0000
TMEM123	12.9364	12.1210	12.3252	12.2063	12.3485	13.1087	12.6367	12.0256	13.3552	12.7808	12.3572	12.2969	12.8962	12.6742	12.7162	13.1055	12.6305	12.6391	13.3221	12.5392	12.2715	13.7373	13.1364	13.5114	13.1835	12.7165	13.7461	11.9853	12.4458	12.6631	12.3797	13.0761	12.6565	13.2702	13.0146	12.3352	12.7891	13.0625	12.9253	11.9214	12.2914	12.6629	12.9063	13.1572	12.7477	13.6637	12.6141	12.7190	12.9819
MTRF1L	8.3781	8.7785	8.1997	8.3005	8.3407	9.0548	8.9729	8.7001	8.4334	8.4171	7.8568	8.5423	8.1993	8.6464	8.2592	7.9879	8.6500	7.1681	8.2480	8.5013	8.5034	8.1851	8.7420	8.1720	8.2805	8.6076	8.5555	8.0441	7.6511	8.6797	8.1898	8.3509	7.8898	8.6298	7.7800	8.5336	8.2777	8.4061	8.4545	8.3389	8.2117	8.6524	7.9002	8.2770	8.4874	8.1080	8.3571	8.4175	8.1498
MYO1H	1.2272	1.0647	1.0150	2.2082	1.9784	2.5262	0.7734	1.6050	2.7269	1.8447	1.6867	2.8451	3.0943	1.8479	1.2109	2.3481	0.7537	1.9744	0.6697	0.4643	2.6031	2.3879	0.0000	1.2970	1.6584	2.8044	0.5497	1.5274	1.7143	1.8092	1.8173	3.0000	3.7536	2.1388	2.4375	0.7215	2.5142	2.1939	1.8633	6.5561	3.0286	1.6177	2.1571	1.9047	1.3241	1.1000	3.5725	2.5641	1.3473
MYO1G	8.8859	5.1228	7.0795	9.6104	8.3783	7.4361	6.9996	5.3583	7.7996	7.5812	9.2442	8.1952	8.0899	6.3956	3.1521	8.6887	6.9319	7.1607	9.9126	7.3528	7.8154	6.8887	7.6581	5.6064	6.8377	7.2297	9.4124	8.2365	8.7234	8.8075	6.5825	8.6073	10.2282	7.2758	8.8604	6.6848	8.4608	8.3053	8.3879	4.1819	8.5107	8.2688	8.6337	8.6499	7.4854	7.5984	8.4959	7.4345	9.0675
MYO1F	10.0806	6.8212	8.6129	10.6168	9.4151	8.6575	8.6565	6.5872	9.2118	8.8501	10.6022	9.5746	9.6744	7.0007	4.5657	10.0630	7.8679	8.5447	9.1149	8.4583	8.7404	8.4127	8.1670	7.5480	7.9349	9.0570	9.7644	9.4410	9.7487	9.5994	8.2198	9.3805	10.7164	8.4918	8.8271	7.9366	9.6064	9.9664	9.7973	6.6023	9.8975	9.7613	10.0318	9.6958	9.1342	9.3626	9.2927	8.8158	10.0568
MYO1E	10.5511	11.2232	10.5632	10.5879	10.7141	10.5620	10.7591	10.9345	10.5261	10.3566	10.2608	11.5446	10.9577	11.3451	10.8740	10.4777	11.3921	10.1731	11.3731	10.8715	11.1434	10.9829	10.2092	11.9026	11.5372	10.5330	10.3634	8.8525	10.1521	11.3128	10.7102	10.6312	10.6667	10.9062	10.4639	10.5141	10.7485	11.2497	11.4656	10.2798	10.3281	11.1151	10.9125	10.1016	11.0471	12.2457	11.2762	10.2545	10.1430
MYO1D	9.8686	11.5717	10.3869	9.9484	11.4372	11.0030	11.7458	11.3221	11.5447	10.6832	10.3060	11.9871	10.5578	11.8696	11.1394	10.8307	12.3438	10.5761	11.1666	11.5861	11.7586	11.7463	10.3992	11.9838	11.5053	10.5592	11.1730	9.6783	9.1573	11.3518	11.6409	10.6715	10.3691	10.5852	10.1292	10.5009	10.2757	11.2991	11.7637	11.4386	11.0357	11.5039	10.5951	10.2214	10.7103	10.0793	11.9187	10.5646	9.8865
MYO1C	12.6140	12.4965	12.7130	12.6618	12.6827	12.8225	12.4900	12.3260	12.7483	12.3614	12.5566	12.4353	12.4643	12.4990	12.7281	12.5336	13.1137	12.6512	12.9071	12.7915	13.1049	12.9404	12.5204	13.2761	12.5235	12.8434	11.9222	13.1594	12.3935	12.5579	12.8084	12.7409	12.2552	12.4162	12.5576	12.5182	12.5491	12.7027	12.7313	12.2562	12.1709	12.8974	12.1267	12.7816	12.8305	12.6797	12.8270	12.5366	12.0276
MYO1B	11.3119	11.7455	11.1420	10.5297	11.8618	11.7535	12.1649	11.0996	11.6670	12.0599	10.7460	10.2914	11.2320	11.9476	11.1252	11.2955	11.7612	10.8273	10.8407	11.3846	12.9332	11.0781	11.4886	11.9693	12.3344	10.8651	11.5306	9.7473	10.9804	12.6943	11.0659	10.6092	10.9780	11.7445	11.8587	11.3227	11.7535	11.9284	12.5382	11.0227	11.4357	12.5179	11.4498	11.1183	11.5873	10.6456	12.7008	11.9328	10.8309
MYO1A	3.1043	1.2961	1.3399	3.0429	3.2960	0.0000	1.2742	0.8613	1.3212	1.6598	2.1861	2.3572	1.1111	0.4060	0.0000	1.2412	1.0209	2.6151	3.6115	0.8148	1.1338	0.0000	0.0000	0.0000	0.6926	1.8956	1.2579	2.7329	1.8725	1.1713	1.0578	5.0224	6.9504	1.6298	1.3059	0.7215	2.4018	1.2810	1.5284	1.1538	6.3601	1.1643	1.4490	0.9372	2.0027	4.6965	3.5208	1.7895	2.3915
GRN	12.7116	12.2228	13.0162	13.4379	12.9022	12.0224	13.8239	12.3912	13.1333	12.1723	13.4007	12.9908	13.0532	12.5180	12.6984	12.7242	12.6131	13.2676	13.3402	13.1246	12.8226	12.4462	12.5265	12.9671	12.5283	12.8956	12.9448	12.0219	12.6262	13.2263	12.9036	12.5401	12.9840	12.7154	12.0483	12.5899	12.5130	13.0108	13.6386	11.8427	13.0570	13.1271	12.9089	12.3451	13.2205	12.6817	12.6760	12.7048	13.0723
LCN6	1.2272	0.0000	0.5950	1.2918	0.3418	1.5117	0.4379	0.6523	0.0000	1.4478	0.5300	0.0000	1.1111	0.0000	0.0000	0.6282	2.3859	0.0000	0.0000	0.0000	0.3770	0.0000	2.8684	1.4720	1.6584	1.0623	0.0000	0.0000	0.0000	0.0000	1.7446	1.3219	1.0717	0.3355	0.9133	0.0000	0.0000	0.0000	1.8633	0.0000	0.0000	0.8700	0.8993	1.7168	0.8089	0.2971	0.5050	1.1561	0.8255
LOC100128640	4.4003	5.1673	5.7017	5.9333	4.6777	4.2667	3.1948	5.5838	4.5534	5.3936	4.2959	5.4237	4.6646	5.7714	6.1962	5.2516	5.0847	7.6161	5.3425	4.8048	5.2029	4.9121	5.1705	5.9588	5.9253	5.5788	4.6771	4.3979	6.0938	4.0757	5.7931	4.2479	3.8669	5.5411	5.6489	5.3313	4.7847	4.7151	5.0128	5.7626	4.8180	5.2725	5.5365	4.3370	5.3254	5.6155	4.7315	4.8400	5.0295
RPL36AL	11.9814	10.9702	11.7021	12.5295	11.1561	11.2961	11.5854	11.2206	12.0347	11.7931	11.8633	11.2669	11.5462	11.1137	10.9679	11.8596	11.7905	12.7109	10.4133	11.2856	11.7075	11.3989	12.3501	11.5133	11.9164	11.9604	11.3534	10.7015	11.4650	11.3630	10.7760	11.6540	11.3737	11.2520	12.3241	12.0557	12.0133	10.8968	11.6000	12.2978	11.4958	11.6688	11.4453	11.5122	12.1691	10.8358	11.4102	11.9608	12.2317
RAET1G	3.3133	2.4241	3.7280	3.5372	3.3347	3.7475	4.8763	2.3459	4.4319	3.4326	3.3041	1.6144	4.7845	3.2402	4.9924	3.6388	3.6231	3.2808	3.3855	2.8224	4.6023	4.0311	4.0362	3.9941	4.7950	4.8456	2.6093	1.8116	3.3931	3.2247	4.7910	2.9449	2.2243	3.4446	4.2451	4.0788	2.8070	3.7435	3.7483	2.7032	2.1181	4.1671	3.7127	3.4067	3.9692	2.6785	3.1545	4.6053	4.1690
KIAA0391	9.5751	9.5974	9.7773	8.9373	9.2998	9.3383	9.7232	9.8311	9.7844	9.1155	9.5393	8.9313	8.6956	9.5877	9.4456	9.5975	9.0675	9.2796	9.3807	9.5979	9.0638	8.6430	9.3950	9.4016	9.1542	8.9191	9.8359	8.3202	9.6341	9.3665	9.3784	9.0918	8.8787	9.2657	9.1288	9.4840	9.1603	8.7059	9.2565	9.2576	9.1892	9.4068	9.1837	9.4482	9.7240	9.3250	8.9059	9.3123	9.5619
CHMP7	9.9947	10.0884	10.1966	10.0903	9.7440	9.5246	10.1891	9.9715	10.2727	9.9107	9.7269	9.9583	9.9656	10.0191	10.0815	10.0064	10.0541	8.7315	10.0770	10.1788	10.2676	9.9384	10.1623	9.9385	9.9277	10.2134	9.9878	10.2969	9.8843	9.7991	9.9335	9.9535	9.9391	9.5611	10.3317	9.5789	10.2662	9.9432	9.7665	9.8189	9.8004	10.3008	10.0578	10.1064	10.0550	10.0106	9.9727	9.7217	10.0552
CHMP6	9.0699	8.4661	9.5863	9.7613	8.8090	8.8174	9.3638	8.6902	9.0832	9.1491	9.4068	8.3851	9.4379	8.4857	8.6370	8.8678	8.7256	9.5399	9.3485	8.9574	8.9228	9.0549	9.2844	9.1012	8.9145	9.5885	8.0990	10.1508	9.0874	9.1096	8.8869	10.1643	8.9502	8.9293	9.0088	9.6152	9.1742	8.8701	8.7044	8.7879	8.8051	8.8810	9.2300	9.1846	9.2800	8.8180	9.1446	9.3679	8.9918
BCR	10.2622	11.5386	10.0811	10.3136	10.8383	10.2598	9.5288	11.4951	9.9133	10.2434	10.7449	10.8612	10.4549	11.2014	11.5411	10.1144	10.9095	10.1926	9.0147	11.4644	10.1341	10.0550	9.9138	10.6291	10.5834	9.9269	9.7357	10.5701	9.8878	10.4401	11.3186	9.6430	9.9266	10.2454	9.9608	10.0930	9.3968	10.6476	10.6387	12.4066	9.7501	10.5800	9.7719	10.4622	9.9946	10.0673	9.8211	10.1747	10.1867
OR52N4	3.3768	0.7889	1.0150	4.0817	2.6660	3.4660	0.0000	1.1539	1.8571	3.2689	3.3675	3.5846	0.6599	2.2927	0.4100	3.6069	1.9048	2.7780	2.1840	1.0967	1.1338	2.5269	1.2634	0.7895	4.3728	1.0623	2.8135	3.7603	1.5366	0.8756	1.8173	2.9069	3.3991	3.2295	1.7466	1.3908	3.7001	3.6644	2.8137	0.0000	0.9669	1.8002	3.2706	2.5925	3.0907	4.0085	3.6225	3.0654	2.9909
OR52N5	0.0000	0.0000	0.0000	0.0000	0.3418	0.0000	0.0000	0.0000	0.0000	0.0000	0.0000	0.0000	0.0000	0.0000	0.0000	0.6282	0.0000	0.0000	0.0000	0.0000	0.0000	0.0000	0.0000	0.0000	0.3875	0.0000	0.0000	0.0000	0.0000	0.0000	0.0000	0.0000	0.4513	0.0000	0.3724	0.0000	0.8929	0.3085	0.0000	0.0000	0.0000	0.0000	0.0000	0.0000	0.0000	0.0000	0.0000	1.5073	0.0000
OR52N2	0.0000	0.0000	0.0000	0.7859	1.0491	2.2335	0.0000	0.4941	0.0000	0.5180	0.9166	0.0000	0.0000	0.4060	0.4100	1.0643	0.0000	0.0000	0.0000	1.3325	0.0000	0.6129	0.0000	0.0000	0.6926	0.0000	0.0000	1.5274	0.4649	0.8756	0.4442	0.0000	0.4513	0.3355	0.0000	0.0000	0.0000	0.5624	0.0000	0.0000	0.0000	0.0000	0.0000	0.5434	0.4604	0.9372	0.0000	0.0000	1.1099
CTPS2	8.1267	8.3977	8.4851	8.4984	8.5528	8.3277	9.4431	8.5144	8.5917	8.9417	8.2274	9.4326	8.4733	8.7815	8.9419	8.7420	8.8151	8.9534	8.5435	8.7039	8.8556	8.7221	8.6419	8.8072	9.0557	8.3955	8.7761	8.3379	8.7757	8.4020	8.7678	8.6883	8.9935	8.4845	8.9054	8.5311	8.5259	8.4242	8.3583	8.2833	8.8204	8.4194	8.9231	8.1597	8.1232	9.4883	8.5836	8.5320	8.5894
NDC80	5.8634	3.8903	7.0795	7.1519	5.4072	6.6118	7.7567	3.5383	6.7620	5.9215	7.0820	4.4793	6.4307	4.4885	2.5683	6.2534	4.4546	4.5892	6.4371	5.4559	6.7694	6.7251	4.2100	5.6697	5.5133	5.4229	7.1260	7.2262	6.6473	6.6488	5.3199	7.3750	7.1389	6.8864	6.5280	5.7519	6.4937	5.6050	7.2205	5.5899	7.0316	6.7180	6.1512	4.9629	6.2657	4.7587	7.4814	6.2699	6.5435
OR52N1	0.0000	0.0000	0.0000	0.0000	0.0000	0.3386	0.4379	0.0000	0.0000	0.0000	0.0000	0.0000	0.0000	0.0000	0.0000	0.0000	0.0000	0.0000	0.0000	0.0000	0.0000	0.0000	0.0000	0.0000	0.0000	0.0000	0.0000	0.0000	0.0000	0.0000	0.0000	1.0000	0.0000	0.0000	0.0000	0.0000	0.5144	0.0000	0.0000	0.0000	0.0000	0.0000	0.0000	0.0000	0.0000	0.0000	0.0000	0.0000	0.0000
SULT6B1	0.0000	0.0000	0.0000	0.0000	0.0000	0.0000	0.0000	0.0000	0.0000	0.0000	0.0000	0.0000	0.0000	0.0000	0.0000	0.0000	0.0000	0.0000	0.0000	0.0000	0.0000	0.0000	0.0000	0.0000	0.0000	0.0000	0.0000	0.0000	0.0000	0.0000	0.0000	0.0000	0.0000	0.0000	0.0000	0.0000	0.0000	0.0000	0.0000	0.0000	0.0000	0.0000	0.0000	0.0000	0.0000	0.0000	0.0000	0.0000	0.0000
LY6G6C	0.5331	0.0000	0.0000	0.0000	0.3418	1.6396	0.0000	0.0000	0.4591	0.5180	0.0000	0.0000	0.0000	0.0000	0.0000	1.0643	0.7537	0.4502	0.0000	0.0000	0.0000	0.0000	0.0000	0.0000	0.6926	1.3964	0.0000	0.7027	0.8160	0.0000	0.0000	1.5850	0.0000	0.6076	0.6680	0.0000	1.1924	0.3085	0.4614	0.0000	0.0000	0.0000	1.2001	0.0000	0.4604	0.2971	0.8783	0.6909	0.4710
HOXA13	0.5331	2.5187	2.1932	6.4338	3.0388	2.8773	6.7130	1.9481	1.0868	2.6284	3.4282	5.4914	5.4945	2.9068	0.7290	1.5407	3.1523	1.3015	3.0158	1.0967	3.4401	5.9633	1.2634	1.0654	2.0289	1.3964	5.5521	4.1141	2.3736	3.7120	1.0578	5.6294	8.0098	1.5023	1.7466	1.9709	2.6186	3.1482	2.8137	2.0224	6.9448	2.6734	4.6566	1.7168	1.7029	7.7730	5.4786	2.0255	1.7297
LY6G6E	0.0000	0.0000	0.5950	0.0000	0.0000	0.3386	0.0000	0.0000	0.0000	0.0000	0.0000	0.0000	0.0000	0.0000	0.0000	0.0000	0.0000	0.0000	0.0000	0.0000	0.3770	0.0000	0.0000	0.0000	0.0000	0.6268	0.0000	0.0000	0.0000	0.5032	0.0000	0.0000	0.0000	0.0000	0.0000	0.0000	0.0000	0.0000	0.0000	0.0000	0.0000	0.4996	0.0000	0.0000	0.0000	0.0000	0.0000	0.0000	0.0000
HOXA11	3.2469	6.6010	4.3503	6.7181	3.0849	6.1886	9.4239	6.4115	6.9959	5.7116	2.5564	5.3033	5.2744	6.3330	7.3376	4.4950	6.8656	3.2911	5.7433	7.2010	5.2145	6.3478	1.9264	6.2207	4.4562	4.8992	4.1072	3.6201	2.6607	5.9817	7.2142	6.1898	8.0603	4.5717	1.8680	4.0224	4.7847	4.2202	5.8838	7.8988	6.5991	5.5268	4.5272	3.7387	3.8613	3.3103	6.3407	4.3685	3.6084
HOXA10	4.7510	9.2253	9.3336	9.2681	8.4605	9.2327	9.5744	8.8872	9.5686	9.2426	9.6501	8.9597	8.8043	8.9876	8.7271	8.6103	9.0913	9.9456	10.2189	9.1605	8.5164	10.0105	8.7561	8.1388	5.7792	8.7179	9.1551	8.7041	10.0062	9.7349	8.7997	10.2384	8.9023	8.7461	8.2947	10.0640	6.1894	7.9030	7.6602	10.3700	9.2896	8.6861	9.2740	9.4292	9.3162	7.0349	9.0756	8.8178	9.3941
KRTAP19-2	0.0000	0.0000	0.0000	0.0000	0.0000	0.0000	0.0000	0.0000	0.0000	0.0000	0.0000	0.0000	0.0000	0.0000	0.0000	0.0000	0.0000	0.0000	0.0000	0.0000	0.0000	0.0000	0.0000	0.0000	0.0000	0.0000	0.0000	0.0000	0.0000	0.0000	0.0000	0.0000	0.0000	0.0000	0.0000	0.0000	0.0000	0.0000	0.0000	0.0000	0.0000	0.0000	0.0000	0.0000	0.0000	0.0000	0.0000	0.0000	0.0000
KRTAP19-3	0.0000	0.0000	0.0000	0.0000	0.0000	0.0000	0.0000	0.0000	0.0000	0.0000	0.0000	0.0000	0.0000	0.0000	0.0000	0.0000	0.0000	0.0000	0.0000	0.0000	0.0000	0.0000	0.0000	0.0000	0.0000	0.0000	0.0000	0.0000	0.0000	0.0000	0.0000	0.0000	0.0000	0.0000	0.0000	0.0000	0.0000	0.0000	0.0000	0.0000	0.0000	0.0000	0.0000	0.0000	0.0000	0.0000	0.0000	0.0000	0.0000
PPIAL4C	4.4891	4.1489	4.8617	5.6919	3.5476	4.4869	4.8049	4.6493	5.1787	5.6876	5.3866	5.6578	5.3986	4.9794	4.6246	4.7935	4.7404	5.6772	5.6948	4.7033	3.8812	5.1672	5.6645	4.9137	4.3070	5.4229	4.8725	5.8761	5.5780	5.2054	3.7678	5.8948	5.2235	4.2531	4.7183	5.3657	5.4402	4.0849	5.1871	5.6081	4.2584	4.1335	5.2877	4.8757	4.8108	5.5952	4.2496	5.5754	6.0330
KRTAP19-1	0.0000	0.0000	0.0000	0.0000	0.0000	0.0000	0.4379	0.0000	0.0000	0.0000	0.0000	0.0000	0.0000	0.0000	0.0000	0.0000	0.0000	0.0000	0.0000	0.0000	0.0000	0.0000	0.0000	0.0000	0.0000	0.0000	0.0000	0.0000	0.0000	0.0000	0.0000	0.0000	0.0000	0.0000	0.0000	0.0000	0.0000	0.0000	0.0000	0.0000	0.0000	0.0000	0.0000	0.0000	0.0000	0.0000	0.0000	0.0000	0.0000
KRTAP19-6	0.0000	0.0000	0.0000	0.0000	0.0000	0.0000	0.0000	0.0000	0.0000	0.0000	0.0000	0.0000	0.0000	0.0000	0.0000	0.0000	0.0000	0.0000	0.0000	0.0000	0.0000	0.0000	0.0000	0.0000	0.0000	0.0000	0.0000	0.0000	0.0000	0.0000	0.0000	0.0000	0.0000	0.0000	0.0000	0.0000	0.0000	0.0000	0.0000	0.0000	0.0000	0.0000	0.0000	0.0000	0.0000	0.0000	0.0000	0.0000	0.0000
KRTAP19-7	0.0000	0.0000	0.0000	0.0000	0.0000	0.0000	0.0000	0.0000	0.0000	0.0000	0.0000	0.0000	0.0000	0.0000	0.0000	0.0000	0.0000	0.0000	0.0000	0.0000	0.0000	0.0000	0.0000	0.0000	0.0000	0.0000	0.0000	0.0000	0.0000	0.0000	0.0000	0.0000	0.0000	0.0000	0.0000	0.0000	0.0000	0.0000	0.0000	0.0000	0.0000	0.0000	0.0000	0.0000	0.0000	0.0000	0.0000	0.0000	0.0000
KRTAP19-4	0.0000	0.0000	0.0000	0.0000	0.0000	0.0000	0.0000	0.0000	0.0000	0.0000	0.0000	0.0000	0.0000	0.0000	0.0000	0.0000	0.0000	0.0000	0.0000	0.0000	0.0000	0.0000	0.0000	0.0000	0.0000	0.0000	0.0000	0.0000	0.0000	0.0000	0.0000	0.0000	0.0000	0.0000	0.0000	0.0000	0.0000	0.0000	0.0000	0.0000	0.0000	0.0000	0.0000	0.0000	0.0000	0.0000	0.0000	0.0000	0.0000
FAM188A	9.0149	9.0292	8.5416	8.6122	8.7176	8.9429	8.3227	9.0293	9.2264	9.1578	8.6050	8.9132	8.1353	9.1745	9.4153	9.0437	9.2205	8.5376	9.0886	8.7794	8.8556	8.7454	9.4682	9.0664	9.0064	8.9844	9.1527	8.1045	9.4548	9.1161	8.9917	8.9986	8.5532	8.8724	9.2883	8.9270	8.6603	8.7807	8.9396	8.3899	8.6730	9.0323	8.9624	9.1721	8.6284	9.1531	9.0857	9.1881	8.8002
FAM160B1	9.7738	9.1496	8.7268	8.6826	9.6593	9.7716	9.9379	9.3286	10.2377	9.7983	9.2089	9.5991	9.0842	9.5199	8.9781	9.8897	9.8526	9.1165	9.7128	9.5106	10.0415	9.9431	9.5486	9.5961	10.1983	9.5986	10.6499	10.1324	9.4995	9.7320	9.6270	9.9844	9.8947	10.3262	9.6038	9.5960	9.7214	9.7989	10.3383	8.5957	9.5030	10.2536	9.8924	9.8822	9.3289	10.0516	10.3890	9.5853	9.4333
KRTAP19-8	0.0000	0.0000	0.0000	0.0000	0.0000	0.0000	0.0000	0.0000	0.0000	0.0000	0.0000	0.0000	0.0000	0.0000	0.0000	0.0000	0.0000	0.0000	0.0000	0.0000	0.0000	0.0000	0.0000	0.0000	0.0000	0.0000	0.0000	0.0000	0.0000	0.0000	0.0000	0.0000	0.0000	0.0000	0.0000	0.0000	0.0000	0.0000	0.0000	0.0000	0.0000	0.0000	0.0000	0.0000	0.0000	0.0000	0.0000	0.0000	0.0000
FAM160B2	9.3455	9.3536	9.4005	9.8283	8.9513	9.4187	9.4859	9.3450	8.8097	9.6749	9.9938	10.3834	9.3341	9.1532	9.2530	9.8663	9.6245	8.6563	8.9141	9.5513	9.2551	9.7544	8.0307	9.4707	9.3596	9.4717	9.1122	10.4779	9.4888	9.1258	9.5451	10.2155	9.9466	9.0877	9.3139	8.6662	9.8748	9.4582	8.8785	10.1167	9.8453	9.3621	9.6184	9.6798	9.1534	9.7935	10.2736	9.4218	9.2533
RAD54B	4.9446	4.5653	4.4208	7.5929	4.6143	5.3738	5.6247	4.5549	5.1199	5.7071	6.3397	6.0548	5.7113	4.5514	6.1010	7.1927	4.3124	5.8702	7.4758	4.9180	4.0582	5.3279	3.9732	5.4554	5.7612	5.6118	6.2626	8.7637	5.4331	5.8206	5.1251	7.3722	7.3724	6.5940	7.0597	4.5477	6.7621	5.7880	5.5163	4.4479	8.1727	5.7282	6.2460	5.7692	5.3019	7.6804	6.7869	7.0911	5.5466
GALNTL5	0.0000	0.0000	0.0000	0.0000	0.0000	0.0000	0.0000	0.0000	0.0000	0.0000	0.0000	0.0000	0.0000	0.0000	0.0000	0.0000	0.0000	0.0000	0.0000	0.0000	0.0000	0.0000	0.0000	0.0000	0.0000	0.0000	0.0000	0.0000	0.0000	0.0000	0.0000	0.5850	0.0000	0.0000	0.0000	0.0000	0.0000	0.0000	0.0000	0.0000	0.0000	0.0000	0.0000	0.0000	0.0000	0.0000	0.0000	0.0000	0.0000
GALNTL4	9.2502	9.2462	10.0207	9.2390	10.7631	10.3593	8.6878	9.8542	10.0399	10.0180	10.1463	7.6412	10.1580	9.2411	10.9811	10.2805	9.7597	9.1279	9.6086	8.9228	10.6029	9.6884	9.9723	10.4453	10.6555	11.0349	9.1001	8.6238	8.9140	10.1486	10.5241	9.8811	9.6142	10.3446	10.4224	9.5430	9.6174	10.7408	10.2152	7.8764	9.2151	10.0720	9.1075	9.7710	9.5642	9.3997	9.5643	10.2384	9.5002
TSSK4	4.3056	4.0573	2.7258	2.7641	4.1133	4.8197	1.6451	3.3775	2.6428	5.1344	4.2629	4.1289	1.4542	3.5908	3.1521	5.3222	3.7388	4.3768	2.5174	3.0377	3.5907	1.8664	2.1704	3.8916	4.3728	3.0133	3.2248	2.5899	5.2142	2.1174	3.9804	3.0875	5.3844	4.8326	3.7407	3.9332	4.6185	3.7435	2.4655	3.4330	5.0847	4.0277	4.3852	4.6314	3.0255	5.1324	4.6375	3.7969	3.8593
GALNTL6	1.4793	0.4477	0.0000	1.2918	1.0491	0.0000	0.4379	0.8613	0.8068	0.0000	0.0000	0.7547	0.0000	2.0874	0.9900	0.0000	1.6128	0.0000	0.0000	1.3325	0.0000	0.0000	0.0000	0.0000	0.0000	0.6268	0.0000	0.7027	0.4649	1.6262	1.2883	0.0000	0.0000	0.3355	0.3724	0.0000	0.5144	0.3085	0.0000	6.0020	0.9669	0.4996	1.2001	0.5434	0.0000	1.2462	0.0000	1.5073	0.0000
GALNTL1	5.1282	8.1186	6.0955	5.3769	5.6260	5.2788	7.5346	8.3106	7.8936	5.9520	4.8561	8.3552	7.0767	9.2534	7.8969	8.2878	9.2957	4.1868	7.3209	8.8641	8.4588	7.5328	5.0229	8.9058	9.0397	4.5762	8.1063	3.8881	6.0777	8.4783	9.1802	7.3129	6.4782	6.1533	5.6574	5.9003	7.7119	6.7295	7.9090	9.5603	6.5631	7.8102	6.0034	4.7091	7.1798	8.0887	8.6347	5.7988	5.2208
LSM11	7.8670	7.2619	6.8305	7.4615	7.4067	7.7426	8.4481	7.1610	8.3128	8.0113	7.1008	7.8229	7.2680	7.6523	7.4258	8.4131	7.6112	8.1538	7.3102	7.2771	7.7844	7.4125	7.7641	8.1955	8.6800	7.0280	8.2714	7.4755	7.7384	7.2685	7.4377	7.7039	7.6758	7.9338	8.0100	7.1838	7.9996	7.3174	8.0010	6.5277	8.5698	8.1029	7.7518	7.5864	8.0473	7.6633	8.4326	7.4700	7.5536
ZNF323	7.3312	7.6416	8.0769	7.1592	7.4180	7.3286	8.0758	7.2833	7.4407	8.7187	7.3527	9.4440	8.5887	7.8482	6.9950	7.5660	7.4647	7.5471	6.6973	7.4278	8.5034	8.1532	8.9966	7.8779	7.4770	8.9097	7.5325	7.2080	6.9161	7.8647	7.3319	7.7347	7.2335	7.0493	8.0116	8.8025	6.8611	7.8929	6.9440	8.5843	7.2554	7.5516	7.6310	7.7969	6.9665	8.0128	6.3030	8.6112	8.1866
GALNTL2	8.8402	9.2913	7.8784	7.8169	10.5255	10.1035	5.8692	7.7833	9.9913	10.3713	9.4812	7.1626	9.9136	9.4098	9.5511	8.0231	9.8807	7.1195	8.5684	8.2330	11.6250	8.3509	10.9513	9.4483	10.8508	10.4640	9.4183	6.4109	8.3692	9.5838	10.5594	6.2288	7.1124	8.3204	11.6570	10.4716	8.8518	9.8127	10.0032	7.8726	7.6816	9.5999	10.3033	9.6190	5.4671	7.8161	8.0478	11.3905	7.4266
SNORD114-3	0.0000	0.0000	0.0000	0.0000	0.0000	0.0000	0.0000	0.0000	0.0000	0.0000	0.0000	0.0000	0.0000	0.0000	0.0000	0.0000	0.0000	0.0000	0.0000	0.0000	0.0000	0.0000	0.0000	0.0000	0.0000	0.0000	0.0000	0.0000	0.0000	0.0000	0.0000	0.0000	0.0000	0.0000	0.0000	0.0000	0.0000	0.0000	0.0000	0.0000	0.0000	0.0000	0.0000	0.0000	0.0000	0.0000	0.0000	0.0000	0.0000
SF3B1	13.0201	12.3836	12.2744	12.2592	12.5537	12.8597	11.9470	12.3330	12.0086	12.7245	12.3047	12.3429	12.0741	12.5111	12.5963	12.7377	12.3152	12.0388	12.1128	12.3524	12.6958	11.9831	12.4291	12.3770	12.7979	12.2092	12.6038	12.8467	12.7806	12.1418	12.4778	12.3119	12.6772	12.5233	12.8605	12.4509	12.7366	12.5631	12.4184	11.8170	12.5231	12.2516	12.6070	12.5295	12.4515	12.7456	12.3270	12.5946	12.4659
TUSC2	8.3004	9.3711	8.7814	8.5523	8.5732	8.4957	9.1391	9.5044	8.7009	8.4900	8.5951	9.5914	8.8897	9.3326	9.5120	8.3127	9.1120	8.9609	8.6470	9.4095	8.1742	8.9164	8.4759	9.2716	9.2515	8.8170	7.8317	9.7745	8.1646	8.8796	9.1420	9.5868	8.8744	8.3098	8.3175	8.6218	8.5995	8.3248	8.7173	10.4518	8.1032	8.6117	8.2672	8.4624	8.4630	8.7734	8.3497	8.5416	8.7350
SRI	10.4994	10.4954	10.8116	10.7730	10.5255	10.2750	10.8865	10.5649	10.5740	10.9045	10.7348	10.3967	10.8826	10.8630	11.1324	10.1803	10.8437	10.7343	11.3231	10.7521	10.4692	11.0256	11.2753	11.2214	11.0292	10.3899	10.2792	12.1039	10.9635	10.5523	10.7271	11.7971	11.0159	10.4210	10.7985	10.3832	10.6515	10.6142	10.8777	11.3601	11.8473	10.1418	11.1283	10.1466	10.3108	10.6076	10.1978	10.6777	11.0152
SUN1	11.5188	10.9220	10.8116	10.1894	11.3343	11.1997	11.1248	10.8215	11.1150	12.1737	11.5057	11.0702	10.3977	11.0459	11.4856	11.1834	11.3332	11.2209	11.1832	10.6388	11.4835	11.0757	11.1073	11.5659	11.8770	11.3598	11.2237	9.9412	11.9092	10.9011	11.3452	11.3024	11.2651	11.2795	11.3878	11.6235	11.1006	11.2563	11.0609	11.5359	11.7825	11.1231	11.8211	11.2184	10.9992	11.2810	11.3796	11.5316	11.2828
SRL	5.3341	6.2881	5.3145	4.9398	5.3036	6.1728	2.7386	6.1711	6.1125	6.0773	4.8561	3.0976	5.9384	6.4821	8.2358	5.6931	9.0101	4.8311	4.0319	5.8658	6.8833	6.7817	2.7229	5.2119	6.8377	5.1184	4.8495	3.8256	4.6630	6.6123	8.5054	4.0444	4.6151	4.3855	6.1692	5.3994	5.0314	5.2458	6.6128	4.7067	5.0643	6.4577	4.7052	4.8980	5.1834	4.8301	5.4649	5.6121	4.7684
SRM	8.7321	8.8011	9.9412	10.6529	9.0287	9.4463	12.1694	8.6019	9.1447	8.6629	9.9647	8.4771	10.2653	8.8276	8.3463	8.6598	9.2038	9.0993	9.0649	9.6669	9.1732	9.9013	9.0529	8.9743	8.5591	9.5956	9.1738	10.3575	8.9444	9.5767	9.0971	10.7317	10.1645	8.7818	9.1642	9.6038	10.0880	9.4709	9.6006	9.1455	8.9694	9.5860	8.7757	9.1137	9.6698	8.4569	9.6060	9.1774	9.2723
SRR	6.6048	8.0740	7.7804	7.1047	7.0964	7.4105	8.8522	8.5173	7.6112	7.6350	8.1099	7.9465	6.7326	7.8311	8.7186	7.2790	7.8657	7.5027	6.2625	7.7082	7.9909	7.4462	7.3430	7.4796	7.0179	7.0025	7.1771	5.5122	7.9255	7.7369	8.3323	7.4029	7.2743	7.0678	7.4789	7.0109	6.8087	7.1088	7.8156	7.6918	7.3634	7.1867	6.5754	6.4391	7.1885	7.8495	7.5091	7.1765	7.5506
LGALS9	9.9832	7.1105	9.7268	11.5003	9.7516	9.5016	9.7373	7.0806	10.1100	9.5763	11.0841	10.0293	10.7249	7.9157	7.8504	10.1362	9.1111	10.0419	10.1175	8.9954	9.9899	9.7632	9.4964	9.5159	10.0244	9.8498	10.5729	9.8954	9.5175	10.3396	8.7242	10.6452	11.4083	9.2877	10.3999	9.1811	10.6106	9.7422	11.7963	8.1986	10.1715	10.5726	10.1823	9.7965	10.3837	9.8124	10.1070	9.7590	10.7331
LGALS8	10.0272	9.9143	9.4326	9.7744	9.8121	10.2833	9.6572	9.8174	10.1760	10.3161	9.6163	10.1485	9.2867	10.2464	9.7814	9.7985	9.6805	9.1613	10.8609	9.6709	10.4014	9.5082	10.4339	9.7284	10.0413	10.1478	10.4429	9.2220	10.3121	10.1342	9.5562	9.5526	10.3690	9.8757	9.9467	10.5217	10.3566	10.0469	10.2887	9.5426	9.9815	9.9518	10.3571	10.2873	10.0792	9.8239	10.1239	9.8843	10.4378
LGALS3	12.7892	10.7986	12.1158	12.8361	10.9010	11.0565	11.4738	10.5528	11.4226	12.3182	13.1233	11.7236	11.9749	11.3651	11.1131	11.7721	11.2085	13.9161	12.0211	11.0213	10.5273	10.3066	11.9116	12.9600	12.1819	12.7770	13.0875	11.1378	10.8584	11.9516	10.5511	11.4284	12.0789	10.6371	10.6409	11.0386	11.7949	11.3088	11.9816	14.4185	14.0893	11.0402	11.9443	11.6488	12.5712	11.5574	10.8774	12.3863	12.6489
LGALS2	9.6997	10.0753	10.6934	11.6590	9.4162	8.9398	4.6092	10.1532	9.9688	10.1712	11.1808	6.9465	11.4009	9.6913	4.2540	10.1250	8.0766	11.0119	9.3923	9.6690	8.7505	9.2999	8.9687	3.8558	3.3125	10.6607	6.3767	11.5613	10.2446	8.9249	7.8611	10.7781	9.4397	9.3613	10.4759	10.3599	10.0074	8.4101	7.7961	2.5607	8.4470	6.3150	10.4474	9.9815	10.3176	9.4012	7.9113	10.2846	10.1781
LGALS1	11.4525	9.5464	12.0093	13.6411	11.7475	11.2158	15.2142	9.5585	12.6449	12.0945	12.4432	11.6344	13.8111	9.9049	9.4013	11.0690	12.0437	11.9170	10.9065	10.7732	12.2725	12.4860	12.5255	12.0857	11.3975	12.5379	10.4089	13.7229	10.8063	12.6749	11.0127	13.6252	12.2820	11.3741	11.3392	11.5953	12.3415	11.8914	12.5911	11.0891	12.6078	11.7018	11.8671	11.5077	11.6409	10.8449	13.1706	12.4528	11.2224
SRY	0.0000	0.0000	0.0000	0.0000	0.3418	0.0000	0.0000	0.0000	0.0000	0.0000	0.0000	0.0000	0.0000	0.0000	0.9900	0.0000	0.0000	0.0000	0.0000	0.0000	0.0000	0.6129	0.0000	0.0000	0.0000	0.0000	0.0000	0.0000	0.0000	0.0000	0.4442	0.0000	0.0000	0.0000	0.0000	0.0000	0.0000	0.5624	0.0000	0.0000	0.0000	0.4996	0.5185	0.0000	0.0000	0.0000	0.0000	0.0000	0.0000
LGALS7	0.0000	0.7889	0.0000	0.0000	0.0000	2.3873	0.7734	0.0000	0.8068	0.0000	1.2213	0.0000	0.6599	2.2927	0.7290	0.0000	0.0000	0.0000	0.6697	1.8707	0.6755	0.0000	0.0000	1.2970	1.7928	0.0000	0.0000	0.7027	0.0000	0.5032	0.4442	0.0000	0.0000	0.0000	0.0000	1.2003	0.0000	0.0000	0.0000	1.7866	0.5630	0.0000	0.0000	0.9372	1.0894	0.5434	0.0000	0.6909	1.3473
LGALS4	2.7680	7.2272	6.2094	3.8836	5.3230	4.1208	1.6451	6.5563	6.7620	3.8471	12.5531	2.5388	8.4230	2.8429	4.5856	3.7600	3.3594	3.9337	6.2027	4.0825	4.1229	11.9821	3.6093	0.4482	1.3451	8.7198	1.7308	4.2630	6.0365	6.4077	4.4055	13.8797	8.2653	3.2295	12.8424	5.3657	10.3175	0.9660	1.3264	0.6893	7.7913	4.2943	9.6661	10.7373	2.4624	4.9840	4.5627	5.8458	3.9341
NMU	0.0000	0.0000	0.0000	7.2852	0.0000	0.3386	2.2931	0.0000	0.4591	0.0000	1.2213	0.0000	0.0000	0.0000	0.7290	0.0000	0.0000	0.4502	5.2106	0.4643	0.0000	0.6129	0.0000	6.9471	5.3154	0.0000	2.4952	1.1732	0.0000	0.0000	1.4870	8.5831	5.4342	0.8363	0.0000	0.0000	0.8929	1.7585	1.8633	0.0000	1.5407	0.4996	0.0000	0.0000	3.4790	0.5434	0.8783	0.0000	0.0000
RNF114	10.7862	10.8243	10.9416	11.6994	10.7981	10.8256	10.7395	10.9025	11.0078	10.6244	10.7318	11.2540	11.2092	11.0100	11.1780	10.7196	10.6611	10.8003	10.6733	10.7187	10.4870	10.6912	11.1128	10.9970	10.7617	10.8133	10.9310	11.3853	10.8191	10.6019	10.6437	10.9851	11.2532	10.7524	10.6175	10.6517	10.9628	10.7958	10.5413	10.9887	10.9292	10.4878	11.0442	10.6946	10.6481	10.9741	10.6663	10.7582	11.1206
AKIRIN2	9.1918	9.1432	9.5883	9.7123	9.2727	9.2123	10.1337	8.9167	9.4281	8.9212	8.9212	10.7721	9.2362	9.1614	8.9313	9.2999	9.3261	8.8847	8.7614	9.3164	9.0639	9.0606	9.4852	9.2223	9.4373	9.1511	9.2372	9.4884	8.5600	9.2075	9.0291	9.5821	9.4914	9.3926	8.6991	9.0469	9.2853	9.1438	9.5637	9.7103	9.3212	9.3676	8.8261	9.2990	9.5020	8.4033	9.1794	9.5022	9.4769
AKIRIN1	10.7563	10.8919	10.1726	8.6698	10.7945	10.6394	10.0912	10.4977	10.1203	9.2260	9.3431	9.7145	8.8950	10.8735	11.0296	9.6413	10.8356	8.9200	9.5232	10.5630	9.8624	9.1181	9.9912	10.5733	9.8388	9.5196	9.8503	9.8142	9.6862	10.1702	10.4635	9.9226	9.8081	9.6568	9.3292	10.1159	10.2767	9.8392	9.8758	9.7943	9.2708	10.2634	9.3206	10.6067	10.2897	9.4781	9.4444	9.7641	9.9822
EIF2AK1	11.6215	11.6760	11.6723	12.3264	11.4421	11.5071	12.1567	12.0055	11.2488	11.6308	11.8357	11.7412	11.5626	11.7788	11.8959	11.4344	11.3899	12.0292	12.1991	11.7203	11.1715	11.8402	11.2691	11.3584	11.1156	11.5046	12.1780	12.2073	12.0071	11.5803	11.4808	12.2963	11.8246	11.4538	11.5265	12.0334	11.5093	11.4444	11.7222	12.1904	11.8944	11.2693	11.6324	11.4088	11.4417	11.9821	11.2168	11.2464	11.9117
ERCC6L	3.7567	2.0960	4.9115	4.0817	3.7330	4.0987	6.1897	2.7479	3.9296	4.1222	4.4503	3.8822	3.6555	2.7760	2.4860	4.1407	2.9104	3.4446	4.5144	3.9111	3.3999	3.9836	3.4335	3.5315	3.4408	3.1957	5.1235	3.8881	4.9735	3.8437	3.4244	4.6439	5.2092	4.7786	4.0537	3.5088	4.1111	3.6091	3.9377	3.2593	5.5638	4.2943	4.1240	3.5823	4.5580	4.3040	4.9816	3.5917	4.2878
EIF2AK3	10.0584	9.3632	8.7458	8.6491	10.3507	9.8699	9.3308	8.6729	9.2018	9.0397	8.4832	9.6835	8.7015	9.7266	9.3837	9.4011	9.5676	9.1401	9.2568	9.5233	9.4414	9.2125	9.4538	9.6863	9.7299	8.9178	10.0428	9.2068	9.1716	9.3407	9.0867	9.6221	10.0627	10.0929	9.7890	9.2913	9.6269	9.8471	9.1854	9.2392	9.6712	9.3530	9.2740	9.6266	9.3989	10.4617	9.1815	9.3201	9.4549
EIF2AK2	9.0161	8.5185	7.7611	8.0866	8.8745	8.8174	9.0569	8.4851	8.2679	8.0635	8.5273	8.0115	7.8168	8.6581	8.4035	8.6906	8.2180	7.7861	8.8927	8.4769	8.6175	8.1234	8.6941	8.4268	9.3337	7.8630	9.4664	7.7439	8.3356	8.3660	8.6393	7.6830	8.2532	8.9863	8.7950	8.2264	8.4537	8.7257	9.3302	7.4046	8.6543	8.4908	8.0466	8.2095	8.7238	8.5930	8.6514	8.2354	8.8662
TDG	9.1020	8.0938	8.6166	8.1615	8.9198	8.6585	9.3459	7.7860	8.3513	8.4352	8.3105	8.5046	8.2903	8.4513	7.9800	8.1352	8.1928	8.1009	8.2225	8.1980	8.4354	8.5433	8.8357	8.2637	8.7342	8.6136	8.8848	8.9582	8.7312	8.7735	7.7398	9.0888	9.3419	8.2390	8.6764	8.7382	9.1141	8.5331	8.5720	8.3498	8.8020	8.6904	8.4674	9.2468	8.5711	8.8690	8.6286	8.3913	8.6722
EIF2AK4	10.0692	9.9149	10.3433	9.9389	10.2880	10.4649	11.0292	10.2837	9.9504	9.7969	10.0505	10.0406	10.1624	10.1982	10.5323	10.3412	10.0850	9.9407	10.4127	10.3555	10.6224	10.3228	10.3208	10.2408	10.2597	10.2266	10.4837	9.4279	10.0683	10.4820	10.4080	10.1085	10.5390	10.5048	10.9315	10.3951	10.0829	11.0618	10.6465	11.1307	10.2174	10.3140	10.6816	10.3021	10.1227	10.0935	10.1698	10.0656	10.2580
HN1	8.9744	9.1978	9.4551	11.3419	8.8371	8.5052	10.9620	8.9670	9.3908	8.7349	10.7170	9.8225	9.7971	9.8557	10.5712	8.6666	9.7373	9.5491	9.6281	10.1994	8.5478	9.1601	9.2697	9.0196	8.2370	9.2013	9.3736	9.7807	9.0762	9.8522	9.3792	10.7809	10.0321	8.5301	8.2325	9.0201	9.6601	9.3897	10.0856	8.7859	9.6257	9.1399	9.2101	9.1903	9.7880	9.8153	9.5841	9.0711	9.6989
SMS	10.3562	11.3223	11.0647	11.3375	10.8091	10.7389	12.3338	11.3663	10.6385	10.9678	10.7879	10.9073	11.4086	11.2377	11.6465	10.5367	10.6736	10.3736	11.0163	11.2708	10.4134	11.2321	10.7699	11.2950	11.0237	11.0232	11.4049	11.3917	10.9080	10.3745	11.1120	10.7867	10.5243	10.8640	10.3340	11.1963	11.0109	10.2860	10.5674	11.2778	10.9502	10.6736	10.3755	10.2847	10.9002	10.7914	10.2014	10.6181	10.8647
NMB	7.0922	5.9318	8.8595	8.4182	8.4002	7.7462	8.2937	5.9696	7.7578	8.2075	7.5603	6.7669	9.4487	6.7838	7.0098	7.6507	6.3264	12.5763	8.8416	7.0314	6.8160	7.7037	8.3972	10.9280	9.3983	9.1946	8.0868	9.2159	8.2960	7.8928	5.7160	11.3261	10.3460	7.4240	8.2353	9.8645	7.6517	8.1781	8.1133	7.2214	7.9585	9.2829	7.3078	6.5523	9.2048	8.1056	7.2348	8.1381	8.5631
EREG	2.5649	3.0493	1.8288	1.9623	3.9482	0.6126	5.6421	0.8613	1.3212	0.8983	3.8395	4.5231	1.1111	2.5545	1.4026	2.0002	1.6128	1.3015	1.7496	2.0131	0.9228	0.6129	0.7658	3.5315	0.9443	2.0925	0.9468	3.0926	1.3339	5.1040	4.9676	3.6439	2.2243	1.8554	2.3568	1.2003	3.1230	2.4033	3.2734	1.7866	1.5407	3.1476	2.4129	4.3370	4.8490	0.0000	2.4881	1.1561	1.1099
LOC729467	0.9215	0.0000	0.5950	1.9623	0.0000	1.2156	1.0454	0.0000	0.0000	0.0000	1.2213	0.7547	2.6370	0.7224	0.4100	0.8626	0.0000	0.0000	1.7496	0.0000	0.3770	0.6129	0.7658	0.0000	0.0000	2.2657	2.8135	1.8116	0.4649	1.1713	0.4442	3.0000	1.3040	0.3355	1.6141	0.4054	1.1924	2.0351	1.3264	0.0000	1.5407	0.4996	1.4490	1.7168	0.8089	0.7537	1.1746	1.5073	0.4710
AVPI1	7.0195	7.9441	6.4218	8.1283	7.5678	6.8050	8.2822	8.0128	6.5360	7.3020	8.2016	7.1346	6.6549	7.6026	9.6069	6.8796	8.4649	7.6947	6.9999	7.3595	6.5059	6.9079	7.0591	7.0578	8.0178	7.4342	6.4702	7.8808	7.1504	7.8801	8.5671	7.1447	6.8936	7.0205	5.9393	7.9096	6.6980	7.4234	7.8155	6.8974	6.9392	6.3881	6.8905	6.6606	7.5649	6.8470	6.3030	7.1338	7.2476
MYO16	0.5331	2.5187	2.0225	1.9623	0.8496	0.3386	1.8001	3.3196	1.5228	1.6598	0.5300	2.3572	0.6599	3.0267	4.0401	1.8983	5.4443	1.6768	1.7496	3.5395	0.6755	1.3717	1.2634	1.0654	1.9157	2.4204	1.5136	5.2957	0.0000	3.0172	3.5182	2.1699	2.8568	1.0338	1.8680	0.7215	3.2584	2.5863	1.7056	7.9389	3.5824	3.2134	2.4129	0.9372	1.3241	0.9372	1.1746	1.5073	1.7297
FAM136B	1.4793	0.0000	0.5950	0.0000	0.0000	0.0000	2.3939	0.4941	0.0000	0.0000	0.0000	0.0000	0.0000	0.4060	0.0000	0.0000	0.4256	0.0000	1.1252	0.4643	0.0000	0.0000	0.0000	0.0000	0.0000	0.6268	0.0000	0.0000	0.0000	0.0000	0.7834	0.5850	0.0000	0.6076	0.0000	0.0000	0.0000	0.0000	0.0000	0.0000	0.0000	1.1643	0.0000	1.5006	0.0000	0.2971	0.0000	0.6909	0.0000
TRNT1	7.4216	8.3409	7.0409	7.3842	7.3762	7.7287	8.7406	8.2235	7.5945	7.2677	7.0555	8.9545	7.6351	8.6311	8.6120	7.2857	8.2940	7.8338	6.7772	8.4515	7.2786	7.4194	6.6801	7.8161	7.7074	7.0652	7.3527	6.7021	7.4192	7.9583	8.1460	7.6714	7.7390	8.0732	7.3177	7.2877	7.7521	7.4695	7.7557	8.6642	7.5634	7.6433	7.4890	7.4180	7.4032	7.7477	7.6971	7.4357	7.8565
ASAP1	10.7540	9.6021	9.9665	9.4038	11.0579	11.4128	10.9079	9.1503	10.1955	10.7283	9.8177	10.6851	9.9580	9.7551	9.2389	10.8322	10.1798	9.3858	10.8153	9.6943	11.2160	10.2951	10.1816	10.6690	11.2372	9.8145	10.4720	9.3852	10.1545	10.8881	10.1213	9.6689	10.7466	10.7077	10.9177	10.3455	10.5247	11.1072	11.6603	9.2795	10.4022	11.4697	10.4394	10.5445	10.5343	10.3008	11.1634	10.6050	10.3295
ASAP2	9.8223	11.2858	9.6836	10.1402	11.1470	11.1451	9.8492	11.6093	10.2944	10.2373	10.3156	10.0732	10.0751	11.2129	11.6932	10.6849	11.0738	9.0543	10.4840	10.9787	10.7838	10.6347	9.5714	11.3877	11.5968	11.0187	10.4902	9.3524	9.3712	10.8670	11.4319	10.3359	10.0442	10.8405	10.4150	10.2920	9.4223	10.3467	10.7302	10.4410	10.0106	10.5694	10.3928	9.9578	10.4676	9.3601	10.9035	10.6788	9.4333
ASAP3	8.6136	9.8544	8.1972	9.1663	8.6720	8.6985	9.4321	9.7153	8.1144	7.2619	8.6503	9.9603	8.0175	9.5370	9.5403	7.4104	9.5206	8.2628	6.5596	9.4151	7.7428	7.9946	6.4218	7.7198	8.2676	7.5643	8.7264	9.0837	7.9551	8.6380	9.5555	9.3197	6.5703	7.9089	7.5813	8.2801	8.1377	8.6887	8.3699	10.3424	5.6623	8.3715	7.5027	8.7063	6.4813	9.0113	8.7586	8.1127	7.4266
OCRL	9.4488	9.9434	9.3290	9.2146	9.7857	10.1841	9.7493	9.6955	9.8614	9.4067	9.0034	10.7562	9.1680	10.0397	10.1611	9.8108	10.0694	9.9407	10.1448	9.7532	9.6895	9.7885	10.2194	9.5825	9.5566	9.1539	10.3206	9.3482	9.6470	9.8457	10.0558	9.7960	9.5527	10.5508	9.5345	9.4349	9.8374	9.9010	9.6338	9.9998	9.9478	9.8896	9.5477	9.5953	9.4694	10.7506	9.8278	9.3958	9.5853
?|441362	0.0000	0.0000	0.0000	0.0000	0.0000	0.0000	0.0000	0.0000	0.0000	0.0000	0.0000	0.0000	0.0000	0.0000	0.0000	0.0000	0.0000	0.0000	0.0000	0.0000	0.0000	0.0000	0.0000	0.0000	0.0000	0.0000	0.0000	0.0000	0.0000	0.0000	0.0000	0.0000	0.0000	0.0000	0.0000	0.0000	0.0000	0.0000	0.0000	0.0000	0.0000	0.0000	0.0000	0.0000	0.0000	0.0000	0.0000	0.0000	0.0000
VSIG10L	4.4003	5.0294	5.0734	6.7859	6.2951	4.5205	5.8247	5.1909	5.2934	4.5255	6.3458	5.7528	6.1998	5.3218	4.5251	5.7888	5.8481	6.2493	4.5871	5.7887	4.1474	5.8750	3.0005	5.2538	5.4838	5.8063	7.8258	6.6094	5.4953	5.4034	5.1834	5.2095	6.6568	4.1715	3.8625	4.2111	5.4960	5.1229	6.4606	6.0293	6.9448	4.9637	5.7134	5.0250	4.9224	5.9768	6.1915	4.5685	5.3218
PLAUR	8.9590	7.2516	8.3829	9.5051	10.2188	6.7529	12.7812	5.6557	7.2899	8.1094	8.7548	9.2279	8.6813	7.3357	7.2121	6.7612	7.6900	8.4692	7.7190	7.6863	7.5425	7.4696	8.8857	10.1321	7.6239	8.9875	8.8285	9.1774	7.1270	9.8806	7.5193	9.4263	8.4956	8.1205	7.5680	8.1739	8.3721	9.0962	9.4470	6.5655	9.2929	8.8657	8.4550	8.7452	10.5426	8.4884	8.8107	7.4799	7.6758
XIST	14.2322	12.5912	11.9671	3.0031	0.8496	3.3284	8.4504	1.1539	4.0322	4.5346	2.6224	11.1169	0.0000	0.4060	5.8197	14.4951	12.0094	13.8550	6.5953	0.8148	12.3966	0.6129	8.5620	1.8278	5.2797	2.0925	2.9339	2.0246	14.5327	1.5644	0.0000	4.2521	0.8486	0.7559	0.9578	0.4054	14.4859	1.0923	0.4614	0.3582	2.2686	3.0486	4.2927	14.1843	12.7657	11.1107	1.1746	6.7616	1.1730
KRT28	0.0000	0.0000	0.0000	0.0000	0.0000	0.0000	0.0000	0.0000	0.0000	0.0000	0.0000	0.0000	0.0000	0.0000	0.0000	0.0000	0.4256	0.0000	0.6697	0.0000	0.0000	0.0000	0.0000	0.4482	0.0000	0.0000	0.0000	0.0000	0.0000	0.0000	0.0000	0.5850	0.0000	0.0000	0.0000	0.0000	0.0000	0.0000	0.0000	0.0000	0.0000	0.0000	0.0000	0.0000	0.0000	0.0000	0.0000	0.0000	0.0000
TBX2	10.0571	10.4522	10.1668	9.9611	9.9542	11.4607	10.1140	10.2704	9.8213	11.6247	10.3311	6.9057	10.3362	10.3525	10.4655	10.3665	9.8963	9.9546	8.4046	10.3088	11.0068	9.8780	8.2457	10.3751	10.4740	11.1918	9.1433	8.7406	8.9828	11.1333	10.3101	10.3772	10.0128	9.4116	9.2842	10.0917	10.0342	9.4563	10.3408	10.8405	10.4727	10.7292	10.6076	10.0817	8.6993	8.8325	11.9199	9.6920	9.5990
LOR	0.0000	0.0000	0.0000	0.0000	0.3418	0.0000	0.0000	0.4941	0.0000	0.0000	0.0000	0.0000	0.6599	0.0000	0.0000	0.0000	0.0000	0.0000	0.0000	0.0000	0.0000	0.0000	0.0000	0.0000	0.0000	0.0000	0.0000	0.7027	0.0000	0.0000	0.0000	0.0000	0.0000	0.0000	0.0000	0.0000	0.0000	0.0000	0.0000	0.0000	0.0000	0.0000	0.5185	0.5434	0.0000	0.0000	0.0000	0.0000	0.0000
LRRC26	0.0000	0.4477	0.0000	0.0000	0.3418	0.0000	0.0000	1.1539	0.8068	0.0000	2.5564	0.0000	0.0000	0.0000	0.4100	0.0000	0.0000	0.0000	0.0000	0.0000	1.9949	0.0000	0.0000	0.0000	0.0000	0.0000	0.0000	0.0000	3.4939	0.0000	0.0000	0.0000	0.4513	0.0000	0.0000	0.7215	0.0000	0.0000	0.0000	0.0000	0.5630	0.0000	0.0000	0.0000	0.4604	0.0000	0.0000	1.7895	0.0000
KIAA1524	7.1063	5.6370	6.6878	5.5204	6.2603	7.4923	7.1074	5.7789	7.0253	6.6796	7.1422	5.4692	5.9520	5.8881	6.4569	6.5295	6.1284	7.0810	6.6301	6.1847	6.9700	5.5397	6.5020	5.2119	5.9032	7.0927	7.1824	6.1807	8.2714	6.1093	6.1267	6.8329	6.7435	7.0997	6.7613	5.7078	7.3521	6.7929	6.4851	5.9168	7.0263	6.3952	6.2446	6.6752	6.9534	7.0449	6.9809	6.2584	7.0219
LRRC24	4.5785	4.1958	3.2951	3.6785	1.1808	2.3756	3.0694	4.3046	4.7570	3.8822	6.0038	2.1155	4.0833	3.7523	3.9854	1.6958	3.7779	3.9837	4.3715	3.1774	3.0344	3.1264	4.4687	1.3391	3.7906	5.0073	2.0219	3.5305	4.0218	2.2600	3.9281	5.9314	2.9337	2.4591	3.2045	2.3745	2.9665	1.0891	2.4154	4.4680	6.5513	3.3798	4.8589	2.3693	1.7521	3.9972	1.2426	3.0791	2.8326
KIAA1522	10.1199	11.6913	11.0086	10.7033	9.0809	9.7837	10.2293	11.8346	9.4737	10.2112	11.0930	10.4872	9.9282	11.5052	12.2921	10.1387	11.2805	9.5894	9.8428	11.9367	9.3165	10.5952	9.7868	11.5169	11.1774	10.3934	10.2153	10.8144	10.4081	9.8418	11.9128	11.2877	9.5499	9.7844	9.9753	9.3369	10.5509	9.6041	9.7690	11.6978	10.0488	9.5021	10.0942	10.4556	10.6759	11.0524	9.7914	10.2229	10.4008
MPDU1	9.9207	10.5026	10.9499	11.1658	10.0749	10.2382	10.5988	10.6659	10.3776	9.9478	10.9815	10.0741	10.5929	10.3326	10.4312	10.1813	9.9894	11.0011	11.1363	10.5319	9.7362	10.2921	9.7309	10.0980	9.3184	10.3811	9.9957	10.2063	9.9743	10.8657	10.3589	10.8887	10.6391	10.1335	10.1552	10.4342	10.3141	10.2009	10.2598	10.3573	10.1875	10.0457	10.0908	10.3218	10.9146	10.8318	10.0562	10.2088	9.9761
KIAA1033	11.3386	10.6875	10.1377	10.3128	10.7396	10.8394	10.6246	10.8846	10.8629	11.0629	10.4847	10.7101	10.7697	10.8936	10.5802	11.1048	10.4934	9.8926	10.7925	10.6051	10.5278	11.0700	10.4828	10.2224	10.2260	10.7293	11.5337	11.0712	11.3309	10.5698	10.6746	10.7826	11.0299	11.0327	11.1553	10.6967	10.9680	10.5075	10.6233	10.0373	11.3133	10.6128	11.2557	11.3642	10.3669	11.0395	10.5257	11.1141	10.8352
LOX	12.1938	9.5216	11.9726	12.7351	12.2321	12.0910	12.4790	8.6729	12.1655	11.6530	10.8293	8.1575	14.7734	9.9078	5.8791	10.6153	9.9246	8.0320	13.2908	8.4906	11.1574	13.1379	12.8514	10.4156	10.6036	12.4768	14.3123	10.6977	11.8973	13.1481	9.2235	12.7184	11.9891	13.4947	13.8651	11.0565	12.7569	13.5485	12.1875	9.2795	14.7830	11.9573	12.2901	11.2167	12.2169	10.6762	13.2335	12.0454	11.0973
LPGAT1	10.9483	10.3736	10.6427	10.4997	11.1254	11.0432	10.6155	9.8516	11.0188	10.7087	10.6516	13.0836	10.3934	10.7931	10.0221	10.9515	10.5506	10.5744	11.6828	10.7909	10.8458	10.7894	10.9715	10.8505	10.4440	10.3934	11.9184	11.2439	10.9961	11.1711	10.4213	10.8823	11.8828	11.1696	10.7181	10.3726	11.1085	11.2789	11.1505	9.8022	11.8149	10.8082	11.1460	11.3150	10.9113	11.3391	11.0632	10.7946	10.9765
LOC284661	0.0000	0.0000	0.0000	0.0000	0.0000	0.0000	0.0000	0.0000	0.0000	0.0000	0.0000	0.0000	0.0000	0.0000	0.9900	0.0000	0.0000	0.0000	0.0000	0.0000	0.0000	0.0000	0.0000	0.4482	0.0000	0.0000	0.0000	0.0000	0.0000	0.0000	1.0578	0.0000	0.0000	0.0000	0.0000	0.0000	0.0000	0.0000	0.0000	0.0000	0.0000	0.0000	0.0000	0.0000	0.0000	0.0000	0.0000	0.0000	0.0000
SEMA6D	7.1249	10.4386	7.0795	5.3257	6.9319	8.5517	9.1171	10.8205	7.9250	8.3783	8.1841	4.9967	6.3199	9.4811	11.3515	7.2097	9.8019	6.3434	6.3665	8.5920	9.0743	6.6662	6.6702	8.8305	10.4104	7.0695	8.1136	4.0055	6.5686	9.1504	11.0431	5.5546	6.1454	6.9366	7.9900	7.3508	6.1200	7.1190	9.0381	7.1360	6.2101	8.6803	7.0731	6.2825	6.0452	8.6217	8.5009	7.2835	6.8539
LRRC29	6.6279	6.2052	6.8938	7.2444	6.5050	5.9868	4.9444	6.6589	6.3025	6.3912	6.6815	6.9384	7.5259	6.0083	6.4613	6.2008	5.6941	7.4477	7.2274	6.1542	5.7904	7.3944	6.5990	6.4544	6.4676	7.5180	6.2680	9.2037	6.9653	6.2505	6.2342	8.3554	7.0133	6.0373	6.4907	6.5614	6.6619	5.9323	6.0073	7.9389	6.3089	6.3299	6.9872	6.2740	6.2081	6.9060	7.1351	6.6245	6.1395
KIAA1529	6.6854	6.5681	5.1583	7.1810	5.9342	7.5886	4.1999	6.4988	4.4582	7.7927	6.7184	7.7043	5.8100	6.2368	6.0026	7.8582	6.5489	6.4194	6.2370	5.9916	5.3891	5.0568	2.7229	4.7861	7.0404	6.9539	5.8821	7.2322	7.6941	5.0137	7.1349	6.4838	7.5171	7.4737	6.3777	6.5110	6.8125	6.3624	6.1672	8.0828	6.4337	6.6951	6.0791	6.7244	5.6182	7.7954	6.4485	6.9162	6.7949
SH3D20	3.1043	1.8267	1.8288	2.6015	3.5802	4.2265	1.2742	1.9481	4.2467	3.5068	4.1229	1.6144	2.7656	2.4724	2.6461	3.0165	0.7537	1.8333	3.1175	0.8148	4.4332	2.8780	0.0000	2.0971	4.0629	4.4014	0.9468	1.1732	2.3736	3.0897	2.2035	3.6439	3.9028	2.0504	3.6420	3.4671	2.8927	2.2671	3.4825	2.2250	4.7934	3.4503	3.3339	3.0563	1.7029	3.8573	4.7086	4.3685	3.5141
GCNT4	6.8341	7.3832	4.3503	4.9734	6.5176	7.4645	3.0785	8.0105	6.6426	7.9139	6.3923	5.7155	2.7656	7.6755	8.0622	5.2823	6.8950	5.9997	5.2335	6.7038	4.4332	5.7670	5.1422	5.0308	4.6097	4.0687	3.9428	0.0000	6.8368	6.6246	7.8943	5.0224	4.4061	4.5875	3.9748	4.8852	3.9996	5.2904	5.5657	6.5655	4.1068	4.8232	4.9059	6.5453	4.3343	6.1770	5.3362	6.7031	6.2679
GCNT7	1.2272	0.4477	0.0000	1.9623	0.3418	0.0000	0.0000	0.0000	0.0000	1.4478	1.6867	1.6144	0.0000	0.4060	0.4100	1.7887	0.0000	0.7928	0.0000	0.0000	0.0000	0.0000	0.0000	0.4482	0.9443	1.3964	1.2579	0.0000	1.5366	0.5032	1.0578	1.0000	1.6798	1.0338	0.3724	0.9807	0.8929	0.9660	0.4614	1.1538	1.2821	0.8700	0.8993	0.5434	1.3241	0.7537	2.4881	0.0000	0.8255
PRKX	9.3720	9.8769	9.2931	9.8203	9.1639	9.0382	8.8804	9.8076	9.3843	9.5966	9.5707	10.3937	9.8102	9.5116	11.2759	9.8373	9.8733	9.2758	9.2484	9.7244	9.4339	9.3287	9.0065	12.0543	11.8640	9.4794	9.8840	9.0870	9.5391	8.9187	10.5587	8.6036	9.5875	10.2181	9.6647	9.4768	9.5440	9.9171	9.5346	6.6820	10.5797	9.8331	9.3845	9.3167	9.2103	9.2484	9.1089	10.1861	9.2478
C14orf138	6.9165	6.3409	6.1484	6.0163	6.0896	6.4726	7.6020	6.0955	6.0729	7.0851	6.5303	7.0017	6.0812	6.5636	6.5998	6.6123	6.5276	6.7830	5.5926	6.1847	6.1592	6.1361	6.0923	6.3162	6.3742	7.4067	6.8233	6.9022	7.3785	6.1607	6.0023	6.9715	6.8891	6.3834	5.9870	6.6149	7.3369	5.3591	6.1288	6.2886	6.5187	6.1314	6.7527	7.3439	6.6035	6.3243	6.6181	7.4549	6.5072
C14orf139	7.0588	6.0395	7.2391	7.7359	6.4749	7.1305	6.5642	5.4952	6.3229	6.2913	7.6900	5.5133	6.9538	5.7799	3.4412	7.4515	7.5438	5.8970	5.5386	6.1695	7.0023	6.4120	4.6730	7.2181	6.2571	6.1971	7.1164	5.1756	6.2461	5.4863	6.5215	5.5236	7.4938	7.3024	6.8375	4.1332	5.8361	6.3540	7.2671	5.6959	6.3262	7.3468	6.2610	6.5663	6.3142	5.2585	7.2348	6.0865	6.8491
GCNT3	7.4759	7.4805	7.8274	7.0293	7.6924	6.2749	3.1378	5.5211	6.7768	4.8403	7.6136	10.0924	6.4971	8.5459	10.2279	7.6467	8.1288	7.9574	8.2702	8.8547	7.0190	4.2475	8.0034	0.7895	2.4909	6.9976	7.8080	10.1421	7.9484	9.6505	7.6725	7.5736	7.0735	6.5418	6.9065	6.7901	7.7382	9.6890	5.4951	7.4098	7.7439	4.0277	6.1423	8.3974	8.0636	10.0077	6.4895	7.1338	6.7747
GCNT2	9.2534	9.3869	9.0674	9.3711	9.5723	9.5157	4.5004	9.4523	9.0912	9.2741	9.0692	9.8826	8.8118	9.6084	10.1297	9.3173	8.4294	9.0047	9.9389	9.0727	8.6109	8.6799	8.4356	9.0175	9.3426	8.8274	8.9431	9.7848	8.8583	9.6757	9.3761	9.0417	8.9966	8.8282	9.0575	9.5629	7.4718	9.6957	8.9670	9.0637	9.6644	9.1315	9.4864	9.3208	8.6835	9.6199	7.5572	9.0562	9.1822
C14orf135	9.9360	10.3204	9.7023	9.3914	9.8418	9.0676	10.2588	10.2075	9.6190	10.0635	9.6349	10.4171	9.3159	10.5960	10.3655	9.6945	10.0485	9.3154	9.5312	10.0143	9.8067	9.4428	9.6376	9.4513	9.7748	9.7721	10.2204	8.4892	10.3314	9.6940	9.8848	9.1280	9.4081	9.2828	9.9941	10.2789	9.7809	9.3622	9.7272	11.7818	10.2679	9.7940	10.2489	9.8186	9.5154	9.2473	10.0692	9.8806	9.7347
LOC440957	4.7510	7.1029	6.8498	6.6676	5.3797	6.4854	7.9879	7.2215	6.3563	6.5526	6.9432	7.3626	6.7198	7.0297	6.9459	5.5238	7.0070	7.2640	6.6557	7.2981	5.7509	6.1252	5.3791	6.7707	6.1296	6.3201	3.4860	6.8244	6.3506	6.7585	6.8628	7.0279	6.5307	6.0992	5.6988	6.1382	6.3944	5.1522	6.8528	8.5207	5.5344	5.8809	5.6022	5.6155	6.4130	6.9758	5.8889	6.3590	6.0913
C14orf132	5.7954	8.4193	6.8305	7.8715	7.0207	6.3840	9.0845	8.7434	9.6031	5.4374	4.6161	4.8325	7.5259	8.2066	9.7039	7.6029	11.0138	3.9679	6.2027	8.2054	7.9642	9.4027	4.8233	10.8465	9.3643	5.4590	8.9308	5.6604	3.7600	6.3645	10.5769	6.3837	6.3541	6.8639	5.7706	5.2598	5.4960	6.1367	8.0775	8.5889	8.8845	8.9634	6.1423	5.6553	6.7109	7.0120	8.7683	6.4530	4.1996
ZNF165	5.6323	7.4883	5.7131	6.4292	5.0007	5.9590	3.4963	6.0401	5.5400	5.8775	5.5924	6.6120	5.3986	6.8779	6.6645	6.4113	7.0150	6.0521	4.7543	6.4419	4.4530	5.5397	4.3768	6.9153	6.4687	5.7780	4.3879	5.8915	5.2968	4.9970	5.6392	5.8562	5.5364	5.6638	5.0754	5.2742	5.4821	4.8760	5.1246	7.8817	5.2150	5.4410	4.3852	5.8507	5.5585	5.3990	4.0812	5.6262	5.2058
LPCAT4	7.8780	8.0005	8.4200	9.0350	7.8628	8.2141	9.9499	7.6922	8.0093	7.9968	8.6359	9.3515	8.4757	8.3967	8.4904	8.2194	8.7384	8.1105	8.6126	8.7131	8.0415	8.7823	7.3774	8.5214	8.6637	9.0317	7.8492	8.8758	8.3424	8.5182	8.3338	9.1150	9.2022	7.7756	8.2619	7.8275	8.1133	7.6145	8.4699	8.7979	8.0754	8.2900	8.1135	8.0716	8.3462	8.1803	8.2118	7.8805	8.1400
LPCAT2	8.8749	9.6727	8.1304	9.5022	9.6904	8.1443	8.7687	9.4157	9.5326	8.7567	9.1196	9.0144	9.4642	9.7227	10.4765	8.8945	10.0029	7.7741	8.7790	10.0632	9.6853	8.8200	8.0875	10.0606	9.3494	8.3287	9.8575	7.7856	8.8524	9.3674	10.1977	8.6653	9.2228	8.4164	8.3347	8.2574	8.0886	10.0883	9.9607	10.3546	10.1074	9.7300	9.7583	8.4662	8.2282	8.9284	9.7194	9.4089	9.0232
LPCAT3	11.4131	10.8048	11.5561	12.5062	11.0281	10.7140	9.9499	10.7060	10.8722	10.6416	11.4664	11.4271	11.2092	10.8956	10.6202	11.0565	10.3758	11.2237	11.5846	11.4101	10.4055	11.4663	10.6436	10.4851	9.8329	11.0464	11.4658	12.5288	11.3917	10.9594	10.6287	12.7953	11.4675	10.8545	11.0422	11.4907	11.2654	11.2390	10.4148	12.3227	11.0857	10.2541	11.4418	11.6899	11.2761	12.4065	11.2389	10.5279	10.7174
LPCAT1	13.5393	9.7176	11.6544	13.0222	12.3523	13.1002	11.7940	9.4105	11.9478	12.4161	13.0720	11.5990	12.3969	10.0037	9.8033	11.8558	10.0671	13.4896	13.0583	10.6219	11.3914	11.5774	11.4588	13.0076	12.2038	12.8744	13.1581	13.2273	11.9169	12.8292	10.0262	13.1214	12.1698	13.1113	11.9699	12.0374	11.7734	12.0234	12.0579	9.1203	13.0027	12.2666	12.5538	13.3240	12.4044	12.2605	12.1857	12.6494	12.4479
SPNS1	9.7772	9.2510	10.2204	9.9509	9.7760	9.4386	9.8075	9.3388	9.8744	9.4418	9.8980	10.0505	10.2618	9.3317	9.2440	9.7017	9.3017	10.3068	10.4363	9.7267	9.6637	10.0220	9.3062	9.2040	9.5915	10.0570	9.2923	11.1971	9.8374	9.7632	9.5084	10.1272	10.0900	9.6436	9.3283	9.6971	9.7283	9.6108	9.4093	9.3469	10.2354	9.6842	9.9978	9.3796	9.7813	9.6290	9.8929	9.3653	9.1640
KRT20	0.0000	0.4477	0.0000	0.7859	0.0000	0.8427	0.4379	0.4941	0.0000	0.0000	0.0000	1.2477	0.0000	0.4060	0.0000	0.3480	0.0000	3.8988	0.6697	0.0000	0.0000	0.0000	0.0000	0.0000	0.0000	0.0000	0.9468	0.0000	0.0000	0.0000	0.0000	1.5850	0.7946	0.0000	0.0000	0.0000	1.8362	0.0000	0.0000	0.0000	0.9669	0.4996	0.0000	0.0000	0.0000	3.9456	0.0000	0.0000	0.0000
MID1IP1	8.8514	9.3978	9.4676	9.1220	8.9046	8.1524	9.8907	9.6084	9.5607	8.6752	8.6678	9.9096	8.7075	9.1325	9.9658	8.0868	8.9393	10.1667	8.7809	9.1158	8.7384	9.2304	8.4239	8.5665	9.0985	8.8222	8.5376	9.2535	8.9958	9.2964	9.7274	9.6502	8.8085	8.9316	8.4363	9.5436	9.0267	8.5860	8.9150	10.1396	9.1941	9.2031	8.8893	8.4303	8.7328	8.4848	9.2546	8.4175	7.9903
TAS2R42	0.0000	0.4477	0.5950	0.7859	0.0000	0.0000	0.0000	0.0000	0.0000	0.5180	0.5300	0.7547	0.0000	0.0000	0.4100	0.3480	0.7537	0.0000	0.0000	0.0000	0.0000	0.0000	0.0000	0.0000	0.0000	0.0000	0.0000	0.7027	0.4649	0.0000	0.0000	0.5850	0.0000	0.6076	0.0000	0.0000	0.8929	0.0000	0.0000	0.0000	0.0000	0.4996	0.0000	0.0000	0.4604	0.0000	1.1746	0.0000	0.0000
PIGA	8.5376	7.7407	8.0494	8.0555	8.5610	8.4007	8.5676	7.4065	7.8981	8.1798	8.0137	8.1541	7.7484	8.0927	8.1382	8.1435	7.7783	8.1352	7.8796	7.7889	8.0283	7.7074	8.6138	8.7859	9.1258	8.4117	8.7607	7.4290	8.6746	7.9402	7.9647	7.7846	8.0098	8.1946	8.0312	8.7856	8.1156	8.0542	8.1425	9.2609	8.1717	7.8287	8.1067	8.5354	8.2390	8.4829	8.0061	8.1936	8.4656
PIGB	8.1222	7.9086	8.3974	8.5979	7.3713	8.4001	7.5936	7.9129	8.1400	8.3040	8.3281	8.8505	8.2139	7.9314	8.2118	8.1241	7.7494	8.4587	9.0574	7.8577	7.6678	8.0114	8.3639	8.1459	7.7943	8.4113	8.1712	8.8749	8.6716	8.3005	7.8378	8.8525	8.2349	8.8491	8.3239	8.0976	8.0744	8.3316	8.1558	8.1489	7.4736	8.0163	8.3451	8.1702	8.1382	9.2276	8.2165	8.1633	7.9958
PIGC	8.6590	8.7287	9.3675	9.7198	8.9372	8.5967	10.1428	8.8722	9.1972	9.0479	9.4749	9.4383	9.5016	8.9397	9.1195	8.8912	9.1920	9.1970	9.7108	9.1266	8.9930	9.3464	9.3678	9.1849	9.0176	9.4234	9.3033	9.1975	9.3570	9.3537	8.9866	9.6573	9.6263	9.0596	9.6168	9.1319	8.8504	8.8024	9.3080	8.8274	9.1193	9.1057	9.0308	8.8099	9.1628	9.2587	9.3833	9.2447	9.0768
PIGF	8.1603	8.0897	8.2394	7.0970	7.8325	7.8927	8.0525	7.8235	8.0424	8.3266	7.9144	8.2363	8.1201	8.1400	8.4099	7.9313	7.9698	8.2255	7.3053	7.8451	7.6688	7.6392	8.6110	7.9134	8.1462	8.0557	7.8319	7.8683	8.1627	7.7656	7.4543	8.4436	8.0171	7.6936	8.4889	8.1382	7.8411	7.7182	7.8207	6.9821	8.0486	8.1207	8.2253	7.9899	8.0547	8.4249	7.5589	8.2515	8.0509
CALCRL	11.8938	10.0448	11.1726	9.0587	11.6215	12.1071	9.5521	9.7202	12.4227	11.8372	10.6710	7.1417	11.4665	10.0561	10.1011	11.3475	10.9028	10.2605	10.9801	9.6723	12.2350	11.8496	11.1670	11.2748	12.3598	11.4377	11.1319	9.5465	11.2207	11.6914	10.5241	10.2615	10.3395	11.2828	11.9301	11.5117	10.0092	11.3108	13.1286	9.3570	11.0393	12.4701	11.6291	10.7229	10.8417	10.3151	11.2039	11.4986	11.5324
PIGH	8.2758	9.0942	8.7499	8.7980	8.4242	8.0856	8.9808	9.2426	8.3302	8.9615	9.2356	7.9553	8.1137	9.0415	9.6457	8.4960	8.5840	9.0959	7.7345	8.7532	8.0093	8.0689	8.8104	8.2365	8.4335	8.6359	8.8498	7.8031	8.8438	8.4088	9.0922	8.3514	8.1472	8.3378	8.7623	8.8253	9.2186	7.9967	8.2894	9.2247	8.7087	8.1584	8.7191	8.6983	8.8146	8.5467	8.1358	9.2516	8.9038
TBC1D3	8.1636	7.2838	6.7276	9.3278	7.7528	8.8945	7.1111	7.4193	6.5149	9.8920	9.0892	8.9913	7.6162	7.2098	7.5538	8.8595	7.1591	8.3859	7.1161	6.6883	7.3453	7.2277	6.5000	7.5157	8.3564	8.1017	7.7437	9.1295	8.7385	7.3451	7.1620	9.0848	9.7421	8.3196	7.5198	7.3738	9.2222	8.1219	7.4592	7.4847	9.1550	7.9816	8.4700	8.5964	7.6823	9.0035	9.0018	8.6181	7.6074
MGC70857	7.9105	8.6923	9.2599	9.9840	7.9865	7.4004	8.0796	9.4010	8.3937	8.8159	9.1523	7.8661	8.6357	8.3600	8.6298	8.3828	8.0110	8.7562	8.8819	8.4204	8.6860	9.1720	8.3360	8.2378	8.5650	9.8379	7.7656	9.8262	9.2619	8.1498	8.8365	8.9873	9.1593	7.5462	8.8045	9.1682	8.8979	8.4282	7.9861	9.4074	8.7463	8.7176	9.0615	8.2470	8.8313	8.2600	8.7247	9.0105	8.9281
PIGK	9.7387	10.2393	9.8635	9.3148	9.9933	9.8327	10.0357	10.1945	10.4509	9.9165	9.8863	8.9577	9.7599	10.5511	10.7817	9.5461	10.5380	9.6977	9.9884	10.2515	9.9226	10.2273	10.1039	10.3826	10.1241	9.6861	10.2232	9.6127	10.1784	10.6686	10.4338	9.7305	9.6303	9.3688	9.9101	10.2353	9.5490	10.2791	10.3952	9.3216	10.2063	10.1742	10.1469	9.9153	9.8015	9.9351	9.7337	10.2818	9.8166
PIGL	6.1260	5.2661	5.1583	6.4338	4.8746	6.4156	5.5359	4.9066	4.7867	6.6857	6.8352	6.6133	6.3612	4.9031	5.0394	6.8762	4.7029	7.2398	6.3352	4.6388	5.5169	5.4896	4.3152	4.7079	5.7547	5.6273	5.1983	6.4321	6.6528	5.8522	5.0485	6.9658	6.9675	6.8043	5.9803	5.3771	7.3215	5.7589	4.7553	6.9837	7.2327	5.5776	6.4935	6.1770	5.2843	7.5446	6.3182	6.5508	5.7208
PIGM	8.6054	8.6821	8.5997	8.6672	8.8345	8.7806	8.2986	8.6526	8.9298	8.5968	8.5238	9.0523	8.1412	8.5409	8.7259	8.8015	8.6635	8.1723	8.4685	8.8041	8.4204	8.8284	8.1810	8.9501	8.7174	8.2302	8.1328	7.7269	8.9488	8.4527	8.8066	8.1344	8.9362	8.9811	8.2715	8.4342	8.4017	8.4608	8.3316	7.9461	8.6197	8.5557	8.3326	8.6532	8.6743	8.1329	8.6302	8.4858	8.4208
PIGN	8.7336	8.8256	8.5592	7.3697	8.9435	8.5908	8.7222	8.8000	8.9165	8.5758	8.4136	8.3277	7.9412	9.3399	8.9734	8.9726	8.9231	8.7014	8.7809	9.0450	9.4132	8.1124	8.9443	8.8084	8.9838	8.2038	8.8211	8.4326	9.0001	8.8796	9.1989	8.3174	8.8619	9.3515	8.8992	8.6465	8.5963	9.5030	8.8877	7.0452	8.9332	8.9430	8.8261	8.6904	8.6822	8.3915	8.6347	8.6970	8.9731
PIGO	9.5269	9.8673	9.9862	7.9706	9.5844	9.5027	9.1855	10.1229	9.8964	9.8143	9.2143	10.0759	8.7548	10.0119	10.2944	10.2433	9.6781	9.8400	9.7459	10.0063	9.4245	8.4827	9.7626	9.8254	9.9204	8.7907	9.3275	9.7399	10.0456	9.3647	10.1600	9.2935	9.3581	10.2357	9.6963	10.0565	9.6821	9.3085	9.2890	10.5160	9.5860	9.5586	9.4881	9.8891	9.9861	10.6607	9.0745	9.7723	9.6005
PIGP	7.9837	7.8920	8.4285	9.4877	7.9956	8.3277	7.7637	7.8989	8.2801	8.6583	8.5359	8.9029	9.1607	8.1250	8.4394	8.6675	8.2180	9.2928	9.1766	7.6376	8.1425	8.5876	9.3148	8.5623	8.3652	8.5893	7.8694	7.4550	7.5840	7.8412	8.2389	8.8657	8.9341	8.1725	8.5347	8.9480	8.4126	8.3576	7.9470	8.3114	8.5861	8.0766	8.5056	7.9219	8.4798	9.0285	8.5192	8.7678	8.9764
C20orf185	0.0000	0.0000	0.0000	0.0000	0.0000	0.0000	0.4379	0.0000	0.0000	0.0000	0.0000	0.0000	0.0000	0.0000	0.0000	0.0000	0.0000	0.0000	0.0000	0.0000	0.0000	0.0000	0.0000	0.0000	0.0000	0.0000	0.0000	0.0000	0.0000	0.0000	0.0000	0.0000	0.0000	0.0000	0.0000	0.0000	0.0000	0.0000	0.0000	0.0000	0.0000	0.0000	0.0000	0.0000	0.0000	0.0000	0.0000	0.0000	0.0000
C20orf186	0.0000	0.0000	0.0000	0.0000	0.0000	0.0000	4.9277	0.0000	0.0000	0.0000	0.0000	0.0000	0.0000	0.0000	0.0000	0.0000	1.4411	0.0000	0.0000	0.0000	0.0000	0.0000	0.0000	0.0000	0.0000	0.0000	0.0000	0.0000	0.0000	0.0000	3.3751	0.0000	0.0000	0.0000	0.9133	0.0000	0.5144	0.0000	0.0000	1.5046	0.0000	1.8002	0.0000	0.0000	0.0000	0.0000	0.5050	0.0000	0.0000
PIGS	10.0722	10.9106	10.7294	10.0515	10.8301	10.3637	10.0656	10.9578	10.9882	9.9962	9.9492	10.7149	9.6559	11.0243	11.5120	10.3327	10.9576	10.3851	11.8171	11.2646	10.6724	9.9745	10.3224	11.2874	10.9100	9.8659	10.2294	10.1924	10.5307	10.5977	11.1582	10.2192	10.2536	10.9177	10.2071	10.3705	10.3053	11.1785	10.7063	9.1028	10.6073	11.0677	10.8299	10.3971	10.5459	11.4268	10.5965	10.0615	10.4148
ILKAP	8.6365	8.3773	8.2753	8.5907	8.1745	8.7823	9.0588	8.2576	8.0709	8.4917	8.5221	8.4461	8.4897	8.3643	8.5088	8.0810	8.4237	8.1352	7.4821	8.3832	7.9521	8.5268	8.2188	7.7737	7.9258	8.5290	8.0341	9.1183	8.3185	8.1687	7.9689	9.2538	8.7629	7.9384	7.8951	7.5056	8.9387	7.7707	8.2120	8.1865	8.1256	8.1072	8.2733	8.1504	8.0473	7.9714	8.1148	8.8178	8.4813
PIGU	8.1313	8.6680	9.1694	9.4268	8.6982	8.7303	9.6017	8.9119	8.6760	8.4080	8.9305	8.7268	9.1782	8.7015	8.9601	8.6724	8.8754	8.7936	9.1927	8.9847	8.7890	8.9399	8.2523	9.0306	8.6382	8.8412	8.6401	9.7724	8.4962	9.1641	8.9461	9.5934	9.5695	8.3145	8.5619	8.8108	8.7734	8.7020	8.8135	9.1855	9.7541	8.6538	8.9811	8.5792	9.4085	9.2838	8.5550	8.6359	8.3233
PIGV	8.2901	8.8790	8.4561	8.2327	8.7267	8.4220	8.2839	9.1719	9.0722	9.2051	8.8578	8.6048	8.5310	8.6073	9.5275	9.2150	8.3283	9.4015	7.9502	8.6395	8.3080	8.6555	8.6695	8.5581	8.6833	8.6492	7.7717	8.8466	9.1811	8.1305	9.1739	8.6092	7.7975	8.0623	9.3988	9.4075	8.8770	8.3376	8.5663	8.3224	8.0208	8.6056	8.7757	8.5048	8.8037	8.5469	8.0455	9.0809	9.0476
PIGW	7.0539	7.3737	7.8242	6.3076	7.6197	8.3664	7.3112	7.3498	6.9573	7.1258	7.0291	7.1900	6.2988	7.6146	7.6712	6.9889	7.1602	7.6663	6.9387	7.6349	6.9989	6.7955	6.6996	7.5395	6.6645	7.1098	6.9852	5.9658	7.7512	7.3520	7.4615	6.8009	6.9069	8.3817	6.5955	7.6594	7.5399	6.7359	7.5339	7.5625	6.8994	7.0642	6.6320	6.9966	7.3356	7.8494	7.4050	7.1895	7.4201
PIGX	8.7184	8.9518	9.2442	9.6277	8.3795	8.4052	8.6361	9.1534	9.3425	8.4743	9.1425	8.9517	9.0115	9.0087	9.4118	8.9248	9.0396	9.6132	9.1825	8.8368	8.7792	9.4828	8.7538	8.7583	8.4362	9.0570	9.6731	9.6311	9.7827	8.9470	9.0761	9.2070	8.9395	9.3976	9.3272	9.3993	9.1859	8.7901	8.7480	9.4021	9.5851	8.8242	9.1188	9.1513	9.1255	8.9823	8.9270	8.0998	8.5777
PIGY	9.7440	10.4409	10.3602	10.1903	9.8902	9.9554	10.3105	10.6244	10.6167	10.2336	10.4076	10.1650	10.5315	10.5567	10.6763	9.7686	10.5598	10.9018	10.2853	10.1877	10.1864	10.6903	10.5456	10.3049	10.4211	10.3062	10.3127	9.9928	10.2513	10.4449	10.3064	10.9578	10.2104	10.0953	10.2218	10.2596	10.3014	10.0528	10.7483	11.0163	9.9366	10.4431	10.2031	10.1935	10.2073	10.3767	10.0540	10.4988	10.2980
PIGZ	3.8491	5.4455	5.0951	5.6299	5.0004	6.6541	5.5024	5.1583	5.4376	5.0985	5.8970	7.1556	4.7603	5.4126	4.3732	5.0992	6.3749	6.7734	6.5230	6.0256	5.0936	4.6935	3.3368	6.1778	5.4937	5.2887	4.5964	6.4215	3.7189	5.5261	6.6094	6.6935	5.4219	4.2921	3.5361	5.1586	5.5232	5.8630	4.8337	4.0811	6.4257	4.9250	5.7253	5.2498	5.1224	6.5203	7.0736	4.9300	4.4238
KRT25	0.0000	0.0000	0.0000	0.0000	0.0000	0.0000	4.9609	0.0000	0.0000	0.0000	0.9166	1.9065	0.6599	0.0000	0.0000	0.0000	0.4256	0.0000	3.1175	0.4643	0.3770	0.6129	0.0000	0.0000	0.0000	0.6268	0.5497	0.0000	0.0000	2.2500	0.7834	4.3576	5.9276	0.3355	0.3724	1.2003	3.1230	0.5624	0.4614	0.0000	0.0000	2.8493	0.0000	2.8882	0.4604	0.2971	0.0000	0.0000	0.8255
TMEM80	7.7550	8.1796	8.2097	7.3378	7.4807	7.3891	7.4755	8.8971	7.0822	8.8622	8.5081	8.1045	8.0620	8.7600	9.3116	8.0897	7.8205	7.8900	7.7706	7.9145	7.4617	8.5206	6.8297	7.8823	7.9814	9.0151	6.2680	9.0853	8.0840	7.7932	8.5969	8.3641	7.5457	7.4327	8.4905	8.3578	7.7236	8.0149	7.9796	8.6251	7.5880	7.4799	7.8791	7.7207	7.7040	8.1411	7.4848	8.1661	7.3906
NDFIP2	11.0097	10.6872	11.0418	10.0515	10.7566	10.5119	9.3403	10.6721	10.2944	10.3788	10.5790	10.7704	10.9331	10.8319	10.7033	10.4490	10.1840	10.5471	11.0557	10.6778	10.3975	10.8440	11.2344	10.9669	10.6733	10.3634	10.7079	11.4508	10.7829	11.1402	10.2405	10.0848	10.1765	9.8254	10.7846	10.9663	10.5931	10.6957	10.1986	10.1301	10.9747	9.9488	10.9238	10.7724	10.5775	11.7809	9.5943	10.9832	10.7658
ELAC1	6.5232	7.3668	7.3416	6.6259	6.3984	6.7756	6.8786	7.3770	7.2613	6.8889	7.1866	6.2326	6.6549	7.3299	7.2962	6.9669	7.2745	7.0927	6.6937	7.3225	7.0472	6.5927	6.7285	6.8280	6.6190	6.7429	6.8015	6.5623	7.0615	6.9337	7.1851	7.3879	6.8651	6.9388	6.7085	6.9949	6.5208	6.8465	7.0412	7.5485	6.4515	7.0699	6.7302	6.5194	6.5697	6.7551	6.9495	7.1019	7.2308
ANKLE1	4.1689	1.8267	2.0225	3.3805	2.3998	3.7188	4.5004	1.3970	1.5228	3.3928	3.6485	3.0976	3.3619	1.9726	2.1001	3.3988	2.2551	3.8629	1.9831	2.0131	1.6277	2.9783	1.2634	1.6716	2.2318	3.5708	3.1514	3.8256	2.8999	3.2247	1.4870	3.7004	4.6297	2.7572	2.9027	2.2183	5.1406	2.1167	3.3286	0.6893	3.9816	2.9299	2.9856	3.2068	2.3604	3.0955	3.8066	3.1676	2.7889
OR52R1	0.0000	0.0000	0.0000	0.0000	0.0000	0.0000	0.0000	0.0000	0.0000	0.0000	0.0000	0.0000	0.0000	0.0000	0.0000	0.6282	0.0000	0.0000	0.0000	0.0000	0.0000	0.0000	0.0000	0.0000	0.0000	0.0000	0.0000	0.0000	0.4649	0.0000	0.0000	1.8074	0.0000	0.0000	0.0000	0.0000	0.5144	0.0000	0.0000	1.1538	0.0000	0.0000	0.0000	0.0000	0.0000	0.0000	0.0000	0.0000	0.0000
OR10A7	0.0000	0.0000	0.0000	0.0000	0.0000	0.0000	0.0000	0.0000	0.0000	0.0000	0.0000	0.0000	0.0000	0.0000	0.0000	0.0000	0.0000	0.0000	0.0000	0.0000	0.0000	0.0000	0.0000	0.0000	0.0000	0.0000	0.0000	0.0000	0.0000	0.0000	0.0000	0.0000	0.0000	0.0000	0.0000	0.0000	0.0000	0.0000	0.0000	0.0000	0.0000	0.0000	0.0000	0.0000	0.0000	0.0000	0.0000	0.0000	0.0000
ALPP	0.0000	0.0000	0.0000	0.0000	1.0491	0.0000	0.7734	0.0000	0.0000	0.0000	0.9166	0.0000	0.0000	0.0000	0.0000	0.0000	0.0000	0.0000	0.0000	0.0000	0.0000	0.0000	0.0000	0.0000	0.0000	0.0000	0.5497	0.0000	0.0000	0.0000	0.7834	1.3219	0.0000	0.0000	0.0000	0.0000	0.0000	0.0000	0.0000	0.0000	0.0000	0.0000	0.0000	0.0000	0.4604	0.0000	0.0000	0.0000	0.0000
RHPN1	7.7962	8.0725	7.4263	8.4059	6.7214	7.8931	5.0562	8.0219	6.5987	7.8424	8.4192	9.4369	7.3828	8.0097	8.1247	7.8868	7.1739	7.9764	10.1013	8.3229	5.9170	6.6126	5.5397	7.5452	7.6035	7.6411	5.6750	10.3408	7.1581	7.4482	8.0998	9.8049	8.9966	6.6398	6.5326	7.0664	7.8198	7.4571	6.3042	9.0801	8.2164	6.5875	7.2184	7.4345	7.2633	8.2621	8.1912	7.5666	6.5494
INPPL1	11.0483	11.1960	11.2363	10.6633	11.0277	11.0656	10.8718	11.2353	10.8112	10.8888	10.9607	11.3536	10.6974	11.0043	10.8262	11.2352	10.7483	10.8398	11.2183	11.2256	10.9740	10.6419	10.2816	10.7157	10.8832	11.0813	10.9953	11.3003	11.4710	10.7820	11.1684	11.2682	11.5440	11.1379	10.8920	10.8933	11.0873	11.0530	10.6580	12.0319	11.2297	11.0540	11.2014	11.1816	10.6815	11.2774	11.4687	10.6354	10.8155
OLR1	9.6580	8.7916	7.9336	9.6846	9.8228	6.5066	8.3434	9.0516	7.9228	7.9009	9.2693	9.6144	7.9649	8.5940	3.5260	8.1366	8.7020	7.9510	7.8650	8.3074	5.9312	7.2564	7.9915	10.4767	7.8038	7.8963	8.0769	9.5965	9.4352	7.5768	6.8403	9.5068	7.3679	8.3874	6.2042	7.6337	8.5754	9.8564	8.6281	4.9260	9.0612	7.1881	9.3118	8.8590	10.4178	10.7456	7.0418	8.2788	7.9990
RHPN2	10.1560	9.9714	10.5441	8.5826	10.9022	9.2783	4.2811	9.9079	9.9855	10.2664	9.3944	10.4048	9.4547	10.1279	9.8260	10.0594	9.1988	10.3571	9.5092	10.4649	9.8711	9.9806	10.6239	10.5327	9.8973	10.0674	10.0504	10.0765	10.5444	9.4342	9.3493	9.7723	9.7316	9.5681	9.2015	10.8630	10.5472	10.0489	8.6281	10.0540	9.9992	8.9907	10.0217	10.4291	10.5140	11.0183	8.9258	9.5830	10.1766
SRRM1	10.7284	10.5760	10.4785	9.9840	10.5952	10.9498	10.1666	10.5688	9.2532	10.8325	10.3757	10.7664	10.1784	10.6896	10.6991	11.1039	10.7367	9.7782	9.6173	10.7157	10.5667	10.0354	10.3528	10.4149	10.6192	10.4899	10.4372	10.3855	10.8088	9.8535	10.8279	10.5038	10.1942	10.2550	10.6272	10.2102	11.1808	10.5858	10.7919	9.6333	9.9748	10.8428	10.7463	10.7531	10.7659	9.8836	10.6228	10.8489	10.5353
ITGAD	6.1074	0.4477	0.0000	6.8687	5.6260	3.6291	1.2742	0.8613	5.6024	4.4129	5.4169	7.5906	4.4894	1.2016	0.4100	7.6874	0.7537	6.8759	1.7496	1.7126	1.9949	2.0620	0.7658	0.0000	1.5103	2.4204	5.7884	0.7027	3.9845	3.8437	0.7834	4.0000	4.2753	5.3130	3.5361	4.7351	4.1111	3.2601	6.3583	1.5046	4.8895	3.5039	3.8049	3.6884	2.1321	5.3902	2.4881	6.3481	7.8525
MGST2	9.3124	9.8338	9.9862	10.9786	9.2652	9.6130	9.5190	9.5035	9.4646	9.8060	10.4319	9.8214	10.3466	9.5427	9.1356	9.2619	9.5787	9.8815	10.3402	9.6466	9.5303	9.6632	9.6837	9.3654	9.0482	10.2409	9.1967	10.2737	9.4995	10.1655	8.9534	10.2837	9.2325	9.3659	9.9250	9.8610	8.9223	9.3994	9.9640	10.9365	9.2197	9.4780	9.4750	9.3645	9.8633	9.8160	9.2946	9.9048	9.8135
SRRM2	14.1760	13.1998	12.6269	12.5481	13.4329	13.7860	12.0437	13.0137	12.0855	13.7874	13.5068	14.0680	12.5035	12.9929	12.9370	13.9978	13.1550	13.2429	12.8088	12.7532	13.6377	12.4618	13.3588	13.1320	13.4212	12.9615	13.3558	13.1048	13.8202	12.4273	13.5201	12.8910	13.8645	13.5463	13.5645	13.0277	14.0055	13.3357	12.6231	13.0030	13.6925	13.1930	13.5221	13.7343	13.2792	13.2550	13.5934	13.5543	13.0459
RAET1L	0.0000	0.0000	0.0000	0.0000	0.3418	0.0000	0.0000	0.0000	1.0868	0.0000	0.0000	0.7547	1.7313	2.6322	0.4100	0.3480	2.5368	0.0000	0.0000	1.5350	1.6277	0.6129	0.7658	2.2150	1.1586	0.0000	0.0000	0.0000	0.4649	0.0000	3.3241	0.5850	0.4513	0.0000	0.3724	1.3908	0.8929	0.0000	0.0000	1.1538	0.0000	0.8700	0.5185	0.5434	0.0000	0.0000	0.5050	1.1561	0.0000
SRRM4	3.6059	4.8590	2.3459	3.1644	3.6121	4.2265	2.1847	1.7867	0.8068	4.9041	2.1861	3.3125	2.3392	3.5514	3.0977	1.6700	2.9748	1.0694	2.5174	1.7126	2.2874	1.3717	3.1215	0.4482	1.6584	3.4322	3.1514	4.0055	3.9845	2.6840	3.2163	3.2479	5.5743	1.9562	7.3405	2.5526	4.2146	0.7783	4.6070	1.1538	2.5294	6.3738	4.0878	5.7926	2.2508	5.5815	1.4203	4.4518	1.1099
ITGAE	6.5612	7.2721	7.3335	7.5139	6.6348	6.6878	8.5431	7.0893	7.2045	7.4519	7.8401	7.4042	7.3369	7.1988	7.5625	6.8457	7.3420	7.1570	7.8392	7.2806	6.5977	7.1900	6.9242	6.8319	6.7983	7.5643	8.1352	7.6479	7.1997	8.0623	7.1570	8.9454	8.3603	6.7244	7.7328	6.5110	7.8629	7.2935	7.2529	7.2622	7.2281	7.3321	7.5027	6.8838	6.4630	7.8735	7.6743	7.3930	6.7594
PDK1	11.2577	7.6983	10.7199	9.9431	10.0767	11.2706	8.6615	7.9944	10.0968	10.8692	10.2174	10.3488	9.5279	8.4242	8.9762	10.5465	8.0357	9.9831	10.6966	7.8448	10.5149	9.7204	10.9240	11.0114	10.7286	10.0183	10.6115	9.9650	11.3627	9.6001	8.5519	10.4242	11.2408	10.8879	10.8289	10.7714	10.6349	10.8968	9.8501	7.4808	10.8011	9.7709	10.9559	10.9407	10.5025	11.3091	9.8124	10.5122	11.1263
SEPX1	9.8301	10.8013	10.3956	11.1662	9.6531	9.1532	8.4957	11.5166	10.4987	9.4457	11.1800	10.7681	11.4606	10.0114	8.7349	9.4145	9.3731	9.5791	10.3637	10.0931	9.1106	10.9185	9.8095	7.7543	7.8469	11.0180	10.1000	11.6951	10.6045	10.2043	10.1477	11.1354	11.0248	9.2215	9.5350	11.2017	8.9773	9.4728	8.9811	9.1871	10.4537	9.7447	9.4296	9.5467	8.8954	8.9665	9.8788	9.8289	9.5017
PDK3	8.0140	7.5962	7.6736	7.8354	7.7383	7.3615	9.0579	7.8563	8.1643	7.1258	7.8976	7.5803	7.6351	7.3152	7.8504	8.0125	7.6707	7.3540	8.3792	7.1860	7.8716	7.4739	7.8322	7.0014	7.5428	7.2350	8.7405	6.7252	7.4430	7.4857	8.4380	6.9366	7.8831	8.2163	7.9614	7.9947	6.6980	8.8539	7.4555	7.1609	7.9667	7.6500	7.9080	7.4306	7.3085	7.9151	7.1607	7.0155	8.0650
PDK2	10.4556	11.8176	11.4082	10.6882	11.0327	11.0522	9.8848	11.9661	10.6211	11.1668	11.0558	10.2723	10.8140	10.8640	11.3568	10.9932	10.6940	11.5690	11.0384	10.5551	10.8993	11.4622	10.7395	10.2451	10.4224	11.5572	10.1661	10.8225	11.1597	10.8618	11.2904	11.2935	10.0050	11.3132	11.2278	12.0632	10.5451	10.9193	10.0659	10.3505	10.3292	10.7608	11.1567	10.3961	10.5736	10.9321	10.4412	10.4349	10.8521
EBP	8.6937	9.8504	10.1305	10.5269	8.6880	8.6985	10.1373	9.9744	8.9053	9.0655	9.9005	8.6150	9.4993	8.9709	9.5448	8.6490	8.8195	9.8026	9.4373	9.2187	8.3666	9.4072	8.9257	8.8959	8.4426	9.7200	8.9899	9.8372	9.1281	9.0953	9.4832	10.2003	8.9757	8.8916	9.3072	9.5517	9.3147	8.1864	8.8375	10.9677	8.7309	8.7746	8.7600	8.7173	9.1030	9.3157	8.8583	9.0595	8.9004
PDK4	15.7072	12.2041	10.6125	14.3508	13.7277	14.7007	8.0777	11.1911	12.3199	14.4585	14.0454	7.9446	13.4868	12.5927	14.3034	16.2321	12.9701	11.9299	15.4873	11.7067	13.4229	13.2992	15.1285	13.0505	15.5385	12.4903	12.9767	14.3736	13.8701	12.1815	13.3170	9.9440	10.7034	15.9200	17.0455	13.5728	14.4302	15.8721	12.2980	9.6367	11.4637	10.7810	16.2224	12.7663	10.1720	14.1839	11.3477	16.0908	16.3010
SUN3	0.0000	0.0000	0.0000	0.0000	0.0000	0.6126	1.2742	0.4941	0.0000	0.0000	0.0000	0.7547	0.6599	0.7224	0.0000	0.0000	0.0000	0.0000	0.0000	0.4643	0.0000	0.6129	0.0000	0.0000	0.3875	0.0000	0.0000	0.7027	0.4649	0.0000	0.0000	1.0000	0.7946	0.0000	0.3724	0.0000	0.5144	0.3085	0.4614	2.7032	0.0000	0.4996	0.5185	0.0000	0.4604	0.2971	0.0000	0.0000	0.8255
LNPEP	9.0530	9.0687	7.2633	5.8810	9.5441	8.1869	6.2714	8.8249	9.0802	8.0202	6.7797	7.8703	6.6092	9.2584	9.5727	8.9646	8.7712	7.5491	9.0180	9.0121	9.1656	8.0475	8.8921	10.5566	10.1634	6.5470	8.6283	6.4215	8.3725	8.5344	9.5638	6.7879	8.4315	9.6044	9.1084	8.1187	8.1355	10.0498	8.4459	7.3297	9.0071	9.1283	8.5981	8.7360	8.6049	8.8342	8.5274	8.2757	9.1999
MYO5C	7.9444	9.7152	7.9670	7.1759	9.2077	8.5719	5.6027	9.5866	7.0499	8.4136	8.3491	8.6616	7.5582	9.7724	10.2571	8.3291	9.4349	7.6646	6.6885	9.2820	9.0692	7.2722	7.5694	8.7433	9.2332	7.9178	7.9120	7.2356	8.0307	8.1977	10.1326	7.8013	8.5359	8.5459	8.5362	8.3371	7.6964	8.7887	9.0908	9.3217	7.3770	8.7032	8.5547	8.2427	7.6968	8.6111	8.8701	8.7400	8.1327
ALPI	8.1382	5.5388	5.3329	8.5185	10.2067	3.6596	0.0000	5.2070	7.9580	0.0000	7.9962	2.9769	1.7313	2.0874	2.9212	6.3140	1.2463	4.7549	10.0841	2.3716	0.3770	0.6129	0.0000	0.7895	1.3451	2.0925	7.9061	1.5274	6.6957	4.3658	4.4774	10.1687	6.0366	9.1455	7.3716	1.3908	5.8787	1.4160	1.0914	0.0000	0.9669	3.9906	1.6611	4.6314	6.2936	2.7962	5.6807	0.6909	4.3709
ZNF292	10.3234	10.0308	9.8643	9.9850	9.8926	10.3297	10.2865	9.9424	10.5125	10.8775	9.2505	10.3397	9.4025	10.0517	10.2381	10.8945	10.0694	10.3438	10.2750	10.0280	10.9925	10.0135	11.0398	10.5465	10.9215	10.4257	10.4231	9.8887	10.3943	9.8838	10.0901	9.5641	10.1668	10.4658	10.2197	10.6595	10.2901	10.7226	9.8879	9.8784	11.1697	10.4358	10.8597	10.5141	10.1902	10.2073	10.5125	10.3424	10.5778
SEC61A1	12.7642	12.4929	12.8978	12.8059	12.5419	12.5660	13.1011	12.3925	12.8238	11.7673	12.4078	12.7716	12.8754	12.4969	12.4612	12.2281	12.6034	13.2474	13.1639	12.9079	12.7046	12.6962	12.4048	12.7420	12.2962	12.5887	13.1076	13.5411	12.3214	12.9087	12.6147	13.4753	12.8934	12.8947	13.0607	12.1609	13.1361	13.2647	12.7862	13.0425	12.8498	12.8990	12.4257	12.9098	12.9760	12.8383	13.1698	11.9845	12.3053
SEC61A2	6.7454	6.0894	5.9745	6.3085	5.8113	7.5184	7.0278	5.7866	5.2843	6.8575	6.6533	7.3523	6.2237	6.1506	6.7255	7.0076	6.3665	6.3530	6.3768	5.5672	5.7101	6.0168	5.2941	5.6062	5.9748	6.7620	6.3187	7.4726	6.7809	6.0739	6.5633	7.0975	7.3379	6.7039	6.4406	5.8195	7.1400	6.1151	6.2952	5.8801	6.7706	6.5714	6.9463	6.3734	5.6859	7.0383	6.6661	6.6608	5.6829
ALPL	10.1537	11.5719	11.2677	10.8695	10.2428	10.2325	9.9095	11.3386	10.0066	12.5951	10.7926	7.7326	9.9563	9.5096	8.3936	11.5300	7.9301	7.9952	7.9188	9.1509	9.8628	9.6442	10.2734	6.3293	7.2651	11.5218	10.1579	11.2099	12.2000	10.7123	9.9816	6.9009	8.5990	9.9589	10.1128	13.1482	11.7295	11.9513	9.4059	8.7099	6.9780	11.9873	11.3897	9.0909	10.0838	6.9115	8.4757	11.8184	11.2543
PTGS2	7.1203	9.8487	8.1513	5.1308	7.7722	7.0636	8.9596	6.7765	8.2342	5.0239	5.1182	6.7940	7.5168	9.2129	10.7509	5.5238	8.8775	5.5812	5.9085	7.1518	4.8008	6.1894	6.5241	10.1401	6.7701	6.4957	7.6437	5.3851	5.8683	7.3557	8.5239	6.6073	6.6142	5.4916	8.6449	4.5071	6.3112	6.6699	8.9162	8.2833	5.4103	8.5204	5.4102	6.9862	7.8190	3.9241	7.2938	6.1251	5.7521
PECR	9.9000	10.0870	9.6720	10.1522	8.7636	9.6108	7.2852	10.1119	9.2882	8.9379	9.5767	9.1639	9.7271	9.3700	9.9490	9.4650	9.0695	9.8572	10.0225	9.2541	8.6996	8.8430	9.2549	8.9460	8.6615	8.9610	9.8928	10.4600	9.6461	8.4921	9.4464	9.5048	9.1108	9.7224	10.3319	8.2205	8.7831	8.9330	8.3649	8.3766	8.8859	8.6701	9.2846	9.2705	9.6321	9.6430	7.7352	9.0344	9.2379
DDHD2	10.1071	10.0213	9.7484	10.0623	9.6569	9.6880	9.6174	10.2608	10.2779	10.8766	9.9466	10.5139	9.2960	10.3025	10.8740	10.5746	10.1665	10.0677	10.1987	9.7199	10.7397	9.8957	10.4996	10.3770	10.4234	9.9556	10.1006	10.1047	11.0972	9.6564	10.3987	9.5362	9.3900	9.7741	10.3955	9.5947	10.4253	10.4832	9.7646	10.3010	10.1371	9.7454	10.4871	10.1454	9.7923	11.3496	10.1299	10.6237	10.5580
TBC1D5	10.0632	10.9403	9.9532	10.1641	10.5532	10.5944	11.0537	11.0899	10.6053	10.3346	9.9492	11.2597	9.9872	11.0699	11.3125	10.6389	10.7445	10.3418	9.8640	10.6828	10.8441	10.5853	10.0362	10.7457	10.9546	9.9453	10.4935	9.4997	10.1395	10.4929	11.1949	9.9410	10.1431	10.2941	10.5833	10.2626	10.1557	10.6907	10.6094	10.6833	10.4384	10.6430	10.4923	10.3809	10.3087	10.8521	10.5055	10.1554	10.5528
NAPRT1	9.7964	10.0162	10.3314	10.6926	7.9589	9.0761	9.1916	10.3164	10.0673	8.9277	10.8716	9.6118	10.3651	8.9010	9.2200	9.6255	9.0517	9.3473	9.6388	10.1492	8.5490	9.3811	9.7427	9.1060	8.5173	10.8367	7.7563	10.0104	9.8032	9.3999	9.9934	9.3902	10.2794	8.8439	8.8281	10.6814	9.7809	9.0385	8.4791	9.4190	7.4570	8.6627	9.2950	9.5361	9.7247	9.5851	8.9295	10.3107	9.4901
MGST3	10.9113	10.9647	11.6002	11.6134	10.5470	11.0014	11.0297	11.1052	10.9246	11.0966	11.4705	11.6486	11.0752	10.8990	11.2190	10.6444	11.1150	10.9243	10.7540	11.0445	10.7460	11.0442	11.4577	11.2313	10.6621	11.6367	10.5156	11.8427	11.2180	11.4798	10.8430	11.8323	11.0802	11.0344	11.2610	11.5940	11.0022	10.7371	10.6526	11.6538	10.5176	10.5971	10.8708	10.9758	11.0978	10.9384	11.2026	11.1516	11.0345
ZYG11A	4.9096	7.2307	5.6586	4.9734	4.6777	6.1781	2.5765	6.7818	2.6428	1.6598	5.2587	0.7547	2.8837	5.2741	2.7199	6.4642	3.3594	2.6989	1.4709	5.4051	2.9759	3.5342	1.9264	0.0000	1.1586	6.0509	3.0740	3.5445	4.5029	2.7748	4.3039	1.8074	3.5424	6.1639	4.2673	1.9709	4.8717	3.2601	3.0289	0.0000	4.5506	0.8700	5.8167	0.5434	4.1014	1.1000	0.0000	5.0946	5.9898
ORC2L	9.2449	8.4911	8.4561	7.9995	8.4994	9.6324	7.7207	8.3031	8.1222	9.0908	8.4415	8.8372	8.2579	8.3672	8.4798	8.9134	8.2956	8.4176	8.1554	8.1135	8.3548	8.2542	8.1493	8.2790	8.7332	8.2790	8.7576	8.3847	9.2221	8.1067	8.2712	8.5981	8.7641	8.8796	8.8083	8.7327	8.9362	8.3010	8.4120	7.4458	8.9625	8.5155	8.8316	8.7498	8.2797	8.9128	8.4740	8.6580	8.9097
RAB9BP1	0.0000	0.0000	0.0000	0.0000	0.0000	0.0000	0.0000	0.0000	0.0000	0.0000	0.0000	0.0000	0.0000	0.0000	0.0000	0.0000	0.0000	0.0000	0.0000	0.0000	0.0000	0.0000	0.0000	0.0000	0.0000	0.0000	0.0000	0.0000	0.0000	0.0000	0.0000	0.0000	0.0000	0.0000	0.0000	0.0000	0.0000	0.0000	0.0000	0.0000	0.0000	0.0000	0.0000	0.0000	0.0000	0.0000	0.0000	0.0000	0.0000
OGFRL1	8.8146	7.8675	8.7058	8.5355	9.2128	8.6241	8.6953	7.4908	9.6709	8.1969	8.1641	9.6847	8.1879	8.5065	7.6828	9.5233	8.1809	7.5443	9.8686	8.6215	8.5093	8.9676	9.3132	7.2599	7.9129	8.5226	8.6113	7.6251	8.6156	8.6289	8.3012	9.1020	8.4188	9.3802	9.4652	8.4978	9.0291	9.8752	8.8494	6.8674	9.2483	8.5106	8.8357	8.8844	8.6380	8.0407	8.8147	9.4651	9.5434
PUF60	10.4473	10.5580	11.0210	10.7867	10.3800	9.9940	11.4522	10.7627	10.6567	10.3872	10.8845	10.3737	10.7528	10.7104	10.8346	10.2511	10.8419	10.8021	11.5509	10.9676	10.6660	10.6347	10.7612	10.6265	10.6277	10.7979	9.9599	11.6631	10.3521	10.6246	10.7320	11.2420	11.1110	10.0257	10.2987	11.0364	10.8816	10.5667	10.6267	11.2212	10.5067	10.5044	10.2864	10.4826	10.8747	10.6311	10.5055	10.7282	10.5428
SV2B	3.7082	5.1228	3.4194	3.7345	6.6844	3.4660	7.4257	5.4688	6.1737	2.7259	1.4727	8.3702	3.8993	5.7278	6.7527	4.2062	6.8399	1.8333	1.7496	6.0172	4.4918	5.2091	1.6326	3.9608	4.5728	3.9719	5.8004	1.8116	1.3339	6.0193	6.9705	4.5546	5.0898	3.6463	2.4375	2.0856	4.2146	4.5487	3.9017	5.9168	6.1238	5.4874	2.2906	1.9047	5.3254	2.0710	7.3053	3.5163	4.5240
ZFAND1	9.5031	8.9645	8.9002	8.6672	8.5258	8.9992	8.8585	9.0077	10.0603	9.8322	8.4304	9.8496	8.3089	9.3507	9.0271	9.4749	9.3345	9.5406	8.9490	8.6354	9.1887	8.5956	10.4141	9.1858	9.6971	8.8395	9.3756	9.2129	9.5040	8.5166	8.8658	8.9629	8.8698	9.2278	9.8072	8.9183	9.3021	9.2310	9.3276	8.3713	9.1929	9.5370	9.2269	9.6224	9.5146	9.7136	9.0359	9.9168	9.9516
MYO5B	9.8087	11.0417	10.1272	9.9120	9.8705	9.9282	5.9706	11.0717	9.4843	9.3400	10.0613	11.7514	9.4748	11.2995	10.8449	10.5661	10.3265	10.2279	10.1395	11.4722	9.1932	9.9692	8.9194	10.8903	10.2884	9.1077	9.8379	10.6906	10.0815	9.3882	10.9520	10.6425	9.5220	9.8199	9.9740	9.3741	9.1263	11.2875	8.8482	12.1515	8.3363	8.8759	10.4066	10.4551	10.3074	11.6491	9.0790	9.7702	10.0620
TMEM82	4.0571	8.5678	7.7371	4.9734	6.8739	4.8986	0.0000	8.6453	7.3640	4.5255	7.6650	5.5770	6.0812	6.8785	3.0977	6.9827	6.1070	2.7780	3.6115	7.2665	4.0980	4.5379	4.7501	0.7895	1.1586	7.3307	1.9195	5.9512	6.8175	5.0686	7.1050	6.5078	2.2243	2.7572	7.1944	5.7432	3.3821	4.1248	4.0404	0.6893	2.7502	1.1643	5.8603	3.1335	6.9090	6.4654	4.7541	4.4518	6.2823
PECI	10.2384	11.9127	11.2822	10.4676	9.9239	10.3971	10.1545	11.9349	10.3682	10.2398	11.1487	10.0896	11.0283	11.1573	11.1798	10.6896	10.3126	10.6526	11.3602	10.5782	9.8994	10.4581	10.3774	9.8009	9.9355	10.7984	10.4458	11.2844	10.4301	10.2524	10.8774	11.2650	9.9942	11.1367	11.1210	10.8422	10.4239	10.2835	9.9850	10.4493	10.5006	9.9745	10.4134	10.1366	10.3512	11.0745	9.7301	10.4489	10.5300
OR11G2	0.0000	0.0000	0.0000	0.0000	0.0000	0.0000	0.0000	0.0000	0.0000	0.0000	0.0000	0.0000	0.0000	0.0000	0.0000	0.0000	0.0000	0.0000	0.0000	0.0000	0.0000	0.0000	0.0000	0.0000	0.0000	0.0000	0.0000	0.0000	0.0000	0.0000	0.0000	1.0000	0.0000	0.0000	0.0000	0.0000	0.0000	0.0000	0.0000	0.0000	0.0000	0.0000	0.0000	0.5434	0.0000	0.0000	0.0000	0.0000	0.0000
PPID	8.7427	9.6189	8.7163	9.1461	8.3478	9.1041	9.0694	9.2241	9.2164	9.1720	9.5597	9.8323	8.9297	9.3478	9.2024	8.9159	9.2263	9.1844	8.7196	9.3138	9.1430	9.1773	9.1107	8.5857	8.8134	9.1246	9.0030	8.4689	9.0516	9.2742	9.0429	9.7065	8.7271	9.0688	8.9098	9.2004	8.8704	9.0405	9.1107	10.1629	8.8521	8.9454	8.9885	8.6300	8.7097	9.1790	8.7431	9.3746	9.5185
PLVAP	13.8179	11.5599	13.6052	13.5712	14.5774	15.1121	11.4922	11.4514	13.7485	14.0748	14.0477	8.9736	15.0142	11.7645	12.3901	13.6939	11.8151	13.2477	13.0833	11.8610	15.4438	14.2603	13.8650	12.9999	14.7941	15.5011	12.8627	11.1028	12.6764	14.3729	12.8904	12.8222	12.4468	13.9037	14.5208	14.6755	13.8448	14.4189	15.2883	13.1537	12.9737	14.9457	13.7481	13.7358	13.7208	12.1907	13.9379	14.1910	13.6174
SLC39A13	9.3534	9.9886	10.6106	10.5459	9.8418	9.9192	11.7656	10.4314	9.9455	9.9217	10.4024	10.1949	10.1841	10.1809	11.3333	9.8930	10.4622	10.2988	10.6586	10.9414	9.8817	10.6828	9.3384	10.6930	10.4360	10.8546	9.2592	11.1876	9.9136	10.3912	11.2829	11.0217	10.2215	10.0056	9.5436	10.3606	10.0993	9.8730	9.7374	12.3901	9.6585	9.8890	10.0908	9.9938	10.0442	10.5376	10.5133	9.9503	9.3384
SLC39A10	9.9419	9.5783	9.2514	8.1246	10.0061	9.8385	10.0401	9.3486	10.3698	9.5698	8.9239	10.3212	9.3926	9.9364	10.0148	9.5937	9.6283	9.5477	10.5349	10.2284	10.1314	9.8796	9.4408	10.2286	10.7556	9.1261	9.9904	9.3607	9.5934	9.4686	9.6531	9.5718	10.3048	10.6524	9.9689	9.3427	9.0768	9.6719	9.8977	7.4956	9.5368	9.9207	9.7988	9.4147	9.7202	9.8248	9.4702	9.6363	9.2041
SLC39A11	8.0964	8.8767	9.1796	9.4283	8.5143	8.3629	9.2758	8.9373	8.4065	8.2222	9.1481	10.1149	9.1327	8.8005	8.4503	8.3275	8.7907	9.4170	10.1251	9.2451	7.9381	8.7472	8.2655	8.6963	8.1860	8.3625	8.9142	9.8539	8.8911	9.4661	9.0009	8.9744	9.6835	8.7069	8.3148	8.6230	8.7231	8.8502	8.8727	8.7718	9.9548	8.5350	8.7857	7.9883	8.7277	9.7774	8.1891	8.0099	8.3779
LOC96610	10.5118	10.0847	9.0977	16.4095	12.8132	10.0600	10.7235	8.8380	13.5020	9.6257	10.7226	15.7670	14.3685	10.3563	8.4657	10.6055	13.8707	12.2111	12.8636	11.9906	9.3287	12.5650	11.0404	9.5459	9.9626	8.9297	15.5749	10.1380	9.9440	12.2211	12.4290	16.1297	17.5438	9.4540	13.6001	9.7926	12.2305	10.8551	16.1156	9.8430	10.8430	14.6317	11.6225	14.3859	10.8699	11.1887	10.3495	10.0512	13.4131
SLC39A14	12.1833	11.3305	12.1095	13.4600	12.1800	11.6690	11.9149	10.8939	11.3866	13.1524	12.8495	10.3893	13.4925	10.9584	10.0262	11.9682	10.6651	9.8156	13.9741	11.1391	11.9823	12.9989	13.7688	12.5914	12.3644	12.1439	14.0489	13.3473	12.6131	12.0715	10.4420	12.9975	12.5176	13.1949	15.3388	11.9121	14.0767	14.9276	11.1685	8.9251	15.0741	12.2270	14.4167	12.1064	12.2052	12.3995	13.3806	14.2641	12.9628
SCN2B	1.2272	6.9877	2.3459	0.7859	0.3418	1.3712	3.5842	5.6674	4.6641	3.3322	0.0000	0.0000	0.0000	6.3900	6.6192	1.8983	6.2504	3.7884	0.6697	5.0559	3.0297	3.3960	0.7658	6.6813	7.5115	1.6675	1.5136	0.0000	1.0981	3.6171	5.7837	2.4594	0.4513	0.0000	1.1229	0.7215	2.2798	0.0000	3.0940	0.0000	1.7598	3.6055	1.4490	0.0000	1.8606	0.7537	2.5920	1.7895	0.0000
CEP120	10.1812	9.2129	8.8956	8.9781	10.0962	9.6410	8.2252	9.0911	9.4730	10.1100	9.0929	9.2312	9.2223	9.2988	9.4778	10.0250	9.3245	9.3699	9.2215	8.9640	9.6396	9.6490	10.0256	9.4071	9.5916	8.9953	10.3175	8.8288	9.8305	9.1891	9.4389	8.9009	9.5779	9.5646	10.5223	9.5061	9.2184	9.8204	9.5412	8.7014	9.4674	9.6446	9.6121	9.6374	9.2076	9.4924	9.4897	9.9395	10.2926
MTMR10	10.2828	11.5366	10.4611	10.2445	9.7458	10.3218	9.4826	11.6718	10.5506	10.7857	9.9874	11.4375	9.8176	11.8873	12.0947	10.6612	11.6248	10.3156	10.3760	11.7970	10.3511	10.1456	10.1751	10.7143	10.6189	10.5880	10.4347	11.0074	11.1559	10.2277	11.5407	10.2834	10.3079	9.6670	10.5057	10.3632	10.3396	10.7659	10.4600	11.3238	9.7854	10.4915	10.8713	10.4253	10.2385	11.2114	10.2394	10.6302	10.5198
EIF1AX	10.9883	11.2644	10.9390	10.0942	10.4744	10.3288	11.8318	10.7453	10.9212	10.5594	10.0274	9.8667	10.5247	10.9241	10.6151	10.8015	11.0219	11.2380	9.9774	10.5500	11.1420	10.5501	11.4035	10.9107	11.0200	10.4085	11.0553	10.4269	11.3122	10.3608	10.3533	10.5570	9.9244	10.0902	10.5933	10.8170	11.1542	10.0689	10.3976	10.9238	10.0961	10.3003	10.4340	11.1248	11.0119	10.8327	10.2677	10.7324	10.4880
EIF1AY	0.0000	0.0000	5.0062	7.0373	7.1321	6.7207	0.4379	8.9265	7.4926	7.1827	8.7548	0.0000	8.2469	8.8592	8.7948	0.0000	0.0000	0.0000	4.8161	8.5648	0.3770	7.1258	9.0642	8.6976	8.9328	8.6802	7.4236	9.1991	0.0000	7.2087	8.1537	9.3977	9.2183	6.7839	9.4262	6.1449	0.0000	6.9345	8.3146	9.4255	8.7989	9.0380	8.9649	0.0000	0.0000	0.0000	9.0080	6.6774	7.0432
NTRK2	6.3080	10.2750	7.4391	5.3257	7.6373	9.8646	8.2953	11.7243	10.2714	10.0186	7.3250	7.1487	9.0451	10.5357	12.0298	10.1874	11.4060	7.4202	5.8358	9.4271	10.4792	9.6735	11.0142	10.0100	9.7320	11.6776	7.6669	5.7472	7.0380	10.0263	12.2591	7.2479	7.2955	7.1431	8.1586	9.9422	10.0749	9.3074	9.9759	8.6495	7.2143	8.6583	7.6560	7.4345	8.7238	12.9607	10.0993	10.3874	6.9561
NTRK3	4.4891	6.3792	3.4866	3.3805	6.2349	5.0674	6.1542	6.5182	7.9383	4.0107	2.5564	6.0205	6.6958	6.8944	4.3732	7.4425	9.9154	2.4315	3.0158	6.2364	7.3605	7.8198	2.1704	6.7707	7.2505	4.8456	4.1072	3.9480	3.4444	5.0322	8.4881	6.0000	4.5259	5.4916	3.3403	2.6303	6.6122	5.1030	6.2409	4.6374	4.9125	8.3625	6.0322	4.1265	5.0588	3.7874	8.1808	7.3060	3.4645
ARHGAP23	9.6857	10.1626	9.7424	9.4509	9.9231	10.0780	10.7320	9.7334	9.8776	9.6534	9.4839	6.9624	9.9496	10.0995	8.9912	9.6531	10.7036	9.1146	9.0553	9.7360	10.6508	9.9243	9.0025	10.0080	10.0037	9.8609	9.3347	6.5136	8.7337	9.7419	9.9702	9.2180	9.2482	9.2322	9.3152	9.2185	8.4017	9.6744	10.8906	8.7141	9.3362	10.8755	9.3938	9.2651	10.1242	8.1574	10.7679	9.4462	9.0633
ARHGAP22	6.4695	3.5302	6.0407	8.0157	7.0266	7.3167	6.4222	3.5383	6.8722	7.1869	7.7802	7.6755	6.9128	4.0810	3.4412	7.1249	5.4890	8.2332	6.0308	5.2554	6.5433	6.5569	5.4501	6.4899	5.2351	6.7933	6.5932	8.2000	6.5628	7.6773	4.9842	7.0553	7.3582	7.2734	6.0396	7.7963	7.3483	7.1772	7.0748	4.1324	6.6479	7.1881	7.3581	7.0120	6.2155	6.7855	7.9727	6.7858	6.7229
ARHGAP21	10.6515	10.7348	10.0899	10.0105	11.0347	10.7788	9.9127	10.5410	10.0663	10.5209	10.5935	11.0624	9.6836	10.6393	10.3109	10.6671	10.8953	10.2150	10.2160	10.6546	10.7114	10.2981	10.2905	10.5231	10.4273	9.6307	10.6918	9.3216	10.6458	10.6371	10.5608	10.2854	10.4280	11.2765	10.7069	10.1419	10.4315	11.1408	10.6681	10.7875	10.7033	10.5240	10.5817	10.3853	10.5600	11.1596	10.8213	10.4877	10.6378
ARHGAP20	5.1465	5.5160	3.6124	3.3805	5.9838	5.5952	7.2008	5.2228	6.8951	4.8618	5.1725	3.2090	4.8501	5.5788	4.7177	6.0003	8.0930	4.0339	3.6115	4.4761	5.7021	6.2806	4.2636	5.4348	4.6097	4.6087	5.3205	2.7329	4.2087	5.7099	6.6617	5.0661	4.9933	4.0399	4.1285	4.4003	4.2797	5.5251	5.7487	2.9519	5.4423	6.2847	5.0064	4.6045	3.2700	3.8344	6.4623	2.5641	5.7417
ARHGAP27	9.7020	8.8302	9.3518	9.8121	9.7685	9.9672	7.8009	9.0932	9.1740	9.8087	10.4425	10.2867	9.5560	8.7327	8.7776	9.9429	8.6949	9.7198	9.5620	8.9574	9.7488	9.7240	8.0875	9.0043	9.2846	10.3192	9.2305	10.6239	10.1331	9.1588	9.1028	10.3332	10.5786	9.7311	9.3836	9.6992	9.7873	9.2362	9.7039	9.1946	10.3253	9.3783	10.0302	9.7672	9.2158	9.8489	9.9794	9.5010	9.6232
ARHGAP26	10.5277	8.9120	9.6773	10.1983	10.6086	10.8481	8.5716	8.9823	9.9678	10.7682	10.3645	10.1728	9.9419	9.3721	8.8869	10.9453	9.3384	10.7991	10.4527	9.1992	10.5752	9.5103	9.0025	8.8815	9.6685	9.7757	10.3101	10.1316	10.0003	10.1267	9.6768	9.6457	10.1879	10.6709	10.3074	9.3492	10.8624	10.5309	10.7321	8.2195	10.7279	10.3505	9.6753	10.6692	10.6253	9.3972	10.1603	10.3654	10.8575
ARHGAP25	9.4798	7.4204	9.0619	10.4333	9.6645	9.3135	9.1373	7.4677	9.5842	9.6086	10.0212	9.2541	9.5715	7.8069	7.1366	9.6580	8.3603	9.5314	8.8527	8.0774	9.8675	9.2240	9.5020	8.4998	8.9274	10.1853	10.3831	8.0475	9.1573	9.6926	8.0338	9.1984	10.4070	9.1111	9.7024	9.4630	9.7597	9.4060	9.9915	7.2907	9.3383	9.7946	10.0637	9.7312	9.1225	8.5003	9.4235	9.6791	10.0975
ARHGAP24	10.4146	11.9270	11.4160	10.6907	10.5176	10.5429	9.4490	12.3985	10.7570	10.5606	10.6067	10.4886	10.6192	11.9198	12.1547	10.6216	11.0797	11.1864	10.5000	11.5333	10.3458	10.7250	10.0965	10.6768	10.7886	10.3502	9.9572	10.3443	10.9980	10.8211	11.6831	8.5038	9.4104	10.8555	10.5919	10.5632	9.5282	10.5708	10.5958	10.6128	9.9324	10.4013	10.6056	10.5427	10.3151	12.0204	9.5238	10.2147	10.3050
NARFL	8.7857	8.8734	9.3852	9.3632	8.4855	8.8073	8.1641	9.0539	8.5272	8.9518	9.6381	9.4806	9.8926	8.6765	9.0798	8.6539	8.6100	9.5292	9.2244	8.9847	8.3808	9.2367	8.7678	8.7001	8.8866	9.5056	8.6601	10.6239	9.0974	8.9820	8.9119	9.7168	9.3621	8.7461	8.8876	9.1617	8.9797	8.4490	8.3077	10.0722	9.3771	8.4808	8.6967	8.6711	8.6529	9.0927	8.7103	9.0661	8.6777
ARHGAP29	11.9133	11.8542	11.7172	9.7601	11.9378	12.2840	10.8487	11.3492	12.6334	11.5419	10.8798	11.6646	11.0016	12.3488	11.9522	11.5589	11.8443	11.0342	11.0850	12.2587	12.4499	11.2918	11.7908	13.4668	12.6053	11.5496	11.5103	10.6353	11.8623	11.8807	11.7780	11.3710	11.8187	10.9298	11.4887	11.5392	11.6894	12.2324	11.8469	10.0877	11.1096	12.1389	11.7072	11.9209	11.7768	11.8982	12.1023	11.4151	11.8894
ARHGAP28	8.3781	10.0821	8.7947	7.0842	7.6868	9.1179	8.4065	9.6039	9.1060	8.4882	7.4178	4.7611	7.2461	9.9539	7.6572	8.5632	9.6414	7.1754	9.6205	8.7980	9.4132	9.1015	8.7976	6.1110	7.9055	8.9146	8.8677	6.2655	9.5574	9.0964	8.8912	8.3576	7.6732	8.7069	8.4798	8.3664	7.5629	9.7023	7.9514	9.0098	7.3764	8.6774	9.0766	6.8151	7.9585	7.1555	8.1577	7.9609	8.9642
NFKBIL2	6.6341	5.6989	7.2584	6.5038	5.6103	6.4334	6.4978	6.0600	6.0404	6.5255	7.7115	6.7486	6.5605	5.5886	6.2829	6.8829	5.3480	6.0546	7.4620	6.4067	6.2008	7.0120	4.7872	6.0802	6.5505	5.8748	5.5942	7.8922	6.7977	5.8417	7.0352	7.4952	7.7265	5.3598	5.7929	6.5662	6.9383	6.7551	5.4585	6.1462	7.7785	6.6121	7.2475	5.4890	6.4568	5.5591	7.2666	6.4929	6.4310
LOC150197	0.5331	0.0000	0.0000	1.9623	0.3418	1.9669	1.6451	0.0000	0.0000	1.6598	2.3204	3.9479	0.6599	0.0000	0.4100	1.0643	1.2463	0.7928	0.0000	0.0000	0.0000	0.0000	0.0000	0.0000	0.0000	0.6268	1.5136	4.5981	1.5366	0.5032	0.4442	3.8580	3.7138	1.7470	1.1229	0.4054	3.1923	0.5624	0.8106	1.7866	4.0662	3.5039	1.2001	2.2201	0.0000	4.0489	3.0949	0.0000	0.4710
PCGF1	8.3348	7.0524	8.0298	8.8391	8.0137	8.3733	8.5797	6.9245	7.6435	8.0565	8.0012	7.6852	8.6995	7.1167	6.8990	7.6349	7.2078	7.8944	7.5104	7.0968	7.6999	8.2315	7.6779	7.1788	7.7071	8.5205	7.7187	9.2697	8.0471	7.9451	6.7221	8.5584	8.0761	8.0834	8.2947	8.2816	8.1894	7.5462	7.6921	7.1975	7.6269	7.4392	7.6152	7.5446	7.6564	7.6237	7.3579	8.1568	7.8573
SYDE1	9.2628	9.0561	10.1013	9.0782	9.9263	10.1232	10.1061	9.0259	10.0593	9.9547	9.4919	8.5582	10.1624	9.0205	9.3124	9.6594	9.8321	10.2992	9.6420	9.0919	10.2465	10.4456	9.8174	10.4160	9.8465	10.4812	9.2294	9.3102	9.1044	10.4929	9.7359	10.2761	9.0335	9.8390	9.6479	9.8874	9.9746	9.4479	10.0480	8.2946	9.7652	10.4597	9.7988	9.2204	9.2844	8.7165	10.7752	10.0355	9.1648
DDIT3	8.4709	9.0180	7.9721	10.3540	8.7436	8.7662	10.1688	8.5796	7.2216	8.6168	8.2531	9.4675	9.0575	9.0794	8.7315	8.4380	8.8780	9.7228	8.1210	8.1379	8.3894	8.8412	7.8758	8.0797	8.8910	9.4686	7.9907	10.3311	8.8648	9.3235	8.3479	10.4805	9.9101	8.5388	8.8628	9.7822	8.5089	8.3649	8.4002	11.1123	9.4754	8.0034	8.5617	9.5890	8.5035	8.9307	8.9800	8.9649	8.4591
DDIT4	12.5513	9.7953	12.2612	13.6272	11.6127	13.2020	13.0199	10.6782	12.3967	12.9812	13.1698	10.3564	13.7909	10.9792	11.7956	13.0944	12.3793	11.9256	14.0667	10.0704	13.5600	12.7000	13.7991	13.1267	13.5599	12.6752	12.4303	13.8513	12.2791	13.4926	12.4592	13.2467	13.7993	13.3266	13.5345	12.5074	13.8496	13.3272	14.2842	9.9972	14.3618	13.0619	13.3621	12.6717	12.6274	12.6737	12.8020	14.3355	13.7453
NFKBIL1	8.3839	8.0938	8.8095	8.9761	7.9941	8.7330	8.6283	8.4074	9.1428	9.3197	8.9160	8.6475	9.1102	8.0206	8.2327	8.5507	8.3421	9.1844	8.8490	8.5503	9.0106	8.9691	9.2779	8.5885	8.9634	9.2199	7.6504	9.6391	8.6906	8.6620	8.3111	9.1997	8.8038	8.7329	9.2998	8.7116	8.7664	8.8001	8.5806	7.8688	8.9952	8.8096	8.8025	8.5211	8.8122	8.1757	8.7697	9.2256	8.8311
SLCO4C1	11.9830	10.8988	11.7056	10.4889	11.8982	11.1422	4.6505	11.4725	11.0389	11.1760	11.2925	10.2938	11.1360	10.4672	11.5479	11.2744	10.0287	11.4699	11.5628	10.9172	11.0098	12.8527	10.1615	7.5310	7.5874	11.5298	10.5991	10.8793	11.9493	10.8383	11.0748	11.3228	10.3177	11.8238	11.3676	10.5798	11.0873	11.5804	10.4718	7.1547	10.6905	10.6120	11.5655	11.6953	11.0309	12.0413	10.6558	11.5492	10.4864
RXFP3	0.0000	0.0000	0.0000	0.0000	0.3418	0.0000	0.7734	0.0000	1.0868	0.0000	0.0000	2.1494	0.0000	0.0000	0.0000	0.0000	0.0000	0.7928	0.0000	0.4643	1.1338	0.0000	0.0000	0.0000	0.0000	0.0000	0.0000	0.0000	0.0000	0.0000	0.7834	1.0000	0.4513	0.0000	0.0000	0.0000	0.0000	0.0000	1.5284	0.6893	0.0000	0.4996	0.0000	0.0000	0.0000	0.0000	0.8783	0.0000	0.0000
COL19A1	3.8036	5.4575	2.3459	0.0000	5.0124	5.5552	0.0000	6.1463	5.4623	5.2037	0.0000	3.0976	1.4542	3.6666	1.4026	6.7319	3.2595	6.0878	2.3603	3.9471	3.7593	1.6402	2.5612	0.4482	0.6926	3.1074	2.0864	1.1732	5.8493	3.4060	5.0949	2.9069	2.6187	7.3861	1.6141	5.4855	3.9202	2.4033	3.0940	1.1538	2.1181	3.7004	4.2276	5.3503	3.0255	2.2201	2.4881	4.2337	2.8435
NKRF	8.1586	8.4940	8.0604	8.1431	8.7121	8.2141	8.4886	8.3143	8.2106	8.3895	8.1188	8.4937	8.1501	8.4022	8.5599	8.4742	8.4677	8.9200	8.2225	8.4284	8.2833	8.6210	9.1680	8.3059	8.5378	8.3189	8.8961	8.1752	8.4778	8.3550	8.2577	8.1573	8.3795	8.7479	8.2797	8.4490	8.5607	8.2179	8.2660	8.2517	8.0703	8.5366	8.1988	7.8916	8.3808	8.0394	8.0131	8.4018	8.4012
PCGF2	8.9744	10.2864	9.7125	10.3587	9.7492	9.9723	11.1572	10.5269	9.0482	9.7049	9.7455	9.0038	10.2369	10.3740	10.1755	9.0237	9.9894	9.7098	8.7043	10.1857	10.1305	10.2118	9.8513	9.8062	10.0192	10.8687	8.8899	8.8835	9.1565	9.8280	10.2083	9.1429	9.5934	8.4856	9.0761	10.1149	9.4808	9.2533	10.1397	8.9710	9.2509	10.1533	9.4910	9.4059	9.5576	8.1222	10.2302	9.9872	9.4032
TMEM84	2.6700	4.2069	2.3459	2.2082	0.0000	6.7315	3.2497	5.2070	0.4591	2.7259	1.6867	0.7547	1.1111	3.8403	6.4120	2.2687	3.5823	2.2209	3.2125	2.6586	2.0992	2.6537	0.7658	4.9983	7.5091	2.6874	3.2248	4.8066	0.8160	2.9408	5.6028	2.7004	4.5259	2.5143	2.9027	2.2909	2.8927	2.4033	3.2734	4.1819	2.1181	2.8493	4.0124	2.7962	1.0894	1.6127	2.6889	2.5641	1.7297
SMAD2	10.6100	10.7910	10.4712	10.1696	10.3365	10.7080	11.8023	10.8042	10.9204	10.6149	10.2371	10.2415	10.1209	11.2085	10.9510	10.5475	11.0037	10.7193	10.8327	10.8680	11.1513	10.6279	10.6386	11.1875	10.9932	10.3472	10.7880	9.9531	10.7469	10.8108	10.9568	10.2384	10.2440	10.9024	10.5627	10.6202	10.5652	10.9728	11.0274	11.1448	10.1987	10.8650	10.6290	10.7912	10.7385	10.1252	10.7620	10.6265	10.5134
MYSM1	7.8020	7.0325	5.6875	5.7513	6.6919	7.9232	5.0715	6.7383	6.6641	8.0843	7.0192	6.6631	4.7291	6.9022	7.0208	8.0954	6.7916	5.7477	6.9248	6.6503	7.0934	5.7810	6.0163	6.9257	7.7135	5.7780	6.5932	5.3186	8.1948	6.1006	7.4104	6.1293	7.3743	7.2413	7.4121	6.8882	7.4005	7.6814	6.6512	6.1953	7.9333	7.0280	7.6622	7.5691	6.8724	8.0394	7.7577	7.4087	7.3839
ATG2A	9.3124	9.7170	9.7527	9.0048	9.4596	9.3561	8.8205	10.0430	8.9938	8.8835	9.1893	9.6543	9.1177	9.6358	9.8524	9.6662	9.2735	9.3054	9.8279	10.0648	9.2402	9.0244	9.2164	9.3011	9.6314	9.2741	9.3023	9.6827	9.1024	9.1387	10.0207	9.5187	9.4557	9.5586	8.8885	9.4503	9.2922	9.2265	9.0287	9.8364	9.4260	9.4467	9.3808	9.2249	9.3448	9.1280	9.2585	8.8660	9.0891
LOC162632	8.7183	6.5410	6.8751	6.8088	7.3209	6.3397	6.1346	6.2708	3.8190	9.3582	8.6737	5.1159	8.1404	6.6733	5.2903	9.1666	6.8722	5.5311	5.2568	3.0377	4.9195	4.5046	5.7038	3.3372	5.1666	9.5338	8.3377	6.8869	10.3598	4.3062	4.2502	8.5532	8.8265	6.0657	5.8258	5.3651	9.6533	3.8665	4.2262	9.7386	9.4411	7.9366	6.2810	7.2875	8.3139	3.8431	8.1463	6.4056	7.7794
ATG2B	10.1945	10.4507	9.6073	9.3311	10.1525	9.7846	9.1014	10.2517	9.8087	10.3302	9.4283	9.1269	8.8576	10.2864	10.5712	10.3983	10.0434	9.8126	8.9105	10.1150	10.1505	9.4559	9.6615	9.9822	10.3367	9.5131	10.3881	8.8047	10.2965	9.3040	10.3154	8.9352	9.8454	9.8019	10.1799	10.2118	9.6948	9.7289	9.7881	9.8556	10.3853	10.1633	10.3918	10.3620	9.7040	9.9212	10.0574	9.6791	9.8989
PPPDE1	9.8755	9.5407	9.6996	9.3914	9.8232	9.8167	10.8288	9.3585	10.4180	9.7665	9.6187	9.8082	9.6265	9.5421	9.6827	8.9313	10.0278	9.2604	10.6385	9.5091	9.9672	9.9577	9.8658	9.9848	10.1642	9.6356	10.5508	9.4423	9.8597	10.3200	9.6466	9.8750	10.0321	9.9826	9.5746	9.7398	10.0477	10.0342	10.4611	9.1172	10.0449	10.2541	9.9585	10.0309	9.8045	9.7463	10.4399	9.7112	9.6422
PPPDE2	7.8049	8.0725	8.0213	9.8847	7.9511	8.1578	8.7342	7.9014	7.4250	8.0210	8.8397	8.6573	9.2759	8.1233	7.8789	7.8701	7.6263	8.1352	7.3209	8.0815	7.3447	8.1981	7.7312	7.3137	7.2447	8.4186	8.1912	9.2190	8.2445	8.3327	7.9605	9.6064	8.6929	7.9198	7.9850	8.1788	8.2677	7.7894	7.7985	9.1703	8.0805	7.8853	7.6927	8.0692	8.1134	7.5517	7.7465	8.1191	8.3879
BMP7	0.0000	9.3703	4.7292	0.7859	0.3418	0.8427	3.0166	8.9623	4.6208	1.1991	0.0000	4.2380	2.3392	9.5269	8.1748	1.6700	8.4494	0.0000	2.9064	8.6707	0.6755	4.2872	3.0005	1.9687	0.3875	0.0000	0.0000	3.0926	0.0000	7.8094	8.1934	3.7004	1.8363	0.8363	1.1229	0.0000	0.5144	2.5863	5.1105	9.2377	1.9501	1.1643	0.8993	0.0000	2.8858	0.0000	2.1220	1.5073	0.0000
C1orf38	9.6966	6.7883	8.9231	10.4318	9.8456	8.4829	10.3253	6.7383	9.0732	8.2429	10.7955	9.7690	9.5638	7.6289	4.9806	9.8830	8.2063	8.1723	8.5018	8.6654	8.9466	8.0036	9.2483	10.6128	10.2092	8.9844	9.8967	9.3879	8.8405	9.7440	8.8967	8.9658	10.3655	9.5404	8.5931	7.9650	9.5028	10.8388	10.4491	7.1170	9.6292	9.4199	10.4344	9.9276	10.1401	8.8040	9.6360	9.3799	10.0484
BMP5	3.1043	6.0710	3.5509	0.0000	3.2960	4.7506	6.9713	5.6674	7.7850	5.2859	0.0000	0.0000	0.0000	5.9104	0.4100	3.1990	3.7012	0.0000	0.0000	5.8937	2.8016	2.8780	0.0000	0.7895	5.6256	4.7320	0.5497	0.7027	0.4649	2.4832	4.9169	1.3219	0.4513	0.0000	0.0000	0.4054	1.1924	4.4420	4.3908	0.0000	0.0000	3.0062	4.5272	0.5434	4.2226	0.2971	2.5920	5.2424	3.4131
BMP4	9.1572	7.8148	8.4005	7.5422	6.6074	6.9416	8.9221	8.0577	9.6128	6.4351	7.5939	7.4894	7.4750	8.1450	8.1432	8.5178	9.1920	9.9961	5.4633	7.8086	7.4907	8.5165	7.0742	6.2624	6.5410	6.7933	7.0217	4.7738	5.6343	8.0979	9.0933	6.9658	6.5192	5.0872	9.9566	7.5882	8.9286	5.4718	8.9162	7.2154	6.5631	8.9466	6.1423	7.4230	8.6380	4.8301	8.3330	6.6860	8.3526
BMP3	2.9459	1.4954	2.0225	2.6015	1.5217	1.5117	0.7734	2.7479	3.2083	1.1991	2.5564	1.6144	2.6370	3.3362	5.2903	2.5632	5.8821	0.4502	1.1252	2.6586	3.0297	10.2113	3.2332	1.6716	2.9011	3.0133	3.0740	2.5899	1.0981	0.5032	3.5629	3.4594	1.6798	1.6298	3.3817	0.7215	1.1924	1.1321	1.0914	5.3936	2.6440	3.3946	3.2706	2.2201	0.4604	0.7537	1.8134	2.0255	1.3473
BMP2	9.3730	8.8678	10.0185	8.2972	10.7724	7.7533	8.3575	7.1651	8.7113	8.1071	8.9513	6.7850	9.5074	8.9615	6.9574	8.2966	9.3656	9.3335	7.9741	9.1403	8.6618	10.0142	10.2421	8.9102	8.9446	8.9813	8.9115	7.6020	10.0051	8.7831	8.8681	8.9915	8.4125	8.7204	8.7042	8.6766	9.8794	8.3959	8.2392	7.9850	8.1741	8.4892	9.6615	9.3805	8.9848	9.4604	7.7854	9.0907	8.9383
BMP1	9.3652	8.2589	10.9543	11.1011	9.5374	9.4740	12.2463	7.9258	9.9133	10.2629	11.0208	9.3254	11.3386	8.8592	7.4477	9.5445	9.2981	8.6719	10.8882	9.1207	10.1941	10.6109	8.1635	9.7627	9.2033	9.5502	9.5221	10.7349	9.7506	10.2919	8.8433	10.6764	10.4287	9.9409	10.0477	8.6371	10.8052	10.3464	10.5685	8.4817	11.0977	10.6051	10.6513	9.4453	10.0473	9.1321	11.2732	10.0134	8.7597
GPR4	10.3429	8.3453	10.4598	9.4359	11.1037	11.2594	8.4423	7.3095	9.5384	10.6602	9.9550	6.2593	10.6203	8.5732	8.4759	10.0900	8.1164	9.8226	9.2372	7.5497	11.5167	9.9715	10.9182	10.2772	10.4601	11.2259	9.9224	7.9037	8.9399	11.0079	8.6314	10.1222	9.3758	10.1763	9.9527	10.8889	10.4700	10.6201	10.5710	9.2081	9.5275	11.4076	10.4098	10.7964	11.5137	8.1792	10.8488	9.8993	9.9254
C1orf31	7.5082	7.9632	8.5356	9.1369	7.1834	7.2556	8.4379	7.8765	7.6245	8.3288	8.8355	8.3184	8.7135	7.9784	8.0153	6.8729	7.5517	7.8027	8.8097	8.0237	7.0680	7.7821	8.3171	7.4730	7.3465	8.8783	8.0544	8.4689	8.1703	8.5778	7.5750	8.9293	9.2121	7.6230	8.2011	8.2756	8.3851	7.3260	7.9796	8.0498	7.7180	7.7140	7.6896	7.8692	8.3496	7.9368	7.5636	8.2027	7.8379
RLIM	10.6475	10.7304	10.2502	10.0710	11.0277	10.3980	10.6256	10.6344	10.6259	10.2206	9.7840	10.8676	10.2727	10.8363	10.9163	10.5535	10.6280	10.6552	10.1501	10.6160	10.5973	10.5511	11.0210	10.9345	11.1484	10.1142	10.9591	9.8549	10.5666	10.0303	10.7614	9.7296	10.0789	10.7032	10.6949	10.4902	10.4799	10.6564	10.2646	10.1896	10.3446	10.7172	10.4062	10.6842	10.5207	10.7358	10.4650	10.1937	10.3151
OR5R1	0.0000	0.0000	0.0000	0.0000	0.0000	0.0000	0.0000	0.0000	0.0000	0.0000	0.0000	0.0000	0.0000	0.0000	0.0000	0.0000	0.0000	0.0000	0.0000	0.0000	0.0000	0.0000	0.0000	0.0000	0.0000	0.0000	0.0000	0.0000	0.0000	0.0000	0.0000	0.0000	0.4513	0.0000	0.0000	0.0000	0.0000	0.0000	0.0000	0.0000	0.0000	0.0000	0.0000	0.0000	0.0000	0.0000	0.0000	0.0000	0.0000
PCGF6	7.0095	6.8892	6.8625	6.1400	6.8440	7.2902	8.6953	7.1815	7.5398	7.4012	6.8794	7.3806	6.8195	7.0825	6.7918	7.0317	7.3420	7.2222	7.4287	7.1935	7.0486	7.5328	6.7285	6.9039	7.1633	7.0811	7.8228	7.1957	7.1772	7.2995	6.8762	7.6935	7.7192	7.4349	6.4907	7.0094	7.4186	7.1313	7.7739	5.6439	7.3970	7.6794	7.2840	7.1345	7.3721	7.3561	7.7549	7.3060	7.0558
C1orf35	6.9843	6.8534	7.8144	8.4926	6.6769	7.3167	7.5511	6.9675	7.6051	8.0329	8.1188	7.0844	8.0960	7.1066	7.2869	7.3824	7.1322	7.5386	7.9808	7.2486	7.4221	7.9674	7.1544	7.0890	7.6814	8.2302	6.9905	8.9045	7.7046	7.4620	7.0314	8.7228	8.2688	7.0321	7.6654	7.6195	8.1788	7.1116	7.5309	7.2851	7.7114	7.2599	7.7974	6.6736	7.2948	6.8499	8.0523	7.8032	7.0600
SSFA2	11.7301	11.6738	11.1790	9.6732	11.7480	11.8369	11.2501	11.8980	12.1377	11.4493	10.9536	10.9635	11.0845	11.8976	11.7666	11.6969	11.8295	11.2191	10.9960	11.3032	11.2579	11.5953	11.1801	11.3965	11.5724	11.1898	11.6245	10.9876	11.6245	11.1854	11.9137	10.9410	10.8836	11.9173	11.8149	11.5672	10.8561	11.0627	11.5653	10.5262	10.7957	11.3612	11.3598	11.5772	11.1746	11.3848	10.8531	11.3381	11.4610
FEM1C	11.3498	9.3947	9.8886	11.1040	10.3587	10.9180	9.1454	9.2053	10.1657	10.0855	11.2090	9.8192	11.4254	9.3528	9.2966	11.4126	9.8451	11.4384	11.5413	9.5498	9.5806	8.9569	9.8095	10.1321	10.5052	10.0586	11.9342	10.8575	10.0019	9.7454	9.8765	9.9549	10.1788	12.5001	11.3214	9.8735	9.6455	10.8863	10.1401	9.5650	10.7206	10.2029	9.5766	10.7068	10.5517	10.3945	10.3790	10.8523	10.1217
TERF2	9.5146	9.1888	9.4092	8.7399	9.6773	9.3843	8.6965	9.1993	9.2137	9.2549	9.0488	9.8049	9.3013	9.2634	9.4291	9.2367	9.4579	9.6380	9.2993	9.3224	9.7220	9.4428	9.2282	9.3598	9.4212	9.1034	9.5721	8.5913	9.0609	9.2566	9.2399	9.1799	8.9352	9.5616	8.5886	9.3413	9.3464	9.5260	9.5694	8.7412	9.1941	9.4535	9.3009	9.2304	9.4196	9.3188	9.2556	9.2964	9.3026
TERF1	9.2827	9.4751	9.5267	9.2849	8.6682	8.8852	8.9961	9.2359	9.2882	9.0194	8.8158	9.4398	8.9211	9.5128	9.1306	9.1700	9.4830	8.9587	9.1287	9.2834	9.2194	9.1852	9.4189	9.2206	9.3323	9.0496	9.3001	9.2624	9.3827	8.8860	9.1420	9.3443	9.0152	8.4950	9.4961	8.5399	8.9210	9.3385	9.2786	8.7099	9.0391	9.3393	9.3039	9.2293	9.3025	9.1333	9.5295	9.1698	9.1205
ASF1B	7.0095	3.9252	8.4872	7.6292	6.9382	6.4812	8.3386	3.4866	7.2865	7.0337	8.2253	5.5770	7.0263	4.7720	3.6061	7.1220	4.8126	6.5149	6.8380	6.3880	6.4179	7.3944	6.5885	6.5131	6.3140	6.3004	7.6471	8.9691	7.6941	7.2685	5.9188	8.3619	7.9744	6.4103	5.5617	7.4585	7.7725	6.1318	6.9875	6.9626	7.7375	6.6423	6.5344	6.0231	8.1387	6.7826	7.4541	6.5413	7.6371
LOC344595	7.0294	6.4227	6.4132	6.5046	6.8837	7.4383	5.8692	6.6354	7.2690	6.9353	6.9010	7.8533	6.6466	6.8008	7.7327	6.9288	7.6412	8.0075	7.0066	6.8295	7.0712	6.7817	6.9407	7.4126	7.3217	6.4605	6.0631	6.8244	6.9024	6.7076	7.6928	6.6865	6.1151	7.7547	6.8226	6.1515	6.8179	7.0712	6.8946	5.8872	7.0731	6.6951	6.5209	6.5167	6.3479	6.4839	7.0691	7.1955	5.1598
GOLGA8E	0.0000	0.0000	0.0000	0.0000	0.0000	0.0000	0.0000	0.0000	0.0000	0.0000	0.0000	0.0000	0.0000	0.0000	0.0000	0.0000	0.0000	0.4502	0.6697	0.0000	0.0000	0.0000	0.0000	0.0000	0.0000	0.6268	2.7150	0.0000	0.0000	0.0000	0.0000	1.3219	1.3040	0.0000	0.0000	0.0000	0.0000	0.0000	0.0000	0.0000	0.9669	0.0000	0.8993	0.0000	0.0000	0.0000	0.8783	0.0000	0.0000
NDUFAF1	7.9371	8.7187	8.5316	8.6465	7.7219	8.2609	8.4985	8.9846	8.3246	8.1450	8.4886	8.9775	8.3633	8.6719	8.5359	8.0619	8.2345	8.5433	8.9105	8.5547	7.9062	7.9765	8.5852	7.9917	8.0601	8.2432	8.0032	8.2484	8.3013	8.6500	8.3969	8.9858	8.4705	8.6097	8.0760	8.9508	7.8280	8.2122	8.0593	9.2810	7.2866	8.1372	7.9962	8.1939	8.1635	9.3765	7.8152	8.2902	8.0774
GOLGA8G	1.2272	0.4477	0.0000	0.0000	0.4974	0.3386	0.0000	0.0000	0.0000	1.1991	1.2213	0.0000	2.8837	0.4060	0.4100	1.0643	0.0000	0.4502	1.4709	0.0000	0.0000	0.6129	0.0000	0.0000	0.3875	0.0000	0.0000	1.5274	1.3339	0.0000	0.0000	2.8074	1.6241	1.2074	0.0000	0.0000	0.0000	0.5624	0.4614	0.0000	0.5630	0.4996	1.2001	1.2462	0.0000	0.0000	0.5050	0.6909	1.1099
FEM1A	9.5793	9.8498	10.3753	9.6525	9.9857	9.7146	9.1263	9.8943	9.5296	9.2187	9.7912	9.3052	10.0222	9.5396	9.7937	9.5922	9.5845	10.1294	9.7647	9.6917	9.8826	9.8682	9.8604	9.9120	9.8978	10.1974	9.6508	9.1960	9.5310	9.7164	9.8172	9.5236	9.2886	9.8304	9.8124	10.1883	9.9844	9.5970	9.3545	11.0736	9.2775	9.6587	9.5233	9.9756	9.9338	9.3188	9.1349	9.4875	9.8055
GOLGA8A	8.9473	8.1317	6.9545	9.3976	5.4868	9.6885	6.0266	6.8701	5.0044	10.0792	11.1337	11.0670	7.6684	7.7251	6.9763	10.8701	8.1021	10.3584	7.9673	7.5052	8.0960	5.9996	6.5674	7.4492	8.3932	10.1954	8.3328	10.9624	9.1877	7.0221	7.8431	11.6768	11.2449	9.3613	7.6737	8.5336	11.0458	7.7801	8.1270	9.3718	9.9211	7.9203	10.9665	11.3865	8.1309	11.1072	11.2389	11.8058	10.0775
GOLGA8C	2.3286	0.0000	0.5950	2.4182	1.2244	0.0000	0.4379	0.0000	1.0868	2.1557	1.6867	0.7547	2.7656	0.0000	2.2066	1.6700	0.4256	0.4502	1.1252	0.0000	0.0000	0.0000	0.0000	0.0000	0.0000	1.8956	5.1613	2.5899	2.0150	0.8756	0.0000	3.9069	3.6306	1.2074	0.3724	0.0000	3.1230	1.2810	0.4614	0.6893	1.2821	2.5766	3.0623	0.9372	0.4604	1.1000	3.7627	0.6909	1.5511
GOLGA8B	9.3798	7.2957	6.2583	9.5022	3.5802	8.8583	5.9292	6.8240	4.6853	9.9036	10.5931	10.9842	6.8269	7.1201	5.8952	10.0322	6.6850	9.6538	7.6945	6.3880	6.4429	5.7243	3.7661	6.9300	8.1753	8.9292	6.5510	10.5291	9.0224	5.2217	6.1117	10.7653	11.3975	8.6145	6.5998	6.3424	9.9118	7.9030	6.0241	9.8345	9.1704	6.9139	8.7513	10.4400	6.2797	9.8028	9.4093	10.1023	7.2622
MARCH11	0.0000	1.4954	0.0000	0.0000	0.0000	0.0000	0.0000	0.8613	0.8068	0.0000	0.0000	0.7547	0.0000	2.3853	0.7290	0.0000	1.6128	0.0000	0.6697	1.8707	0.0000	0.6129	0.0000	0.0000	0.0000	0.0000	0.5497	0.0000	0.0000	1.6262	0.4442	0.0000	0.0000	0.0000	0.0000	0.0000	0.0000	0.0000	0.0000	5.1164	0.0000	0.0000	0.0000	0.0000	0.0000	0.0000	0.0000	0.0000	0.0000
MARCH10	0.6404	5.2212	1.8288	2.1292	0.0000	0.0000	1.0001	5.1212	1.5654	0.0000	0.0000	2.5388	1.4542	5.4010	5.2273	0.8626	4.4835	0.7836	0.0000	6.0197	0.7517	0.7643	0.0000	2.6428	2.7724	0.6268	1.4066	3.8881	0.0000	3.0568	4.3848	2.3882	1.5041	0.0000	0.9773	0.0000	1.4403	0.7682	2.5607	7.5191	4.0514	1.9985	0.8993	1.6573	0.9726	0.6544	2.0183	0.0000	0.8566
LOC100125556	5.1966	4.9653	6.1914	5.5619	4.5064	5.5584	4.6415	6.2971	5.2455	5.0073	5.4361	5.2846	5.2179	5.8224	6.3193	4.9908	5.1543	6.3064	5.2106	5.7922	3.8370	5.0040	4.2089	5.5448	5.2628	5.2979	4.0912	6.4984	5.4178	4.7594	6.1461	5.4811	4.5946	5.8990	5.5789	5.3783	5.0963	4.6703	5.4793	7.7323	5.6160	5.1139	4.9648	4.7177	4.8482	5.1059	4.7763	4.1332	5.3107
CT45A1	0.0000	0.0000	0.0000	0.0000	0.0000	0.0000	0.0000	0.0000	0.4591	0.0000	0.0000	1.6144	0.0000	0.0000	0.0000	0.0000	0.0000	0.4502	0.0000	0.0000	0.0000	0.0000	0.0000	0.0000	0.0000	0.6268	0.0000	0.0000	0.0000	0.0000	0.0000	0.5850	0.0000	0.0000	0.0000	0.0000	0.0000	0.3085	0.0000	0.0000	0.0000	0.0000	0.5185	0.0000	0.0000	0.7537	0.0000	0.6909	0.4710
PTOV1	9.9154	10.8072	10.7063	11.4931	10.0962	10.0591	10.9907	10.9755	10.4562	10.4029	10.8091	10.5374	11.3508	10.7157	10.8585	10.0605	10.7474	11.1522	10.8623	11.0728	10.5034	10.6356	10.4961	10.6111	10.4240	11.4019	10.4625	11.4155	10.2865	10.8377	10.7253	11.6946	10.6013	10.3892	9.9549	10.9973	10.1437	10.2212	10.2229	11.7250	10.7766	10.3982	10.4272	10.3041	10.7755	10.2336	10.8366	10.5080	10.0389
CT45A3	0.0000	0.0000	0.0000	0.0000	0.0000	0.0000	0.0000	0.0000	0.0000	0.0000	0.0000	0.0000	0.0000	0.0000	0.0000	0.0000	0.0000	0.0000	0.0000	0.0000	0.0000	0.0000	0.0000	0.0000	0.0000	0.0000	0.0000	0.0000	0.0000	0.0000	0.0000	0.0000	0.0000	0.0000	0.0000	0.0000	0.0000	0.0000	0.0000	0.0000	0.0000	0.0000	0.0000	0.0000	0.0000	0.0000	0.0000	0.0000	0.0000
CT45A2	0.0000	0.0000	0.0000	0.0000	0.0000	0.0000	0.4379	0.0000	0.0000	0.0000	0.0000	0.0000	0.0000	0.0000	0.0000	0.0000	0.0000	0.0000	0.0000	0.0000	0.0000	0.0000	0.0000	0.0000	0.0000	0.0000	0.0000	0.0000	0.2511	0.0000	0.0000	0.3219	0.0000	0.0000	0.0000	0.0000	0.0000	0.0000	0.0000	0.0000	0.0000	0.0000	0.0000	0.0000	0.0000	0.0000	0.0000	0.0000	0.0000
CT45A5	0.0000	0.0000	0.0000	0.7859	0.0000	0.0000	1.4716	0.0000	0.0000	0.0000	0.0000	0.7547	0.0000	0.0000	0.0000	0.0000	0.0000	0.0000	0.0000	0.4643	0.0000	0.0000	0.0000	0.0000	0.0000	0.0000	0.0000	0.0000	0.0000	0.0000	0.0000	0.0000	0.0000	0.0000	0.0000	0.0000	0.0000	0.0000	0.0000	0.0000	0.0000	0.0000	0.0000	0.0000	0.0000	0.0000	0.0000	0.0000	0.0000
CT45A4	0.0000	0.0000	0.0000	0.0000	0.0000	0.0000	0.0000	0.0000	0.0000	0.0000	0.0000	0.0000	0.0000	0.0000	0.0000	0.0000	0.0000	0.0000	0.0000	0.0000	0.0000	0.0000	0.0000	0.0000	0.0000	0.0000	0.0000	0.0000	0.2511	0.0000	0.0000	0.3219	0.0000	0.0000	0.0000	0.0000	0.0000	0.0000	0.0000	0.0000	0.0000	0.0000	0.0000	0.0000	0.0000	0.0000	0.0000	0.0000	0.0000
RASSF7	9.4888	9.0412	9.4135	9.8579	8.7028	8.9819	6.7372	9.3621	8.3579	9.4975	9.7782	9.2476	9.3106	9.2626	10.1148	8.7864	8.3886	10.7680	9.1971	9.1158	8.4771	9.7240	8.8445	9.7584	10.0772	10.1887	8.5555	11.5051	9.7771	8.6289	9.3372	11.5056	10.1455	9.1488	9.8265	9.1747	10.2296	8.5012	8.6807	9.6444	9.5761	8.7814	9.4680	9.8468	9.0507	9.5272	8.8400	10.1160	8.9154
CT45A6	0.0000	0.0000	0.0000	0.0000	0.0000	0.0000	0.0000	0.0000	0.0000	0.0000	0.0000	0.0000	0.0000	0.0000	0.0000	0.0000	0.0000	0.0000	0.0000	0.0000	0.0000	0.0000	0.0000	0.0000	0.0000	0.0000	0.0000	0.0000	0.0000	0.0000	0.0000	0.0000	0.0000	0.0000	0.0000	0.0000	0.0000	0.0000	0.0000	0.0000	0.0000	0.0000	0.0000	0.0000	0.0000	0.0000	0.0000	0.0000	0.0000
LPPR5	9.2670	0.4477	7.4047	0.0000	9.2869	8.7841	4.9444	1.3970	6.6800	8.5725	7.5534	8.3702	8.5799	1.2016	0.7290	8.6656	2.2551	10.0479	6.6296	1.5350	4.1952	8.7560	5.2255	0.7895	2.0289	6.2803	7.6164	8.6867	9.7197	7.2488	0.4442	2.4594	0.4513	6.5499	4.4533	1.3908	5.8033	5.5399	3.0289	0.0000	10.1215	3.2134	1.2001	5.8394	4.8490	4.8531	3.0224	7.5759	3.8972
LPPR4	4.7510	5.2931	2.3459	4.8700	5.4342	3.8568	7.8483	4.3647	5.5340	3.6626	4.3905	4.1289	6.0436	4.6278	2.4860	5.0407	6.8137	4.4267	3.7446	4.0825	5.8135	5.7243	3.0005	5.7694	3.0694	2.2657	6.3024	3.2907	4.4027	9.1504	4.5679	5.6865	5.6288	5.8404	4.1995	3.7366	3.0503	5.0207	6.5446	6.0157	4.2220	7.4149	4.8849	2.0710	5.6830	3.7633	7.5732	4.3249	2.8435
LPPR3	0.0000	0.0000	0.0000	0.0000	0.0000	0.8427	0.0000	0.8613	1.3212	1.8447	1.4727	3.3125	0.0000	0.0000	0.4100	0.6282	0.0000	0.0000	0.6697	0.0000	0.9228	1.0416	4.6328	0.0000	0.3875	0.0000	0.0000	0.0000	0.4649	0.0000	1.8173	0.0000	0.4513	0.6076	0.0000	0.0000	1.8362	0.3085	0.0000	0.0000	0.5630	1.1643	2.2906	2.2201	0.0000	0.9372	0.5050	4.0850	0.0000
LPPR2	8.3722	7.9944	8.4540	8.5826	9.2154	9.0074	9.9699	8.0926	8.9917	8.8702	9.6007	8.8715	8.9263	8.3813	8.5511	8.9011	8.9937	8.8242	8.5951	8.4474	9.3473	8.8351	8.4091	8.7728	8.8408	9.0585	9.1979	9.4240	8.2838	9.4822	9.1226	9.7640	8.7641	8.0986	7.9596	9.1665	8.6185	9.0810	9.1136	8.6071	9.4250	9.6763	8.8275	8.6564	8.1672	8.1329	9.9118	9.1004	8.6307
HBII-52-27	0.0000	0.0000	0.0000	0.0000	0.0000	0.0000	0.0000	0.0000	0.0000	0.0000	0.0000	0.0000	0.0000	0.0000	0.0000	0.0000	0.0000	0.0000	0.0000	0.0000	0.0000	0.0000	0.0000	0.0000	0.0000	0.0000	0.0000	0.0000	0.0000	0.0000	0.0000	0.0000	0.0000	0.0000	0.0000	0.0000	0.0000	0.0000	0.0000	0.0000	0.0000	0.0000	0.0000	0.0000	0.0000	0.0000	0.0000	0.0000	0.0000
PMS2L4	6.0502	6.2814	6.1169	6.8776	6.0725	6.2197	3.7832	6.1463	5.2514	6.3072	6.8069	5.8591	5.8828	6.5081	5.5653	6.2840	5.2756	6.0878	5.6446	5.9656	5.6169	5.6349	5.5613	4.8237	5.3485	5.7046	4.9611	7.7732	6.4730	5.8206	5.5594	7.5236	5.6501	6.1639	6.4524	6.1114	5.8252	6.0920	5.5771	5.7296	6.0530	5.6508	6.3931	5.2841	5.6182	7.7609	5.2593	6.0865	6.2966
SPRY2	9.7848	9.4041	9.8372	8.5383	10.0909	9.6727	9.4179	9.0088	9.2942	9.7006	9.2132	8.2254	9.0718	9.7480	9.8953	10.2572	10.4248	9.0463	8.9627	8.9574	9.8679	8.9445	10.4310	10.1354	10.9595	9.2146	8.0494	7.7269	9.6110	9.6209	9.9180	8.6600	8.8721	9.4803	10.7000	9.9427	9.3050	9.0187	9.6447	8.5980	8.4936	9.7426	9.1749	9.8898	9.6778	8.3200	9.3326	9.7712	9.4469
RSAD2	8.3086	7.2755	6.9061	7.8980	7.6488	8.4418	10.0977	7.1319	8.3162	7.8205	9.4623	6.3226	7.0454	7.4819	6.6759	8.6223	7.1428	7.4325	6.1910	6.7503	7.5880	7.8164	7.5382	8.7400	9.9227	7.5808	8.6716	8.9799	8.2571	7.1716	7.3888	7.7177	7.6990	6.7631	8.4846	7.2952	8.1178	7.0244	10.2598	6.0693	7.0883	7.7225	7.4030	7.7363	8.5321	7.1785	7.2508	7.6528	9.3874
RSAD1	9.0248	9.5899	9.7111	9.6408	9.3871	9.7924	9.8018	9.6927	9.4155	10.1874	9.7087	10.0951	8.9853	9.6186	10.0528	9.7385	9.4968	9.8056	9.6768	9.4247	9.4239	9.0419	9.5527	8.9805	9.2896	9.3992	8.5819	9.9273	9.8656	9.8806	9.6982	9.9665	9.9983	9.4021	9.7177	10.4596	9.8556	9.6321	9.2759	9.3340	9.5652	9.3539	9.5097	9.6790	9.3507	9.9925	9.4889	9.7753	9.8598
ATP5C1	11.3772	12.1026	11.8059	12.6458	11.0084	11.7947	11.1861	12.4343	11.6660	11.6527	11.8809	12.1746	11.5479	12.0607	12.3089	11.3431	11.7334	11.9846	12.3053	12.0684	11.1001	11.4898	11.8215	11.7322	11.3411	12.0623	11.2523	12.4299	11.6331	11.9320	11.9995	12.3160	11.6886	11.7271	11.7642	11.7947	11.7556	11.5318	11.7392	12.6552	11.2713	11.3621	11.4563	11.6811	11.8707	12.8797	11.4630	11.8652	11.7211
NFS1	9.0506	10.2660	9.8738	9.7210	9.7006	9.4974	9.2633	10.4159	8.9376	9.5583	9.7232	9.8899	9.5966	9.8156	10.0102	9.5830	9.2988	9.7167	9.7705	9.6384	8.9272	9.1878	8.9340	9.0546	9.0202	9.2186	9.1254	10.1532	9.6250	9.3145	9.5493	9.6055	10.2046	9.5475	9.2449	9.8494	9.3283	9.3865	8.9961	10.6977	9.7857	8.8670	9.8484	9.1268	9.1361	10.3979	9.2363	9.1774	9.2741
CHD3	10.5766	11.8145	10.4733	10.5777	10.9772	10.8545	11.2087	11.9137	11.2218	10.3019	10.5848	11.2111	10.9024	11.8717	12.3628	11.4120	12.1934	11.5326	9.8668	11.9922	11.4800	10.9046	9.7498	11.9372	11.4962	9.8934	11.2667	9.4332	10.0194	10.9876	12.7801	10.7160	11.9562	10.5463	10.5363	10.7893	10.8248	11.1286	11.4009	11.2326	10.9457	12.1710	10.6748	11.2598	10.5686	10.4127	12.0327	10.6559	10.3151
CHD2	11.1411	11.3319	10.4676	11.0987	11.0033	11.2241	10.5613	11.0719	10.0414	11.2799	10.6424	11.2701	10.5826	11.0195	11.1172	11.5691	11.0140	10.6434	10.3494	10.9389	11.3451	10.8440	10.3334	10.6580	11.1556	10.7622	11.1033	10.6758	11.2735	10.5638	11.0726	10.3531	11.2192	11.2306	11.7626	10.6653	11.2664	11.2492	10.7694	10.7361	11.0334	11.1247	11.3632	11.1861	10.7251	11.2707	11.1110	10.8261	11.2892
CHD5	0.5331	4.8224	2.1932	0.0000	0.6180	1.0412	4.6707	5.2996	0.8068	1.4478	0.9166	1.2477	0.6599	4.3109	5.0680	3.1990	6.3749	1.0694	0.0000	3.8743	0.0000	3.5987	0.0000	5.1976	7.1602	1.6675	3.2946	1.5274	2.3736	1.6262	5.2396	2.0000	4.1615	1.0338	0.0000	1.8463	2.1465	0.5624	1.3264	0.0000	1.9501	0.8700	1.6611	1.7168	1.7029	0.2971	1.4203	2.9555	1.1099
CHD4	12.5223	12.6885	12.5288	11.9536	12.5837	12.4009	12.5493	12.5666	12.2637	11.8092	11.8435	12.4331	12.1810	12.6197	12.6589	12.2676	12.4147	11.7574	12.2488	12.7971	12.8357	12.1568	12.1199	12.3817	12.3046	12.0293	12.6907	12.1940	11.7240	12.4170	12.6673	12.0514	12.2997	12.3659	12.0976	12.1879	12.4504	12.6757	12.2701	12.5283	12.3966	12.4471	12.5049	12.4028	12.4910	12.0224	12.3955	11.5411	12.1023
CHD7	8.6937	9.4610	8.7198	8.2327	8.8210	8.3571	8.7521	9.0461	8.1904	7.5112	8.1797	9.1480	8.0651	9.0806	8.6827	8.7585	8.9413	8.3560	8.0943	9.2621	9.4919	7.6778	8.0949	8.3596	8.8744	8.3287	7.9528	8.5983	8.3609	8.1624	8.9162	7.3966	8.7445	8.2112	8.3685	7.5637	9.5045	8.9221	8.4342	9.1028	8.7406	8.6846	8.6740	8.4188	9.0901	9.0139	9.0734	7.9358	8.3406
CHD6	10.3493	10.4084	9.5327	9.8375	10.6923	10.3924	9.6323	10.4047	10.0764	10.2175	9.5883	9.8247	9.9470	10.4993	10.8452	10.6125	10.4841	9.9784	9.7764	10.1091	10.8521	10.0164	9.4653	10.7784	11.0949	9.7031	10.4352	9.3798	9.9085	9.9983	10.8815	9.1497	10.6213	10.4935	10.5260	10.0705	9.7970	10.5890	10.4064	10.2032	10.8445	10.5655	10.5176	10.1506	10.1535	10.0265	10.6205	9.7934	9.8568
CHD9	11.1803	10.7910	9.9569	9.2390	11.1054	10.6555	8.9399	10.6543	10.5850	10.6093	9.9231	10.8288	9.9888	10.6641	10.8881	11.0164	10.5367	10.3620	10.1929	10.4000	10.9906	10.7009	10.2881	10.6684	11.2800	9.7952	10.7789	10.0857	11.2673	10.2623	10.8299	9.8273	10.0138	11.0120	10.4591	10.5370	10.3319	10.9213	10.3895	9.4497	10.8723	10.7022	10.5210	10.3559	10.0277	11.3789	10.8482	10.6992	10.5405
CHD8	10.5749	10.7661	10.4712	9.6744	10.7402	10.1173	10.3954	10.6484	10.2047	10.2517	10.1395	9.9543	10.0190	10.6879	10.7857	10.7637	10.7286	10.1252	9.9179	10.7435	10.9932	10.0890	10.2228	10.7057	10.9213	10.1629	11.1629	8.8208	10.4404	10.5926	10.8526	9.4073	10.6427	10.5226	10.8925	9.7829	10.3548	10.3635	10.7480	10.1713	10.8157	10.7539	10.5325	10.2968	10.6342	10.0621	10.7264	9.9734	10.5536
SGCA	4.7023	3.9928	5.5684	4.8700	5.6416	6.2945	1.9400	4.1156	5.1787	5.6632	4.9830	0.7547	4.7291	4.2629	3.3969	5.7527	8.7727	6.2904	3.9788	3.2251	6.7575	7.2763	3.5241	7.2495	5.7872	5.0725	3.7574	3.2907	3.0399	6.3424	7.6878	5.1293	6.1969	5.2842	3.8625	5.1187	4.2797	5.4796	6.7199	5.5714	6.5848	6.0069	5.6651	4.4318	4.3610	3.2421	6.8082	4.5306	3.7393
LOC121838	1.6938	4.6023	3.4194	0.0000	2.1620	2.3124	1.9400	6.1873	3.2657	2.4113	0.5300	4.1289	2.4958	5.0377	8.3273	1.3987	6.2109	2.9244	0.6697	4.9358	0.6755	1.0416	0.0000	7.5922	8.4692	2.4204	0.9468	2.0488	1.3339	2.8602	7.0073	3.2479	3.7138	1.0338	2.4375	1.2003	4.4307	4.3607	4.3108	2.4026	1.7598	1.8002	1.2001	0.0000	2.0027	0.9372	3.2299	3.4367	0.8255
CAP1	12.7803	12.2734	12.6409	12.9861	12.8922	12.7216	13.2080	12.2957	13.1428	12.5802	12.7437	12.4392	12.8687	12.5079	12.6130	12.8360	12.8212	12.3832	12.8686	12.7365	12.9983	12.7945	13.1155	12.8992	12.5693	12.4606	12.9509	12.2187	12.6294	13.2413	12.4949	12.7897	12.7144	12.4617	12.6533	12.7385	12.6433	13.0945	13.1563	11.8692	12.7408	13.1270	12.6904	12.7276	12.7781	12.8922	12.9010	12.7703	12.9527
[truncated: 19,435 more rows]
[truncated: 557 more columns]
