# Supplementary material for: Comprehensive Multi-Omics Identification of Interferon-γ Response Characteristics Reveals That RBCK1 Regulates the Immunosuppressive Microenvironment of Renal Cell Carcinoma
Source: Front Immunol. 2021 Nov 2;12:734646. doi: 10.3389/fimmu.2021.734646 (PMC8593147; doi:10.3389/fimmu.2021.734646)
Supplement: Supplementary file 10 [file DataSheet_10.zip]

Archive with 2 entries (1 files):
- TCGA.KIRP.RNAseq_HiSeqV2/HiSeqV2
- TCGA.KIRP.RNAseq_HiSeqV2/
