# Supplementary material for: Comprehensive Multi-Omics Identification of Interferon-γ Response Characteristics Reveals That RBCK1 Regulates the Immunosuppressive Microenvironment of Renal Cell Carcinoma
Source: Front Immunol. 2021 Nov 2;12:734646. doi: 10.3389/fimmu.2021.734646 (PMC8593147; doi:10.3389/fimmu.2021.734646)
Supplement: Supplementary file 10 [file DataSheet_10.zip › TCGA.KIRP.RNAseq_HiSeqV2/HiSeqV2]

sample	TCGA-B1-A657-01	TCGA-A4-A5Y1-01	TCGA-Q2-A5QZ-01	TCGA-A4-8312-01	TCGA-UZ-A9PX-01	TCGA-A4-8311-01	TCGA-GL-A9DD-01	TCGA-F9-A4JJ-01	TCGA-IA-A83V-01	TCGA-SX-A7SO-01	TCGA-PJ-A5Z9-01	TCGA-F9-A8NY-01	TCGA-G7-7502-01	TCGA-MH-A856-01	TCGA-BQ-5879-01	TCGA-MH-A855-01	TCGA-2Z-A9JP-01	TCGA-DW-7840-01	TCGA-DW-5560-01	TCGA-BQ-5892-01	TCGA-BQ-5875-01	TCGA-HE-A5NJ-01	TCGA-G7-6790-01	TCGA-B9-A5W9-01	TCGA-GL-8500-01	TCGA-V9-A7HT-01	TCGA-P4-AAVK-01	TCGA-PJ-A5Z8-01	TCGA-B9-A44B-01	TCGA-UZ-A9Q1-01	TCGA-A4-A772-01	TCGA-DZ-6131-11	TCGA-B9-4115-11	TCGA-5P-A9KH-01	TCGA-UZ-A9PJ-01	TCGA-UZ-A9PQ-01	TCGA-BQ-5878-11	TCGA-2Z-A9JM-01	TCGA-A4-8518-01	TCGA-BQ-7059-01	TCGA-B3-4103-01	TCGA-BQ-7062-01	TCGA-Y8-A8S1-01	TCGA-2Z-A9J1-01	TCGA-BQ-5891-01	TCGA-Y8-A8S0-01	TCGA-DW-7837-01	TCGA-P4-AAVM-01	TCGA-GL-A9DE-01
ARHGEF10L	10.5818	10.6017	9.3578	11.8897	11.0132	10.7939	10.8725	9.7092	10.9046	10.2922	10.9307	10.5409	10.6864	11.3139	10.0798	12.3016	10.7478	11.4818	12.1876	9.7084	10.1326	10.5841	10.4085	10.5458	9.7094	10.5712	10.9302	10.4150	10.4783	10.6197	11.0696	11.1757	11.2774	10.7219	11.0381	11.0771	11.2336	10.6550	10.1890	11.1418	10.0884	10.9402	11.6517	10.7637	9.9407	10.7459	10.6814	10.3887	11.6448
HIF3A	2.9433	10.6308	6.9781	3.5699	4.3662	4.7306	3.1257	1.8173	4.9883	5.6103	5.0004	3.2541	6.6041	6.6637	0.8318	3.3741	4.1197	4.8673	5.528	2.8972	3.6506	4.4868	3.8464	7.8253	2.7670	4.2046	2.3063	4.4377	9.8069	4.5116	2.4631	7.3918	6.2754	5.2326	4.2014	5.6861	5.8452	5.6509	4.3338	4.4974	3.1785	3.814	5.5677	2.5743	8.07	6.7265	3.3645	1.4789	2.8371
RNF17	0.0000	2.0572	0.0000	0.0000	0.0000	0.7737	0.5995	0.0000	1.2808	0.0000	0.0000	0.0000	0.0	0.0000	0.0	0.4929	0.0000	1.0314	0.0	0.0	0.0000	0.0000	0.0000	0.0000	0.0000	0.0000	0.0000	0.0000	0.0000	0.0000	0.0000	0.0	0.0	0.0000	0.0000	0.4703	0.0000	0.0000	0.0000	0.0	0.0	0.0	0.7776	0.5807	0.0	0.0000	0.0000	0.0000	0.0000
RNF10	11.5200	12.1811	11.4468	12.5881	12.0932	11.2347	12.1452	12.2864	11.8688	11.7257	12.1133	12.8213	11.4964	11.8985	12.1705	11.7762	11.7139	11.9169	11.1682	11.5477	12.1084	11.6748	11.4779	12.1237	11.8840	12.2262	12.4884	12.1507	11.6234	12.3430	12.1215	12.6181	12.4079	12.0679	11.5457	11.5783	12.1536	12.1110	12.2753	12.2701	11.3163	11.9631	12.3848	12.3302	12.1268	11.2814	12.1212	11.8375	11.7871
RNF11	10.8615	10.9449	8.0960	11.2232	11.0898	10.6673	10.7107	10.4605	10.6383	11.2584	10.5836	10.9052	10.5318	10.5268	12.392	10.8775	10.2601	10.6338	10.1898	10.9782	10.7731	10.9350	11.0204	10.8637	10.6238	10.6718	10.9579	10.3827	10.9634	11.2776	10.6182	11.5227	11.7712	11.6541	11.2919	10.2007	11.6392	10.6071	11.2218	11.0309	11.1433	10.7965	9.9371	10.5862	10.5535	11.0952	11.4570	11.0394	11.1452
RNF13	11.4998	11.4529	9.8190	11.0069	10.6934	11.0354	11.4247	11.0425	10.7413	11.6905	10.7713	10.4422	11.4353	10.2583	10.4151	10.7382	10.6524	10.4998	10.273	10.6353	10.7946	10.3753	10.9289	10.8866	11.1734	11.2248	10.6496	10.9803	10.4613	11.0023	11.2975	10.5978	10.9635	11.3225	11.0560	11.5980	11.0270	10.6874	10.8837	11.1409	11.2736	11.2277	9.4708	10.6606	10.3662	11.0647	11.5155	10.8029	10.9904
GTF2IP1	13.2371	12.9268	11.6873	12.5176	13.6044	12.9313	12.7656	12.0832	13.4010	12.9314	13.2648	12.5347	13.3839	13.2962	12.0503	12.5971	13.2976	13.5340	14.3647	12.8091	11.7391	13.1314	13.0892	12.6882	13.4206	13.2016	13.0723	12.6296	12.9856	13.3711	13.1792	12.8499	12.3213	11.4975	13.7756	12.6854	12.5637	13.9000	12.0254	13.6803	12.6405	13.0293	12.1585	13.6737	12.8795	13.6684	13.7879	12.4488	12.9203
REM1	2.7301	3.5096	5.5403	3.3863	2.6751	1.9407	3.0379	3.6567	5.2814	3.4138	3.3282	5.4044	3.6349	3.3498	3.8599	4.1785	3.5990	3.4486	6.0811	5.3747	1.3753	3.0729	2.2577	2.4807	2.1104	4.2046	2.7907	3.7515	3.5195	0.8663	3.1677	5.0469	3.7103	1.5102	1.1465	4.1971	4.4864	4.0951	2.3524	3.9614	3.1054	4.0457	5.1410	2.5743	2.5847	1.7434	1.6727	2.8591	1.2122
MTVR2	0.4353	1.0903	0.0000	0.0000	1.1072	0.7737	0.0000	0.5897	0.0000	0.0000	0.0000	0.0000	0.0	0.0000	0.6041	0.0000	0.0000	0.6060	0.7431	0.0	0.0000	1.4048	0.0000	0.0000	0.5006	0.9580	0.0000	0.0000	0.0000	0.0000	0.4300	0.0	0.0	0.0000	0.0000	0.8244	0.0000	0.0000	0.0000	0.0	0.9221	0.0	0.0000	0.0000	0.0	0.4765	0.6295	0.0000	0.0000
RTN4RL2	3.0079	6.4325	3.7163	2.7385	2.0279	5.4919	4.0405	9.3415	5.5689	8.2824	4.2546	8.6654	4.386	4.6736	3.5752	1.9453	3.0039	3.5804	1.2311	5.0238	6.5464	2.9243	5.2011	4.5794	3.5070	4.1289	4.1988	4.8688	6.9631	3.7821	3.5983	4.953	6.1824	2.7105	3.5757	5.0772	6.8828	2.2929	4.7184	5.1027	3.2481	3.5037	6.2748	0.9936	4.4297	3.5800	1.4011	0.9212	3.0811
C16orf13	9.7935	9.7895	12.3435	8.7698	9.9843	9.8699	10.0382	10.1153	10.1565	9.4500	10.2761	10.0957	9.4912	10.6141	9.1478	9.8033	11.3062	10.0543	11.3542	10.0531	9.4863	9.6677	9.2635	9.9130	10.3508	9.6170	10.4814	9.2841	11.3433	9.6531	9.9807	9.1285	8.9464	8.4000	9.2273	8.9504	9.1188	9.9417	10.3337	9.1713	8.6619	9.6723	10.1953	10.7405	9.923	9.7372	9.2588	10.0668	9.3719
C16orf11	0.0000	0.0000	0.0000	10.3069	0.0000	0.7737	0.0000	0.0000	0.0000	1.2122	0.7190	0.0000	0.0	0.0000	0.0	0.0000	0.6646	0.0000	0.0	0.0	0.0000	1.4048	0.0000	0.0000	0.0000	0.9580	0.0000	1.4009	0.0000	0.0000	0.0000	8.9711	8.7758	5.0515	0.0000	0.4703	8.2811	0.0000	0.0000	0.6422	2.0468	0.0	0.0000	0.5807	0.3535	0.4765	2.0984	0.0000	0.0000
FGFR1OP2	8.5962	8.6651	8.1214	8.7837	9.1065	8.2782	9.1425	8.8610	8.0053	9.1723	8.0404	9.0719	8.8172	8.4016	8.4475	8.7575	8.1448	8.2418	8.0357	8.6522	9.0387	9.0497	8.1591	8.7450	8.5702	9.3453	9.3681	9.2141	8.2651	9.6187	8.6362	8.9639	9.1123	9.5997	8.5763	9.2885	9.2356	8.6040	9.0389	9.1699	8.8803	8.9679	7.4653	8.5946	9.0477	9.0439	9.3365	8.5071	9.5922
TSKS	2.4799	3.4807	2.6925	2.1076	1.1072	0.7737	1.6139	1.0070	3.7174	0.0000	0.0000	0.5356	1.2051	0.8207	0.8318	0.8597	1.9729	0.6060	2.3342	1.4811	1.3753	0.0000	0.3685	0.9868	0.5006	2.5143	0.8394	0.7279	0.0000	0.0000	1.0298	0.0	0.381	0.7986	0.0000	0.4703	0.6966	1.3002	0.0000	2.6614	0.5335	1.5387	3.0255	0.0000	0.0	0.0000	0.0000	0.0000	1.2122
ATRX	10.2892	10.8530	8.2039	10.4233	10.0376	10.6095	9.9197	9.9065	9.3510	10.1743	9.2758	9.3375	10.9502	10.0204	11.1181	9.6954	8.6356	9.9994	10.0362	10.9751	11.0629	10.3637	10.4722	10.4964	10.4353	10.2591	9.4879	10.5975	9.6521	10.4741	9.4288	11.1564	11.0831	11.4209	10.5291	11.1837	10.9257	9.9410	9.6135	9.5193	10.8556	10.4538	7.8156	9.5722	11.3588	10.4951	10.3923	9.5879	10.2785
PMM2	10.4866	10.7204	11.4173	8.8023	10.1076	10.5522	9.9420	10.7597	10.3496	9.8083	10.4007	10.1254	10.0647	9.9958	9.838	9.7691	10.5461	10.2995	10.4881	9.8771	9.6920	9.5574	10.4567	10.0633	10.7523	10.5957	10.2215	9.9079	12.1645	10.3218	10.5252	8.5119	8.6397	9.2461	9.1744	9.6650	8.8713	10.2344	10.6797	9.4518	10.3747	9.6345	10.1619	10.0721	10.6818	10.0533	9.7694	11.0196	9.4179
LOC100272146	6.0554	6.2981	6.2185	4.8290	6.2485	7.2629	5.7973	6.0690	5.2273	5.2093	5.2411	5.3578	6.4348	7.0194	3.7802	3.8522	5.0267	5.5843	7.718	4.4212	3.2881	7.3944	4.4368	5.5985	5.4086	6.2378	3.4932	5.7677	6.1907	3.7821	6.0730	4.5788	3.6067	3.9115	6.5921	5.9517	3.3220	6.2121	2.5339	3.5075	6.4488	5.2893	1.2801	5.1971	4.4297	6.3851	5.1483	3.5514	3.9529
ASS1	11.4829	10.0409	13.6353	10.8812	11.3982	9.0492	10.3690	4.8961	11.1621	12.6719	12.4425	11.8989	11.5634	9.8282	6.2554	11.5075	11.7361	10.3417	9.6681	11.8514	12.5275	9.4420	11.7164	10.7616	13.0484	8.9837	12.6414	10.8080	9.3471	12.1373	10.2454	12.2352	14.2633	7.6324	9.5904	13.1849	16.0120	11.7292	14.3968	10.2825	11.1668	10.6217	13.0990	11.6441	10.3152	10.6465	11.8935	12.1229	12.9928
NCBP1	9.2441	9.3578	8.6148	9.2290	9.2416	9.5894	9.2252	9.3854	9.1034	9.2092	9.0430	9.2862	9.2064	8.9938	9.1455	9.2344	8.6730	8.8885	8.9723	9.4979	9.1512	9.0249	9.2678	9.3029	9.5438	9.4680	9.2909	10.0601	8.1066	9.3406	9.0253	9.322	9.5777	10.1718	9.1184	9.3677	9.3604	9.3436	9.2971	9.3209	9.6729	9.0595	8.6694	8.9929	9.6845	9.2119	9.1652	9.5748	9.2113
ZNF709	7.5601	6.8089	4.9138	7.2597	7.0382	6.9763	6.9194	5.9326	6.2356	6.9532	7.0388	6.2492	7.4642	7.2475	6.3732	6.5651	6.5461	6.7826	7.2536	5.6972	6.1847	7.3368	6.4401	7.0217	7.1833	6.2908	6.2625	7.1339	5.3144	6.3369	6.8614	7.6647	7.3352	6.9810	6.9494	7.2228	7.2523	6.8709	5.9036	6.6106	7.1851	6.6605	4.8147	6.3537	6.0134	7.0241	7.1567	6.5537	6.1276
ZNF708	6.9614	6.9234	4.1700	6.9424	7.4054	7.7834	6.7570	7.1534	5.5471	6.9326	6.3185	6.4027	7.133	7.8888	6.7424	7.0856	6.0936	6.7053	7.7544	6.0569	6.5586	7.6990	5.9429	6.5786	5.9822	7.0134	5.6420	7.4231	5.8797	5.8933	6.3680	6.4799	6.5088	8.1932	7.4543	7.2954	6.2022	6.6575	5.3224	6.0143	7.9593	7.1497	3.5502	6.1871	5.7032	7.3316	7.6487	5.7475	6.0048
RBM14	9.8796	10.1122	10.5815	9.9393	9.8246	10.1016	9.7528	10.1192	10.0601	10.0212	10.2274	9.7029	9.9296	9.8622	9.7987	9.8528	9.7800	10.2607	10.9322	9.8431	9.6051	10.1623	9.7622	9.7789	9.5285	9.9338	9.5205	9.7947	10.3947	9.6259	10.0753	10.3307	9.8503	10.1456	9.8351	9.9575	9.6368	9.6729	9.2720	10.2649	9.7046	10.0979	10.4094	9.8995	10.048	9.8866	9.6200	9.7868	9.6485
NCBP2	11.0304	11.0892	10.5837	10.6905	10.3140	10.8487	10.7728	11.4302	10.3842	10.5002	11.0078	10.3182	10.8993	10.4609	10.6958	10.2177	10.1888	10.1502	9.9583	10.4847	10.3134	10.2472	10.7786	10.7369	10.5803	10.9323	10.3562	11.0726	10.0066	10.9504	10.8068	10.2629	10.3375	11.0659	10.4694	10.6253	10.1959	10.6383	11.1007	10.081	11.1098	10.7714	9.6572	10.2773	10.1568	10.5635	10.8550	11.2823	10.4781
DISC1	7.4063	8.0755	6.3850	5.7537	7.2003	7.4147	7.8309	8.2830	7.7783	5.7344	6.0069	7.3068	7.9238	7.3795	8.9607	7.4740	6.8021	7.0389	6.8009	7.6584	6.7736	9.1367	7.0212	8.0486	6.2255	8.2770	6.2473	8.3966	7.5466	7.2290	7.1495	5.5863	6.737	5.9620	6.7901	7.4336	6.2263	7.7475	6.5454	8.0528	7.3405	7.5503	7.6764	7.1672	7.4018	7.0961	7.2374	5.8405	6.5420
CAMK1	10.3290	9.5411	10.7489	8.4863	9.6051	9.8939	9.9077	9.2905	10.0147	10.0001	10.3928	9.9893	10.1054	9.7054	9.0996	10.0792	10.2780	9.7474	10.3021	8.9746	8.8523	9.1443	9.8804	8.4019	9.8815	9.5404	9.8333	9.4484	9.6723	10.8101	10.2619	8.4808	8.5243	9.5007	9.6045	9.1718	8.7745	10.0228	10.1390	9.5736	9.3763	9.6771	9.7305	9.6627	8.988	9.4247	9.5506	10.4724	10.3262
RPL37	13.0857	12.6475	15.8761	12.7389	13.0657	12.5371	13.3222	13.7995	14.2630	13.1661	13.0740	13.6105	13.1378	14.2364	12.0735	13.7066	14.1398	13.4249	13.8617	12.7667	12.6616	12.5803	12.8562	12.3902	12.8334	13.3138	13.6674	13.2279	13.5896	12.6908	13.1982	12.4587	12.3516	13.5526	12.8943	13.4820	12.1508	13.6673	13.1020	13.0313	11.6831	12.8128	14.0056	13.2073	13.8892	12.7439	12.9701	13.4259	12.8880
SPR	10.2496	10.4072	12.0192	11.0631	10.7896	9.7924	10.2958	11.0132	11.0386	10.5279	11.1764	11.5207	11.0169	9.7863	10.161	10.6192	11.0357	10.9946	10.5797	10.7487	10.0389	9.7166	11.3979	9.2512	11.3559	10.8020	10.7861	10.3563	11.8415	10.2877	10.6873	10.1137	10.2916	8.8108	10.6239	9.4782	10.5425	10.7875	10.9361	10.0301	9.2269	10.2212	10.8530	10.5303	10.1691	10.0951	10.3433	10.4907	10.8173
ZNF700	8.6222	8.0450	7.9549	8.3811	8.4191	9.4889	8.5745	8.6064	7.5404	7.9879	8.1263	8.0830	8.0571	10.3594	7.6964	8.3124	7.8331	8.3496	10.1663	7.3452	7.2747	9.0895	6.7363	7.6102	8.2645	8.8735	7.7815	8.7673	8.9309	7.5018	8.6018	7.427	7.5149	8.9872	8.3301	9.1690	7.4674	8.0460	6.8146	7.6073	8.9048	7.9343	6.0128	8.3623	7.0423	8.7454	7.7621	7.7454	8.2804
ZNF707	7.7324	7.4799	7.0394	7.6780	7.3889	7.6922	7.7225	7.8404	7.4311	7.9215	7.6436	8.4393	7.5746	8.4873	6.7283	7.7526	7.7994	7.4540	8.3205	7.0223	7.1096	7.6106	7.0751	8.5421	7.7841	8.1865	7.1161	7.6474	7.7460	6.3442	8.0866	7.3775	7.0659	7.9753	6.9351	7.6456	6.7642	7.6005	6.8915	7.2986	7.3952	7.9117	7.5882	7.5419	6.868	7.5310	7.5553	7.1608	7.3982
CAMK4	3.9153	1.9767	1.1469	1.5317	1.8849	2.1854	3.3609	4.7139	3.9353	0.9092	1.5548	2.0519	2.6374	1.7220	2.6914	3.8923	1.4623	2.2184	1.8856	3.3159	3.0997	0.8670	1.8554	1.8552	0.5006	3.3154	2.1864	3.2526	2.0281	1.4039	2.1610	3.2213	4.3464	1.8431	0.4902	1.1085	2.7196	3.9660	2.3524	2.7839	3.3145	4.8461	2.7472	2.1600	2.2893	1.3593	2.8110	0.0000	0.0000
ZNF704	6.3326	8.0264	4.8239	8.0669	5.9037	7.0005	5.5969	7.7520	5.4323	7.8818	5.9172	6.5345	6.6185	4.3870	8.2947	7.5822	5.4109	4.8147	5.7429	8.0048	6.0437	5.3415	7.3259	6.8725	7.0130	7.0239	6.5687	7.0719	5.7034	7.9124	5.9406	9.1014	9.1634	8.8701	7.1599	7.6456	8.9066	5.9300	6.9406	6.8255	8.4622	7.1959	6.1926	5.1774	8.4584	7.3833	6.8009	6.2322	7.0756
LOC339240	0.4353	2.4639	1.1469	0.0000	0.8233	0.7737	0.0000	1.0070	0.7781	2.6480	0.0000	0.0000	1.9772	1.3406	0.0	0.4929	1.4623	1.3595	4.1018	0.4418	0.0000	2.1028	0.0000	0.0000	0.0000	1.2714	0.8394	0.0000	0.6922	0.0000	0.0000	0.5021	0.381	1.9846	0.0000	1.7279	0.0000	1.9728	0.0000	0.3565	0.0	0.0	0.0000	0.9936	0.3535	0.4765	0.0000	0.0000	0.5251
GOLGA6B	1.0403	4.7654	0.0000	0.5586	2.1580	3.0174	2.9444	0.5897	1.2808	2.1737	0.0000	1.4844	0.4075	1.3406	0.3334	0.4929	0.6646	1.3595	2.5151	1.4811	2.1976	1.4048	0.6617	0.4085	0.5006	1.5287	1.3665	0.0000	1.5096	0.8663	1.2563	0.5021	0.682	0.7986	1.5959	2.5874	0.9494	0.0000	1.2442	0.6422	1.6947	0.8612	0.0000	0.0000	0.8744	0.8341	0.6295	0.0000	2.3077
RNF115	8.2015	9.5631	8.1056	9.3666	7.7451	8.2002	8.3559	8.7418	8.4507	9.0793	7.8914	8.5916	7.5192	8.4687	9.0521	8.7300	7.6933	7.3563	6.7294	9.0534	9.4012	7.6525	8.2707	8.1131	8.0236	8.1842	8.9024	7.6403	8.1789	8.7462	7.7797	8.5677	8.8044	8.3968	8.4815	8.8419	8.7100	8.2902	8.6291	8.6386	8.1956	8.1264	8.9992	7.9588	9.099	8.4677	8.3485	8.9096	9.1984
RNF112	3.0697	7.3817	3.7814	2.8373	2.7595	2.7394	3.2084	3.9199	3.3637	2.9231	0.7190	5.7440	3.3418	3.8101	3.4776	2.0904	3.5276	3.0545	3.383	3.0297	3.4013	3.2077	2.3429	1.5673	0.5006	3.2454	3.9266	3.2526	6.4565	0.8663	3.4685	4.2404	4.188	1.6862	1.5959	5.5384	2.4997	2.5548	0.7523	1.8168	2.6711	2.9131	3.0255	2.7964	3.8128	1.1205	2.8110	0.9212	3.6840
ZC3H14	9.8162	9.9709	8.3345	9.9032	9.7440	9.7116	9.4902	9.5118	9.0304	10.1150	9.5276	9.7376	9.6578	9.7623	9.964	9.7476	9.1631	9.3486	9.9045	10.0026	10.2089	9.9639	9.7014	9.8037	8.9549	9.6300	9.7772	9.2901	9.1992	9.8848	9.4689	10.3049	10.4223	10.2612	9.7158	10.4158	10.4839	9.7492	9.5008	9.7853	10.0913	9.7243	8.5871	9.1746	9.9152	9.8276	9.9142	9.7907	10.2800
SPN	8.8994	6.8797	6.8700	6.9753	8.0517	6.9012	8.8261	7.4485	8.5991	5.8487	6.3645	6.5961	8.2961	8.6962	7.2921	8.2150	7.3802	8.2167	6.6445	8.9703	7.5601	6.0818	7.5259	5.7019	6.1090	9.6031	6.4758	9.1270	5.6863	6.2223	8.1479	4.6993	6.4401	6.8576	5.8591	5.0097	6.4165	8.4873	6.2007	9.7264	7.9462	9.4096	8.5844	7.7522	6.3045	6.2801	7.8706	5.4263	7.3982
HMGCLL1	0.0000	2.7325	3.5764	4.6230	3.6924	3.8565	2.2036	0.0000	5.2546	7.7379	5.0292	0.0000	5.5248	1.3406	0.0	0.0000	0.6646	4.0583	5.2754	1.6554	2.7181	4.7301	0.3685	0.9868	6.4057	2.9257	3.0185	6.1674	1.1580	0.4972	2.5512	3.0139	4.8482	0.0000	3.6705	2.7615	4.8853	3.6105	0.0000	3.3178	1.8815	2.6879	0.0000	4.1579	6.5031	2.0465	1.4011	0.0000	0.0000
NACAP1	6.8201	6.3590	8.5968	7.0849	7.0508	6.6693	6.7910	7.4359	7.1113	6.9065	7.4600	7.7600	6.8069	7.0614	6.3956	7.2834	7.2420	6.6835	6.4691	7.1552	7.0887	6.8622	6.4877	7.2743	7.2199	7.0187	7.4837	7.8842	6.8289	7.1387	6.6077	6.6806	6.3468	6.9511	6.3702	6.9490	6.5420	6.9470	7.6451	7.4027	4.8892	6.9193	6.9358	6.4550	7.6185	6.2945	7.4554	6.5119	6.9785
LRRTM1	0.0000	1.7042	0.6845	6.9699	0.0000	0.7737	0.0000	0.5897	0.0000	2.4302	0.0000	0.0000	0.9848	0.0000	0.0	1.1519	0.0000	0.0000	2.5151	0.0	0.8457	0.8670	0.0000	0.4085	0.0000	1.2714	0.8394	0.4094	0.0000	0.4972	0.0000	2.247	2.8165	8.9976	0.0000	0.0000	3.4909	0.0000	0.0000	0.0	0.0	0.0	0.0000	0.0000	0.6373	0.0000	0.0000	0.0000	0.0000
GRIN1	1.9326	1.0903	2.6925	1.5317	2.8392	0.7737	1.8383	0.0000	2.1936	0.0000	1.1966	0.5356	1.3961	3.7291	0.3334	0.0000	1.1179	5.1478	1.5952	0.0	1.7619	2.7586	1.6025	0.9868	1.4109	1.5287	0.0000	0.7279	0.0000	1.6124	2.2689	0.0	0.381	3.5958	2.4463	2.3894	0.0000	1.3002	1.2442	0.8805	0.0	0.8612	2.8931	2.8958	0.0	1.5641	1.4011	0.0000	0.0000
RBMY1A3P	0.0000	0.0000	0.0000	0.0000	0.0000	0.0000	0.0000	0.0000	0.0000	0.0000	0.0000	0.0000	0.0	0.0000	0.0	0.0000	0.0000	0.0000	0.0	0.0	0.0000	0.0000	0.0000	0.0000	0.0000	0.0000	0.0000	0.0000	0.0000	0.0000	0.0000	0.0	0.0	0.0000	0.0000	0.0000	0.0000	0.0000	0.0000	0.0	0.0	0.0	0.0000	0.0000	0.0	0.0000	0.0000	0.0000	0.0000
DHX8	10.1835	10.3275	10.0620	9.8105	10.0720	10.1496	9.8776	9.8476	9.9940	9.7350	9.9447	9.9610	9.715	9.1164	10.2738	9.7707	9.6757	9.9727	9.5131	10.1422	10.4853	9.7923	10.7557	10.2608	9.5501	10.1022	9.8276	9.7006	9.9734	9.5515	9.9632	9.7715	9.9616	9.5698	10.2740	9.9376	9.8830	9.8464	10.1223	9.9881	10.3442	10.1977	10.0839	9.9268	10.9813	10.3356	9.9175	9.6975	9.8348
DHX9	11.5537	12.2299	10.2743	11.7134	11.6978	11.6289	11.3783	11.8116	11.4596	11.8004	11.3302	11.2377	11.6041	11.2712	12.225	11.5979	10.8164	11.0848	10.4307	11.6497	11.7670	11.2776	11.5431	11.6070	11.2762	11.6924	11.6394	11.4079	10.7473	11.5319	11.4514	12.1749	12.0572	11.5855	11.8366	12.1533	11.9711	11.4568	11.2798	11.6184	11.5643	11.4991	11.1109	11.2511	12.42	11.6918	11.4448	11.3770	11.9649
LOC441204	7.7059	7.4799	7.0125	7.9112	8.2579	7.6572	7.3283	6.7952	7.2260	7.5445	7.6010	6.5133	8.7909	6.4272	6.7212	6.4079	7.9874	8.0980	8.1496	5.1161	6.3347	7.5611	6.8607	5.4552	8.8368	7.0134	7.5244	7.1770	6.4565	7.6832	7.4537	6.8876	6.4046	2.6266	8.5717	7.4175	6.3020	8.2515	6.1320	7.2085	7.7533	7.3816	5.2261	6.7687	8.4063	7.7276	7.2478	5.5959	6.3458
TCOF1	9.9568	10.6473	11.6510	9.5498	10.0756	10.6374	9.8155	10.7453	9.6131	9.6890	9.9967	9.7505	10.8971	10.2309	9.6577	9.9818	9.9981	10.2842	10.7876	10.1294	10.1770	10.8843	9.4096	10.8387	9.9558	9.9316	9.6561	10.4492	10.1433	9.6597	9.9235	9.6195	9.1335	10.0740	10.3644	10.3260	8.9979	10.1991	9.8111	10.0914	9.6246	10.366	9.3528	9.6842	11.3269	10.4940	10.1112	9.8365	9.4336
LRRTM3	0.0000	0.0000	0.0000	4.0117	0.0000	0.7737	0.0000	0.0000	0.7781	0.0000	0.0000	0.0000	0.0	0.9175	0.0	0.0000	0.0000	0.0000	1.5952	0.0	0.0000	0.0000	0.0000	0.0000	0.0000	1.7470	0.0000	0.0000	0.6922	0.0000	0.0000	0.8739	2.5449	0.0000	0.0000	0.0000	1.1645	0.0000	0.0000	0.0	0.0	0.3473	0.0000	0.0000	0.0	0.0000	0.0000	0.0000	0.0000
NUP98	10.2773	11.3378	10.1080	10.6584	10.5441	10.5356	10.4757	11.2719	10.5943	10.4612	9.9112	10.4380	10.2151	10.2273	11.6799	10.5527	9.9357	10.3618	10.162	11.0116	10.9171	10.3753	10.6505	10.3281	10.3658	10.6838	10.4430	10.2397	10.8895	10.4712	10.1299	10.86	10.9871	11.2835	10.5966	10.8227	11.0413	10.5454	10.4764	10.9297	10.5745	10.4619	10.7157	9.8638	10.9894	10.4719	10.4689	10.3566	10.5718
XPC	11.5271	10.2816	8.4517	10.2977	10.9542	11.6788	10.9728	10.9004	10.6188	10.4413	11.2623	11.0926	11.356	10.9493	9.7568	10.4648	10.1328	10.8738	11.2654	10.5725	10.3705	10.6588	11.0574	10.3140	10.7841	11.5503	10.8957	11.4749	10.6126	10.4716	11.7326	10.6555	10.5329	10.2956	11.5233	10.2278	10.8801	10.4460	10.6332	10.8162	11.494	11.5964	9.2278	10.8198	10.5987	11.7269	10.5911	10.9503	10.7022
SLC12A2	7.6259	6.5963	6.7449	11.3771	7.7985	7.8603	8.1698	7.5685	7.6160	7.8898	6.5941	8.1598	8.1888	7.4882	9.0279	8.0890	7.0892	7.9506	7.0559	7.9681	8.6452	8.7070	7.6955	7.6126	7.9163	7.9865	7.5909	8.2795	7.4381	8.2725	7.6659	9.38	9.6336	10.5300	8.2190	7.9227	9.8615	7.4796	8.1306	8.4257	8.3793	7.5035	7.0413	7.2911	9.3863	8.2270	8.0240	7.7927	7.3211
GRINA	12.1065	12.8095	13.6745	11.9528	12.2341	11.4052	12.4393	13.2153	13.0483	12.9475	12.0805	13.1043	12.2837	11.9851	12.3318	12.8566	13.4288	12.5209	11.951	11.9746	12.5084	12.2266	12.5633	13.2118	12.3931	12.7082	12.8934	12.4226	13.4532	12.7871	12.3006	12.5084	12.4119	12.5899	11.6871	12.5903	12.7787	12.2054	12.6627	12.831	11.3755	12.5492	14.0238	12.0246	12.0135	11.7142	12.1274	12.3738	13.2635
LRRTM2	1.0403	0.5377	1.7777	1.5317	0.8233	0.7737	0.0000	0.5897	0.0000	0.9092	1.1966	1.4844	2.1985	1.7220	0.3334	1.1519	0.6646	1.0314	2.9519	2.6724	1.3753	1.7956	0.3685	0.4085	0.5006	1.2714	0.4799	0.9886	1.1580	1.6124	0.7608	5.2965	4.0368	3.4570	1.3886	1.3457	2.2402	1.5609	2.3524	0.0	2.4527	0.627	0.0000	2.7964	2.1152	0.8341	0.0000	0.0000	0.9092
NUP93	9.9074	9.0410	9.8122	9.4941	9.5051	9.9077	9.6328	9.9703	10.1492	9.5293	9.8378	9.2740	9.6146	9.1557	9.609	9.4712	9.9790	8.8218	8.8471	8.9928	9.7156	8.7628	9.5325	9.9436	9.9797	9.7852	9.6744	9.6949	9.2365	9.6930	9.6438	9.1509	9.1581	9.5796	9.0916	8.2996	8.9214	9.5967	9.6980	9.4932	10.0223	9.9055	10.2075	9.7126	10.2427	9.9734	9.0735	9.9890	9.1401
HAP1	2.1769	4.1467	5.9757	2.8373	5.1075	5.2974	3.1257	1.5943	2.4031	3.7793	3.9271	2.0519	4.4084	5.0853	3.3728	2.9863	3.2894	1.3595	5.2501	1.9511	4.0131	6.1165	1.6025	6.5933	3.7488	4.3782	3.8887	6.1935	1.1580	0.0000	2.8580	4.8733	2.3871	5.5610	5.4423	2.9886	2.5767	3.6669	0.7523	2.7839	2.566	4.1817	0.0000	3.3105	3.3844	5.9464	3.2858	1.4789	0.0000
KLRA1	5.4467	4.9348	0.0000	4.1333	6.3266	7.2086	6.2025	5.1835	2.8942	5.0654	3.9271	4.2119	6.3038	6.8856	1.8479	3.9694	3.6671	5.3084	7.092	3.0917	2.0664	7.7047	0.9053	4.1448	3.7488	7.0498	3.3884	6.1999	4.1891	4.1925	6.1735	3.0864	1.8953	4.8443	5.5333	4.7453	3.2766	6.1341	1.9022	3.7966	5.9402	5.196	1.2801	5.6314	4.4297	6.2433	5.5362	2.1936	3.3531
CAMKV	2.1769	3.4211	0.6845	0.0000	5.9849	0.7737	4.7420	0.5897	1.6530	0.0000	3.4182	0.0000	3.0886	0.0000	0.0	0.4929	0.0000	2.3718	4.6195	0.7796	0.4840	4.5388	2.3429	1.5673	0.0000	3.1719	6.8110	0.0000	0.0000	0.0000	6.2869	0.0	0.0	0.0000	2.3351	0.0000	0.0000	7.2993	0.0000	0.3565	2.4527	4.5094	0.7776	3.2365	0.8744	3.7151	3.5102	0.0000	0.0000
SPPL3	10.2683	10.8720	10.8365	10.3911	10.7249	9.6845	10.5465	10.3045	10.6665	10.3530	10.8144	10.6559	10.814	10.3149	10.4983	10.0834	10.2167	11.2500	10.7704	10.0858	10.2301	11.1305	10.1761	10.6134	10.2610	10.8964	10.7551	11.2036	10.8423	10.7206	10.5346	10.157	10.3341	10.9041	10.1141	10.8627	10.2930	10.9047	10.3856	10.7191	10.1556	10.6755	10.7645	10.6499	10.6954	10.0339	10.6439	9.9094	10.2713
GOLIM4	9.2450	9.6395	3.7163	10.8082	9.8751	9.9257	9.4673	9.5685	7.7938	10.2413	8.9040	8.8966	9.8307	7.1341	9.7966	9.1352	6.5906	8.8547	6.5439	9.7396	9.5030	8.7600	10.1449	8.9489	10.1584	9.4335	8.7078	9.3803	7.9101	11.0008	9.1975	10.2717	10.8015	10.9721	9.4630	10.3225	10.7028	8.7549	9.5398	9.0771	11.0088	10.1553	6.4382	8.3946	10.5503	9.6478	10.1436	9.6029	9.8188
ZNF646	9.2756	10.1335	8.4214	9.0731	9.2197	9.5827	9.3041	9.4307	9.2697	8.8934	8.9272	9.1367	8.9827	8.4903	9.6413	9.0645	9.2094	9.0306	9.7312	9.1302	9.9411	9.7095	9.1208	9.2332	9.3546	9.3243	9.2108	9.1489	10.3830	9.1011	9.4097	9.1349	8.516	9.2706	8.9033	9.1367	8.4365	8.6849	8.8634	9.2742	9.9326	9.8372	9.1134	9.1230	9.8675	9.7178	8.4781	9.2411	8.9900
OPA3	9.5318	9.5562	9.2074	10.1435	9.4530	9.3686	9.6234	8.8688	9.5581	10.1727	9.7732	8.9195	9.5344	8.9476	9.5602	9.7228	9.8181	9.6776	9.5705	10.2527	10.2646	9.3430	9.9946	9.7222	9.8638	9.6504	9.9151	9.8486	9.9927	9.8804	9.7799	10.4975	9.7307	10.6219	9.4957	9.4459	10.0915	9.4313	9.9829	10.1201	9.2798	9.7473	10.5633	9.6886	9.0925	9.0201	9.3643	10.0401	9.8327
OPA1	10.7470	10.2613	9.3458	10.8903	10.2236	11.1845	10.7901	10.6310	9.6838	10.3841	10.4259	10.1651	10.4389	10.1457	10.7355	10.3997	9.7936	9.9779	9.9825	10.4998	11.6567	10.1863	10.8818	10.6811	10.6756	11.0718	10.6939	10.6139	9.8029	11.7156	10.4109	10.5688	11.1023	11.6443	10.2246	11.3156	11.1438	10.4004	11.5267	10.136	11.22	10.637	9.5946	10.3519	10.3756	10.1095	10.7928	11.2573	10.5119
RHEB	10.4515	9.8027	10.1965	10.3368	10.3404	10.1816	10.5628	11.1801	10.6929	11.1127	10.3910	11.1858	10.7742	9.6784	10.4682	9.9537	10.6979	10.6878	10.9894	9.7516	10.5856	10.3726	9.7254	9.6658	10.8429	10.4704	10.6801	10.5833	9.6174	10.9167	10.4379	9.5092	9.7979	10.5166	10.3002	10.3627	9.7629	10.9356	10.1941	10.441	10.1764	9.721	10.4441	10.2328	10.3601	10.2020	10.5829	10.3467	9.8025
RAB40C	9.5435	9.6056	9.2712	9.6525	9.7264	9.8084	9.3707	9.1687	9.5485	8.9496	9.6417	9.8289	8.978	9.7405	8.8045	9.1425	9.6231	9.5807	10.4384	10.8913	9.0913	10.1034	9.5539	9.2627	9.0266	9.0985	9.1856	8.6211	10.6222	8.3364	9.8975	9.3961	8.8467	9.9157	9.1778	8.3969	8.9909	9.0081	9.4324	8.9963	9.604	9.8686	9.2346	10.1243	9.4507	9.6286	9.1519	9.7746	9.0664
RAB40B	8.7762	9.6085	10.3956	10.4078	8.6916	7.8951	9.2268	10.0280	9.9108	10.3192	9.1827	10.9583	8.9883	8.6027	9.5936	9.4419	9.4792	9.1388	9.4168	8.6535	10.3631	8.5915	9.8273	9.1682	9.3325	8.3744	9.5100	8.4943	10.5091	8.7844	8.4920	9.7247	9.6592	12.1491	8.9583	8.9402	9.3770	8.1312	10.0883	8.6015	8.6777	9.1068	9.2381	8.7304	10.4116	8.6601	8.5785	8.9256	10.0704
RAB40A	3.8812	4.5735	4.0692	3.3196	3.6038	4.6100	4.2889	4.3352	2.8942	3.1541	3.5828	0.9252	4.293	5.1175	3.3728	2.4544	3.7942	3.2252	4.1018	2.8261	2.6279	4.4328	2.9969	4.0625	3.5070	4.2411	3.4417	4.3241	4.5719	2.6667	3.4225	3.9608	3.045	3.4570	3.1845	4.1032	1.9235	3.8242	2.8400	2.2155	3.8503	3.4687	2.8931	2.6897	3.8687	3.8387	3.2025	3.0267	2.5432
COL7A1	5.7120	7.4222	2.6925	6.6949	3.1827	5.7610	6.0425	8.6793	4.9554	4.2478	6.1968	10.0419	7.6678	8.6252	4.053	2.7447	3.2894	2.0468	7.5876	6.6527	4.6843	4.8990	4.1121	4.6933	2.3639	7.9038	3.0871	8.3171	6.8674	1.9563	5.7857	4.5788	4.1639	2.7105	3.0500	4.6377	3.5301	4.3577	2.1448	3.1906	4.2055	4.1599	2.5850	3.6321	1.6879	2.6959	3.6425	2.4511	4.8408
MDP1	7.6307	7.1895	8.8030	7.7796	7.5115	7.1829	7.3926	6.2734	8.1948	7.6601	8.2002	6.7629	7.646	7.9000	5.7005	7.8795	8.5487	7.5413	7.0033	7.7759	7.4177	7.0463	7.1960	7.8181	7.2923	7.2229	7.6647	6.6695	7.6548	7.0559	7.6973	7.662	7.5431	7.7162	7.3639	7.6315	7.4350	7.8421	7.3927	7.2327	7.1475	7.4597	7.4261	8.0771	7.4608	7.5806	7.7367	7.2223	7.6235
GTSE1	3.6171	7.5956	5.6664	2.9297	3.3001	4.3336	4.4675	6.6504	3.9353	5.4456	3.6585	4.1028	5.1536	5.4053	6.8952	3.3741	3.5276	5.7752	6.5123	6.4665	4.7711	5.2192	4.1121	4.1448	3.9558	3.4459	5.8338	5.3117	6.3839	4.8365	5.5279	2.584	3.2422	4.4642	3.8018	5.8299	2.7196	4.5799	3.3071	4.7587	4.9738	3.0138	3.8651	4.6316	6.868	3.4309	3.9282	4.3050	5.2598
FAM183A	3.9153	2.9589	1.4965	0.5586	3.1202	0.0000	2.0325	0.0000	3.5514	2.4302	4.8469	0.0000	3.5965	5.0524	0.0	0.8597	3.8538	3.5804	3.7868	0.0	0.8457	0.8670	1.2956	2.7144	3.1506	3.0125	1.5720	1.9829	4.0351	1.1600	4.1710	0.8739	1.1433	0.4539	2.9778	2.2791	1.5171	4.5198	0.0000	0.8805	3.378	1.2393	0.7776	0.0000	0.3535	3.7151	3.1141	0.0000	0.0000
ARFRP1	9.9977	9.7247	11.6263	9.9501	10.0580	10.4118	9.7261	9.8579	10.4631	9.8832	10.6851	9.6418	9.8835	10.1041	9.2682	10.3932	10.4122	10.6540	12.0121	9.5833	9.1930	10.3744	9.1551	10.6382	10.1553	9.9916	10.5528	10.2216	11.4504	9.4465	10.2354	9.6866	9.2921	9.8657	10.0340	9.5776	9.2722	10.5259	9.7015	9.6106	9.7846	10.4126	10.3937	11.2505	10.6228	10.4983	9.4705	9.6421	9.9729
OVCH1	0.0000	0.0000	0.0000	0.0000	0.0000	0.0000	0.0000	0.0000	1.2808	0.0000	0.0000	0.0000	0.4075	0.0000	0.0	0.0000	0.0000	0.0000	0.0	0.0	0.0000	0.0000	0.0000	0.0000	0.0000	0.0000	0.0000	0.0000	0.6922	0.0000	0.0000	0.5021	0.381	0.7986	0.0000	0.4703	0.3900	0.0000	0.0000	0.0	0.0	0.0	0.0000	0.0000	0.0	0.0000	0.0000	0.0000	0.0000
FAM183B	0.0000	2.0572	0.0000	0.5586	0.4697	1.2746	2.0325	0.0000	1.2808	0.9092	0.0000	0.0000	0.7248	0.8207	0.0	0.8597	0.0000	1.0314	0.0	0.7796	0.0000	1.4048	0.3685	0.0000	0.0000	0.9580	0.4799	1.2094	0.6922	0.0000	0.7608	1.1693	0.0	1.5102	0.0000	0.0000	0.0000	0.9819	0.0000	0.3565	0.0	0.0	0.0000	1.5765	0.0	0.0000	0.0000	0.0000	1.6758
PSAP	15.7191	16.0110	16.4098	16.3720	15.5746	14.6559	16.8490	16.6244	16.8462	17.0493	15.9291	16.6896	15.7054	14.7784	16.8058	16.5236	15.9627	15.7455	15.8033	15.2487	16.0412	14.9421	15.7084	15.4314	16.2137	16.5832	15.9494	16.6597	14.6709	15.2480	15.8918	15.8064	15.5604	15.1192	15.4879	15.6812	15.7016	15.1740	15.8860	17.1645	15.6294	15.8787	18.2139	16.2301	16.0765	15.1658	15.3233	15.5571	15.9500
KIAA0831	9.4094	8.8851	7.9689	9.1495	9.3325	9.3577	9.2538	9.0692	8.8432	9.5327	9.4147	9.2937	9.166	9.8631	9.61	9.3503	8.9594	9.2193	9.7829	8.5063	9.2770	9.6706	9.0120	9.8069	8.0374	9.3609	8.9901	9.2029	9.6924	9.0956	9.1114	8.9758	8.7956	9.5613	9.4472	10.0009	8.6297	9.4922	8.8006	8.9331	9.7773	9.2823	7.9425	9.2089	8.844	9.7974	9.3069	8.8381	9.3233
SPPL2A	8.9110	8.8796	9.4867	10.5091	8.4126	8.7590	9.4736	8.6686	9.1658	10.6812	8.4585	9.5914	8.6964	9.0132	9.0606	9.4901	8.9879	8.4128	8.4118	9.6715	9.6347	8.4043	9.2635	8.8531	8.8537	9.2175	9.4768	8.6462	9.0514	9.8285	8.6954	10.2293	10.0102	10.4070	9.0624	9.5534	9.7955	8.9875	9.5713	9.6539	9.0652	8.8528	9.3978	8.7220	9.3481	8.9362	9.1421	9.3458	10.0176
SLC46A1	9.6724	10.4375	11.1778	9.6644	10.5469	9.2424	10.2272	9.8696	10.3567	11.1871	10.3393	10.1036	10.6241	8.8157	10.0664	8.6062	10.3513	10.4035	9.0291	10.8321	9.7535	10.1809	10.9686	9.3856	9.2001	10.1780	9.7110	9.5394	9.8156	9.9941	10.0030	10.0045	9.7903	8.4045	9.5965	9.2400	10.4858	10.2572	10.3084	10.4269	10.1425	10.2781	10.4361	9.6681	10.2938	9.7138	10.1459	9.5352	10.2248
TGFBR2	11.7073	11.4655	8.3904	10.8542	11.1830	11.6549	11.7773	12.0763	11.5422	10.4417	11.0065	11.3705	11.0924	10.2483	12.5522	11.1610	9.9790	11.1318	10.6437	11.8635	11.2379	11.3577	11.2494	11.1151	10.7249	11.2126	11.3533	11.7109	10.5920	11.0098	11.5564	12.1577	12.6596	12.5080	11.6560	10.5502	12.7913	11.4710	11.0716	12.0276	12.1418	11.9187	11.9540	11.1098	10.9365	11.7161	11.5023	10.7538	10.7094
ITGA8	3.8812	5.0176	0.0000	3.1760	4.4447	2.1854	3.4315	2.5966	5.3335	2.4302	2.4652	2.6767	2.1985	2.9812	6.2356	2.9863	1.1179	2.9609	1.2311	9.0279	3.6957	4.2574	6.5292	3.4783	3.2795	2.7346	3.8497	3.3944	3.8002	1.7946	3.2751	6.8977	8.4098	1.9846	0.8553	6.2940	8.5034	6.4719	3.3071	5.2588	6.8909	5.9019	3.8651	3.5733	4.669	3.7575	6.3760	1.8801	3.0043
ITGA9	4.8314	6.0205	4.1205	4.0117	5.7052	3.6271	5.3641	4.3708	6.5646	4.1079	3.0190	4.1401	6.0289	5.2100	7.1853	4.3612	3.5990	4.9180	5.0881	7.6507	5.6786	5.4811	4.4751	4.8488	3.2795	5.0048	5.4599	5.3815	5.6156	4.5374	4.1430	7.9511	8.1383	9.0153	2.3351	6.5994	7.5147	5.8469	4.7184	6.323	6.5138	6.4295	7.2721	3.2365	5.0777	5.2695	5.4486	2.8591	3.7793
STK40	9.3807	10.1676	10.5088	10.8465	9.4259	9.0000	9.8957	9.0624	10.0851	9.9436	8.8665	10.3764	9.1462	9.1124	10.2783	9.5665	9.4114	10.0726	10.4094	10.0772	9.5133	9.8029	9.9307	8.6258	8.8615	10.1151	9.5890	9.8363	10.3170	9.2798	9.4346	10.8607	10.6499	9.7888	8.5547	9.2534	10.9041	9.4036	9.7856	10.7574	9.036	9.7289	11.5872	9.3382	9.0888	8.5589	9.5326	9.4154	10.4169
MYO3B	1.4651	3.0795	0.0000	8.3770	0.0000	0.7737	1.8383	3.3345	1.6530	0.9092	0.0000	5.4935	2.9734	3.1148	6.3458	0.0000	0.0000	0.0000	1.5952	2.6724	0.4840	1.7956	1.2956	2.5629	1.1663	1.2714	1.1269	4.1484	0.0000	0.4972	0.0000	10.0335	9.3732	8.0232	0.0000	1.7279	8.6115	0.5730	0.7523	1.2641	1.4801	1.0626	0.7776	0.0000	0.0	0.0000	0.6295	0.0000	0.5251
ATP2A1	6.5324	6.4697	2.3924	3.0166	5.8470	7.2762	7.0429	7.1788	3.9353	5.1747	5.9477	7.8777	7.0142	4.9126	1.8479	2.2222	5.0006	3.5804	6.5748	3.0297	3.0311	6.7116	3.9586	4.2725	5.4639	6.0245	3.8097	5.7502	7.5841	5.2649	7.2647	1.8065	2.008	3.4076	3.6239	4.7244	2.2402	3.7213	2.9717	1.5668	6.8963	5.5629	0.0000	5.9063	3.5302	5.3128	3.5778	3.0267	4.8627
ATP2A2	12.2783	13.4457	10.9852	11.9201	13.0116	12.6616	12.8916	13.0791	12.0948	12.6141	12.2166	12.5149	12.76	12.0238	13.3048	11.9784	11.6536	12.9305	12.0632	12.5895	12.8064	13.0559	12.5250	12.6640	12.2496	13.0771	12.4656	12.8065	12.1425	13.3687	12.8752	12.2523	12.2421	12.7981	12.9809	12.9086	12.2036	12.8199	13.0618	13.3134	12.6687	12.9664	12.6521	12.6747	13.935	12.7207	12.8859	12.1189	12.0815
ATP2A3	8.7991	8.8809	8.6479	10.2912	8.2212	7.1736	9.1306	9.0867	8.9324	6.5623	10.8752	8.7416	9.5633	8.7816	8.9228	9.9905	7.0388	9.2775	8.3083	9.4477	6.6701	7.4567	7.3899	9.3207	10.9754	9.6830	7.1405	9.5145	8.0100	6.2615	8.9199	8.6463	8.5755	7.3836	5.7763	8.8647	8.6992	10.4750	7.1567	9.1551	7.5059	10.2067	10.8294	9.9943	6.7238	6.1025	10.6175	5.3335	6.8852
ITGA1	8.6158	9.3596	8.4265	8.0441	7.8093	7.9080	8.5090	9.4634	8.6973	11.0814	6.8658	9.9180	8.8924	8.2930	10.7375	9.1784	7.2430	7.6691	7.7569	10.7203	8.9382	7.6490	8.3148	7.9609	8.9761	8.5969	8.3637	10.3653	8.4080	9.0574	7.9333	9.8711	10.7715	9.4978	8.2295	10.6630	10.7933	8.7843	8.0877	8.7676	9.6229	8.987	6.9103	6.8335	9.5658	8.3463	8.3191	7.0682	8.4293
ITGA2	9.0660	10.1395	6.3745	12.4105	9.0800	9.5129	8.6995	9.3302	8.3905	8.9133	8.0190	9.5057	9.5645	8.9250	11.0126	8.9774	7.1618	8.4692	8.5531	8.3312	7.3400	9.3647	8.5592	8.8315	9.1134	8.7526	8.2980	9.2464	8.2330	8.4663	8.6930	10.7813	10.6083	9.3504	9.4447	11.0318	10.1066	8.8974	7.5847	9.1016	9.5923	8.3195	5.8437	8.4240	10.3007	9.3852	9.2601	5.8628	8.5693
ITGA3	13.0789	12.0776	13.5555	13.5849	12.8875	14.0433	13.6533	15.5435	13.5084	12.5756	12.9579	14.7190	12.7997	15.0812	16.3555	13.1134	14.0939	15.0013	15.612	13.9501	15.1425	15.4913	14.3879	13.7105	13.2835	14.5067	12.9545	14.2903	15.6269	12.6249	13.7011	11.4188	12.1929	10.5811	14.6564	11.8835	12.2848	13.5031	13.8039	14.0059	12.8702	13.8825	14.1649	13.7827	13.3111	13.3763	13.5458	13.4346	12.1119
ITGA4	7.4882	7.6807	5.8972	6.6616	6.8789	6.6051	8.5650	7.3073	7.5700	5.9714	5.5792	6.3893	7.9634	6.9405	8.371	7.3954	5.3705	6.4365	5.9232	9.2665	7.0247	5.7726	6.8466	6.6020	6.2210	8.1543	6.6378	9.1828	5.8916	6.5104	6.9488	6.9011	7.8698	6.8955	5.5805	7.1127	7.3071	7.5461	6.2663	8.1654	7.9	7.8174	5.1529	6.5816	7.1822	6.3421	7.4609	4.6792	6.6955
ITGA5	9.2230	9.6444	10.8303	8.9447	9.1145	8.8682	10.3875	10.7846	10.4350	7.7960	9.3647	10.8426	10.4038	10.0644	12.4463	9.9079	8.8281	9.8734	9.6306	11.1306	9.5726	9.4196	9.1573	8.5383	8.9500	10.2294	9.3226	10.6751	10.1881	9.4609	9.6394	9.9624	9.5389	9.4658	8.4700	9.6706	9.0821	9.8302	9.2579	10.7056	8.6378	9.231	11.6536	9.3171	8.9684	7.8864	9.9450	9.0080	8.4638
ITGA6	11.9063	11.5958	9.2397	12.0928	11.6325	10.8914	11.0251	10.4376	10.8084	12.4376	11.7902	10.6932	11.8476	10.4718	12.0033	11.5818	11.6034	10.9644	11.1366	11.9874	12.3545	10.3391	12.4324	11.0516	11.4978	10.7002	11.9642	11.1594	10.7991	12.9272	11.2093	11.4876	11.968	13.6137	11.7807	12.7004	11.9514	11.2740	12.4570	11.1966	12.3181	11.2398	11.2465	11.3148	11.7439	11.5011	11.9978	12.1250	12.2504
ITGA7	8.2886	8.6112	9.8927	7.8176	9.6906	9.2508	8.9900	7.0138	9.4308	7.9978	9.6075	8.6797	10.0217	8.7174	7.3893	8.1336	7.8588	9.9393	9.4464	9.7207	7.7983	10.5045	9.6615	8.1485	7.9013	10.3141	8.9527	9.5002	9.8528	8.0972	9.4338	8.872	8.4427	9.9784	8.4451	8.9782	8.8181	9.3603	8.6166	9.2917	9.0903	8.4543	9.6275	8.3580	9.95	8.5408	8.9336	7.2900	7.8683
TRHR	0.0000	0.0000	0.0000	0.0000	0.0000	0.0000	0.0000	0.0000	0.0000	0.0000	0.0000	0.0000	0.0	0.0000	0.3334	0.0000	0.0000	0.0000	0.0	0.0	0.0000	0.0000	0.0000	0.0000	0.0000	0.0000	0.0000	0.0000	0.0000	0.4972	0.0000	0.0	0.0	0.0000	0.0000	0.0000	0.0000	0.0000	0.0000	0.0	0.0	0.3473	0.0000	0.0000	0.0	0.0000	0.0000	0.0000	0.0000
LOC100132288	8.8485	7.6371	8.2536	8.5251	8.8766	8.9594	8.8855	8.7418	9.0500	8.6120	9.9848	7.2483	8.1791	10.1946	6.1431	8.2010	9.3939	9.5678	10.8062	8.7126	5.9722	7.5922	8.0682	6.8885	8.0236	9.1652	8.5782	7.9392	9.0497	8.1977	6.4845	7.2491	6.336	5.5497	8.7544	9.7726	7.6524	9.1236	8.3462	8.6202	5.7967	9.0465	9.0584	9.3069	3.3055	9.0081	8.3142	8.7330	5.4601
DENND4A	8.2081	8.6959	6.5898	8.6597	8.3261	8.4803	8.5876	8.1458	7.5787	8.0101	7.0361	8.2991	7.5281	8.9696	8.8369	8.6140	7.0885	7.6658	7.521	9.3058	9.1267	7.6798	8.3130	8.0088	8.2137	8.9956	7.8042	8.3725	7.8651	8.2316	7.8462	9.2309	9.1933	10.2444	8.7625	8.2493	8.9814	7.9515	8.0976	9.167	8.6942	8.2151	5.6521	7.4214	8.1009	8.5915	8.7049	8.4785	8.3051
DENND4B	9.6899	10.2544	9.1496	9.6784	9.7200	10.1367	9.9596	10.0677	10.4003	10.1289	9.1129	9.1985	9.5119	10.2395	9.9328	9.9786	9.9570	10.0448	11.0535	9.2476	10.0268	10.0812	9.2056	9.0509	8.2066	10.0809	9.4520	9.6447	9.9555	9.7189	9.7878	9.801	9.2424	9.6813	9.6282	9.3941	9.1489	9.8280	9.3331	10.3672	9.7525	10.0102	10.2360	9.4337	9.7896	9.5456	9.3630	9.5099	9.6545
DENND4C	10.4328	9.2551	8.4366	10.3352	10.1257	10.4764	10.2293	11.0981	9.5744	9.7268	9.1986	11.0016	10.5735	10.2319	11.7589	10.1818	9.3635	10.1193	10.5816	10.7802	11.1811	10.1131	9.9575	10.0937	10.1766	10.3479	9.8475	10.8282	10.0323	10.7474	9.9682	10.2132	10.5107	11.2365	10.5394	9.9635	10.2808	10.0190	9.9262	10.4707	10.837	10.3829	8.7444	9.8090	10.2106	10.3347	10.3002	10.0141	9.9235
SWAP70	10.3743	10.7681	8.8147	10.5337	10.5133	9.6274	10.5174	10.4672	10.5176	10.1076	9.3376	10.1730	10.2661	9.7686	10.7357	10.3090	9.7657	9.9935	9.3379	10.5722	10.2282	10.2005	10.5409	9.7926	10.4175	10.3237	10.3961	10.7746	9.7420	10.0018	10.1855	10.4744	10.5444	10.3904	10.5232	10.7951	10.3251	10.0492	9.9068	11.0309	10.5281	10.5473	10.4352	9.7447	10.1509	10.5440	10.9314	9.4342	10.5445
RARRES1	10.6873	7.6140	5.1041	3.5112	8.4044	9.3389	13.2406	6.1012	10.3671	5.4163	6.4838	4.1401	10.3955	10.2068	8.2523	8.7369	8.0839	6.8753	4.0441	5.0553	6.6870	4.3183	7.5992	5.7640	3.9938	11.1660	6.1386	10.4651	8.8134	6.7327	10.3849	4.3623	7.0528	8.6233	8.0727	4.3413	6.2203	6.9355	8.4173	11.335	8.7058	10.1635	8.7515	6.5420	3.2644	6.8637	8.1208	10.2119	6.8905
LOC100132287	7.7538	8.3184	6.7611	6.6413	7.9272	8.7471	7.8916	8.2571	7.3322	8.3807	8.1363	7.3787	7.5966	9.9738	6.6257	7.4937	7.8145	7.8692	10.2211	5.8662	6.5340	9.2406	6.4970	6.9623	6.6985	8.6206	7.1284	7.9120	8.2651	6.8811	8.1672	7.1255	5.823	7.9013	7.3544	7.8571	6.1144	8.5184	5.6715	7.124	8.2728	7.428	6.6168	8.2065	6.9802	8.6726	6.8150	6.7461	6.9378
PHLDA3	9.9837	9.8921	11.5125	10.1356	10.3395	10.6560	10.7209	11.8962	11.4986	8.7449	10.9302	11.5723	10.1511	10.9554	10.9163	11.2472	10.5914	10.1368	11.9434	10.1979	10.3237	9.4126	10.4162	9.8309	9.0449	10.4651	9.6772	10.0914	11.3688	9.2469	10.3785	7.4853	7.9	7.2215	10.1382	9.4774	8.0181	10.0981	10.4583	10.5211	9.1126	10.9527	11.1925	10.8245	11.2872	10.6345	9.8047	10.3086	8.6953
PHLDA2	4.8314	6.2040	7.7175	8.3396	6.1964	4.4784	4.4675	4.3352	5.5905	2.0261	4.2546	7.4434	4.386	8.0929	3.8338	4.7367	5.8809	7.2266	6.5543	5.1457	5.5372	6.0818	5.9565	4.0339	6.2175	5.9929	4.6706	6.1068	7.1310	1.4039	4.9798	5.9875	4.619	3.6393	7.0364	3.9316	4.7082	7.5299	4.5175	6.0696	1.8815	4.2243	6.7376	5.6879	4.9795	3.0081	6.0103	4.0172	4.3130
TACO1	9.7958	9.4706	11.6611	9.3800	10.1011	9.3593	9.6243	9.4579	10.0486	9.7246	10.6822	9.9963	9.3598	8.5327	8.8524	9.7221	10.8715	10.0415	9.4054	10.2687	10.7688	8.7295	10.8504	10.6710	9.7523	9.5250	10.0170	9.0134	10.1843	9.8779	10.0631	9.6512	9.9383	8.7904	9.4811	9.7579	9.9232	10.2686	10.6107	8.9479	9.2525	9.6947	9.6912	10.3993	10.109	9.1067	10.0357	9.9775	9.5946
PMM1	10.4347	10.4976	10.5860	10.2803	10.1562	9.7370	10.0290	8.5375	10.5903	11.6705	11.0977	9.4696	10.0781	8.8310	9.7389	10.4797	10.6174	9.7318	10.6074	10.7669	8.8118	9.5201	10.7947	9.5094	10.4100	9.3505	10.2386	10.1687	10.0083	10.0485	10.8435	11.195	10.7944	9.0679	9.6899	9.5644	10.8085	9.8341	10.8637	10.0141	9.8719	9.8509	10.5667	10.4931	9.9805	10.0155	9.7341	10.5340	11.1463
GAP43	1.0403	1.6006	3.5010	0.9603	1.1072	1.2746	1.3480	1.5943	2.4031	1.2122	0.7190	0.5356	3.9411	0.0000	2.5704	0.8597	0.6646	0.6060	3.1835	3.3159	0.0000	0.0000	0.9053	0.0000	0.0000	2.8333	2.8707	2.6438	0.0000	2.1017	0.4300	0.0	0.9311	0.0000	1.1465	0.8244	1.1645	1.5609	0.7523	2.7839	1.8815	0.627	3.0255	2.3117	1.2562	0.0000	1.0663	1.4789	2.0261
NENF	9.7351	10.4609	13.3748	10.2278	9.9324	9.0139	9.9944	10.4590	11.1929	10.0127	10.4534	10.0007	10.0597	10.4958	9.8113	9.9737	10.9263	10.2605	10.9975	9.3584	8.4270	9.5537	9.3471	9.0855	8.5671	9.8456	9.6903	9.1883	10.4061	8.8920	9.8165	10.1029	10.1384	8.6056	9.7528	9.7840	10.0333	10.4700	9.8111	9.8968	8.32	9.802	11.0364	10.2376	9.8472	9.5719	9.8248	9.6012	9.7095
SQLE	6.1079	7.3280	6.0830	8.6424	4.6355	7.0554	6.5103	10.0901	7.5181	6.4937	6.9661	9.3682	7.4696	7.9527	10.4903	7.3889	6.5730	5.6307	7.1132	7.762	7.7105	7.2457	6.0226	9.2465	6.4267	8.3662	5.8829	8.4811	8.7488	5.5699	5.0869	8.4996	9.1319	9.0101	5.4014	6.3833	8.6906	7.4110	7.5482	7.0527	7.0158	7.3264	7.9592	5.7557	8.6056	7.1408	6.1613	4.9720	7.2397
MRPL28	11.1852	11.2906	13.2174	10.2621	11.0297	10.6572	11.0140	10.8665	11.3157	10.2667	11.7994	11.1197	10.8312	10.5261	10.1969	10.7969	12.1486	10.8311	11.1635	10.0986	10.7545	10.8285	11.3051	11.7688	11.4726	10.7145	11.4458	10.6617	12.2915	10.7809	11.2231	10.6166	10.3543	10.2806	10.0649	10.3294	10.0906	10.7906	11.0844	10.2187	10.2588	11.0454	11.1920	11.5978	11.0053	10.8823	10.3126	11.2069	10.4220
LOC100289341	5.9930	4.4298	5.6664	7.0999	5.4242	6.1835	5.7428	6.5136	7.0503	6.3842	6.4629	8.0758	6.3679	6.0966	4.7408	6.4421	7.6561	6.3833	6.0374	4.9917	7.8491	7.2141	6.5871	7.1301	7.1791	6.0349	6.6042	5.4152	7.6912	6.4967	6.2280	6.439	6.4452	6.3106	5.8988	5.5264	6.4528	6.2121	6.5133	4.9927	7.0158	6.5642	6.5957	6.1270	6.1884	6.4251	4.9327	6.6338	6.6532
FBXL13	4.0745	4.1650	1.4965	3.5112	4.4447	4.6100	3.0379	3.8710	1.6530	3.1541	4.1535	4.0646	4.3633	4.5374	5.6403	2.3429	3.2004	4.0583	4.5382	2.965	2.8029	4.1939	3.2384	2.9768	3.2795	4.1673	3.3884	4.1484	2.5671	2.4664	3.0517	3.2213	3.8069	1.6862	4.7491	2.9886	3.1810	4.4572	2.9717	3.0016	4.5467	2.9643	2.4021	2.4490	4.5543	4.5428	3.7043	2.1936	3.6338
FBXL12	8.6261	8.4904	8.1769	8.0124	8.7274	8.7637	8.3896	9.2075	8.6123	8.5676	8.7239	8.2435	8.2581	9.1224	8.7127	8.3561	8.6546	8.6088	9.3765	7.966	7.6198	8.3972	8.5480	8.3630	8.5890	8.3744	8.0173	8.4956	9.1687	7.9656	8.6857	8.1919	7.9413	8.2274	8.4266	8.5997	8.2011	8.4696	8.1893	8.4127	8.344	8.403	8.5573	8.2494	7.9043	8.8098	8.4803	8.3221	6.9065
FBXL15	8.3063	7.5770	10.6851	9.0527	8.6480	8.0956	8.7846	8.4672	9.2747	8.2885	9.0536	9.2603	7.6112	8.3517	8.4773	9.0391	9.6507	9.4893	9.5933	7.9389	8.5563	7.5484	8.5976	8.4192	8.5173	8.2879	8.6280	7.9257	9.4674	8.0487	8.8159	8.6037	8.636	8.4511	8.3319	8.6545	8.4997	8.5840	8.8592	8.2785	7.3603	7.9801	9.5430	9.4579	7.8514	7.9721	7.7548	8.5763	8.5114
CYP27B1	6.7031	5.5004	2.2151	4.4775	6.3876	6.0037	8.5005	6.3975	6.6595	5.7104	6.1184	6.1613	5.5042	6.4901	3.6666	6.6018	5.5615	7.6240	5.3003	2.0789	1.9222	4.1274	7.0244	5.9358	4.3276	8.7853	8.8441	6.7718	4.8741	7.7564	7.5743	3.8402	7.7621	7.3546	5.8691	7.7345	9.7131	7.0829	8.0510	8.0411	6.0319	6.1321	8.2060	6.0209	4.9012	6.0352	7.3957	7.4969	5.4601
FBXL17	9.0460	9.7050	7.9654	10.0036	9.1373	9.1226	9.3297	7.7143	8.6539	9.4805	8.5207	8.6461	9.4588	8.7122	8.2312	8.9798	8.4717	9.1481	8.6746	10.056	10.7030	9.2108	9.3106	9.5023	10.0067	8.9607	9.8219	9.4181	9.1406	10.1041	8.7241	10.0179	10.3178	11.3608	9.3620	9.9274	10.0392	9.0013	9.6459	9.2833	9.4041	8.9013	8.0000	9.3360	10.3549	9.1951	9.5035	9.0765	9.9481
FBXL16	9.2575	3.3903	4.4359	10.4163	10.5673	9.2775	10.3891	11.6679	8.7504	5.9444	10.9670	11.2593	10.6455	10.1171	11.2559	5.7753	10.1625	10.1881	9.2239	9.7636	4.2123	12.0266	8.0381	9.2811	8.9669	9.5138	9.7570	5.5117	6.0503	10.4544	11.1410	9.1645	8.3616	7.4307	10.2782	10.0095	7.4522	7.6185	8.0621	9.012	10.8479	10.7115	7.8247	10.9897	5.3176	10.9662	10.1310	9.3655	3.2898
FAM169A	4.9512	5.3725	5.7823	7.6098	5.1075	5.3979	4.9244	4.1424	3.9353	6.3458	5.9776	4.6073	7.4535	4.7163	3.7245	4.3323	4.1674	5.2502	7.1479	5.4476	2.5318	5.7027	3.7247	7.7262	6.1176	4.9398	3.8497	6.9661	3.8002	3.6931	4.0553	8.5112	9.3772	10.4365	4.8936	8.0871	8.3222	5.1741	5.2976	4.0125	5.0921	5.667	1.6521	4.7951	6.8749	5.9736	5.8956	2.4511	4.9472
FAM116B	8.4411	8.4932	8.5647	8.3141	9.1896	9.1749	8.4289	6.9267	9.0940	8.7508	9.2683	6.9613	8.3461	8.7841	7.6486	8.5692	9.5686	9.1415	9.8317	7.8764	5.9161	8.7845	7.9976	8.6635	8.4263	9.2614	8.9190	8.2331	9.8916	7.8875	9.2262	8.2582	8.0555	5.5034	8.7517	7.6456	7.4419	8.9637	7.9823	8.6109	8.0127	8.7471	8.4227	9.2137	7.9568	8.8617	8.3042	8.1145	9.1401
FAM116A	10.0896	9.2508	7.7945	8.8369	9.1135	9.6390	9.5370	9.2087	9.0731	8.9999	9.6229	8.5157	10.0348	9.5764	8.9143	9.2419	9.0434	9.0968	9.6988	8.665	9.0354	8.9878	10.0420	9.5584	9.0070	9.0234	8.9248	9.6573	9.1901	9.0682	9.5889	9.0626	8.9683	8.8712	9.1778	8.8038	9.2078	9.2777	9.5739	9.316	10.2524	9.5329	8.3135	9.0426	9.0094	9.3107	9.1983	9.3714	9.4189
FAM169B	0.0000	5.1520	2.2151	2.7385	1.1072	1.2746	3.2084	0.0000	3.1480	1.2122	2.7685	0.0000	1.2051	1.7220	0.6041	0.4929	0.0000	2.3718	3.6385	3.4638	0.0000	0.0000	2.1672	0.9868	2.8523	4.4105	0.0000	3.4817	1.1580	0.0000	1.7785	0.0	0.381	0.0000	1.1465	0.0000	2.0369	1.3002	2.6950	3.8537	0.0	0.8612	2.1926	0.5807	1.8071	0.0000	3.5102	1.4789	0.0000
RALGAPA2	7.9698	8.5368	3.1527	8.5955	8.7877	9.5747	8.6110	8.1328	7.4191	8.2116	7.0174	8.2132	7.5243	7.4758	9.622	7.7444	4.9468	7.5130	6.926	9.3273	9.0923	8.4627	9.4981	8.9402	7.9505	9.4127	8.2539	8.1203	7.0793	8.6415	7.7120	9.7763	9.6374	11.6863	8.9045	8.0789	9.8040	8.3900	9.5661	9.6484	9.8229	8.7417	8.3005	6.9589	10.4602	8.9292	7.7438	8.3301	7.9879
GHDC	10.7029	11.0699	11.9948	10.4533	11.2864	10.6954	10.6848	10.7135	11.7609	10.7364	10.8354	11.4448	10.8017	10.2291	9.9344	10.6745	11.7579	11.4525	11.511	11.4559	10.5878	11.1406	11.3821	11.3786	11.2368	10.8160	11.3639	10.6995	12.0737	10.4352	11.1611	11.0865	11.0578	9.5585	10.8755	10.5627	11.0080	10.5255	11.3762	10.8762	10.51	11.1624	11.5298	11.2384	11.3154	11.0485	10.5009	11.1308	11.3344
H19	11.0978	10.5542	9.2683	9.4213	7.8832	6.6285	8.2886	8.5569	9.8782	11.3364	8.4479	10.3283	9.0903	9.6318	7.9884	9.7200	11.7859	11.7007	8.8989	11.2464	8.9623	8.6129	11.2867	9.5528	7.3649	7.9066	7.3815	6.4038	12.6604	9.2302	8.1637	8.3695	10.3593	10.8101	7.2812	11.5290	9.2296	10.2890	9.0941	6.6514	8.344	6.1762	11.4421	12.2042	8.7807	3.4823	9.1615	10.5139	11.6491
SDK2	2.4799	6.6427	4.2178	7.0337	2.9865	2.7394	3.7404	5.1010	3.8663	0.9092	3.9871	2.0519	9.4331	4.2191	4.4113	3.8923	1.1179	2.2184	7.1341	7.5074	9.8948	3.6478	6.8534	7.7351	4.8884	4.2766	5.0255	4.6026	2.5671	1.6124	3.4685	3.4026	5.1962	8.5455	1.5959	5.5021	6.0883	4.2874	2.1448	3.0992	6.6095	5.5462	7.4941	2.6897	2.2893	3.3776	4.6479	1.8801	1.4625
GRP	0.0000	0.0000	1.4965	0.0000	0.0000	0.0000	0.0000	0.5897	0.0000	0.0000	0.0000	0.5356	0.0	0.8207	1.4956	0.4929	0.0000	1.0314	0.7431	0.4418	0.0000	1.7956	0.0000	0.0000	0.0000	0.9580	0.0000	0.0000	0.0000	0.0000	0.0000	0.5021	0.9311	0.0000	0.4902	0.0000	0.0000	0.0000	0.0000	0.0	0.0	0.0	0.0000	0.0000	0.0	0.0000	1.0663	0.0000	0.0000
TPRN	9.5380	8.3656	11.7566	9.8203	10.0945	9.2220	10.2385	8.5589	10.2339	9.7201	9.1875	10.6026	9.2223	9.4572	7.7409	10.2153	10.7004	10.4108	10.6049	9.4208	10.1463	9.5185	9.6049	8.3829	10.0848	8.5167	10.7319	8.4449	10.3322	10.4480	10.8662	9.2617	9.4797	9.5386	9.7241	9.7050	9.0854	10.3501	10.2224	10.2714	9.1698	10.4605	10.4559	10.8813	8.9237	9.7037	10.5679	10.7098	9.8320
THSD4	8.0078	10.6919	7.3061	7.3915	7.2895	8.0461	8.9545	10.0363	9.7172	6.8690	8.5852	8.7340	7.099	9.3945	10.823	9.1754	6.2790	9.0162	8.945	8.3456	9.9832	9.6981	8.8577	8.7373	9.3546	8.9864	9.1124	7.8922	8.5803	7.1925	8.0012	10.8067	10.5937	11.8730	9.2244	9.6596	9.9306	8.2492	10.3715	9.8117	8.8583	8.5391	12.0509	8.8233	8.1298	7.7008	7.9996	7.5733	6.2155
KIAA0895L	9.3430	9.3773	7.6667	8.7367	10.3998	11.5560	9.7732	8.4725	8.5791	9.5536	9.0483	8.3919	8.7118	11.0312	7.5359	8.2329	9.6147	9.1453	10.5898	6.8629	6.8762	10.0900	7.3569	9.3890	8.7686	9.9415	8.5255	8.9388	9.8254	7.5220	10.0387	7.7675	6.6778	8.8207	9.3007	8.2732	6.4385	9.0921	8.1207	7.0613	10.6256	9.3388	6.4948	9.9689	8.2414	10.1786	8.4800	8.0815	8.4666
CHST9	7.7059	7.1024	4.6603	4.4149	9.1095	8.6637	7.7400	5.1010	7.5125	6.9481	8.8923	8.0393	9.6878	9.8866	7.2109	8.8785	6.9931	7.4540	8.426	4.5146	5.7763	8.6129	7.5485	7.9297	9.3863	7.7947	9.6037	8.7377	7.0326	8.0306	8.5168	8.9901	7.688	2.7897	10.5883	8.2819	6.5177	9.3942	4.4285	8.0038	9.7187	8.7232	2.4021	8.4115	9.8235	9.8920	7.7215	3.4370	5.2432
CHST8	0.4353	1.0903	0.0000	0.0000	0.4697	1.6458	0.0000	4.9204	0.7781	0.5251	0.0000	0.5356	0.4075	0.0000	0.6041	1.1519	0.6646	0.0000	3.2867	1.2829	2.1976	0.0000	0.0000	0.7264	0.0000	1.2714	0.4799	0.4094	0.6922	0.4972	0.7608	1.6237	0.9311	0.4539	0.4902	0.4703	1.6657	0.9819	0.0000	1.2641	0.5335	0.8612	1.9475	0.0000	0.3535	0.4765	0.6295	0.0000	0.0000
COL4A5	8.7110	9.1980	5.8293	9.9467	8.3813	9.9362	9.2317	8.8452	8.2887	8.5270	8.1915	9.3122	9.881	9.4044	9.8593	5.4248	0.6646	8.5558	8.5191	6.9531	6.1283	9.0156	8.3793	7.3999	8.3929	9.1170	7.0575	9.1185	8.7795	8.4579	8.6210	9.9618	9.7602	3.6814	8.6624	9.8096	9.4396	8.3014	7.0112	8.4103	6.9284	8.2934	8.7371	7.6633	8.8911	9.8375	8.4647	4.1683	8.1549
COL4A4	9.7878	9.8150	7.3061	12.3551	9.4467	9.2508	9.0346	10.8520	9.0827	10.9662	9.7123	10.3573	10.9454	9.3730	11.8573	8.4897	8.8206	7.8134	9.6906	8.3376	9.7413	8.6955	10.2644	9.1283	10.2259	8.0900	9.5719	9.4264	8.5757	9.7257	9.4447	11.1317	10.6567	11.6316	9.7736	12.4813	10.8710	8.6607	9.2498	9.5643	10.6668	10.2789	9.6118	9.1396	10.1673	9.9330	8.8505	8.0527	9.6342
COL4A3	9.3421	9.2997	5.2025	12.0974	9.5166	9.7924	8.9212	10.3297	7.4666	10.1411	8.8485	9.8923	11.2602	10.8647	8.8112	7.3641	8.3320	8.1467	11.1323	6.876	8.4085	9.2287	8.5998	7.8724	9.4424	9.0429	9.1460	8.6568	8.7196	8.7112	8.9697	10.1877	10.4872	10.8695	8.9094	12.8405	10.7106	8.4496	7.4500	8.268	9.92	9.2479	8.4045	8.5533	8.5328	9.6798	8.5535	6.5260	8.9762
COL4A2	12.9159	13.3948	12.5279	11.8500	13.7763	13.5959	12.9459	13.2926	13.2862	12.9776	13.0053	13.5259	12.2746	14.2465	14.6622	13.9421	12.9413	13.0311	12.8478	14.6728	12.6900	12.9933	13.8539	13.9705	12.4706	13.2748	12.0780	12.9895	13.7785	12.8528	13.3913	13.1292	12.8716	12.3712	13.5163	13.2485	12.5101	13.2129	13.7291	13.3313	13.0743	13.4439	14.4921	13.5717	11.2373	13.7028	13.1636	13.0814	12.3031
COL4A1	11.3814	12.2735	10.9546	11.2887	11.8279	11.5779	11.4507	12.6185	12.3692	11.8572	10.8978	13.2816	10.9778	12.9607	14.2218	12.9646	10.5914	11.4565	11.3748	14.4369	12.0153	11.7398	12.1802	12.6835	11.0462	11.8760	11.3570	12.2253	12.6962	11.7894	11.3216	12.5403	12.4306	12.6456	11.7847	12.8360	12.0416	11.8331	12.6090	11.8786	11.9272	11.72	13.2930	11.7527	11.031	11.3383	11.9713	11.2510	11.0111
SLC35D2	9.2120	9.2726	10.5261	9.3405	9.0193	8.5832	8.8744	8.4754	9.6118	9.9967	9.3056	9.8834	9.2847	9.0217	8.472	9.8549	9.5841	8.9613	9.1776	10.0652	9.4588	8.2331	9.1140	8.7744	9.4948	8.9877	9.4615	9.2021	8.7509	8.1732	9.0756	8.8474	9.2548	7.8351	9.1358	9.5044	9.7210	9.2857	9.8703	9.3866	8.628	8.8689	9.4562	9.1010	8.8579	8.6305	9.2742	9.7373	10.2538
CHST1	3.7362	4.3361	6.9069	5.0510	3.4086	2.7394	5.0643	6.1430	5.1128	2.5432	3.7305	5.8713	4.3633	4.9488	7.162	7.3243	3.9110	4.9908	5.2243	6.419	3.8230	5.9913	3.4452	3.7124	3.4534	5.8934	4.5542	4.8193	6.1030	2.9993	3.9937	5.9588	6.2121	5.5610	1.9381	5.1728	5.8760	4.0951	4.2324	4.682	4.019	4.4567	6.1642	3.6321	3.9225	1.9029	5.3744	2.8591	2.7456
ZNF879	5.8767	6.8405	4.1700	6.0804	5.6838	6.2252	5.7839	5.7141	5.2814	5.6612	5.7713	5.1903	6.2492	5.9070	5.0771	5.7206	5.3909	5.4701	6.4245	5.298	4.6843	5.4269	3.5565	6.8644	6.0739	5.5165	5.5108	6.0999	2.7097	4.4586	5.7112	6.4528	6.1521	5.4677	5.8889	5.8201	6.0751	5.8098	4.6804	5.7394	6.6028	6.0691	3.7926	5.4953	6.6579	6.1025	6.2047	5.7233	3.8247
CHST3	10.2617	8.6803	9.4928	10.8293	9.5810	10.8730	9.5794	11.0730	9.2496	10.6504	10.0627	11.7021	10.4038	9.7987	8.3277	9.2234	8.8188	9.5388	10.5721	9.0862	8.3742	10.8653	9.5584	10.1711	10.3977	9.0480	8.1968	11.3523	6.7151	9.5179	9.4611	9.7283	10.4905	7.2776	10.6733	11.4244	10.4148	9.7018	10.2470	10.2701	10.3332	10.1751	10.0905	10.3371	9.8541	10.4639	10.5374	8.2349	6.5215
CHST2	5.8853	5.6890	7.9724	8.3646	6.4460	5.4220	8.7296	8.5197	7.1113	7.0230	4.9709	6.9351	6.5397	7.4188	7.6184	6.9918	5.3293	6.4364	6.7745	8.3408	6.1926	6.4239	7.1626	5.2094	5.0416	7.6600	6.0120	7.1606	7.2698	6.4567	6.5012	7.8056	7.9555	9.6303	5.3876	6.6390	8.5591	5.9642	5.6520	8.0273	6.1993	6.4204	9.4967	6.3711	4.9539	3.7151	5.7855	5.6223	6.0909
CHST5	3.1970	3.1250	2.5502	3.8442	3.9353	3.5540	4.5402	3.1863	3.6459	2.0292	3.5836	3.6694	4.2447	3.8180	2.3087	2.6571	3.6763	4.0587	6.2439	1.9657	2.5377	3.3345	2.2656	3.3937	4.5310	3.7955	3.2876	4.2032	3.8657	2.6779	3.6475	3.9723	4.144	1.0766	2.4591	2.8544	2.1502	3.9244	2.7072	1.6972	4.1737	2.8094	2.7503	3.6970	2.2958	3.2874	2.1149	2.8873	2.3293
CHST4	2.5682	4.5034	0.0000	2.1076	1.1072	3.4510	3.2866	5.4894	1.6530	0.0000	3.5828	0.5356	1.3961	2.0233	5.2148	1.3947	0.6646	1.0314	4.1018	0.0	4.8126	0.8670	0.9053	0.7264	0.5006	2.9257	0.4799	2.4838	2.2310	0.4972	1.4521	0.5021	0.0	1.5102	1.7771	1.5494	0.6966	0.9819	2.5339	0.0	2.3296	2.2662	0.0000	1.5765	5.1585	0.8341	0.0000	0.9212	0.9092
CHST7	5.6220	4.3992	6.3954	6.2151	5.2455	5.2171	5.6862	5.1221	6.4630	4.7729	4.1535	5.2426	5.614	7.4381	6.0499	6.2927	5.8373	6.0153	6.3785	5.6872	4.4146	4.6846	4.6187	6.9585	5.7123	6.1156	5.4728	8.1220	5.7537	3.6931	5.5060	6.439	5.7519	6.0539	7.1311	6.0218	6.6924	5.4075	5.2464	6.7931	3.7093	5.9724	7.5612	5.2355	5.2135	4.5428	4.9583	5.6482	4.2141
CHST6	1.7930	3.2604	2.0129	4.2810	1.1072	2.1854	4.0405	1.8173	3.1480	3.4138	1.8416	3.1845	2.6374	3.2371	3.1794	2.0904	2.5062	2.3718	5.0298	1.2829	1.5815	3.2077	2.9433	2.9155	0.8714	4.6729	1.5720	3.5235	3.6667	1.6124	2.2689	3.0139	1.8953	2.1134	1.7771	2.0297	2.8495	2.2929	1.9022	1.2641	2.3296	2.4209	2.4021	2.7964	1.5578	0.8341	1.4011	0.9212	2.4302
ITGAX	10.0915	11.5862	10.7868	7.0798	10.3005	8.7206	11.5535	9.1509	11.0416	8.7360	8.5925	9.3964	11.0704	10.9153	8.7481	9.6427	10.7065	9.6629	9.1454	8.6158	10.0719	8.0115	9.1094	7.3194	7.5487	11.7035	9.2384	10.7921	10.2242	8.1875	10.4886	4.5276	6.0105	8.5919	7.1842	7.3611	5.0017	10.0338	8.7487	11.5857	10.0961	10.7621	11.9089	9.7521	9.5112	8.5856	9.5165	8.1051	9.2451
OR8J1	0.0000	0.0000	0.0000	0.5586	0.0000	0.0000	0.0000	0.0000	0.0000	0.0000	0.0000	0.0000	0.0	0.0000	0.0	0.0000	0.0000	0.0000	0.0	0.0	0.0000	0.0000	0.0000	0.0000	0.0000	0.0000	0.0000	0.0000	0.0000	0.0000	0.0000	0.0	0.0	0.0000	0.0000	0.0000	0.0000	0.0000	0.0000	0.0	0.0	0.0	0.0000	0.0000	0.0	0.0000	0.0000	0.0000	0.0000
SNORD115-17	0.0000	0.0000	0.0000	0.0000	0.0000	0.0000	0.0000	0.0000	0.0000	0.0000	0.0000	0.0000	0.0	0.0000	0.0	0.0000	0.0000	0.0000	0.0	0.0	0.0000	0.0000	0.0000	0.0000	0.0000	0.0000	0.0000	0.0000	0.0000	0.0000	0.0000	0.0	0.0	0.0000	0.0000	0.0000	0.0000	0.0000	0.0000	0.0	0.0	0.0	0.0000	0.0000	0.0	0.0000	0.0000	0.0000	0.0000
BCL2A1	8.1488	4.4448	5.3386	3.6262	6.6751	4.4318	7.8696	5.4059	8.4595	4.9056	6.2710	3.0342	8.1479	8.7434	5.3949	6.5774	7.7803	6.2707	2.9519	5.4357	6.6701	2.7586	6.1284	3.4353	4.3276	9.0090	6.1941	7.9334	3.8626	2.4664	7.1946	2.8569	2.9912	4.6456	5.6189	3.7780	3.6057	6.9863	5.5075	8.6202	6.4038	7.7695	8.4287	6.7947	2.2893	3.6715	6.5546	5.7713	6.3993
GPSM2	8.2764	8.2777	6.5656	6.8057	6.7475	8.5803	7.4356	8.5089	7.3138	6.4373	7.4069	7.4511	7.0093	8.4394	8.8764	7.6420	7.1760	7.3444	7.7042	7.1285	6.2624	7.8559	7.4900	7.9395	7.8107	7.6714	6.5480	7.9673	6.8802	5.8772	7.4095	5.4504	6.0575	9.6666	8.4450	7.2920	6.8497	7.2593	5.9315	7.0182	9.0602	7.3584	5.4771	7.1673	7.966	8.3507	7.5742	6.3250	7.0104
HLCS	8.8296	9.4975	8.8868	9.4960	8.7764	9.6682	8.7591	9.4244	8.7336	8.8934	7.6343	9.6716	8.8543	8.8764	9.6177	9.1539	8.4741	9.2382	9.5769	9.0319	8.6566	10.2236	8.4990	8.9150	9.2146	8.7255	9.0749	9.2180	8.2651	8.5621	8.5940	9.3591	9.1335	10.1193	9.1717	9.4021	9.0487	7.8249	8.6973	8.914	9.3596	8.6122	9.7061	8.2470	9.1323	9.2683	8.7859	8.5247	8.9534
NOG	1.7930	1.0903	1.1469	1.9400	3.1202	2.5773	1.0218	3.6567	2.5860	0.0000	2.0807	3.8110	1.8524	3.8869	4.0975	1.1519	0.0000	1.0314	4.969	2.406	0.8457	4.1939	4.3775	3.6385	2.7670	1.5287	0.4799	0.9886	2.5671	0.0000	1.4521	3.9608	3.5333	0.4539	4.2328	3.6946	3.6057	2.2929	0.0000	0.6422	1.8815	1.896	1.2801	2.9888	1.8071	1.5641	1.6727	0.0000	0.5251
LIPG	5.7783	6.3430	6.6608	9.0616	9.2664	6.6388	4.5649	2.8193	5.5905	4.9877	7.0807	6.4919	7.8584	9.3630	5.7833	9.1723	5.8224	6.5290	9.8841	3.0297	3.6040	9.1367	6.8092	7.8377	7.8710	5.2024	7.3678	6.0073	5.2223	4.9173	8.2827	7.5412	8.3509	7.4972	9.2676	8.2657	7.5147	6.7454	4.9275	5.3508	10.3186	8.02	7.1756	8.2470	7.7113	9.7111	6.3569	1.4789	3.1541
ITGAV	11.7265	12.0852	9.9416	11.1322	10.0017	10.6464	11.7027	11.9188	11.4720	11.7484	10.3622	11.5452	11.9233	11.1480	13.6806	11.3673	9.8731	10.1758	10.0501	12.8227	12.8938	10.9668	11.7379	10.8301	11.4503	11.8241	11.6935	12.7112	12.5934	12.3559	10.5008	11.9226	12.3795	12.4937	11.2746	11.4659	12.4903	10.5491	11.3567	12.115	11.4427	10.3195	11.2473	10.1490	11.5274	10.9777	11.0058	11.4594	11.8989
HIBCH	11.3426	9.9400	11.8514	10.3225	10.8902	8.9880	10.0669	8.5531	9.8382	10.3042	11.2436	8.4652	10.7547	8.7665	8.6838	10.3897	10.2259	9.4639	8.2231	10.7902	8.7873	8.5221	11.2982	9.7132	10.5250	9.3136	10.0032	9.0884	8.8620	10.8410	9.5413	10.5352	10.7201	9.3875	9.5364	10.3724	12.0831	9.1058	10.7445	8.6222	9.9966	9.8423	9.7086	10.6056	9.2852	9.0567	10.1352	10.2281	10.8838
ZNF703	5.4232	4.3992	5.2261	4.5375	4.7636	4.1726	6.2423	8.1838	6.6075	4.5204	3.7305	5.4497	4.1142	5.5772	7.8812	5.9375	6.2681	6.6389	4.969	5.4116	5.2044	4.9765	6.1698	5.8319	5.1965	6.8042	4.0348	5.4152	6.0503	5.0487	5.7112	6.0613	5.7997	5.0675	5.5706	4.5691	4.9734	5.6509	5.9036	6.8883	4.2401	6.3738	8.2641	6.2448	6.8508	3.7151	4.9066	4.4299	3.4720
ITGAL	9.3327	8.1792	9.0675	7.5382	8.3183	7.3720	9.5735	8.8610	9.9118	6.9985	6.9130	7.6021	9.3903	8.1090	7.1275	9.6819	8.2786	8.8709	8.0687	9.5471	8.4534	5.7696	7.8938	6.7638	6.9369	10.1304	7.7685	10.2389	6.2734	7.0652	8.9188	4.8105	7.5963	7.4089	6.1330	5.7802	7.1393	9.1841	7.1428	10.7804	8.2109	10.2993	10.2639	8.6130	7.173	6.9114	7.9715	5.8178	7.6397
ITGAM	8.5124	9.4898	8.3930	7.1914	8.4109	7.3153	10.3076	7.7004	9.9299	7.3172	7.7600	5.4644	10.0144	9.1263	8.682	8.6103	8.3135	8.2811	8.1009	8.2921	10.0841	7.0079	8.3692	7.0822	7.5163	10.0207	8.1232	9.9401	6.6722	6.9257	9.1577	5.2018	7.4469	6.6608	7.2812	5.4394	6.6260	9.0485	7.5898	10.3111	8.5595	9.0744	10.7059	8.4177	8.1212	7.7383	8.6312	6.7219	8.5027
LOC286359	0.4353	1.6006	0.0000	0.0000	0.0000	0.0000	1.3480	0.0000	0.7781	0.0000	0.0000	0.0000	0.0	0.8207	0.3334	0.0000	0.0000	0.0000	1.2311	0.0	0.0000	0.0000	0.6617	0.0000	0.0000	0.9580	0.4799	0.0000	0.0000	0.0000	0.4300	0.0	0.0	0.4539	0.0000	0.8244	0.3900	0.5730	0.0000	0.0	0.9221	0.0	0.0000	0.5807	0.0	0.0000	0.0000	0.0000	0.0000
HLF	9.2230	10.1934	9.7207	12.1627	10.2092	9.6969	9.8824	5.7416	8.5641	9.0829	8.1755	8.7156	9.3432	8.4339	7.0504	8.7950	9.2180	10.9731	7.2083	10.5592	11.8493	9.3862	11.9798	9.4363	9.5038	9.5596	9.8555	9.2841	10.4133	9.7739	9.5580	9.283	10.4802	7.2913	10.2227	11.1056	9.7184	10.8985	9.2945	8.6015	10.2138	10.3785	9.3963	10.1869	9.3025	8.7149	9.9353	9.4305	10.5664
NOV	7.3766	8.4786	8.2069	9.8271	8.8977	8.9240	8.9590	9.9998	9.7012	6.8250	9.1891	5.9468	9.3005	9.0366	9.293	9.3727	9.4921	8.1171	8.3387	10.1122	10.6432	11.2790	7.4749	8.9023	9.2719	9.1219	10.1198	9.7808	8.5827	6.2922	9.8446	8.3839	8.6781	8.3952	10.4915	8.8966	7.5910	7.5488	6.1736	9.2311	10.5083	10.1012	7.6147	10.4503	10.1163	10.6789	9.3169	6.7219	5.7697
FAM134C	11.2463	10.8180	12.6627	10.7990	11.0316	10.5670	11.0807	11.2687	11.7845	10.7427	11.3779	11.4781	11.0963	11.1760	11.5106	10.7413	11.7331	11.6706	12.1998	11.4767	10.7375	11.2790	11.5115	11.4653	10.6321	10.8284	10.5479	10.9739	11.5601	9.9439	11.2340	10.6879	10.5125	10.0257	11.1568	10.6673	10.6369	11.4356	10.9009	10.8933	10.7441	11.3006	11.0813	11.4133	11.3422	10.9458	11.0429	10.2891	10.4715
FAM134B	12.0540	11.9440	11.1407	9.7751	10.7528	11.6558	11.9678	10.7563	11.0605	12.4287	10.9543	9.8998	10.6505	12.0452	10.2166	11.7029	11.8164	11.4728	11.0193	12.3073	12.5290	11.1723	12.0162	11.4962	11.8440	10.4226	11.6006	11.4931	12.2873	12.5778	11.5890	9.649	10.4636	11.5470	12.2116	10.4312	11.0218	11.5009	12.4306	11.4173	12.1154	11.4756	10.0178	11.9683	12.5745	11.7971	12.3715	11.9632	12.1369
FAM134A	12.1461	12.3026	11.6456	12.0323	11.4515	11.1225	11.5947	12.1416	12.0503	12.4180	12.5890	13.0385	13.0066	11.4023	12.7065	11.0198	12.1910	12.2259	12.3833	12.1212	12.5137	12.1323	12.4746	11.6187	11.7292	11.7153	12.3000	11.9436	12.9552	11.9901	11.7460	11.8424	11.8765	11.4221	11.8996	12.8344	11.9637	11.5756	11.9938	12.041	11.3697	11.9065	12.5797	11.9354	11.951	11.6573	11.5115	12.0412	12.2022
SERPING1	14.3473	14.6895	12.9792	13.7599	13.4685	14.0003	14.1505	10.3759	14.7854	10.8458	13.2373	9.7046	12.8321	15.1192	10.3106	13.7987	10.1237	13.7733	10.6921	12.3442	9.2908	14.3685	12.7430	13.4250	13.6176	13.8272	8.7334	14.2929	10.1550	6.2922	14.8766	12.7872	12.5211	8.5891	14.9937	8.6531	12.4072	13.0354	13.0030	14.521	13.5192	14.0494	12.8329	13.6940	10.3262	14.0409	14.5984	13.7441	8.1922
SMAD9	5.1787	8.1242	2.6925	2.7385	7.3823	8.3395	5.8879	5.1010	4.2919	8.5973	5.1653	5.7072	5.5552	7.1497	5.9443	6.4951	3.5276	6.1697	7.0704	7.2769	6.9560	5.6325	7.1656	8.2788	8.1596	7.4964	5.3244	5.8189	3.2661	5.8933	5.6326	7.6469	6.6716	5.6698	8.6479	8.5736	6.1144	5.5791	6.6863	6.4016	8.7957	7.2892	4.2370	7.7050	9.7013	8.2402	7.9430	6.0496	6.0909
TRERF1	6.9116	7.3280	9.0494	8.0821	7.3141	6.6181	7.5976	7.0251	7.4009	7.7497	7.5170	8.0589	7.8885	7.9616	7.2655	6.8614	5.3293	7.6875	8.1044	7.2601	6.4378	7.7161	7.3798	5.8808	6.9123	7.7449	6.2550	8.3523	5.9389	8.0284	6.8043	8.1311	8.1212	5.1297	6.6630	10.5679	8.0318	8.0326	6.1872	8.0411	7.9305	7.9817	7.6408	7.4136	6.1267	5.9915	7.1117	4.8874	6.8306
LOC653501	6.7225	7.3219	5.4430	7.2508	7.1828	7.4735	6.9008	6.1837	6.3788	7.3869	7.1414	6.7785	8.0031	6.9936	5.2546	6.9732	6.5552	6.6688	7.3037	7.5216	7.4295	6.9893	6.5739	7.3858	7.0897	7.0239	6.7647	7.0998	5.4628	6.7712	6.8913	8.3438	7.8346	6.9894	7.5001	7.4175	7.7219	7.2213	5.7833	6.7486	7.6349	6.846	4.4406	6.0855	7.3723	7.4331	7.1174	6.4542	7.8764
LRPAP1	12.3178	14.2884	12.6064	12.4679	12.2153	11.8163	12.7737	10.8480	12.5693	12.2022	12.0474	12.3251	12.7261	12.3395	11.1027	12.7319	13.0504	12.2571	11.6209	11.8956	12.6217	11.4941	12.5699	12.1007	12.2398	12.3292	12.8536	11.4521	11.8552	12.4071	12.7057	11.8325	12.2158	12.5100	12.5367	12.1277	12.5559	12.0573	12.6739	12.3828	11.5443	12.5541	13.3626	12.5984	12.0934	12.0606	12.0621	13.1777	12.2618
LQK1	7.2081	5.9849	7.1728	5.8156	6.1964	3.7077	6.0198	6.0361	4.4885	3.7324	5.1653	5.9573	5.8849	5.1490	3.0495	3.2561	4.7093	3.9649	5.6099	6.3822	5.6330	5.7696	7.6668	5.9281	4.2032	5.7866	3.7261	5.0368	6.0095	3.9832	3.7549	6.3825	5.7192	4.3898	3.6239	6.4673	5.8137	6.2495	7.7452	5.2482	6.6226	6.0455	6.4142	5.7819	7.2113	5.5721	5.5531	4.3688	4.2141
SMAD6	6.1586	5.9164	5.5590	7.8768	7.9065	7.5682	5.7289	7.1224	6.4395	8.0843	7.2917	6.4701	6.9084	8.4016	5.9981	6.9638	6.5371	7.4711	9.5237	7.2533	5.1729	6.4239	5.8368	7.0361	8.2684	5.9821	6.3277	5.6501	5.9389	5.2649	6.7495	8.3821	7.7998	8.0067	9.0382	9.5913	8.5591	6.8282	4.9596	6.0453	7.6953	7.5186	6.9691	9.1597	9.3929	7.7978	7.8330	4.7975	6.3222
SMAD7	8.8003	7.7877	6.3207	10.0003	9.7342	9.3373	8.5842	8.5118	8.5198	8.4421	9.8224	8.4979	10.4767	10.4098	9.0856	9.3148	7.4251	8.8400	11.9059	9.2153	9.5297	9.2027	8.6149	10.1805	9.9630	8.4753	9.3191	9.5274	8.9880	8.4545	8.6990	10.4455	9.617	9.8691	9.9645	9.4782	9.5672	9.2675	7.5744	8.5636	10.4154	9.91	8.2336	10.8312	10.3828	9.6485	9.8978	7.4386	8.8773
GOLPH3L	9.8453	10.9791	9.3172	9.7634	9.3273	9.2824	9.4715	9.9298	9.5178	9.3652	9.2206	9.5314	9.1725	9.1243	10.1402	9.7025	9.2293	8.9986	8.8743	10.0901	10.1640	8.9329	9.4126	9.4806	9.1592	8.8082	9.4272	9.1354	9.6554	9.4129	9.5791	9.5674	9.9769	8.9542	9.5301	10.1394	9.8190	9.0285	9.4981	9.6408	9.8157	9.4773	9.2209	9.0641	10.3246	9.5198	9.6813	9.8973	9.9032
SMAD1	9.1090	9.6885	5.6664	9.6827	8.4887	9.1499	8.9664	8.4041	8.4914	8.5010	8.2509	9.0464	8.8004	8.4965	9.2707	8.8444	7.8911	8.6730	8.2647	8.3863	8.7557	8.8374	8.6255	9.3672	8.8394	8.5037	8.4571	9.1211	8.6283	9.0358	8.8390	8.8526	9.3101	10.2081	9.1554	9.2796	9.1316	8.8479	8.4487	9.2478	9.0286	8.8349	8.4524	8.9254	8.8535	8.9647	9.2703	8.6031	8.8140
AFTPH	10.5963	11.6297	8.9555	10.5142	11.2419	10.0125	10.3140	9.9557	10.0011	10.8740	10.7449	10.4877	10.4577	10.5276	10.3676	10.7440	10.0916	9.9994	9.8974	11.5787	10.9674	9.9290	11.4282	10.0233	11.4633	10.5428	10.5776	10.7279	10.5072	10.3730	10.1573	11.2098	11.4179	10.1111	10.0967	10.7256	11.4091	10.1628	10.6050	10.3297	10.7251	10.2918	9.0467	10.4746	9.8756	10.2935	10.5538	10.6692	10.8686
SMAD3	11.0189	10.6681	10.2750	10.5082	11.2118	11.5526	10.7027	10.8878	10.4425	10.8608	10.6349	11.3822	10.9406	11.9195	11.5211	10.6057	10.3935	11.2090	10.976	10.7162	10.0191	11.1295	11.2246	11.1837	10.9234	11.1683	9.8531	10.8175	11.1312	9.9421	10.9341	10.9698	10.6714	12.1936	11.2621	11.4673	10.7436	11.0839	10.3937	10.8842	10.9848	11.1024	9.6900	10.2893	10.9952	11.3092	10.6135	10.2249	10.7824
MUS81	9.1462	9.5545	9.0227	9.2301	9.2906	9.8311	8.8902	10.0384	9.0959	9.3507	8.7349	9.4950	9.0464	9.4635	8.6347	9.3395	9.3532	9.2143	10.0546	8.7647	8.9461	9.4874	8.8631	9.2063	8.5512	8.8604	9.3655	8.8599	9.5467	8.6281	9.1285	8.8591	8.4713	9.1871	9.1928	9.3236	8.4634	9.0853	8.7162	9.0167	8.8693	8.9843	8.9417	9.1153	8.6591	9.1835	9.0014	8.8880	9.4608
AMMECR1L	9.5611	9.6193	8.9520	9.0869	9.1095	9.3246	9.0332	9.7247	8.9261	9.2832	9.3026	9.4381	10.1766	9.5633	9.3822	9.0928	8.5413	9.3004	9.88	9.3995	9.2442	9.4091	9.8315	9.1894	9.2065	9.4550	9.0385	9.4523	9.9322	8.4562	8.9332	9.2772	9.259	8.4481	9.2195	10.1355	9.0936	9.1585	8.6415	9.056	9.3945	9.1919	9.1263	8.8987	9.1633	9.2527	9.3798	8.9828	9.0257
IL1RAPL1	0.7693	3.0002	0.0000	0.5586	0.0000	1.2746	1.0218	3.3345	0.7781	0.9092	0.0000	0.0000	0.7248	0.8207	1.6228	1.3947	0.0000	0.0000	2.5151	0.4418	0.0000	0.0000	1.1136	0.4085	0.5006	0.0000	0.0000	0.0000	0.0000	0.0000	0.4300	0.0	0.9311	1.3096	0.4902	1.8867	0.6966	0.0000	0.7523	0.0	1.6947	0.3473	0.0000	0.0000	2.0197	0.0000	0.0000	0.0000	0.0000
TMPRSS11B	0.0000	0.0000	0.0000	0.0000	0.8233	0.0000	0.0000	0.0000	0.0000	0.0000	0.0000	0.0000	0.0	0.0000	0.3334	0.0000	0.0000	0.0000	0.0	1.0531	0.0000	0.0000	0.0000	0.0000	0.0000	0.0000	0.0000	0.0000	0.0000	0.0000	0.0000	0.0	0.381	0.0000	0.0000	0.0000	0.3900	0.0000	0.0000	0.0	0.9221	0.0	0.0000	0.0000	0.3535	0.0000	0.0000	0.0000	0.0000
IGF2R	11.9797	13.3151	11.2400	12.4446	12.1615	11.9042	12.5941	12.4964	12.0660	12.8654	11.1532	12.4227	11.4228	10.9813	13.5784	12.1712	11.6653	11.8817	10.7177	12.8221	13.2767	11.3177	12.9769	11.6039	11.8235	12.3824	12.5047	12.3002	11.5049	12.8847	11.9452	12.8055	12.6521	12.0958	11.8349	11.5910	12.5865	11.8045	13.2997	13.1375	12.1275	12.2487	13.9868	11.6946	13.1128	11.9268	11.7939	12.7032	12.5810
TMPRSS11D	0.0000	0.0000	0.0000	0.0000	2.1580	1.2746	0.0000	0.0000	1.2808	0.5251	0.0000	0.0000	0.0	0.8207	1.2016	0.0000	0.0000	0.0000	0.7431	0.7796	0.0000	0.8670	0.0000	0.7264	0.0000	0.5571	0.4799	0.4094	1.1580	0.0000	0.0000	0.8739	1.4923	1.0766	0.4902	0.4703	0.3900	0.0000	0.0000	0.0	0.0	0.3473	0.7776	0.5807	1.2562	1.1205	0.0000	0.0000	0.0000
TMPRSS11F	0.0000	0.9286	0.0000	0.0000	0.0000	0.7737	0.5995	1.0070	0.0000	0.0000	0.0000	0.5356	0.0	0.8207	2.5058	0.0000	0.0000	0.0000	1.2311	0.0	0.0000	0.0000	0.0000	0.0000	0.0000	0.0000	0.0000	0.4094	0.0000	0.0000	0.0000	0.0	0.381	0.0000	0.0000	0.0000	0.0000	0.0000	0.0000	0.0	0.0	0.0	0.0000	0.0000	0.0	0.0000	0.0000	0.0000	0.0000
ZC3H10	7.3204	7.9106	7.9619	7.3079	7.6924	7.3345	7.5146	7.4896	7.6575	8.1166	8.4073	7.3787	7.4209	6.9225	6.8142	7.9318	7.8070	8.2492	8.0058	7.9112	7.4228	7.6933	7.2888	8.2278	6.8822	7.6600	7.4868	7.8456	7.7908	7.2086	8.0474	7.9067	7.6858	6.8438	7.4872	6.9126	7.7198	8.0486	7.6303	8.2628	7.2201	7.9002	7.9756	7.3493	7.6488	7.5064	8.1179	7.4161	7.5680
RAD21L1	0.0000	0.9286	0.0000	0.0000	0.0000	0.7737	1.3480	3.5363	0.0000	0.0000	0.0000	0.0000	0.7248	0.0000	2.5058	0.4929	0.0000	0.6060	0.0	0.0	0.0000	0.0000	0.0000	0.0000	0.0000	1.7470	0.4799	0.0000	0.6922	0.0000	0.0000	0.0	0.0	0.0000	0.4902	0.0000	0.0000	0.0000	0.0000	1.4234	0.5335	0.3473	0.0000	0.0000	1.8071	0.0000	0.6295	0.0000	0.5251
IL1RAPL2	2.1769	1.8009	0.6845	0.5586	1.7262	1.2746	1.3480	1.8173	0.7781	2.4302	0.0000	0.9252	2.6374	0.0000	1.3561	1.6025	3.5276	1.0314	0.0	1.4811	4.7065	0.0000	1.6025	1.9801	1.4109	0.5571	0.4799	0.0000	2.5671	4.4586	1.4521	2.9376	2.9353	0.0000	2.6460	2.1598	2.4182	1.3002	0.7523	0.0	1.2279	0.3473	0.0000	0.0000	2.65	1.7434	1.9012	0.0000	3.5819
SLC36A3	0.0000	0.2937	0.0000	0.0000	0.0000	1.2746	0.0000	0.5897	0.7781	0.0000	0.0000	0.0000	0.0	0.0000	0.0	0.0000	0.0000	0.6060	2.5151	0.0	0.0000	0.0000	0.0000	0.0000	0.0000	0.0000	0.4799	0.0000	0.0000	0.0000	0.0000	0.5021	0.0	0.4539	0.0000	0.4703	0.0000	0.0000	0.0000	0.0	0.5335	0.0	0.0000	0.5807	0.0	0.0000	0.0000	0.0000	0.0000
CKS1B	7.7035	8.7287	9.9646	8.0946	7.6349	7.0399	7.4136	9.4201	7.9438	7.2355	8.2901	8.5696	8.0589	7.7365	8.7384	7.7027	8.4788	7.7622	7.2083	7.8204	8.1837	7.9647	7.3998	7.6460	7.7259	7.4698	8.5842	7.2689	8.7069	7.8391	8.2827	7.6998	7.7642	6.0856	8.0684	8.3985	7.4547	7.2023	8.1306	7.5948	7.7533	7.7874	8.0707	8.6221	9.1584	7.9077	7.7512	7.8272	8.1280
SLC36A1	7.3796	8.1781	8.2333	7.2553	7.5634	7.7972	8.6091	7.8625	8.8699	8.2030	6.8896	7.4095	8.308	7.7365	7.6928	7.7334	7.1677	7.8134	7.829	9.748	8.7001	7.9836	8.6746	8.0234	7.1874	9.1316	7.7867	8.5993	9.3112	7.9985	7.1980	7.2765	8.3589	8.0536	7.0364	8.8966	9.2895	8.0671	8.5096	9.474	8.6198	8.4134	10.1926	7.6020	9.8292	7.6198	7.7327	8.2306	9.1613
ST13	11.9625	12.3784	11.9094	12.1021	11.8383	11.4759	11.9459	11.3882	12.2918	12.5512	11.9657	11.6640	11.9286	10.6775	12.106	12.3643	12.1636	11.5499	10.9043	12.4515	11.6960	11.6165	12.2766	12.0907	12.7555	12.1520	12.6246	12.3729	11.6496	12.6828	12.3589	12.9683	13.1762	12.8559	11.7682	11.8795	13.2668	11.8043	12.5610	12.2891	12.2622	11.8772	12.5062	11.7766	12.3975	11.8472	11.8085	12.6654	12.8458
RPL31P11	3.7362	1.0903	3.6480	1.2741	1.8849	1.9407	2.3566	2.7123	1.6530	1.4625	2.0807	2.4581	1.3961	2.0233	2.6322	3.0587	3.2004	1.8520	2.1272	0.4418	1.1347	1.4048	1.2956	2.6406	0.8714	3.3821	2.1864	2.3965	2.0281	1.1600	2.4631	2.1146	1.7731	1.3096	1.3886	2.6771	1.6657	2.6698	1.6104	2.38	1.8815	2.9131	2.4021	1.9904	1.8071	1.5641	2.0984	0.9212	2.1737
C14orf115	0.0000	0.7463	0.0000	0.5586	0.0000	0.7737	0.5995	0.0000	0.0000	0.5251	0.0000	0.0000	0.9848	0.0000	0.0	0.0000	0.0000	0.6060	4.6585	0.0	0.0000	0.0000	0.0000	0.0000	0.0000	0.0000	0.4799	0.4094	0.0000	0.0000	1.2563	0.5021	0.381	0.0000	0.0000	0.0000	0.0000	0.0000	0.0000	0.0	0.0	0.3473	0.7776	0.0000	0.0	0.0000	0.0000	0.0000	0.0000
ZC3H15	10.1826	10.3946	9.7717	10.3384	9.9364	9.7608	9.7989	10.8715	9.3588	9.9609	10.1241	10.6551	10.5586	9.6036	10.3831	9.9963	9.4921	9.3147	9.2092	10.1559	10.4023	9.4471	10.4526	9.9536	10.6151	10.3437	10.0656	10.2950	9.5597	10.0845	9.5692	9.8666	10.2323	10.2018	9.6137	10.6622	10.3738	9.7743	10.1831	9.596	9.9711	9.5498	8.5408	9.5390	9.5566	9.5577	10.1098	10.5894	10.0645
TMEM213	1.2683	6.2456	0.0000	12.2862	7.3758	4.9453	5.9494	1.3303	5.3621	0.9092	7.2495	0.9252	5.3161	2.8340	0.6041	0.4929	0.0000	6.3315	4.1018	1.2829	0.4840	4.4868	3.7414	3.9138	4.8681	4.2766	2.9465	6.4259	0.6922	0.4972	6.7495	11.8948	12.4228	13.4419	2.5496	2.1598	12.3204	5.5210	0.0000	3.1906	5.6882	5.3864	1.6521	5.6775	8.1469	7.1134	5.9477	0.0000	0.5251
C14orf118	6.9408	6.9735	3.9035	6.9313	7.6153	7.7646	7.3649	6.9854	6.3663	7.3132	5.9326	6.1613	6.7815	7.4820	8.4752	6.6018	5.8074	6.6981	6.9498	6.9779	7.7105	7.1232	6.7519	6.7724	6.3986	7.8190	6.7803	7.1372	6.7650	7.1132	6.3980	7.7341	7.6429	9.2445	7.4342	7.7266	7.4001	6.5861	7.3567	7.4027	7.967	7.2145	7.2039	6.3883	7.7712	7.1527	6.8901	6.9052	7.0376
ARTN	2.4799	2.5218	4.7926	6.0499	3.1827	2.7394	4.3630	3.4721	3.6368	2.9231	3.0190	4.7587	2.5596	4.0952	5.0434	3.4297	4.6767	3.3036	3.8555	2.8261	3.0311	3.3309	2.6409	1.9801	1.1663	2.7346	2.7060	1.4009	5.7034	3.3875	3.0517	4.4746	4.3677	4.7681	2.5496	2.3894	4.0729	3.2155	4.0655	2.6614	1.8815	2.6879	5.1699	2.7964	1.9173	1.7434	2.0984	2.6695	3.0043
ART1	0.7693	0.2937	0.0000	0.0000	0.0000	0.7737	0.0000	0.0000	0.0000	0.0000	0.0000	0.0000	0.7248	0.0000	0.0	0.0000	0.0000	0.0000	0.0	0.0	0.0000	0.0000	0.0000	0.0000	0.8714	0.5571	0.4799	0.0000	0.0000	0.0000	0.0000	0.5021	2.1125	0.7986	0.0000	0.4703	1.6657	0.5730	0.7523	0.3565	0.0	0.3473	0.7776	0.0000	0.0	0.0000	0.0000	0.0000	0.5251
HRH3	0.0000	0.0000	0.0000	0.5586	0.0000	0.0000	0.0000	1.0070	0.0000	0.5251	0.0000	0.0000	0.0	0.0000	1.3561	0.0000	0.0000	0.0000	0.0	0.4418	0.4840	0.0000	0.0000	0.0000	0.5006	0.0000	0.0000	0.0000	0.6922	0.0000	0.4300	0.5021	0.0	0.4539	0.0000	0.0000	0.0000	0.0000	1.2442	0.0	0.0	0.0	0.0000	0.5807	0.3535	0.0000	0.6295	0.0000	0.5251
ART3	2.0599	0.0000	0.0000	0.5586	0.8233	0.7737	2.0325	0.0000	1.6530	0.0000	0.0000	0.0000	1.2051	0.8207	0.3334	0.4929	0.0000	1.6267	0.0	0.0	0.0000	0.0000	0.0000	0.7264	0.0000	0.9580	0.0000	0.4094	0.0000	1.6124	1.6245	1.1693	1.3283	4.4150	0.0000	0.0000	1.1645	0.0000	0.0000	0.3565	1.2279	1.0626	0.0000	0.5807	0.6373	0.4765	0.0000	0.0000	0.5251
HERC2P2	9.4361	8.3881	6.9069	8.3333	9.3841	11.4938	9.4225	9.8100	7.9851	9.8410	8.4452	10.6845	8.8815	11.0893	6.5911	8.1210	9.5050	9.2580	12.3735	6.8222	8.8296	10.4019	5.8220	9.9116	10.1013	9.9448	8.1655	9.8886	9.0828	8.5823	9.9994	9.7119	6.3733	10.0455	9.9830	10.2472	6.7476	9.7516	7.2110	7.8925	9.3428	7.5207	5.6314	9.7067	6.9545	8.3619	9.4783	8.2003	8.1792
ART5	4.7201	6.8433	9.7454	2.3938	2.2773	3.8565	4.9487	0.0000	5.0204	3.9114	5.7368	0.0000	2.6374	1.3406	0.0	6.9401	4.7725	4.3444	3.9839	3.1511	3.0311	0.0000	4.5486	6.2592	3.9167	4.4731	3.8497	4.8525	2.5671	2.9230	4.0553	3.7538	3.7432	8.2131	3.4208	1.3457	4.4042	4.8229	4.9275	4.1094	5.8197	3.2795	2.4021	4.5728	4.1652	3.0766	3.5102	3.3128	1.4625
ART4	3.8105	4.0517	2.5502	1.9400	1.8849	0.7737	4.8490	1.0070	7.3948	2.3077	1.8416	0.0000	2.7111	3.4544	3.4776	2.5578	1.4623	1.6267	1.5952	5.2444	0.8457	3.0729	3.0486	2.4807	0.8714	3.0944	3.7685	4.5018	4.4552	0.4972	1.6245	3.0139	4.4297	2.5375	0.8553	3.6060	5.4436	5.4402	3.9424	3.4346	4.7281	4.286	5.3576	1.9904	1.5578	1.5641	4.0283	1.8801	0.5251
RNF111	9.3654	9.4423	7.2497	9.3321	9.5301	9.5880	9.4149	8.8858	8.9513	9.2102	8.4559	8.9142	8.979	8.7866	9.5311	9.3718	8.0963	9.4305	8.9897	9.6007	10.0013	9.5710	9.6087	9.3478	9.4005	9.8142	9.2337	9.1065	8.9810	9.2644	9.0032	9.6362	9.7501	9.9107	9.5813	9.7637	9.5601	8.9004	8.8006	10.3165	9.7164	9.5345	8.6855	8.9631	9.8515	9.6680	9.4838	8.9980	9.4244
TCEA2	9.3343	9.1996	9.9941	9.2118	9.4625	9.9204	9.2574	9.3211	9.4634	9.4599	10.0067	8.3586	9.7372	9.5865	7.7339	9.1446	9.9596	9.7459	10.6696	7.3325	8.6132	9.6397	8.0572	10.3014	9.1581	9.2680	9.7972	9.3817	9.7554	8.6941	9.5580	9.1624	8.9151	8.3469	9.1033	9.7222	8.6432	9.5534	8.7487	8.5539	8.8102	9.5649	9.5109	9.6989	9.7593	9.7172	9.1039	8.3890	8.9444
TCEA3	10.2099	10.6147	12.3567	10.9689	10.6268	9.6632	10.2496	3.0122	10.5461	11.6819	11.1630	11.0495	10.6004	10.0644	3.7526	10.9193	11.9785	10.4371	10.311	11.1155	10.8279	9.5266	10.3942	9.7733	10.6147	9.7975	11.9150	9.7443	10.2265	11.4774	10.7622	10.9386	10.818	8.7476	10.4437	10.5281	10.7772	10.4282	10.0506	10.5772	10.0303	10.3855	10.4625	10.6729	10.3867	10.2639	9.9561	10.8051	11.8219
TCEA1	9.7327	9.9400	9.9549	10.2560	9.6750	9.5557	9.5920	11.7998	9.9879	10.2901	9.7365	11.3441	10.2538	9.8024	10.6849	10.0566	10.4349	9.7711	8.4815	9.5533	10.3796	10.0257	9.4353	11.2297	10.3744	9.9503	10.2358	10.4797	9.9997	10.2136	9.4554	9.7859	10.1232	10.2207	10.0616	10.7230	10.1283	9.7294	9.6944	9.8318	9.7355	9.5477	9.6546	9.7678	9.5588	9.9745	9.9649	9.7237	9.9767
MGC57346	8.1070	8.6735	7.7786	7.2818	7.6814	8.1650	7.1085	7.7316	8.0093	7.6487	8.5682	7.8499	8.1222	7.9437	7.8652	7.2947	7.1791	7.8234	8.0828	7.4346	7.5843	8.0965	7.6751	7.7240	8.4085	7.2723	6.9901	7.4745	7.4324	6.5735	7.6181	7.3185	6.9738	6.4205	8.1508	8.1782	6.4149	7.7254	6.8321	7.4885	7.9064	7.7994	6.9267	7.3180	8.0951	8.3789	7.5469	6.2992	6.6657
COX4I2	1.4651	1.4889	6.6780	4.4149	2.0279	0.7737	2.6211	4.2986	4.0642	3.0043	2.4652	4.7587	2.2976	3.9597	3.6063	3.1932	3.6671	2.3718	2.9519	4.4451	3.0997	3.3309	2.3429	1.9801	1.1663	3.1719	3.6374	3.3487	5.7701	3.2064	1.9175	4.9137	4.5084	3.3564	1.5959	3.6060	4.1251	2.5548	3.3071	2.8415	0.9221	2.1822	5.6521	2.4490	0.8744	1.9029	1.4011	2.4511	3.2898
COX4I1	13.3941	11.6129	15.5147	13.2922	13.3566	13.0990	13.5589	12.7658	13.8967	13.6161	14.2781	13.4692	13.2495	13.5241	11.9172	13.4894	14.8645	13.1526	13.083	12.7145	13.9778	12.2785	13.3044	14.1462	13.9958	13.4013	14.4617	12.9432	13.5941	13.9990	13.7055	12.8919	12.5352	13.8061	12.4279	13.9288	12.3822	13.4911	13.8636	12.5355	12.4637	13.4516	13.8202	14.4793	13.715	12.9078	13.1040	13.9426	13.0216
BFAR	10.8154	11.7116	10.9360	10.1692	10.5125	10.5636	10.5982	10.8237	11.1390	11.0474	10.7740	10.7341	10.4153	10.4475	10.8865	10.9154	10.9841	9.9854	10.0204	10.3706	11.5572	10.7256	10.9120	11.1348	11.1531	10.2591	10.9290	10.7961	11.0205	11.1483	10.5369	9.6917	10.0022	10.6705	10.3890	11.2210	10.1817	10.3036	11.2586	10.2396	11.1133	10.7311	10.8220	10.6464	11.0394	11.0615	10.3482	10.9451	10.5232
ZC3H18	9.9731	8.9785	9.3485	9.5588	10.5837	10.4555	9.9732	10.2784	10.2560	9.7983	9.6888	10.4759	9.9194	9.2711	9.9038	9.4950	10.0412	9.6545	9.6717	9.7195	10.3482	9.8175	10.2790	10.1649	10.2428	10.0785	10.1002	9.3333	10.4256	9.9415	10.2610	9.5467	9.3278	10.1426	9.8026	10.0749	9.2444	9.6432	9.8735	9.9461	10.3342	10.3225	10.0038	9.8737	10.8203	10.3714	9.7174	10.1047	9.7775
TMEM212	0.0000	0.2937	0.0000	0.0000	0.0000	1.2746	0.0000	0.0000	0.0000	0.5251	0.0000	0.0000	0.0	0.0000	0.8318	0.0000	0.6646	0.6060	0.0	0.7796	0.0000	0.0000	0.6617	0.0000	1.1663	0.5571	0.0000	0.0000	0.0000	0.4972	0.0000	0.0	0.0	0.0000	0.4902	0.0000	0.3900	0.5730	0.0000	0.0	0.5335	0.3473	0.0000	0.0000	0.8744	0.0000	0.0000	0.0000	0.0000
SNORD115-13	0.0000	0.0000	0.0000	0.0000	0.0000	0.0000	0.0000	0.0000	0.0000	0.0000	0.0000	0.0000	0.0	0.0000	0.0	0.0000	0.0000	0.0000	0.0	0.0	0.0000	0.0000	0.0000	0.0000	0.0000	0.0000	0.0000	0.0000	0.0000	0.0000	0.0000	0.0	0.0	0.0000	0.0000	0.0000	0.0000	0.5730	0.0000	0.0	0.0	0.0	0.0000	0.0000	0.0	0.0000	0.0000	0.0000	0.0000
TCEB3B	0.0000	0.2937	0.0000	0.0000	1.3443	3.0174	1.0218	1.0070	0.0000	0.9092	0.0000	0.0000	1.7157	1.3406	0.0	0.0000	0.0000	0.6060	2.1272	1.0531	0.8457	0.8670	1.4572	0.0000	1.1663	2.2541	0.4799	0.0000	0.6922	1.4039	0.0000	1.4143	0.682	0.4539	1.9381	1.3457	0.3900	0.9819	0.0000	0.0	0.9221	0.0	0.0000	1.3143	1.6879	1.1205	1.0663	0.0000	0.0000
SIPA1	9.7826	9.9099	11.3374	9.3922	9.9466	9.2254	10.0828	9.1548	10.5482	8.7285	9.0710	9.1675	9.681	10.7829	9.7499	10.0817	10.0587	10.7603	10.9933	9.4712	9.3063	9.3951	8.4554	9.5534	9.3565	10.1722	9.3002	10.6032	9.7656	8.4494	10.1743	8.8681	8.7003	8.3271	9.8572	9.4960	8.5674	10.1374	8.2905	10.5604	8.3716	10.0272	10.9895	9.8919	8.7531	9.6114	9.5869	7.9417	9.1175
CRTAM	4.5570	3.8175	3.8437	2.5181	3.5575	1.6458	5.0191	4.7139	4.4885	2.1737	2.6248	3.6653	5.0294	2.8340	2.8031	5.5303	3.7942	2.3718	2.3342	6.5125	2.8830	1.4048	2.9969	2.7144	2.1104	4.6460	3.7685	5.4372	2.0281	2.7573	4.0553	0.5021	3.1953	2.8649	1.1465	0.8244	2.2402	3.8242	3.0924	5.4923	3.7579	5.8208	3.6356	4.4473	2.369	2.0465	3.3645	2.6695	3.2235
EDA	7.2720	8.2749	7.9759	7.5673	6.2845	7.5520	7.3144	7.4692	8.3532	8.7654	7.9415	7.6926	8.7043	6.9225	8.4972	8.3881	8.5185	8.0189	7.4882	6.8358	8.0791	6.8208	7.9627	7.4787	7.6653	7.0239	7.5306	6.7099	6.6280	8.2764	7.8113	7.7256	7.8403	10.0211	7.3328	8.5049	8.6127	5.8831	7.1428	7.5674	7.9773	7.9423	8.4612	6.7288	9.3994	8.3687	6.2979	6.1974	5.9444
OR6P1	0.0000	0.0000	0.0000	0.0000	0.0000	0.0000	0.0000	0.0000	1.2808	0.0000	0.0000	0.0000	0.0	0.0000	0.0	0.0000	0.0000	0.0000	0.0	0.0	0.0000	0.0000	0.0000	0.0000	0.0000	0.0000	0.0000	0.0000	0.0000	0.0000	0.0000	0.0	0.0	0.0000	0.0000	0.0000	0.0000	0.0000	0.0000	0.0	0.0	0.0	0.0000	0.0000	0.0	0.0000	0.0000	0.0000	0.0000
CCDC116	1.4651	0.7463	1.4965	0.9603	2.4899	3.1387	0.0000	1.3303	1.2808	1.2122	1.5548	1.2317	2.5596	2.4848	0.3334	1.3947	2.5062	1.6267	4.8727	1.0531	0.8457	3.0729	0.3685	0.9868	1.8026	0.9580	0.4799	1.8579	2.4088	1.4039	0.4300	1.6237	0.682	2.2317	0.4902	2.1598	0.9494	0.5730	0.7523	1.085	1.2279	1.2393	1.9475	0.9936	0.6373	1.5641	0.6295	0.0000	1.4625
CADPS2	8.8930	7.1718	7.4382	11.1350	10.3822	8.9429	9.6272	8.9402	9.1441	8.8098	8.8033	9.2379	10.3941	7.5544	9.0025	8.9960	8.7943	10.0613	9.176	8.8623	8.4811	9.7949	9.9138	8.3340	10.5846	9.7310	10.3299	9.6760	8.5163	10.4878	9.7771	10.7874	11.1621	11.3980	9.9012	8.2198	10.8734	9.4824	8.2490	9.8362	9.8965	9.554	8.0000	10.0020	9.397	9.6976	10.1119	8.4821	9.7387
CCDC114	2.5682	7.0639	2.6925	6.0804	3.4086	3.8565	5.0643	3.7133	5.5471	2.4302	4.3491	3.9006	6.1399	5.1175	2.4382	3.5349	3.3733	4.9180	6.7476	0.7796	2.1976	4.4868	3.2822	2.7144	5.3657	2.1041	3.4932	2.7879	3.1707	1.9563	3.4225	3.512	1.6395	4.4150	2.4463	2.8412	2.7196	3.9202	1.6104	2.8969	3.378	1.9978	3.7926	3.3105	2.2049	3.2046	2.5664	0.9212	3.4138
CCDC115	10.5167	9.8023	8.2621	10.8899	9.7381	9.5129	9.8537	9.7945	10.5530	9.6125	10.7003	11.3691	11.1596	9.9450	9.7581	9.9818	10.5207	9.8136	9.6021	10.0146	10.3886	9.6456	10.5468	9.8778	10.4012	9.8270	10.3580	10.0198	10.9210	10.0288	10.0375	10.319	9.6264	9.1110	10.0002	10.3500	10.0380	9.9266	9.9936	9.9325	9.8567	9.9633	10.2257	10.3876	9.8336	10.0842	10.1119	10.0241	9.9443
CCDC112	7.4394	7.2785	5.8138	7.3250	6.8681	7.0554	6.6575	7.2282	5.3335	6.7208	6.5941	7.3271	7.8421	7.0364	6.5029	6.0482	6.2898	6.5290	6.5229	6.8313	6.4510	6.7781	5.7062	7.6694	6.9418	6.8870	6.2249	7.5673	5.6689	5.7462	6.5067	6.2625	6.5278	6.0698	7.1394	7.3338	5.5809	7.2677	5.2464	5.7768	7.3205	7.1441	3.5502	6.7356	7.484	7.2449	7.5040	6.0496	6.9481
CCDC113	8.5345	9.3639	8.1271	8.2416	8.2305	9.0100	8.7278	9.4937	9.0978	7.5102	9.0916	5.1360	8.5621	8.1908	7.9899	6.6495	8.9337	8.4628	7.4773	6.0095	7.9869	9.1845	8.9890	10.4343	9.4923	8.5980	8.9567	8.6235	8.6855	8.2277	8.2746	7.8427	7.7521	6.9338	8.1301	8.5707	6.8088	8.3257	8.6709	7.6563	9.4775	8.7306	7.4711	8.1547	10.441	9.2774	7.8191	8.4493	7.6680
CCDC110	7.0863	7.4241	2.6925	5.8156	5.7472	5.8166	5.9004	3.0122	3.5514	6.2821	6.5746	4.2464	6.661	5.6670	4.9125	5.0872	6.3112	6.1273	6.0667	6.7131	5.7971	6.1165	5.4709	6.4921	6.8147	4.7252	6.2845	6.1475	5.1739	5.7351	6.3921	5.8275	5.2995	6.9894	6.3126	7.2153	4.6735	6.0935	3.4940	3.2766	6.8634	5.69	1.2801	5.5111	4.0246	6.8093	7.0416	6.0880	6.4581
CCDC111	7.4773	7.6333	4.3504	7.0740	7.5157	7.0584	7.2468	6.9189	7.2936	7.0822	7.5152	7.3227	7.589	6.6180	6.5321	7.1752	6.6463	6.5889	7.4475	7.267	7.1096	7.2113	6.4512	7.6505	7.7019	6.9029	6.7730	7.2384	6.2930	6.3848	7.1611	7.1311	6.9067	7.1728	7.5281	6.8938	6.9744	6.9697	6.1465	6.8608	7.713	6.4004	5.9081	6.8541	6.6508	7.9630	7.0829	5.9385	6.8345
LEO1	8.6325	8.5298	8.2478	8.7666	8.3043	8.2946	8.0402	8.1788	7.5011	8.6675	8.2931	8.5883	7.7641	8.2244	7.691	8.5505	8.4110	7.9506	7.1615	8.8057	8.9635	6.9893	8.2363	8.4302	8.7477	8.2879	8.7924	7.6615	7.5655	8.8294	8.2135	8.0898	8.4713	8.3003	7.8681	8.5910	8.7490	8.5145	8.3881	8.0983	8.346	8.2834	6.6377	8.0748	8.4378	7.9922	8.8001	9.1396	9.1152
ATP1A4	1.2683	1.7042	0.0000	0.0000	2.4899	1.2746	2.2036	0.0000	2.1936	1.8615	0.0000	0.0000	1.3961	1.3406	1.2016	0.8597	1.4623	0.6060	3.9212	0.0	0.0000	0.8670	0.0000	0.0000	0.0000	3.5070	0.8394	0.9886	0.0000	0.0000	1.9175	0.5021	0.682	3.6393	0.8553	0.0000	0.3900	0.9819	0.0000	0.8805	2.1952	3.2384	0.7776	0.9936	0.0	0.0000	1.6727	0.0000	0.5251
ATP1A3	2.4799	4.8126	3.6480	2.8373	1.1072	2.5773	3.3609	3.8710	3.1480	4.7495	1.8416	5.2426	3.3418	0.8207	2.0425	3.4833	0.6646	2.0468	3.6385	4.2686	9.9827	0.0000	2.4996	5.7109	1.8026	4.1289	6.9232	5.8765	1.5096	1.1600	1.9175	0.8739	2.9912	1.3096	1.5959	8.9220	2.4997	3.0555	2.1448	3.7672	1.4801	4.492	6.3525	3.6887	5.3075	0.8341	2.2718	1.4789	1.2122
ATP1A2	2.9433	6.5623	2.8220	4.5951	4.5433	3.8565	4.5332	4.2986	4.7788	4.2141	2.6248	4.6073	4.4084	5.3521	5.1634	2.8298	2.7764	3.5160	5.3247	6.8935	4.4146	5.5075	4.1121	2.4807	2.4757	5.7742	3.4932	5.0794	5.8646	5.2802	4.0851	7.6911	7.6209	2.3410	3.6705	5.9061	7.8842	3.1377	4.9910	4.7286	4.3391	4.1817	6.5524	3.1586	2.8851	3.1421	4.0283	4.3050	0.5251
ATP1A1	13.6228	14.7078	13.7158	17.2281	14.4191	14.1661	13.8702	12.4896	14.6101	14.1593	14.9271	14.3433	14.2337	13.5099	13.9652	16.3362	14.3577	13.9239	13.6186	13.7141	15.0112	14.2358	14.8075	16.0291	13.6580	13.9206	14.8984	13.0426	15.1533	13.8629	14.3684	17.1485	16.8793	15.4782	14.6513	13.4937	16.5132	14.0790	15.8685	14.4884	14.4098	14.794	14.2133	14.8325	14.612	14.7777	14.9134	14.3875	15.7512
KGFLP2	6.2210	7.2836	4.4663	5.3190	6.9610	5.9413	7.4061	5.8050	4.7527	6.2012	4.3896	5.5758	6.3864	6.4967	6.2472	6.2847	6.5838	5.6072	7.1756	7.2617	7.2570	7.7663	6.4050	6.1305	4.8730	5.1223	7.3285	5.8149	6.7533	8.0683	5.0276	7.5738	7.9887	8.0504	5.9294	7.0911	7.8200	5.8343	5.7361	4.3807	6.6957	5.3853	3.3219	4.7860	5.2245	6.6822	7.2921	6.9426	7.9575
MGRN1	11.5527	12.4895	10.7291	11.3254	11.9453	12.1231	11.7406	11.5468	11.9010	11.5396	11.7012	11.1810	11.5145	11.4934	11.2642	11.3085	11.6061	11.9969	12.0093	11.6109	11.2953	12.3293	12.2250	12.1477	12.3867	11.8962	11.7791	11.0625	12.6544	11.7572	11.7895	11.2212	10.7398	11.1792	11.3830	11.1834	10.8430	11.2822	11.8797	11.6198	11.7194	12.2718	11.7085	11.7723	12.2251	11.9581	11.1198	11.6006	11.5914
TCP1	11.4938	12.2597	11.3735	11.5604	11.1308	11.4842	11.4325	12.6746	11.5044	11.4867	11.4325	12.4422	11.16	11.3534	12.1859	11.7562	11.6022	10.8889	10.7119	11.5977	11.4507	10.5309	11.5323	11.7843	12.1443	11.4709	12.0778	11.9950	10.2943	11.4624	11.4981	11.5831	11.6581	11.1289	11.2514	10.8359	11.7590	11.4453	11.9716	11.5214	11.3523	11.2754	11.6386	11.3258	11.8482	11.1171	11.6831	12.1375	12.0406
CRTAP	12.6999	13.4458	13.0768	12.3395	11.9013	12.5445	13.0271	13.7887	12.8440	12.7371	12.9433	13.0193	13.2692	12.0890	12.9153	12.9520	12.8393	12.3659	12.6819	11.8633	13.3418	12.4773	13.0061	12.2692	13.0890	12.9933	13.0386	13.4561	12.3378	13.4457	12.9136	11.5434	12.1902	11.8161	12.5042	12.5767	12.3112	12.1355	12.8497	12.891	12.5327	13.1312	13.4141	12.0775	12.8664	12.4815	12.2043	12.9093	13.2973
CBLC	5.8505	6.0355	6.5056	7.2949	8.1370	5.9714	6.1615	0.5897	6.3538	2.8371	6.5746	0.0000	6.0993	6.5620	1.0285	6.6955	6.6921	7.3096	7.3873	7.1552	0.0000	7.7931	7.4122	1.3985	7.2437	6.1543	6.2625	3.5235	7.8304	4.1261	7.3954	7.6853	7.0852	7.4704	7.4000	6.4031	6.9495	7.3943	5.7652	7.0947	5.6629	6.4699	4.6189	6.4550	5.367	6.6099	7.4418	6.8725	4.3130
SPHK1	6.3675	7.1918	8.0171	4.7009	9.5210	9.1767	8.9950	6.1577	8.4897	6.6767	9.9767	5.1129	10.3543	9.8858	5.5544	11.4333	7.8911	10.7079	10.8596	6.7336	6.6846	10.9123	9.7779	9.1813	8.7185	9.6614	5.1540	8.9588	9.1300	2.7298	9.2941	4.2534	4.9915	4.4336	9.5820	6.9220	5.0564	7.2205	6.7167	7.744	8.8018	8.6754	8.8111	10.4847	3.1996	8.9193	10.3952	4.2893	4.1207
DPT	3.2407	4.5177	4.5524	2.9297	1.7262	1.9407	3.4315	1.8173	3.2599	1.4625	3.1296	1.6993	4.293	1.3406	3.0941	2.0904	3.7942	3.1424	5.3247	1.2829	1.5815	2.3560	1.9670	1.5673	0.0000	0.0000	4.7782	4.7681	5.5026	0.4972	1.7785	8.4695	7.788	0.0000	0.0000	3.0570	7.2136	3.0555	2.3524	1.085	4.1338	2.9131	6.5414	3.5119	1.0779	0.0000	1.6727	1.8801	1.4625
BPESC1	0.0000	0.0000	0.0000	0.0000	0.0000	0.0000	0.0000	0.0000	0.7781	0.0000	0.0000	0.0000	0.0	0.0000	0.0	0.0000	0.0000	0.0000	3.0723	0.0	0.0000	0.0000	0.0000	0.0000	0.0000	0.0000	0.0000	0.0000	0.6922	0.0000	0.0000	0.0	0.0	0.0000	0.0000	0.0000	0.0000	0.0000	0.0000	0.0	0.5335	0.0	0.0000	0.0000	0.0	0.0000	0.0000	0.0000	0.0000
CUEDC1	8.8048	8.2408	8.1617	9.4470	9.0964	8.9533	9.1173	9.2523	9.4234	9.0012	9.3844	9.7699	8.8835	8.0393	9.7924	9.0188	8.9250	9.7625	9.4282	8.5077	8.2033	9.2386	8.8042	9.4506	9.2425	9.2492	9.1114	9.2673	9.8256	8.7627	9.4280	9.4943	8.9259	9.5872	9.4746	8.9059	8.7025	9.3560	9.0238	9.4441	8.898	9.0839	9.9307	9.4640	9.5856	8.8964	8.8505	8.3657	9.4653
CUEDC2	10.5316	9.7627	11.4355	10.0023	9.9667	10.1075	10.3234	10.8128	10.9057	10.5236	10.9772	11.3348	10.1248	10.3390	10.0397	10.7258	11.0373	10.3212	10.5108	9.592	10.7754	9.9687	10.4403	10.5724	10.9500	10.0922	10.6314	10.4607	10.2309	10.4343	10.5254	10.0957	9.9064	8.4557	10.0528	10.5011	10.0791	10.4814	10.6689	10.0212	9.718	10.3234	11.0324	10.6703	9.9366	10.2192	10.1105	10.6396	10.2470
CBLB	9.3280	8.1066	6.3207	7.8146	8.2452	9.0159	8.9798	8.7738	8.2721	8.8182	7.7513	8.1020	8.4153	8.8310	9.1412	8.2030	8.1656	7.7726	7.3159	8.6158	7.3889	8.3687	7.9594	7.9121	8.1193	8.6412	7.9078	8.3725	7.5275	7.9585	8.9586	8.1816	8.0021	8.9423	8.5297	8.1550	7.8918	8.2165	8.2425	8.6406	9.8952	9.1399	8.4376	7.7817	8.0028	9.2573	8.8726	8.8437	8.1460
CPEB4	9.9852	10.9079	7.9046	10.6225	9.7588	9.2972	9.6532	9.1238	9.3698	10.6169	8.9156	9.1193	10.0244	8.6962	9.8798	10.3388	9.2844	9.4435	9.6941	10.9105	11.6373	8.5915	9.7832	9.8132	10.0149	10.0753	9.8811	9.8721	10.6114	11.7050	9.1276	12.4958	11.6394	12.8176	9.8889	11.0342	11.8914	9.2687	10.1949	10.5299	10.6943	10.2212	9.4664	9.4354	11.7085	9.3953	10.5690	10.1966	11.4568
CPEB1	4.4449	5.7387	3.0507	2.9297	2.8392	4.5236	5.8753	7.3889	5.5022	8.4238	3.0190	7.8243	5.0579	3.8869	1.0285	4.4445	3.2004	3.5804	5.6297	2.0789	6.6300	6.5047	3.2822	4.4982	4.9861	6.3336	6.4885	5.6873	1.7921	6.3221	4.3038	2.584	4.3677	5.7903	5.1118	5.6644	5.0294	4.9648	5.7097	6.3381	4.6009	6.6011	6.7279	1.3143	6.0319	5.1314	3.2858	5.5959	3.8687
ZNF45	7.5163	7.2031	4.6252	7.9668	7.5604	7.5244	7.5065	6.6933	7.2191	7.5136	7.4862	7.1143	7.3126	7.7974	7.9751	7.7279	6.7637	6.9864	6.8438	7.7012	7.6169	6.5687	7.3311	7.6102	7.3649	7.5445	7.2642	7.8291	6.3839	7.1720	7.3593	8.2738	8.2811	8.5427	7.3255	8.0115	8.1406	6.9470	6.8321	7.5328	8.0953	7.497	6.7851	6.9122	6.9416	7.4654	7.5720	7.3306	7.8045
CPEB3	7.2488	7.2337	2.8220	8.7140	7.3955	7.5843	7.2278	7.4527	6.4630	8.1006	6.7407	7.3669	7.4154	7.2107	6.8761	7.8088	6.8686	7.4626	7.6805	7.5272	9.0593	7.3731	7.7413	8.1384	8.1128	6.9653	8.3160	6.8722	6.1537	8.5777	6.6077	9.6195	8.8314	8.4420	8.2557	8.7926	8.3540	7.1339	7.1074	7.3979	7.5786	7.6238	5.2261	7.2865	6.8952	8.2062	8.0863	7.2900	7.8381
CPEB2	9.3272	9.7590	7.2668	10.2671	9.7224	10.6432	10.2732	9.6695	9.7062	9.7520	7.8556	10.8640	10.0911	11.1553	10.6672	10.1464	8.8520	9.9247	10.7177	11.0538	11.4735	11.5669	10.1783	10.7589	9.7419	10.5784	10.0507	10.2196	10.1155	10.0900	9.1249	10.0517	10.0017	11.4982	10.3286	10.3568	9.6369	9.2618	10.0552	10.6138	9.749	9.8665	10.3438	9.2281	10.219	9.7178	10.1047	9.7434	9.9065
BEGAIN	3.0079	4.2185	1.4965	1.5317	2.7595	3.5417	1.6139	2.0105	3.7174	1.2122	3.7991	0.0000	2.4775	4.0952	3.6666	0.4929	2.6476	3.3779	4.452	3.0297	5.6560	3.3309	2.2577	1.3985	1.8026	2.6286	0.8394	2.0980	2.2310	0.0000	2.5512	2.9376	3.1469	1.5102	2.8214	2.1598	3.1308	2.8755	1.9022	3.8814	1.2279	3.8954	3.4594	2.8958	2.8851	2.2969	1.6727	0.0000	1.2122
RBMXL3	0.0000	0.0000	0.0000	0.0000	0.0000	0.7737	0.0000	0.0000	0.7781	0.5251	0.0000	0.0000	0.0	0.0000	0.0	0.0000	0.0000	0.0000	2.9519	0.0	0.0000	0.0000	0.0000	0.0000	0.0000	0.0000	0.0000	0.0000	0.0000	0.0000	0.0000	0.0	0.0	0.0000	0.0000	0.0000	0.0000	0.0000	0.0000	0.0	0.0	0.0	0.0000	0.0000	0.0	0.0000	0.0000	0.0000	0.0000
OSGEP	8.5710	8.5877	9.3471	8.9308	8.1759	8.2002	8.3962	7.5137	9.0363	8.6566	7.6940	7.6120	8.3476	9.2052	7.8539	9.0700	9.1821	8.1860	7.6947	7.9219	7.9618	7.8865	8.0991	8.2450	7.3355	8.4561	8.8723	8.1117	9.2128	8.0797	8.3776	8.0058	8.4187	8.1693	8.1569	8.6682	8.2357	8.2789	8.3279	8.4765	8.057	8.4397	9.0212	8.4590	8.0936	8.4025	7.5761	8.5797	9.0557
ABAT	11.0502	10.0400	7.6362	9.9754	11.1083	10.4943	10.7766	6.5988	10.1282	11.2325	10.6017	6.7365	8.7543	9.2183	6.6105	10.7655	10.1625	10.1686	7.9558	11.2912	12.1484	9.2581	13.1678	10.2356	11.5568	10.5596	10.1085	8.9001	11.7652	11.6987	10.3326	12.5044	12.6672	9.7209	8.6450	9.0906	13.7114	9.5885	13.6965	9.5675	12.4427	10.7839	7.3437	9.9084	9.1034	9.5749	10.7838	12.9537	11.9883
LOC100129637	8.6602	6.0439	7.1848	6.9675	8.5561	9.6100	8.0696	9.1748	8.0751	7.8064	8.8192	7.5595	8.2145	8.5208	7.5318	7.3647	7.4062	7.8847	9.7759	6.9411	6.9529	8.4109	6.8998	7.5849	7.9773	8.7132	7.4688	9.0538	8.4137	7.3901	8.4577	7.78	6.454	7.9985	7.5830	7.5742	6.6380	8.6222	7.1190	7.4976	9.049	8.2114	7.0615	8.5841	7.4286	8.5819	7.1557	6.9815	6.2703
ZNF780A	8.3799	8.4630	6.8849	7.8534	8.2138	8.3708	7.9195	7.6792	7.5515	8.2051	8.0404	7.7297	7.9469	7.9302	7.767	7.8424	7.5743	7.8066	8.7352	7.9987	7.9869	8.1393	7.8214	7.9546	8.0282	8.0999	7.7395	8.6271	7.7501	7.2905	7.8894	8.364	8.4872	8.3502	7.8530	8.5531	8.0556	8.0671	7.2440	7.844	8.4894	7.9182	6.3012	7.9239	7.6823	8.3891	8.6666	7.3856	7.8492
ZNF780B	8.4843	8.2686	4.7607	8.2166	8.4077	9.5269	8.1358	8.2666	6.6389	8.2824	7.8756	7.7540	8.5708	9.3461	7.3758	7.6943	7.1559	7.8234	9.6244	7.1946	7.5783	8.8708	6.7942	8.1732	8.2449	8.1534	6.9465	8.9498	7.0121	7.0339	8.2101	8.6597	8.4452	9.4830	8.4300	9.2005	8.1828	8.3103	6.5871	7.6011	8.9974	8.2412	5.7511	7.6020	6.8368	8.5256	7.9621	7.0386	7.5274
TLN2	10.0340	9.6333	9.9984	8.8159	10.0375	10.3706	10.2410	8.9476	10.5440	12.6016	10.1661	9.3071	10.3536	9.8784	9.3521	10.9603	10.2448	10.0053	9.5666	10.917	10.4125	10.1055	10.7002	9.5528	10.9240	10.4591	11.3507	9.4704	11.5495	11.9017	10.4131	12.1249	12.2381	6.7226	10.0234	11.4542	13.2552	10.3910	11.6526	10.973	10.7889	10.2615	11.3357	10.2523	8.6482	10.1996	10.3354	12.5642	12.1564
FRG1	8.9506	9.0509	10.2493	9.5073	8.9424	8.5233	8.6148	8.0167	8.3341	9.3054	9.4378	9.1076	9.3117	8.8835	8.3509	9.2253	9.3192	8.6223	7.8204	8.4199	8.7166	7.9015	8.1458	9.5783	9.6103	8.6947	9.2098	9.4401	8.1819	8.6854	8.9199	9.2109	8.8505	9.3273	8.7189	9.2443	8.8505	9.2387	8.2619	8.6992	8.4804	8.506	7.7064	8.9985	8.5838	8.7767	9.1351	8.8961	8.9432
FRG2	0.0000	0.0000	0.0000	0.0000	0.0000	0.0000	0.0000	0.0000	0.0000	0.0000	0.0000	0.0000	0.0	0.8207	0.0	0.0000	0.0000	0.0000	0.7431	0.0	0.0000	0.0000	0.0000	0.4085	0.0000	0.0000	0.0000	0.0000	0.0000	0.0000	0.0000	0.8739	1.8953	0.0000	0.0000	0.8244	0.0000	0.0000	0.0000	0.0	0.0	0.0	0.0000	0.0000	0.0	0.0000	0.0000	0.0000	0.0000
RHEBL1	3.0079	3.2940	5.0256	2.3938	2.7595	1.9407	3.7404	5.2034	3.3637	3.4138	2.0807	3.4448	4.0868	4.1585	2.3673	2.3429	3.7942	3.2252	5.0298	2.5003	0.8457	5.0501	1.6025	2.5629	2.6763	2.9257	2.8707	4.1749	4.1396	1.1600	3.4225	2.247	1.7731	2.1134	2.9017	1.5494	0.9494	3.8730	3.2038	3.9614	2.1952	3.1527	3.7926	3.2365	3.9745	2.4074	3.7636	1.4789	3.1541
ZNF41	7.3735	7.8694	4.9708	8.0177	7.7164	8.2978	7.5704	7.7854	6.3788	7.7614	6.3869	6.9083	7.8665	7.7974	8.4972	7.5944	6.4432	7.1858	7.7409	7.941	8.2904	7.6406	7.2088	7.6992	7.8988	7.6294	7.0702	7.7804	5.8338	7.4000	6.9892	7.9679	8.3904	9.2550	7.8755	8.5110	7.8671	7.3902	6.8915	7.5822	8.4512	7.8016	5.3576	6.9181	8.0322	8.0825	7.6368	7.3465	7.3172
IFT80	10.7572	9.8570	6.9215	9.6461	10.1745	11.3027	10.1749	9.8558	8.1755	9.6774	9.7943	9.3973	9.909	10.3012	9.3429	9.0167	9.0045	9.5478	9.6623	8.3003	8.9954	10.3570	9.2464	9.7944	10.3051	10.4645	8.8713	10.1702	9.1766	9.8722	10.0459	8.9538	9.143	9.5353	9.9565	10.4141	8.8910	9.7147	8.8523	8.421	10.7384	9.3621	5.4987	9.2221	8.9466	10.1768	10.0716	9.1801	9.0875
FBRS	11.0179	11.7962	10.9189	10.5556	11.3308	11.2444	10.7367	11.2696	11.2247	10.5137	10.8087	10.9962	11.0185	11.3478	10.7244	10.3306	11.2062	11.3730	12.1459	10.081	10.7479	11.9494	10.7893	11.0018	11.0608	10.8089	10.9983	10.6725	12.2001	10.7259	11.1728	10.6507	9.9941	10.3534	10.5287	10.6080	9.9497	10.6672	10.4688	10.8259	10.97	11.1956	10.7003	11.0840	11.2907	11.0838	10.5246	10.3585	10.4271
ZNF414	7.0522	6.7943	7.7984	7.6680	7.9019	7.5897	7.4049	8.1276	7.7418	7.9678	7.4600	7.4209	6.5797	7.7208	7.5012	8.0518	8.5254	8.6337	8.0867	7.1185	7.3577	7.8713	6.7828	7.7461	7.4078	7.7063	7.4285	7.1506	8.0474	7.4518	7.6511	7.8216	7.1994	8.1804	7.6788	7.8879	7.2698	8.0775	7.1567	7.8227	6.1817	7.5078	8.5072	7.7785	7.3131	7.5791	6.7358	7.5665	7.8158
IFT88	9.4272	9.1140	6.5898	8.7509	10.3305	9.7749	8.5349	8.1509	8.0527	8.9800	9.1187	8.3043	8.8512	10.1708	7.0504	9.0086	8.8075	8.8235	8.9781	9.0019	7.7957	8.8138	9.2114	9.1417	9.6049	9.4246	9.1379	9.2260	9.0514	8.8920	8.9617	9.2548	9.3941	7.3804	8.9477	9.5467	9.3463	9.1337	9.5265	8.0909	9.5687	8.6051	5.8437	9.3998	8.9368	9.4334	9.1546	9.1142	9.4999
IL10RA	9.6928	8.9550	9.1376	7.6813	8.7195	7.1877	10.9353	8.2087	11.0792	7.7408	7.5866	7.4546	9.9382	8.8213	8.4657	10.0214	9.3073	9.6290	9.5342	9.6027	8.9807	7.4835	8.5254	6.2776	7.4218	10.8299	8.8342	10.5731	7.6386	7.9149	9.8281	5.7062	7.8517	8.2643	7.0140	6.0218	7.5462	9.6192	8.2128	11.1942	9.1529	10.3363	11.0698	9.4405	7.6287	8.0509	8.8281	8.1421	8.4275
POU5F1B	6.1657	7.4854	4.9984	5.0093	6.2115	7.5520	5.8626	6.1736	4.4588	5.8920	5.2656	5.8377	6.6137	8.3752	3.5108	5.0185	7.5139	6.2707	8.0058	5.0396	4.5435	6.9223	3.9586	4.5990	4.9283	6.0453	5.5232	5.8521	8.6483	4.6599	7.1809	4.6523	3.9827	6.8167	7.1016	5.6534	3.7120	6.7584	4.1233	4.0731	5.611	5.9343	2.1422	6.6527	4.4844	7.8304	5.0082	3.9353	4.6027
SP1	11.9125	12.2657	10.1348	11.2556	12.0856	12.1583	11.6347	11.4119	10.8911	11.4618	11.8173	10.9139	11.9748	11.9900	11.4358	11.5862	10.9741	12.0009	12.279	11.2603	11.5703	12.5475	11.0111	11.6506	11.1223	11.8003	11.7056	11.8880	12.1969	11.7105	11.9300	11.3604	11.2626	10.9058	12.3867	11.8604	11.2001	12.0137	10.9601	12.2369	12.2428	12.327	10.6633	12.1039	12.7258	12.2852	12.3056	10.7884	11.6582
SLC27A4	9.8162	8.9907	10.9843	10.8671	9.1165	9.4367	9.5716	9.2355	10.4521	10.0862	9.7614	9.4428	9.5126	9.0678	8.9267	10.2829	10.3358	10.0045	10.5797	9.1153	10.5488	9.5788	10.0959	9.7630	10.2289	9.1852	10.0888	9.1438	9.6587	9.9779	9.7135	10.0758	10.2174	10.9488	9.2146	9.3486	10.2547	9.8053	10.8732	9.8255	9.2019	9.7409	11.3797	9.8390	9.5529	9.1649	9.3810	10.5624	10.3874
SP2	8.7134	9.2704	7.0394	9.9159	9.2664	8.7801	8.9664	8.7554	9.1109	9.3449	9.1052	8.5815	8.3987	8.1563	9.0493	9.1906	7.9640	9.0577	8.2773	9.1512	9.7980	9.5088	9.1011	9.5042	8.7699	8.7271	9.0156	9.0945	8.9490	9.2023	9.1302	10.0534	9.3935	9.0808	9.4074	9.2991	9.3436	9.0499	8.9438	9.4898	9.0458	9.2556	9.6158	9.1471	9.5609	9.3152	8.8709	8.2477	9.3410
OLA1	10.3017	9.9982	9.9255	10.3629	9.6133	9.4717	9.9289	11.4672	9.9644	10.3256	10.5279	10.9873	10.8481	10.6489	11.1102	10.8211	10.2601	9.5885	9.1089	10.6018	10.3402	9.8215	10.1323	10.2973	10.3829	10.3411	10.5047	10.6701	8.5664	10.4399	9.6482	9.9792	10.2392	9.4476	10.0827	10.9465	10.2815	10.2462	10.4119	10.1157	9.6319	9.6737	9.9958	9.8130	9.5965	9.8232	10.1112	10.7627	10.4015
PNOC	1.4651	2.7808	0.6845	1.5317	1.3443	0.7737	2.3566	4.2227	3.3637	0.0000	0.0000	1.2317	2.3903	3.8101	2.4382	2.4544	0.0000	1.0314	0.7431	4.214	0.4840	0.0000	1.9670	0.4085	1.4109	0.0000	0.0000	2.0980	0.0000	0.0000	0.4300	1.6237	2.1125	1.0766	0.8553	0.0000	0.3900	1.9728	2.1448	1.2641	0.9221	2.093	5.9137	3.7431	0.6373	0.0000	1.0663	0.0000	0.0000
CNTF	4.5996	5.3128	0.0000	2.3938	3.8158	3.5417	4.6252	2.5464	2.7483	3.6338	1.5548	2.0519	3.1952	4.0114	4.2655	1.6025	3.8538	4.0124	2.8205	4.0045	4.1657	8.5698	3.9586	4.1713	4.6941	3.2454	3.8210	3.3630	3.2661	3.1954	5.8908	3.4583	3.7655	3.6393	4.4531	3.8569	3.7788	3.1377	2.3524	4.1849	4.649	5.405	2.5850	3.0762	3.5302	3.3222	3.7636	2.6695	3.5280
MCM10	2.9433	5.9900	4.3526	1.2741	2.5854	3.6271	2.2036	7.5569	3.6368	1.8615	2.0807	4.1764	3.7444	5.3248	6.9108	2.9102	3.8538	3.9649	4.1018	4.7822	5.3804	5.1539	3.5203	2.9155	5.1125	2.5143	4.9166	4.2008	3.9224	4.3753	3.7915	2.584	1.6395	3.0693	3.8832	8.0644	1.8003	3.9202	2.8400	2.724	3.6071	2.2662	2.5850	3.6321	6.4491	2.7805	3.7043	3.5514	3.8247
PDIA5	8.5975	8.8544	8.5831	7.7431	7.6681	8.6887	8.8129	9.8820	8.9430	8.5045	8.9137	8.3879	9.2167	7.9257	10.686	8.4347	7.9606	7.6467	6.7566	11.0345	6.6358	7.2060	8.7330	7.9141	8.2586	8.2302	7.9475	8.8228	7.5129	8.6695	8.7241	8.194	8.4515	7.3216	8.1112	7.4655	8.7344	7.9553	9.2930	8.035	8.5266	8.0995	9.1078	7.6130	8.0789	8.0316	7.9747	8.7718	8.2640
SP4	6.8774	6.4988	0.0000	7.4551	6.5445	7.6002	6.3094	6.3447	6.1655	6.6214	5.3365	5.7195	7.176	6.0804	7.3135	6.4353	5.5968	6.0724	7.0412	7.1296	6.2082	5.9725	6.6087	6.0399	6.3333	6.5450	4.9353	6.6639	5.0981	5.7239	5.2797	8.2757	8.2414	8.3387	7.1802	6.4162	7.8361	6.5110	5.3710	6.7784	8.0077	7.2092	4.3923	5.4953	6.8542	7.3456	6.4228	5.6737	6.3993
TMEM38B	6.4301	7.3778	5.6490	8.8399	8.7482	6.4409	7.9072	7.7486	7.3322	9.1568	7.3095	9.2141	8.7575	5.3248	8.2047	8.8521	7.5875	7.0274	5.3247	10.1513	8.8144	7.3659	8.7487	8.5023	9.7222	8.4829	8.8552	7.6115	7.6475	8.8281	7.1210	10.2452	10.0387	9.6303	6.5177	7.9227	9.4089	8.2699	8.5497	8.0007	7.6575	7.2639	7.5666	7.4590	8.5468	6.3440	9.0394	8.5997	10.3888
THUMPD3	10.0518	9.7381	8.6909	9.6910	9.6147	10.2310	9.7855	10.1432	9.1960	9.5922	10.1031	9.6271	9.7394	9.5677	10.0476	9.6250	9.4862	9.5668	9.8124	9.4828	10.5792	9.5553	10.1963	10.1070	9.9606	10.1334	9.7927	9.7969	8.6238	10.3797	9.7833	9.6095	9.7566	10.4431	9.7749	9.4482	9.5374	9.7459	9.9016	9.361	10.358	9.9291	8.1160	9.2281	9.8559	9.6632	9.7815	10.3338	9.5963
IGFBPL1	0.0000	2.7325	1.1469	0.5586	0.0000	0.0000	0.0000	0.0000	1.2808	0.5251	0.0000	0.5356	0.4075	0.0000	0.3334	1.6025	1.4623	0.6060	0.0	3.0297	1.1347	0.0000	0.0000	0.0000	0.0000	0.0000	1.3665	0.0000	0.0000	1.6124	1.2563	0.0	2.3871	0.0000	0.0000	0.8244	1.9235	0.5730	0.7523	0.6422	0.0	0.3473	2.1926	0.0000	0.3535	0.8341	0.0000	1.4789	4.8843
SP5	2.2851	3.4807	1.4965	2.6325	0.4697	1.9407	0.5995	0.0000	1.9485	2.0261	2.6248	0.0000	5.8363	2.2724	1.0285	0.0000	0.6646	1.8520	0.0	2.305	0.8457	1.4048	0.6617	5.6558	1.6200	2.9257	2.0556	3.9787	1.5096	0.4972	0.4300	5.4139	5.0591	1.3096	0.0000	4.7453	3.9333	1.7815	1.2442	0.8805	0.0	3.0616	2.7472	0.9936	2.2893	1.9029	1.4011	0.9212	0.5251
ATG4C	7.4423	7.1808	6.6169	7.7142	7.1942	6.6491	7.4566	6.6063	7.3193	7.4997	6.7580	7.1421	7.0783	6.4143	7.2849	7.4098	6.9731	6.6539	5.7061	7.6913	7.3150	6.3236	6.8715	7.3971	5.9341	7.6800	7.4153	7.3896	5.8493	7.6332	7.0471	7.6765	7.8945	6.9597	6.9820	6.6991	7.9012	7.3775	7.1773	7.8048	7.717	7.1607	6.1785	6.7556	6.9318	6.9438	7.4909	7.4009	7.5274
ATG4B	10.7014	10.6709	10.5397	10.0076	10.3950	10.5534	10.0841	10.3863	10.3499	10.3732	11.0285	10.8696	11.2674	11.0445	9.4211	9.0513	10.6292	10.4951	11.3752	9.6562	9.3127	10.2772	9.9268	9.9257	10.4491	10.8906	9.8394	10.3548	11.2296	9.4259	10.4515	9.9072	9.4204	9.3537	9.7130	10.8147	9.6675	10.3108	9.7956	9.6773	9.9601	10.0669	10.1241	10.6356	9.2283	10.1552	9.9649	9.4601	9.7724
ATG4A	8.3996	8.5253	7.6050	8.6338	7.9940	7.6055	8.2080	8.1483	7.8530	8.4512	8.1690	8.1598	8.5445	7.7103	8.2224	8.1830	8.0932	7.8432	7.3873	8.4214	7.6771	7.4155	8.4920	7.6342	8.9440	7.9009	8.2558	8.2347	7.1808	8.5044	7.8703	8.2873	8.6491	9.7005	7.5968	7.7807	8.8417	8.0566	8.6266	8.1434	8.0977	8.1542	8.3456	7.9327	8.1097	7.5908	8.4869	8.9544	8.2158
THUMPD2	7.4539	8.1254	7.7786	7.2686	7.4881	7.2086	7.1722	7.5608	6.8324	7.3945	7.6010	8.3467	7.6724	8.1289	6.6743	7.5002	7.2914	7.2165	7.5672	7.4014	6.7736	7.2536	6.6130	6.1437	6.7327	7.6633	7.0316	7.2658	7.7501	6.3515	7.3190	6.7492	6.8371	6.2903	7.4342	7.4110	6.6350	7.5451	6.0449	6.5514	7.1446	6.6172	5.3576	7.2162	6.9416	7.2110	7.4644	6.6338	7.3640
LOC441208	5.2064	4.6007	4.0692	5.7663	6.2485	6.3559	6.2324	7.3403	5.1128	4.9877	4.6751	6.7304	7.0678	5.6451	7.7357	5.0698	4.5014	5.7752	6.0075	5.9852	5.8873	5.8335	6.2711	5.5388	6.7327	6.7164	4.1988	6.3350	4.4141	5.8321	5.7582	6.3387	5.823	6.7278	6.5554	5.8589	5.4333	5.4563	5.5290	6.3824	5.8082	5.2893	4.6189	5.1169	6.9252	5.8999	5.4665	4.5448	4.7729
ATG4D	9.2159	8.4245	10.4218	9.9671	9.2353	9.1729	9.1750	9.0011	9.4114	9.8867	10.2040	9.6127	9.3291	9.7843	8.4947	9.7406	9.9996	10.6408	11.0573	9.2978	9.7057	9.5906	9.3997	9.6922	9.8154	8.8664	9.8664	9.2400	9.5671	9.3008	9.5516	9.182	8.8747	10.2131	9.6184	9.9235	9.2756	9.8188	9.0689	9.1845	8.2223	9.4781	9.8660	10.3975	8.7171	9.2095	9.7150	9.2007	9.7593
PHOX2A	0.4353	0.2937	0.0000	0.5586	0.4697	0.7737	0.5995	0.0000	0.0000	0.0000	0.0000	0.0000	0.0	0.8207	0.0	0.0000	0.0000	0.6060	3.0723	0.0	0.0000	0.0000	0.0000	0.4085	0.0000	0.0000	0.0000	0.4094	0.0000	0.0000	0.0000	0.0	0.381	0.0000	0.0000	0.0000	0.6966	0.0000	0.0000	0.0	0.5335	0.0	0.7776	0.0000	0.0	0.0000	0.0000	0.0000	0.0000
PHOX2B	0.0000	0.0000	0.0000	0.0000	0.0000	0.7737	0.0000	0.0000	0.0000	0.0000	0.0000	0.0000	0.0	0.0000	0.0	0.0000	0.0000	0.0000	2.3342	0.0	0.0000	1.4048	0.0000	0.0000	0.0000	0.0000	0.0000	0.0000	0.0000	0.0000	0.0000	0.0	0.0	0.0000	0.0000	0.0000	0.0000	0.0000	0.0000	0.0	0.5335	0.0	0.0000	0.0000	0.0	0.0000	0.0000	0.0000	0.0000
SNORD114-31	0.0000	0.0000	0.0000	0.0000	0.0000	0.0000	0.0000	0.0000	0.0000	0.0000	0.0000	0.0000	0.0	0.0000	0.0	0.0000	0.0000	0.0000	0.0	0.0	0.0000	0.0000	0.0000	0.0000	0.0000	0.0000	0.0000	0.0000	0.0000	0.0000	0.0000	0.0	0.0	0.0000	0.0000	0.0000	0.0000	0.0000	0.0000	0.0	0.0	0.0	0.0000	0.0000	0.0	0.0000	0.0000	0.0000	0.0000
SNORD114-30	0.0000	0.0000	0.0000	0.0000	0.0000	0.0000	0.0000	0.0000	0.0000	0.0000	0.0000	0.0000	0.0	0.0000	0.0	0.0000	0.0000	0.0000	0.0	0.0	0.0000	0.0000	0.0000	0.0000	0.0000	0.0000	0.0000	0.0000	0.0000	0.0000	0.0000	0.0	0.0	0.0000	0.0000	0.0000	0.0000	0.0000	0.0000	0.0	0.0	0.0	0.0000	0.0000	0.0	0.0000	0.0000	0.0000	0.0000
LRGUK	4.1336	4.6917	1.4965	3.7326	5.6288	4.4318	4.7140	3.8710	3.1480	3.5280	4.5613	3.2541	4.9855	5.9070	3.7802	2.9863	3.6671	4.4855	5.3488	1.9511	1.7619	5.4269	3.8169	4.5189	4.3571	5.8469	4.0691	3.6794	6.5916	3.5484	4.7196	3.0139	3.1469	0.7986	4.5392	3.9676	2.9103	5.8223	2.9717	3.6432	5.3353	3.7571	0.0000	4.6025	4.8185	4.9051	4.2519	2.1936	4.8408
MPHOSPH8	9.2483	9.0637	6.6780	10.0869	9.7159	9.9278	9.0417	8.6596	7.7845	9.6782	8.5509	9.1998	9.7471	9.6121	8.7038	9.1631	8.9577	8.8351	9.3106	9.7813	9.5914	9.1824	9.5433	8.8011	9.5071	9.6342	9.1768	9.5452	8.6170	8.9769	9.0512	9.8485	9.6292	10.6910	9.9212	9.8596	9.8562	8.8418	8.8634	9.0407	9.7385	9.7555	6.7757	9.3227	9.3712	9.5259	9.3963	9.0955	9.6665
UPK2	1.2683	0.9286	2.9409	0.0000	1.3443	2.1854	1.6139	2.7123	0.7781	0.0000	0.7190	4.0253	1.2051	0.8207	2.4382	2.0904	1.9729	1.0314	1.8856	1.0531	1.7619	1.7956	1.6025	0.9868	0.8714	1.5287	2.0556	2.0980	3.1707	0.4972	1.2563	0.0	0.0	0.0000	0.0000	1.1085	0.3900	0.5730	0.0000	0.3565	0.0	0.8612	1.6521	1.5765	2.5847	0.4765	1.0663	0.0000	0.9092
CFH	10.1031	8.1826	8.0604	6.2603	9.8886	11.9254	12.4930	8.6560	12.2777	8.0297	8.4925	9.6131	9.1168	12.3590	9.6404	11.1927	6.9596	10.8734	8.8513	9.1421	7.7241	8.6250	7.2942	9.0288	5.5171	12.4755	7.4119	11.7357	8.2738	7.5116	11.8371	8.6567	10.6515	11.8748	12.5812	8.0953	10.3836	10.8197	8.5069	12.2972	9.13	10.3018	9.0370	7.7850	8.0774	12.5677	9.7833	4.7975	5.4456
CFI	12.6551	14.4169	11.0773	11.8711	12.7827	12.8762	12.7612	11.2769	12.4842	12.1717	12.2967	11.5778	12.5197	13.0714	12.2096	12.8530	11.6790	11.9983	12.044	11.491	11.3173	10.9123	11.8859	11.8560	12.3073	13.2067	11.1732	11.7953	12.1121	11.9051	12.8346	10.6488	11.4915	8.7501	12.6220	12.9307	12.5438	11.7520	12.4022	12.1182	12.5661	11.685	12.0003	11.5257	10.9904	12.5065	11.9754	12.7529	11.8287
PNP	10.9371	10.0169	11.6689	12.2514	11.8005	10.4649	10.8914	10.1592	10.7911	11.8681	11.8015	11.0258	10.7675	10.7273	11.4554	11.4018	12.0263	11.2345	9.306	10.3362	11.7903	10.2763	11.8529	10.6191	10.6093	10.3520	12.3114	9.4883	10.7981	11.6020	11.5370	12.2043	12.169	9.3739	11.0241	11.4507	12.5406	10.8029	11.8665	10.7372	11.6232	11.348	10.4021	11.7561	11.8516	11.0456	11.4142	11.8661	11.9707
ANKFY1	11.2189	11.0937	8.7592	10.7448	11.3463	11.6631	11.0456	10.6837	10.8278	10.9872	10.9473	10.8539	10.6789	10.3330	11.1332	10.4952	10.7115	11.0896	11.0703	11.3062	11.6127	10.8396	11.8543	11.5675	10.9209	11.0809	10.8123	11.0120	10.8880	11.2250	10.9710	11.0204	11.0669	10.2442	11.3226	11.5843	10.9841	10.8855	11.1628	10.9941	11.7534	11.2122	10.6576	10.8253	11.867	11.4862	10.8804	10.7972	10.8130
C1orf14	0.0000	0.0000	0.0000	0.0000	0.0000	0.0000	1.0218	0.0000	0.7781	0.0000	0.0000	0.0000	0.0	0.8207	0.0	0.0000	0.0000	0.0000	2.1272	0.0	0.0000	0.0000	0.0000	0.0000	0.0000	0.5571	0.0000	0.0000	0.0000	0.0000	0.0000	0.0	0.0	0.0000	1.3886	0.0000	0.0000	0.0000	0.0000	0.0	0.5335	0.3473	0.0000	0.0000	0.0	0.0000	0.0000	0.0000	0.0000
CFB	12.6215	12.9636	12.6550	11.4561	12.6164	12.4751	13.0728	13.3541	13.0675	7.1711	12.5791	12.8244	11.6007	13.1514	11.2483	12.6800	12.2453	12.6310	11.1766	12.2655	8.8388	12.3790	11.9190	11.8292	11.1850	13.3057	12.7779	11.7611	11.5304	10.8978	13.4005	9.2898	9.8123	7.7310	12.8309	9.7142	10.3624	12.5483	12.1557	13.1388	11.488	12.1374	12.3743	12.5396	10.5193	12.2634	13.5497	12.4048	11.6850
OR5P3	0.0000	0.0000	0.0000	0.0000	0.0000	0.0000	0.0000	0.0000	0.0000	0.0000	0.0000	0.0000	0.0	0.0000	0.0	0.0000	0.0000	0.0000	0.0	0.0	0.0000	0.0000	0.0000	0.0000	0.0000	0.0000	0.0000	0.0000	0.0000	0.0000	0.0000	0.0	0.0	0.0000	0.0000	0.0000	0.0000	0.0000	0.0000	0.0	0.0	0.0	0.0000	0.0000	0.0	0.0000	0.0000	0.0000	0.0000
OR5P2	0.0000	0.0000	0.0000	0.0000	0.0000	0.0000	0.0000	0.0000	0.0000	0.0000	0.0000	0.0000	0.0	0.0000	0.0	0.0000	0.0000	0.0000	0.0	0.0	0.0000	0.0000	0.0000	0.0000	0.0000	0.0000	0.0000	0.0000	0.0000	0.0000	0.0000	0.0	0.0	0.0000	0.0000	0.0000	0.0000	0.0000	0.0000	0.0	0.0	0.0	0.0000	0.0000	0.0	0.0000	0.0000	0.0000	0.0000
MLLT4	10.9574	11.6510	9.1970	11.0660	11.6483	12.1222	10.7432	10.7730	10.5782	12.1423	10.6244	10.6201	10.8497	11.9150	11.3672	11.1039	10.4876	11.4810	12.4168	11.5656	9.4398	11.8333	10.9153	10.8675	10.6945	10.7072	11.1158	10.7651	11.6018	11.1680	10.8037	11.6668	11.5481	11.4559	11.8779	10.7886	11.4322	11.2985	10.3715	11.4716	11.7074	11.1762	10.4821	10.9727	11.4099	12.1235	11.4787	10.3944	11.1748
SNORD115-6	0.0000	0.0000	0.0000	0.0000	0.0000	0.0000	0.0000	0.0000	0.0000	0.0000	0.0000	0.0000	0.0	0.0000	0.0	0.0000	0.0000	0.0000	0.0	0.0	0.0000	0.0000	0.0000	0.0000	0.0000	0.0000	0.0000	0.0000	0.0000	0.0000	0.0000	0.0	0.0	0.0000	0.0000	0.0000	0.0000	0.0000	0.0000	0.0	0.0	0.0	0.0000	0.0000	0.0	0.0000	0.0000	0.0000	0.0000
CREBBP	10.9832	12.1238	9.6140	10.6495	11.4445	11.1390	10.8018	10.9276	10.6860	11.1621	10.3537	11.1012	10.8422	10.7181	11.7337	10.6608	10.1350	10.8961	10.8941	10.8989	11.7119	11.6454	11.1088	10.7380	10.6763	10.9943	10.9161	10.8019	11.6735	11.0764	10.8336	11.4939	11.0165	11.5394	10.9318	11.5114	10.9580	10.4985	10.3878	11.2874	11.502	11.3549	10.4705	10.6043	11.6709	11.4588	10.3923	10.5969	10.8656
PNN	10.8256	10.6373	8.9377	10.6685	11.0279	12.2348	10.5618	10.7558	9.2979	10.7083	10.3066	10.8806	10.8265	11.9824	10.8153	10.3905	10.1794	10.5639	12.3611	9.9858	10.2397	11.4991	9.7751	10.2162	9.8974	11.1141	9.9684	10.4992	11.2450	10.1105	10.7003	10.4181	9.8365	11.1866	11.4565	11.6965	9.8377	10.8033	9.4677	9.8507	11.5863	10.831	8.3707	10.6225	10.4665	10.9933	10.7337	10.2431	10.4910
PHYHIPL	10.7063	9.3069	8.4740	3.9727	11.2844	9.9368	10.0111	3.1999	10.0418	11.6487	10.7230	8.1274	10.9604	9.7787	8.2845	11.9009	11.0124	11.1013	10.1781	8.8661	9.8732	9.6442	10.8259	12.3862	11.6242	9.4390	11.0145	9.9433	7.1178	11.2053	10.7748	9.9579	9.9104	4.3888	11.6066	11.2817	9.7048	9.9055	11.0217	10.4019	10.9108	11.794	7.5168	10.8653	9.9813	12.0110	10.9547	10.7190	10.8590
ATP6V0E1	11.7580	11.8859	13.5694	12.7948	11.4170	10.8631	12.0969	11.2854	12.8156	11.7128	12.0009	12.3201	12.0534	11.5790	11.0172	12.0227	12.3519	11.5383	10.7947	12.4226	11.8449	10.5701	11.4408	11.5570	12.0778	11.5660	12.0925	11.9340	11.2840	11.9068	11.7563	11.773	12.1657	12.6911	11.4167	11.6771	12.3477	11.8421	12.0805	12.1766	10.9183	11.5574	13.3612	11.9158	12.2119	11.1429	11.6874	11.9958	11.6838
ATP6V0E2	10.2420	9.0950	12.2729	11.1406	10.4828	10.6189	10.6523	10.6110	11.6682	10.4305	10.9478	11.3102	11.1243	9.7987	9.9439	11.3614	12.5865	12.8397	12.8508	9.5415	11.8346	11.1933	10.9637	10.5375	10.9129	10.7412	11.3210	9.9074	11.4189	11.1775	10.1892	10.8196	12.2285	10.5178	9.5983	11.2754	11.5619	10.9366	11.9108	11.2869	9.4277	11.621	11.0006	11.1817	11.3263	10.3844	9.9125	10.5691	9.8554
RNF128	10.1512	12.0267	9.6613	10.3977	9.7401	9.2117	10.9410	10.9141	10.3025	11.1638	9.6288	11.0248	10.363	9.5706	11.5458	10.8224	9.4625	9.3264	6.6249	10.4148	12.5660	9.6352	10.3470	10.6055	10.9775	10.6617	11.5291	10.3577	10.4146	11.8382	10.2667	8.6493	9.7647	2.3410	9.8759	11.3838	10.5786	9.1486	11.1283	10.5252	10.2445	9.3698	11.0505	9.5447	11.8681	9.2415	10.3095	10.9412	11.5077
CFP	7.5973	4.8805	5.4630	4.2810	4.3390	4.3336	7.8211	5.1010	7.1481	3.4720	3.8645	4.2464	5.4621	7.1652	5.3949	6.6259	6.8320	4.7321	3.9212	5.5939	6.3975	4.7301	6.2927	2.0951	3.3977	7.4309	5.6979	6.7144	4.4552	3.2693	6.8353	3.4026	4.4696	6.0296	1.5959	3.9676	4.6735	7.0829	4.7554	7.4817	5.0144	8.0764	9.6610	6.8075	2.1152	3.0766	6.2572	5.3960	3.9933
AAAS	9.8066	9.7556	10.3587	9.5723	10.3876	10.2488	10.0240	9.9125	9.9383	9.7746	10.2557	10.1537	9.9492	10.1823	9.0142	9.6257	10.0428	10.3503	10.581	9.1711	9.2057	10.3851	9.1132	10.3600	9.7682	10.0312	10.1361	9.9459	10.0109	9.8892	10.3481	9.4725	9.198	9.7466	9.5598	9.7726	9.2584	10.1236	9.8850	9.9015	9.4445	10.0584	9.7546	10.1924	10.3543	9.6527	9.8387	9.3964	9.7223
HAMP	6.2681	5.9002	9.4090	0.5586	6.1346	4.4318	7.4438	5.3535	8.1932	5.2093	5.7014	1.2317	6.6376	7.8220	5.6774	6.3001	7.5016	6.1165	7.4161	3.9045	5.4995	2.3560	5.1429	2.0951	3.3398	6.6367	3.9266	6.9393	4.4552	2.7573	6.9410	0.5021	0.9311	1.6862	5.6308	2.8412	0.6966	5.3739	2.5339	7.3366	4.7035	5.6824	6.8580	6.4550	4.3136	5.0822	4.2519	3.1768	4.3130
ZNF394	8.8430	8.1848	9.0261	8.6252	9.1383	8.2515	8.8245	8.3062	8.8477	8.6071	8.8765	8.5576	9.2764	9.1144	8.183	8.9045	9.3737	8.8564	8.7398	8.5959	8.1375	8.9232	8.2067	8.0592	8.7671	8.8720	8.4796	8.4731	8.3869	8.3834	8.8672	8.585	8.0912	9.1528	8.9465	8.7963	8.1278	9.3246	7.6696	8.8662	8.4232	8.5889	8.4316	8.8499	8.6066	8.6684	8.7570	8.1648	8.2349
SIDT1	5.9193	4.2701	3.5764	7.3752	4.2831	3.9913	6.3094	5.2424	5.9488	3.3531	3.7305	4.0253	5.4297	3.7291	4.4632	6.1592	4.3019	5.4869	4.5794	5.3747	3.4547	4.4868	3.9854	4.5595	3.5587	6.0859	3.5429	6.2254	3.0685	4.2560	6.1596	6.9713	6.9507	3.9115	3.5757	2.8412	5.3698	5.8950	3.9424	6.3628	4.1338	7.4188	6.7851	4.7691	3.1336	4.1562	6.4319	2.6695	3.2898
SERPINA10	0.7693	3.2604	1.4965	0.0000	1.1072	0.0000	0.0000	0.0000	0.7781	1.4625	0.0000	0.9252	1.9772	0.0000	0.3334	4.8833	0.0000	2.5104	1.5952	0.4418	0.0000	0.0000	0.6617	0.9868	0.0000	0.5571	0.4799	0.0000	0.6922	0.8663	0.4300	0.0	1.3283	0.4539	0.4902	0.0000	2.9103	0.5730	0.0000	0.3565	1.2279	0.627	1.2801	0.9936	1.2562	2.0465	0.6295	0.9212	1.4625
SIDT2	9.4147	9.1625	9.6113	9.9895	9.5809	8.9424	9.5060	9.6841	10.2915	9.0001	8.8911	9.7011	9.2139	9.4821	10.3202	9.3686	9.4853	9.7812	10.0236	9.8067	9.5850	9.7649	9.8764	9.1991	9.4041	9.3014	9.2945	9.6103	9.6578	8.8991	9.2582	9.8997	9.899	10.4069	9.1723	8.5510	10.0864	9.0921	9.4844	10.0467	9.496	9.5823	11.1378	9.3556	9.3469	8.8183	8.8659	8.9492	9.6001
SNORD115-7	0.0000	0.0000	0.0000	0.0000	0.0000	0.0000	0.0000	0.0000	0.0000	0.0000	0.0000	0.0000	0.0	0.0000	0.0	0.0000	0.0000	0.0000	0.0	0.0	0.0000	0.0000	0.0000	0.0000	0.0000	0.0000	0.0000	0.0000	0.0000	0.0000	0.0000	0.0	0.0	0.0000	0.0000	0.0000	0.0000	0.0000	0.0000	0.0	0.0	0.0	0.0000	0.0000	0.0	0.0000	0.0000	0.0000	0.0000
TAF8	8.9413	9.6513	11.7374	9.5194	8.7624	8.6018	8.7727	8.6793	8.5722	8.9133	8.6306	9.1843	8.5978	9.0175	8.3793	9.0667	8.4765	8.4777	8.6263	8.8183	9.2116	8.5221	8.7340	9.1442	9.0046	8.4886	8.9550	9.0901	9.4189	8.5463	8.8618	9.2617	8.7818	8.7314	8.8308	11.1935	8.9453	8.9382	8.4767	8.8532	8.9222	9.0058	8.7729	8.6221	9.0762	9.0964	8.8264	8.7510	9.5094
PISRT1	0.0000	0.0000	0.0000	0.0000	0.0000	0.0000	0.0000	0.0000	0.0000	0.0000	0.0000	0.0000	0.0	0.0000	0.0	0.0000	0.0000	0.0000	2.5151	0.0	0.0000	0.0000	0.0000	0.0000	0.0000	0.0000	0.0000	0.0000	0.0000	0.0000	0.0000	0.0	0.0	0.0000	0.0000	0.0000	0.0000	0.0000	0.0000	0.0	0.0	0.0	0.0000	0.0000	0.0	0.0000	0.0000	0.0000	0.0000
SIX4	4.9347	5.2408	2.3924	5.7537	4.2831	4.9453	5.7839	7.0307	4.7017	3.7793	4.6751	6.6358	5.1798	6.7688	8.6403	4.1121	3.5990	5.9680	5.0592	1.9511	5.0909	4.7742	5.6571	6.0109	4.2032	5.3925	1.5720	5.6406	2.4088	5.4663	4.5799	7.5412	6.9005	9.7996	5.6657	4.5924	6.3077	4.6930	2.6950	3.3967	4.2739	4.2452	3.1468	4.3454	4.1198	4.2482	5.7271	3.3128	2.1737
LOC283070	7.5465	7.3601	7.1909	5.6489	8.7010	6.2657	7.2717	5.6430	8.1791	6.6843	6.9130	5.6437	8.3945	9.6985	5.8628	7.2335	8.5345	8.5437	8.5608	7.4671	6.0781	10.0849	5.6654	6.6508	5.1801	7.6932	6.5687	8.4638	6.1907	5.7012	8.5705	6.0968	6.8858	8.6260	9.3761	7.1659	6.4476	8.3147	5.1384	8.914	6.4488	7.7785	7.4769	7.4590	5.3767	7.4782	8.5174	4.5448	5.9749
SIX6	0.0000	0.0000	0.0000	0.0000	0.0000	0.0000	0.0000	0.0000	0.0000	0.0000	0.0000	0.0000	0.0	0.0000	0.0	0.0000	0.0000	0.0000	0.0	0.0	0.0000	0.0000	0.0000	0.0000	0.0000	0.5571	0.4799	0.4094	0.0000	0.0000	0.0000	0.0	0.0	9.2143	0.0000	0.0000	0.0000	0.0000	0.0000	0.0	0.0	0.0	0.0000	0.0000	0.0	0.0000	0.0000	0.0000	0.0000
PM20D1	4.4680	4.8470	3.1527	2.7385	5.0749	3.5417	4.0405	1.5943	4.3935	5.5972	3.3282	2.8665	4.6895	0.8207	1.2016	1.9453	2.3494	3.8651	2.1272	0.0	0.0000	0.0000	6.5063	1.8552	6.5909	2.7346	0.0000	3.3487	0.0000	7.0384	2.9255	0.5021	7.2024	0.0000	1.1465	2.9168	4.6199	0.0000	0.7523	5.3409	0.9221	3.4687	2.7472	3.4478	0.0	1.3593	5.5018	4.9720	0.9092
MR1	8.0602	9.1677	7.9119	8.3667	8.3287	7.8994	8.4525	8.7299	8.1932	7.7408	7.5962	7.9371	7.8564	7.6565	9.5194	8.0022	7.6851	7.5005	5.0592	8.7987	8.8002	7.0887	8.7623	6.9356	6.9850	8.5570	8.1313	7.6188	7.7624	8.7211	7.8068	6.9569	7.9091	9.7803	8.0220	8.4864	7.5366	7.4151	8.1236	8.7204	8.346	8.2425	9.3701	7.6562	9.162	8.1575	7.8086	8.4270	7.9319
MGC4473	0.0000	0.0000	0.0000	2.1076	0.0000	0.0000	0.0000	0.5897	0.0000	0.9092	0.0000	1.4844	0.0	0.0000	0.3334	0.0000	0.0000	0.0000	0.0	0.0	0.0000	0.0000	0.0000	0.4085	0.0000	0.0000	0.4799	0.7279	0.0000	0.4972	0.0000	0.5021	1.1433	0.0000	0.0000	0.8244	1.9235	0.0000	0.0000	0.0	0.0	0.0	0.7776	0.0000	0.0	0.0000	0.0000	0.0000	0.0000
SIX3	0.4353	0.7463	2.2151	0.5586	1.3443	1.9407	2.2036	0.0000	0.7781	4.7258	0.0000	0.0000	0.4075	9.5082	0.0	1.3947	0.0000	3.8651	3.2867	0.4418	0.4840	0.0000	0.3685	3.4783	0.5006	2.8333	0.0000	1.4009	0.0000	0.0000	0.0000	0.5021	0.9311	0.0000	9.4219	0.0000	0.3900	2.7763	0.0000	0.3565	0.0	0.3473	0.7776	1.5765	0.0	0.8341	4.7686	0.0000	0.0000
SNORD115-4	0.0000	0.0000	0.0000	0.0000	0.0000	0.0000	0.0000	0.0000	0.0000	0.0000	0.0000	0.0000	0.0	0.0000	0.0	0.0000	0.0000	0.0000	0.0	0.0	0.0000	0.0000	0.0000	0.0000	0.0000	0.0000	0.0000	0.0000	0.0000	0.0000	0.0000	0.0	0.0	0.0000	0.0000	0.0000	0.0000	0.0000	0.0000	0.0	0.0	0.0	0.0000	0.0000	0.0	0.0000	0.0000	0.0000	0.0000
WASH3P	9.8931	9.4512	10.1905	8.9364	9.6607	9.8959	9.2093	8.4876	9.3109	9.1129	10.1579	8.8140	9.0085	10.2709	7.0784	9.2622	9.8200	9.7220	11.4922	8.2246	7.7880	10.3709	7.5685	9.1983	9.1145	9.9120	9.0568	9.0280	9.6174	8.3198	10.2149	9.0671	8.3549	9.7177	8.9094	9.0711	8.3124	9.2766	8.5575	8.317	9.0024	9.024	8.5655	9.0344	8.7231	9.6435	8.6332	7.7927	9.6125
CNPY4	8.4484	8.3457	7.7340	8.4951	8.3026	8.2414	8.0737	8.2991	8.9492	8.2073	9.0483	7.5367	9.6002	8.0766	8.7902	7.9075	8.3682	8.2979	8.9371	7.2466	6.5090	8.6607	6.7597	8.0125	8.2488	7.8806	8.2142	8.3780	8.2909	7.9751	8.2016	8.1418	7.8037	5.8190	8.4585	8.4598	7.8341	8.6040	7.3074	8.0442	8.1823	7.7088	8.7893	8.8421	8.2307	8.5821	7.6209	7.2734	7.9879
CNPY3	10.8298	11.3915	13.5875	10.5601	10.7843	10.1666	11.2081	11.4111	11.8354	10.6649	10.9331	11.0351	10.7391	11.3431	10.5588	10.9677	11.7924	10.8348	11.3756	10.0594	10.5357	10.4063	9.9418	10.2063	10.7824	11.0759	10.5642	11.0801	10.7668	10.3238	11.1529	9.7403	9.6699	8.3567	10.5811	11.5858	9.3830	11.3894	10.1382	11.3468	9.6155	11.1976	12.0404	10.9784	10.1788	10.4405	10.7099	10.4471	10.2527
CNPY2	10.2662	10.8900	12.0343	10.2858	10.8077	9.7478	10.8163	10.6537	10.9100	10.0874	10.9901	10.8069	10.6307	10.6674	10.3424	10.6586	10.8760	10.7136	10.1475	10.1974	10.4462	10.2521	9.5930	10.7411	9.9642	10.9031	11.2219	10.5302	10.4726	10.5752	10.8054	10.004	9.8968	9.9983	9.6424	10.3247	10.1098	11.2658	10.7965	10.3485	9.5636	10.3179	10.7663	10.9749	11.4079	10.0553	10.6453	10.7312	10.2009
CNPY1	0.0000	3.0404	0.0000	0.0000	0.8233	0.0000	1.3480	0.0000	0.0000	0.5251	1.8416	0.0000	0.0	0.0000	0.3334	0.0000	0.0000	0.0000	1.8856	0.0	0.4840	0.0000	0.0000	0.0000	0.0000	0.9580	0.0000	0.0000	5.8797	0.0000	0.0000	0.0	0.381	0.0000	0.4902	3.8947	0.0000	0.0000	0.0000	0.0	0.0	0.0	0.0000	1.3143	1.4148	0.0000	0.0000	0.0000	0.0000
NODAL	1.4651	3.8630	0.6845	1.5317	2.1580	1.9407	2.2036	3.1823	1.2808	3.5819	0.0000	3.5032	1.5647	3.8101	2.2927	0.8597	1.7401	2.3718	3.8555	0.7796	1.7619	4.5891	2.2577	1.8552	1.1663	2.3901	1.5720	1.8579	2.9585	1.9563	2.7872	1.6237	0.9311	2.5375	2.9017	3.4621	1.8003	1.7815	0.0000	2.2155	2.3296	2.2662	1.6521	1.5765	1.0779	2.5101	1.4011	1.4789	2.9231
SYNJ1	8.4942	9.5597	6.8088	8.9364	8.5283	9.1571	8.5107	8.4876	7.9480	9.9137	6.7836	9.1561	8.7122	8.4016	8.9937	8.4330	7.2967	8.7572	8.7488	8.5552	7.9220	8.6038	8.6900	7.8582	8.2150	8.5516	8.3737	8.8269	8.1635	8.2077	8.3239	8.8565	9.174	9.4559	8.6523	9.2470	9.4971	7.5261	7.4945	9.0808	8.8401	8.6122	7.2654	7.6597	9.2788	8.6767	8.7876	7.4607	8.7755
KNDC1	6.0167	7.6791	7.5823	7.3875	7.9498	8.8394	7.2717	7.9357	8.5586	0.0000	7.9147	8.0540	3.1429	9.3929	5.0434	10.6278	2.3494	4.1879	7.2788	5.3747	9.3703	3.7397	8.1576	7.3428	8.2488	8.1390	4.1027	5.2257	7.9926	0.0000	7.6782	8.7279	5.5055	9.0818	9.0022	7.9833	5.9719	9.3322	3.9424	7.3737	7.871	7.6318	8.5353	9.0453	5.8563	7.7978	7.2003	8.5247	0.0000
HMG20A	9.6171	9.8571	8.6631	9.5919	9.5562	9.5059	9.3274	9.4370	9.5079	9.4928	9.2112	10.1227	9.4091	9.1184	9.2162	9.6040	8.7439	9.6309	9.6977	9.8485	10.5004	10.0234	9.4212	9.6143	9.8785	9.5268	9.3244	9.3923	9.8528	9.7766	9.1524	9.8883	9.8008	10.0760	9.5411	10.3402	9.6397	9.5125	9.2644	9.492	9.8567	9.5271	8.6163	9.0919	9.5751	9.7847	9.3822	9.5297	9.2166
HMG20B	10.9274	10.4366	10.8475	10.5346	10.7786	10.7647	10.5335	10.7230	10.9569	10.4857	10.9997	10.3958	10.4826	11.0382	10.2906	10.4426	11.3274	11.2304	11.7594	9.9606	9.9020	10.8685	10.5577	10.7356	11.1335	10.3494	10.4670	10.8070	11.2541	10.2555	10.9218	10.4115	10.0316	9.8748	10.5951	10.5446	10.2433	10.6874	10.4177	10.4003	10.0801	10.7103	10.8822	10.9756	9.728	10.5470	10.3008	10.4406	10.7196
PHOSPHO2	5.4114	4.8517	5.1041	5.0093	5.0217	4.9116	4.1230	6.0798	5.1423	6.2155	6.8658	5.4616	6.5347	4.7318	4.7815	5.6166	5.9232	3.9159	3.9839	5.5724	5.3990	4.4328	4.8263	5.5080	5.8009	5.2919	5.5599	5.5924	4.7140	5.2167	4.8294	6.0063	5.5339	6.8576	5.5207	7.0232	5.7825	5.1545	4.6413	4.6662	5.7165	4.6567	4.1234	4.9877	4.2581	5.5680	3.8679	5.5136	6.1002
AAGAB	10.2350	10.1015	10.0953	10.6307	10.2810	9.8895	10.1425	9.9223	9.9675	10.4211	10.4908	9.8834	9.5036	9.4744	9.1649	10.0208	9.9468	10.4825	9.7685	9.51	9.9481	10.1449	9.8543	9.8095	10.6756	10.0194	10.3357	9.7754	10.1790	9.9737	10.1485	9.7389	9.9529	11.2163	9.9048	10.5073	9.9107	10.2612	10.0422	9.8755	10.263	9.9014	9.3560	10.3410	9.8833	10.0816	10.1040	10.0953	10.0774
C4orf19	9.2042	9.8563	7.0460	9.5287	8.3955	8.1871	8.9863	8.5819	7.5114	8.3245	8.8903	9.8030	8.2865	7.6795	8.7671	7.3250	7.6551	8.0534	7.8757	9.5237	8.0460	5.7696	9.4287	8.7057	8.3695	9.2456	8.4506	8.3682	9.3794	8.1046	9.6070	9.0809	8.9865	10.1525	7.8656	9.0628	9.0274	8.9980	8.8028	8.551	9.5378	9.0717	8.3296	8.7776	8.7108	8.5758	8.9104	8.7865	7.7883
C3orf79	0.0000	0.0000	0.0000	0.0000	0.0000	0.0000	0.0000	0.0000	0.0000	0.0000	0.0000	0.0000	0.0	0.0000	0.0	0.0000	0.0000	0.0000	0.0	0.0	0.0000	0.0000	0.0000	0.0000	0.0000	0.0000	0.0000	0.0000	0.0000	0.0000	0.0000	0.0	0.0	1.5102	0.0000	0.0000	0.0000	0.0000	0.0000	0.0	0.0	0.0	0.0000	0.0000	0.0	0.0000	0.0000	0.0000	0.0000
SLC7A6OS	8.4740	7.7470	5.3382	7.4345	8.0425	8.3376	7.9977	8.1357	7.7876	7.4307	7.9895	8.0087	7.3651	6.9395	7.2015	7.5861	7.8755	6.9950	5.7559	7.5852	8.4861	6.7553	8.2314	7.9352	8.3837	8.0776	8.1577	7.6680	7.4751	8.1427	8.0330	7.4413	7.3406	8.0863	7.7658	7.4517	7.1157	7.1915	8.1906	7.758	8.6673	8.5819	7.5761	7.9139	8.703	8.3162	7.6419	8.2011	7.9927
C3orf77	0.0000	0.5377	0.0000	0.0000	0.0000	0.0000	0.0000	0.0000	0.0000	0.0000	0.0000	0.0000	0.7248	0.8207	0.0	0.0000	0.0000	0.0000	0.7431	0.0	0.0000	0.0000	0.0000	0.7264	0.0000	0.9580	0.0000	0.0000	0.0000	0.0000	0.0000	0.0	0.0	0.0000	0.0000	0.0000	0.3900	0.0000	0.0000	0.0	0.0	0.0	0.0000	0.0000	0.0	0.0000	0.0000	0.0000	0.0000
C3orf75	9.3437	8.3547	9.2133	9.0994	8.8273	9.0120	9.0834	9.2772	9.3125	8.9975	9.7604	8.8154	9.0676	8.7357	8.493	8.8444	9.4138	9.2896	9.7058	8.0983	8.9795	8.8555	9.1410	9.0689	9.3881	9.0429	9.2289	8.9430	9.0002	9.1043	9.5080	9.283	9.1202	8.8343	8.8762	7.7397	8.9606	9.1962	9.2137	8.6962	8.712	9.1986	9.3113	9.0800	8.8335	8.7014	8.6859	9.4619	8.8013
C3orf74	0.7693	0.2937	0.0000	0.0000	0.0000	0.0000	0.0000	0.0000	0.0000	1.2122	0.0000	0.0000	0.0	0.0000	0.0	0.0000	0.0000	0.0000	1.5952	0.4418	0.0000	0.0000	0.0000	0.0000	0.0000	0.0000	0.0000	0.0000	0.6922	0.0000	0.7608	0.0	0.0	0.0000	0.0000	0.0000	0.0000	0.0000	0.0000	0.0	0.0	0.0	0.0000	0.5807	0.0	0.0000	0.0000	0.0000	0.0000
C4orf10	9.1933	8.8455	8.2311	8.8130	8.9706	9.4920	8.9352	7.2982	8.7939	8.7914	9.0105	8.1254	8.1215	9.1390	7.3691	8.4712	8.7082	8.7908	8.5994	8.5267	9.5144	9.7357	8.4941	8.8754	8.5823	9.6434	8.5274	7.7995	9.9622	7.8125	9.1852	8.1123	8.1233	9.0681	8.5969	8.0328	7.9991	9.5514	8.7358	8.446	9.1385	8.9995	8.4478	9.0940	8.9012	8.8088	8.6056	8.6499	8.5394
C3orf72	0.4353	0.0000	0.0000	0.0000	0.0000	1.2746	0.0000	0.0000	1.6530	0.0000	0.0000	0.0000	0.7248	0.8207	1.0285	0.0000	0.0000	0.0000	4.9376	0.0	1.7619	0.0000	0.0000	0.9868	0.0000	0.5571	0.0000	2.6438	1.5096	0.0000	0.4300	0.0	0.0	0.0000	0.0000	0.4703	0.3900	0.0000	0.0000	0.0	0.5335	0.3473	1.9475	0.0000	0.6373	0.0000	0.0000	0.0000	0.0000
C3orf71	5.6742	4.0904	5.6490	5.7938	5.3596	5.2732	5.1764	5.2075	5.2600	5.5751	5.8892	4.9846	5.932	5.4053	3.3765	5.8068	5.8835	4.9254	6.8009	4.1572	5.2521	4.3183	3.1009	5.5723	4.4163	5.0480	4.9353	4.5235	5.3799	4.7741	5.2057	5.2052	5.01	5.3125	5.7482	4.4236	4.9314	5.4723	4.4345	3.9086	5.3889	4.7486	5.2030	5.2495	4.7503	5.3289	4.3325	4.3862	5.0348
C3orf70	2.0599	3.7706	4.0161	3.4501	2.5854	3.5417	3.3609	4.6573	5.1423	3.4138	2.4652	5.3891	5.7427	3.9597	6.1217	3.4833	2.5062	2.7532	3.7868	7.4346	4.7284	4.1274	2.3429	3.2980	2.3639	4.0895	3.8887	4.1484	4.6798	3.2064	2.2689	5.3416	6.2584	5.4434	1.1465	5.5739	6.0001	3.8242	3.6595	4.0125	4.4015	3.604	4.7395	2.5743	4.5022	1.7434	3.9282	2.4511	3.2898
ZNF285	5.9525	2.1335	4.6252	6.6883	5.5361	6.9350	5.8238	5.8717	4.2919	6.0341	4.3491	5.5220	5.3511	6.4653	4.9972	6.2776	5.7300	5.1046	5.0592	4.2416	3.6040	5.8746	2.4234	7.0217	5.9438	5.6307	4.3178	6.1999	1.7921	4.6832	5.9406	6.5457	6.3414	6.8251	5.0777	6.7923	5.5995	4.9421	4.8947	5.3607	6.4339	5.9471	4.1234	5.2164	1.8071	5.5115	5.8689	5.9695	2.4302
MRO	4.1044	7.8385	4.7607	6.6206	6.8049	4.5236	6.8176	4.6858	7.1113	6.3535	4.9102	5.3578	4.8934	1.3406	4.2629	4.8429	4.2585	3.7011	4.6195	5.6872	6.8048	4.0578	7.6100	3.7827	8.6288	5.6579	9.4567	6.0930	5.1739	9.3100	6.8700	9.0916	9.8013	5.3549	2.0829	5.9695	11.6475	5.5791	6.5025	6.8184	7.6607	5.1635	7.9674	6.7153	5.6484	5.8222	5.0799	6.5673	7.0709
ZFP82	6.1443	6.4660	5.3386	5.9974	5.2308	6.0814	5.9494	3.9199	5.9654	6.4216	6.1184	5.3419	4.5152	6.4527	5.6847	6.4009	5.5069	4.7321	6.6923	6.7081	3.2280	5.7476	3.5917	5.7377	5.0597	5.4558	4.8976	6.0579	5.1739	5.0124	5.2002	5.9875	6.425	6.3569	5.6189	3.0570	6.2082	5.3569	5.6907	6.0081	6.3961	5.9724	5.3064	5.0961	6.0319	5.8321	5.8278	6.3942	4.9472
CHFR	9.1426	8.8926	8.7892	8.1628	9.3308	9.3530	9.5097	9.4073	9.0461	8.5389	9.0623	8.7730	8.8502	9.6206	8.7056	8.8290	9.0192	9.6932	10.0232	8.7395	8.4907	9.4004	8.8658	9.4846	8.7477	9.7937	9.1915	9.6139	9.8576	8.8668	9.3488	7.502	7.3134	8.5710	8.5026	8.5442	7.6723	9.6831	9.2803	9.3217	8.8015	9.3892	9.4355	9.6275	9.6553	8.8123	9.3583	8.8494	8.9496
EFHA1	10.0765	9.7650	8.4341	10.9201	10.7799	10.2488	9.9357	9.0934	9.3271	10.4403	10.1233	9.7452	9.5476	10.3330	8.5896	10.1022	9.8404	9.6204	9.529	9.8104	9.5921	9.4857	10.3483	10.3888	10.0463	10.1985	10.7117	10.2522	8.5803	10.6499	9.9552	10.5763	10.5137	10.9493	9.8778	11.2172	10.6795	10.3646	10.6863	9.2898	9.8891	9.5737	8.1526	10.9663	9.9247	9.9638	10.3033	10.0498	10.4090
RTBDN	0.0000	0.9286	2.0129	0.0000	0.4697	1.9407	0.0000	1.0070	0.0000	0.5251	0.0000	0.0000	0.0	0.0000	0.6041	0.0000	0.0000	1.0314	4.5382	0.0	0.4840	1.7956	0.0000	0.0000	0.0000	0.0000	0.0000	0.0000	0.0000	0.0000	0.0000	0.0	0.0	0.0000	0.0000	0.0000	0.0000	0.0000	0.0000	0.3565	0.0	0.0	0.0000	1.7983	0.3535	0.4765	0.0000	0.0000	0.0000
EFHA2	5.3751	4.9664	1.7777	6.4360	6.2987	7.9948	6.6126	7.3976	4.4885	5.7463	5.4041	6.4255	7.4209	7.8220	6.7034	6.5146	5.7140	6.4537	7.4387	5.4476	7.3577	7.1232	6.0031	7.6102	6.9802	7.2947	6.3206	7.2285	6.1412	7.7370	5.1587	7.3883	7.846	8.6435	6.8915	7.5271	6.6031	6.1139	6.3774	5.4923	6.6929	6.461	3.7162	6.2728	6.8298	6.6610	6.5878	5.7233	6.5077
AAA1	0.0000	0.5377	0.0000	0.5586	0.0000	0.0000	0.0000	0.0000	0.0000	0.5251	0.0000	1.6993	0.0	0.0000	0.0	0.0000	0.0000	0.0000	0.0	0.0	0.0000	0.0000	0.0000	0.4085	0.0000	0.0000	0.0000	0.0000	0.0000	0.0000	0.0000	1.8065	1.3283	0.4539	0.0000	0.4703	2.5767	0.0000	0.0000	0.0	0.0	0.0	0.0000	0.0000	0.0	0.0000	0.0000	0.0000	0.0000
GPR75	3.0079	4.4597	0.0000	3.4501	3.7347	3.2505	3.2866	4.2986	1.2808	3.5280	1.8416	2.6767	4.2191	4.1585	2.1308	1.1519	0.6646	1.0314	4.4069	2.5003	4.3314	3.5497	5.1429	4.1713	3.8352	5.2024	1.5720	4.8025	2.2310	3.7821	2.4631	4.7222	4.2806	4.1704	1.9381	2.2791	3.5684	3.2155	3.4940	3.3178	4.019	3.8417	1.2801	2.5743	3.1785	2.8604	3.3645	3.1768	2.1737
NUDT9P1	1.6384	2.5774	0.0000	2.6325	2.8392	2.5773	1.6139	3.7678	3.1480	2.4302	1.8416	3.7641	3.2945	3.3498	2.9559	1.6025	1.7401	2.2184	2.8205	2.5889	1.9222	4.0578	1.2956	2.9768	1.9647	2.1041	2.1864	1.5698	1.7921	1.4039	2.6342	3.7976	3.1469	3.4076	2.6460	2.8412	2.1421	2.5548	1.2442	1.4234	3.2481	2.4209	2.4021	2.1600	0.8744	2.5101	2.0984	2.4511	0.9092
SYPL2	9.0905	9.3585	8.4492	8.1723	9.6372	9.2742	8.5647	2.7123	9.1819	10.1511	9.0234	3.9006	8.8512	9.1921	4.3756	8.9598	9.3660	9.5468	9.3779	8.5798	8.7690	9.6663	9.7717	8.9238	8.8091	8.3559	9.6972	7.6043	10.1299	10.4531	9.5244	9.3582	9.4482	7.2533	9.2524	8.4661	9.5666	8.6849	10.2290	8.8593	9.3733	9.3295	9.2818	8.5495	9.3338	8.9993	9.4172	10.0704	10.2672
RFX8	0.4353	0.0000	0.0000	1.5317	0.4697	0.0000	0.5995	1.0070	1.2808	0.5251	0.7190	0.9252	2.9734	0.0000	1.4956	1.9453	1.1179	0.0000	2.3342	1.2829	0.4840	0.0000	0.0000	0.0000	0.5006	0.5571	1.1269	1.8579	1.1580	0.0000	0.0000	1.1693	0.381	2.8649	0.0000	2.7615	0.0000	0.0000	0.0000	0.0	0.9221	0.0	0.0000	0.0000	0.0	0.0000	0.6295	0.0000	0.0000
ZNF222	5.7187	4.7360	4.3526	6.3382	5.0869	4.9116	5.7973	5.2236	5.3785	6.0767	6.1318	2.4581	5.7611	5.9722	5.6175	6.3070	5.5720	5.0520	5.6724	4.9588	4.6618	5.3092	4.4173	6.0893	5.1635	5.3933	3.5267	5.7677	2.8395	5.1357	5.7420	5.8698	5.2772	5.8563	4.9127	5.8840	5.8137	5.4231	4.8947	5.4634	5.8976	5.2066	5.6521	5.0325	0.8744	5.2085	5.5273	5.5526	2.7160
RFX4	3.4411	0.5377	0.0000	0.0000	0.8233	0.7737	1.6139	0.0000	3.0267	0.5251	0.0000	0.0000	0.7248	0.0000	0.8318	1.6025	1.1179	0.6060	0.0	1.2829	0.0000	0.0000	0.0000	0.7264	0.0000	3.2454	0.0000	0.7279	0.0000	0.4972	1.4521	0.5021	0.9311	1.0766	0.4902	0.0000	1.6657	1.3002	1.9022	2.0299	0.9221	2.3456	2.7472	0.0000	0.0	0.4765	2.2718	0.0000	0.5251
OR2C3	0.0000	0.0000	0.0000	0.9603	0.0000	1.2746	0.0000	0.0000	0.0000	0.0000	0.0000	0.0000	0.4075	0.0000	0.0	0.0000	0.0000	0.0000	1.2311	0.0	0.0000	0.0000	0.0000	0.0000	0.0000	0.5571	0.0000	0.7279	0.0000	0.0000	0.4300	0.0	0.0	0.4539	0.0000	0.0000	0.0000	0.5730	0.0000	0.0	0.0	0.0	0.7776	0.0000	0.0	0.0000	0.6295	0.0000	0.0000
AVPR2	1.6384	1.7042	2.6925	11.3125	2.1580	0.7737	2.3566	10.6917	3.2599	2.6480	2.4652	7.9581	2.2976	0.8207	9.575	2.6543	1.9729	2.2184	3.9212	2.5003	2.1976	1.7956	0.6617	0.0000	1.1663	1.5287	3.1526	2.8548	2.2310	1.4039	2.6342	8.4897	8.7055	7.5664	1.1465	1.5494	8.1500	2.2929	1.9022	2.1257	0.9221	4.1153	4.5325	0.9936	0.8744	1.3593	2.2718	1.8801	0.5251
RFX7	8.6963	8.8509	7.4179	8.2120	8.3201	8.9799	8.5066	8.8688	8.1503	8.1944	7.6058	8.2752	8.3345	8.4081	9.2131	8.3198	7.3853	8.1599	8.8042	8.9007	9.3289	8.4355	8.5570	8.0803	8.3048	9.0785	7.8021	8.5920	8.0707	8.7640	7.8660	8.2718	8.7013	8.5625	8.3818	8.8659	8.6533	8.1161	7.9979	8.7759	9.2871	8.5838	6.3271	7.6738	8.664	8.5634	8.2841	8.3059	8.1482
NRXN3	10.1839	4.8010	3.2480	3.9246	8.1585	10.7144	6.1719	3.3345	6.6075	6.6278	3.6585	3.2541	3.7444	6.7172	8.0717	6.2624	4.7093	5.9680	9.6367	7.0998	3.7394	4.7742	4.9253	9.9777	7.5131	7.0953	3.9266	4.9008	4.6447	0.4972	9.4724	5.6594	6.9258	11.6307	10.9387	8.1820	6.4270	8.4814	5.5290	6.0635	8.9564	9.6923	3.8651	8.8638	6.7464	10.7768	9.1168	2.1936	2.4302
GPR77	3.3444	3.1175	2.3924	4.5375	2.5854	1.6458	4.9725	1.3303	5.1423	2.8371	1.8416	1.6993	5.1536	3.6432	3.1374	4.2106	2.1734	3.0545	0.7431	3.3159	5.1887	2.5713	1.7345	0.7264	1.1663	5.1070	3.0185	4.3241	2.8395	1.6124	2.7127	6.2066	6.0894	6.6608	2.2145	1.3457	5.0963	3.3595	1.9022	5.3996	2.7691	4.6253	7.1175	3.0762	1.6879	1.7434	2.6939	2.4511	3.5280
NRXN1	1.0403	1.9767	1.7777	0.0000	0.8233	0.7737	0.5995	6.1635	2.8942	0.0000	0.7190	0.5356	2.8482	0.0000	0.0	0.0000	0.0000	0.6060	2.3342	2.406	1.1347	2.5713	0.6617	3.4783	2.5795	2.7346	0.0000	2.4838	0.0000	0.0000	0.0000	5.3416	5.3854	0.4539	0.4902	0.0000	4.8547	0.9819	0.0000	0.0	0.0	0.3473	0.0000	0.0000	1.9173	0.8341	0.6295	0.0000	0.0000
RFX3	4.7953	4.7291	4.1205	5.3307	5.1393	6.0662	4.9960	5.1633	3.5514	4.8843	3.5028	5.1174	5.0002	5.4311	6.5275	4.6690	3.9110	4.4515	4.2624	5.3622	5.3525	5.5838	5.3003	5.2471	4.2032	5.2919	3.2153	5.4152	4.7802	4.8365	3.1108	6.862	6.3521	5.2467	6.0025	4.5455	5.5903	4.3577	4.5599	5.5278	6.1727	5.196	3.2587	3.7955	6.7314	6.0692	4.6790	3.7561	5.5841
SNORD104	0.0000	0.0000	0.0000	0.0000	0.0000	0.0000	0.0000	0.0000	0.0000	0.0000	0.0000	0.0000	0.0	0.0000	0.0	0.0000	0.0000	0.0000	0.0	0.0	0.0000	0.0000	0.0000	0.0000	0.0000	0.0000	0.0000	0.0000	0.0000	0.0000	0.0000	0.0	0.0	0.0000	0.0000	0.0000	0.0000	0.0000	0.0000	0.0	0.0	0.0	0.0000	0.0000	0.0	0.0000	0.0000	0.0000	0.0000
RFPL2	2.8047	2.9589	0.0000	0.5586	2.0279	1.9407	3.9473	1.0070	0.7781	0.9092	1.8416	0.0000	3.2457	1.7220	0.6041	0.8597	1.7401	0.0000	2.1272	2.5003	0.0000	3.9075	0.6617	1.2073	0.5006	3.7788	3.7685	0.0000	1.5096	2.1017	2.4631	1.4143	1.6395	0.0000	0.8553	0.0000	1.6657	0.9819	2.1448	0.8805	0.9221	2.2662	0.7776	1.3143	1.9173	1.1205	0.6295	0.9212	1.4625
VPS37D	9.2433	7.8639	8.8663	8.9748	9.8904	8.5965	8.3940	7.1737	8.8091	7.7109	9.8660	9.5410	9.6792	9.4666	8.0605	8.7007	8.9492	9.9779	9.7796	8.8206	6.7255	8.4559	8.7604	8.1451	8.5983	8.0495	8.1354	7.4825	8.5308	7.6302	9.6741	8.5405	8.3522	8.0616	9.6025	8.2926	7.8861	9.0027	7.6647	8.5355	7.6765	8.8571	8.2741	9.6597	7.3256	8.5240	8.9009	7.2397	7.5240
NLRP13	0.0000	0.0000	0.0000	0.0000	0.0000	0.7737	0.0000	0.0000	0.0000	0.5251	0.0000	0.0000	0.0	0.0000	0.0	0.0000	0.0000	0.0000	4.1574	0.0	0.0000	0.8670	0.0000	0.0000	0.0000	0.0000	0.0000	0.0000	0.0000	0.0000	0.0000	0.0	0.0	0.0000	0.0000	0.0000	0.0000	0.0000	0.0000	0.0	0.0	0.0	0.0000	0.0000	0.0	0.0000	0.6295	0.0000	0.0000
APC	9.1309	9.9160	7.1728	9.3830	9.1598	9.4188	8.9694	7.9057	7.8619	9.3064	8.3254	8.3841	9.2779	8.4211	8.9034	8.9669	8.2232	8.4903	8.868	10.1618	9.9695	8.5446	9.2710	9.7830	9.6673	9.1699	8.8808	10.0312	8.3949	10.0276	8.5479	9.7535	10.0621	9.8737	8.8774	10.4268	9.8797	8.8616	8.9216	9.0816	9.9438	9.3264	7.0568	8.3115	10.3831	9.0114	9.2406	9.3259	9.7644
TMEM179B	9.9106	10.4546	11.0445	10.2571	10.2180	9.7043	10.0425	10.4526	10.9673	9.6262	10.2948	10.2665	9.7328	10.3492	9.762	10.1665	10.7659	10.2593	10.7067	9.6375	9.5117	9.9675	9.9739	9.8688	9.8101	9.4742	10.0592	9.2841	10.3670	9.3785	10.2909	9.991	9.8484	9.8844	10.1428	9.4991	10.0303	10.2862	9.7459	10.0024	9.5516	9.9266	10.6448	10.4791	9.6171	9.9587	10.0787	9.7980	9.7550
ABCE1	9.6358	10.2669	8.5249	9.6354	9.6986	10.0718	9.6121	10.5700	9.3044	9.7208	9.1649	10.2096	10.1155	9.4822	10.7146	9.6783	9.3788	9.2714	9.1316	10.2361	10.1765	9.4074	9.8475	10.4308	9.7391	10.0396	9.7914	10.5309	9.0089	10.0242	9.3075	9.7777	10.1314	10.2063	9.5889	10.2726	9.8730	10.0703	10.0290	9.7533	10.1125	9.4438	8.4987	9.1746	9.8053	9.5472	10.0787	10.3838	9.8534
UQCRC2	12.9021	10.9532	12.0806	13.0042	12.4714	12.6610	12.9351	11.9801	12.3659	12.6200	13.5823	13.0939	12.1569	11.5713	11.4404	12.8128	13.1874	11.8672	10.5586	12.2326	13.9636	12.1426	13.3415	13.8652	13.2723	12.8483	13.8064	12.3325	11.9834	13.8259	13.0744	12.3635	12.3336	13.3043	12.1263	12.9806	12.5603	12.1564	13.9823	12.0406	13.14	12.8538	12.2915	13.4608	13.3352	12.5034	12.5117	13.5005	12.7223
XPNPEP1	10.4830	10.1174	9.8844	9.8324	10.5574	10.5342	10.2911	10.5073	10.2158	10.6812	10.6495	10.2205	9.8166	10.3330	10.4439	10.5389	10.4227	10.4468	10.1964	10.6431	10.2929	10.3501	10.5270	10.4516	10.2765	10.3258	10.6368	10.4226	10.7951	10.6997	10.6128	9.5941	10.0106	9.6773	10.0490	10.1260	10.0927	10.1597	10.8863	10.2095	10.4481	10.2805	10.8060	10.2281	10.5436	10.2804	10.3046	10.5006	11.1561
XPNPEP2	1.7930	9.2172	3.7814	5.6758	7.9088	3.0174	6.3000	1.0070	6.1364	6.7268	3.3282	1.4844	5.4187	2.0233	2.1308	1.3947	7.1199	5.4004	2.8205	9.725	4.7920	0.0000	5.7380	3.6385	3.3398	5.3092	3.4417	4.5018	10.4211	2.4664	6.9852	11.4872	13.073	1.0766	0.0000	1.5494	14.3673	5.2500	11.1610	5.4833	5.303	6.2605	5.0814	3.7431	2.7723	2.9361	7.2003	4.9720	4.0325
TIGD4	5.0770	5.5359	0.0000	4.8528	5.6620	5.8346	4.6264	3.5978	3.4606	4.5204	4.3941	4.5804	5.5248	4.6296	2.1308	2.3429	3.3733	4.4515	5.2243	3.5979	3.5062	5.1539	3.9314	4.5394	5.3364	4.6460	4.4277	5.0654	2.4088	3.5484	4.2521	4.676	4.5831	3.5958	4.7273	5.1573	3.8110	4.6655	3.3071	4.2435	5.1659	4.4745	1.6521	4.2733	4.6532	4.9238	4.8254	2.8591	5.3244
ZNHIT3	9.4796	9.3662	10.4851	8.9240	9.5820	9.1689	9.3914	9.2875	9.5140	9.1815	9.8252	9.7804	9.0144	9.0157	8.7187	9.3760	9.7686	9.3281	9.2832	9.4778	8.6421	8.9138	9.4139	9.8827	9.3903	9.1185	9.2920	9.1181	8.8392	8.7986	9.7260	8.6827	8.8124	8.5386	9.3818	9.3034	8.8154	9.6637	9.4439	8.5951	9.2473	9.1173	8.9283	9.5307	9.7313	9.4591	9.4793	9.1002	8.8989
GGCX	9.2111	10.8969	10.0035	9.7563	9.6358	8.6485	9.7270	10.1074	9.6431	9.3738	9.8296	9.2086	9.7982	8.9720	11.0148	9.7359	9.2109	8.8351	8.2804	9.2118	8.7755	9.1556	10.4054	9.9037	10.2522	10.0473	9.9518	9.3414	9.5715	9.7438	9.6754	9.9449	10.0904	8.8226	9.5964	7.8714	10.3188	9.1261	10.0901	9.7793	9.7721	9.3042	9.9265	9.1191	10.0738	9.5793	9.3007	9.5210	10.1528
PAPLN	12.0480	12.0926	9.9950	10.3053	12.2791	12.2907	12.2581	6.5988	12.0038	13.0508	12.3783	7.9212	12.4831	12.8371	6.4308	12.7276	11.2274	11.6846	13.2993	10.7333	10.4752	12.0255	11.4722	12.2850	11.6832	12.0213	10.6425	12.5863	11.2000	12.0375	12.3718	8.9806	10.1232	7.3546	12.4033	11.6921	11.1662	11.5406	11.4536	12.2958	13.5702	12.425	12.8005	12.2507	11.1529	12.4778	12.1840	11.8406	11.9959
ADNP	10.4655	11.6209	7.8023	10.7284	10.6629	11.3474	10.5250	11.1277	10.0535	10.6313	10.6466	10.4006	10.6116	10.7292	11.2753	10.2290	9.2222	10.4836	10.7799	10.8998	10.8779	10.9117	10.5696	11.2888	10.5351	11.1126	10.8085	11.0415	10.1354	10.4874	10.2116	10.9282	11.107	11.2512	10.5052	11.1868	10.8506	10.8889	10.5375	10.9425	11.4834	10.961	9.7724	10.3388	11.7366	11.1775	10.5193	10.3106	10.6977
TMEM218	8.1701	7.3401	8.9107	7.9831	8.1624	8.0576	8.1437	8.1586	8.5964	7.8791	8.6188	7.4285	8.0429	7.9836	7.3135	7.9861	8.0651	7.9747	7.5977	7.7185	7.5417	7.9694	7.3748	7.8480	8.1927	8.1318	8.0434	8.3186	6.8444	7.4035	8.3836	8.3622	8.3171	6.7328	8.1363	7.3060	7.9937	8.0879	7.5587	8.1159	8.2261	7.877	8.0783	8.1746	7.9584	7.9608	7.9872	7.2311	7.5580
STXBP6	4.9347	5.1335	6.2762	3.3863	7.7005	8.5205	6.7152	6.6285	6.4862	6.3458	7.0174	2.7748	5.8527	2.2724	5.0205	8.3916	4.8330	2.9609	6.1375	5.1888	2.4287	4.8170	5.5714	5.3316	5.8639	4.9175	7.3985	1.9829	5.0453	8.1525	6.9970	4.6282	4.8633	12.6402	6.5921	7.2954	5.3913	3.9660	1.6104	6.6989	8.5799	7.5875	1.2801	5.7290	7.8445	9.7827	5.2135	5.7713	7.9189
KHDRBS1	11.3757	11.7923	11.5019	11.0931	11.2188	11.2600	11.2441	11.3384	11.4713	11.4022	11.3424	11.5222	11.3685	11.6294	11.7403	11.4748	11.1067	10.8475	10.2129	11.3488	11.1035	11.0842	11.0303	11.6567	10.8394	11.1892	11.4244	11.5000	10.5320	11.2182	11.2213	11.4156	11.4757	10.9662	11.4816	11.3080	11.3747	11.5373	10.7859	11.4432	11.1713	11.2561	10.8574	11.2016	11.7845	11.5248	11.2657	11.2025	11.3928
RUNDC2C	3.8843	5.1432	0.6845	4.3431	4.8912	5.5292	4.5164	4.8131	2.8548	4.2421	3.9271	4.6825	4.4602	6.2907	1.9485	3.5872	2.7640	3.3142	5.5787	2.9557	2.3463	6.7597	2.7696	3.0504	2.8120	5.1254	2.0377	4.8317	5.2306	3.6876	3.7475	4.2404	2.5344	5.0600	4.5180	4.6200	3.4039	4.6602	1.5169	3.8062	6.4255	4.9102	0.7776	3.6887	3.0368	5.5692	3.8144	3.6574	2.8573
KHDRBS3	9.3952	8.1497	8.4315	9.7123	9.5135	8.7011	8.7226	8.4423	8.8809	7.9953	9.1469	9.6222	9.4345	7.6007	9.1116	10.0236	9.9748	8.3074	7.1062	8.6237	9.7258	8.0434	9.1784	9.9593	10.0298	8.6497	9.7364	8.3824	8.8193	9.2547	9.1338	9.2459	9.0446	7.1557	9.2437	10.0138	8.3878	9.2709	9.0085	7.8805	9.2652	8.964	7.3245	9.1992	8.3336	9.2085	9.4716	9.5402	9.2668
GGCT	9.1964	8.0634	10.2586	9.6077	9.7728	8.9219	9.3181	9.6837	9.4648	8.9762	9.5009	9.4437	9.5806	8.7460	7.8177	9.2934	10.2738	9.8426	8.7779	8.4274	8.8534	9.2148	8.7487	8.9995	9.8055	9.3317	9.7655	9.2037	8.8015	9.6902	9.2428	8.6862	9.0246	8.9861	9.1097	8.9311	9.0813	10.0183	9.7878	8.8177	8.959	8.5444	9.0738	9.4020	9.1542	9.0954	9.2549	9.4819	9.0664
VPS37C	9.5277	9.6626	9.6039	9.7914	9.3674	9.4846	9.1647	9.7829	9.6170	9.3243	8.9779	9.0291	8.9677	9.3780	9.2852	9.8072	9.2585	10.0747	10.2405	9.722	9.3289	9.7774	9.5876	9.6963	9.7257	9.1533	9.0948	9.7846	9.4774	8.9699	9.3777	9.6271	9.3574	9.8204	9.4564	9.2193	9.2251	9.2595	9.2531	9.6901	9.3849	9.6966	9.9318	9.3817	8.9286	9.5918	9.5208	9.5811	9.5864
STAC2	0.4353	1.2358	0.0000	4.1717	1.1072	0.7737	1.3480	5.7141	1.9485	0.5251	1.5548	1.8864	5.3278	7.4571	4.5932	1.9453	0.0000	0.6060	4.5382	1.8108	0.0000	6.0463	1.9670	2.7846	0.5006	2.3901	2.5199	5.3353	3.5195	1.1600	2.1610	5.135	8.42	13.2875	1.3886	1.5494	8.3513	0.5730	2.1448	0.3565	0.9221	0.627	4.8861	0.0000	1.6879	0.4765	3.9791	1.4789	0.0000
LOC283404	1.0403	0.2937	0.0000	0.0000	0.8233	0.7737	1.8383	2.1808	0.7781	2.0261	0.0000	0.5356	0.9848	0.0000	1.4956	0.0000	0.0000	0.0000	0.7431	0.0	1.1347	2.1028	0.0000	0.4085	0.5006	0.5571	0.4799	0.0000	0.6922	2.1017	0.7608	0.0	0.0	0.7986	0.0000	1.1085	0.0000	0.0000	0.7523	1.6972	0.5335	0.3473	0.0000	1.7983	0.3535	1.5641	1.0663	2.6695	0.9092
ZNF395	10.5950	9.7220	9.5803	10.7189	10.6785	10.9223	10.3642	10.4481	10.7335	9.9507	10.5151	11.0333	10.9365	11.5833	11.6831	10.7636	10.6147	10.9317	10.1076	13.0596	10.3645	10.8247	10.8241	10.7419	10.8174	10.9558	10.9255	10.3428	12.1459	11.5202	11.0631	10.9242	10.8291	10.3683	10.8609	10.8693	10.7439	10.2264	10.2808	10.9319	10.6646	10.6806	10.4165	10.5298	10.5349	10.9883	10.5225	10.5461	10.7903
STAC3	6.8221	6.8132	8.4085	5.8244	7.0047	5.6985	8.0118	5.0164	7.7446	6.7347	6.6824	5.2561	7.2482	7.2752	4.3756	6.8528	7.7755	7.4927	7.6374	5.7548	5.9904	7.0079	5.4353	4.7968	5.1393	7.3652	7.2284	7.0181	5.8936	6.5413	7.7852	2.2807	3.9827	5.4916	6.5238	4.6678	3.4505	7.0652	5.8770	7.7506	6.1024	7.0986	7.7338	7.3423	5.2302	6.0503	6.3359	5.6482	5.9749
TBL1Y	0.0000	5.1611	0.0000	4.2090	0.0000	0.0000	0.0000	0.0000	0.0000	5.0464	0.0000	0.0000	0.7248	2.2724	0.3334	0.0000	0.0000	0.6060	0.0	0.0	0.0000	0.0000	0.0000	0.7264	0.0000	0.0000	0.0000	0.0000	0.0000	0.0000	0.0000	6.0156	5.2081	0.0000	0.0000	3.6510	0.0000	0.0000	0.7523	0.0	0.0	0.0	3.1468	0.0000	0.0	0.0000	0.0000	0.0000	0.0000
LHCGR	0.4353	1.2358	0.0000	0.0000	0.4697	0.0000	1.0218	0.0000	0.7781	9.1311	0.0000	0.0000	0.0	0.0000	0.0	1.1519	1.4623	0.0000	1.5952	2.1964	7.1096	0.0000	0.3685	0.0000	0.0000	0.9580	0.0000	0.9886	0.0000	5.7462	1.0298	0.5021	0.682	0.0000	0.4902	0.0000	2.1421	0.0000	6.2273	1.2641	2.7691	0.3473	3.6356	0.0000	0.0	0.0000	0.0000	5.5959	0.0000
TMEM211	0.0000	0.9286	0.0000	0.0000	0.0000	0.0000	0.0000	0.0000	0.0000	0.0000	0.0000	0.0000	0.0	0.0000	0.0	0.0000	0.0000	0.0000	1.2311	0.0	0.0000	0.0000	0.0000	0.0000	0.5006	0.0000	0.0000	0.0000	0.0000	0.0000	0.0000	0.0	0.0	0.4539	0.4902	0.0000	0.0000	0.0000	0.0000	0.0	0.0	0.0	0.0000	0.5807	0.0	0.8341	0.0000	0.0000	0.5251
OR1Q1	2.0599	1.0903	0.0000	0.0000	0.8233	1.6458	0.0000	0.0000	0.0000	0.0000	0.7190	0.0000	0.0	0.8207	0.3334	0.0000	0.0000	0.0000	0.0	0.0	0.0000	0.0000	0.0000	0.0000	0.0000	0.9580	0.0000	0.7279	0.0000	0.0000	0.0000	0.0	0.0	0.4539	0.0000	0.0000	0.0000	0.0000	0.0000	0.0	0.0	0.627	0.0000	0.0000	0.0	0.0000	0.0000	0.0000	0.0000
TMEM127	11.7546	11.6883	11.5211	12.3892	11.1010	11.0350	11.3749	11.2616	11.8138	11.2835	12.2128	11.8262	11.7823	11.0170	11.9842	11.5795	11.0056	11.9563	11.6478	11.62	12.0875	11.5566	11.9454	11.4991	11.8495	11.6491	11.2912	11.9568	11.8516	11.4302	11.4444	11.7933	11.709	11.7755	11.5342	11.9251	11.7757	11.3592	11.0485	11.7693	11.368	11.6759	12.3139	11.5771	11.2822	11.3552	11.4536	11.2419	11.2591
GPR78	0.0000	0.0000	0.0000	0.0000	0.0000	0.0000	0.0000	0.0000	0.0000	0.0000	0.0000	0.0000	0.4075	1.3406	1.8322	0.0000	0.0000	0.0000	0.0	0.0	0.0000	0.0000	0.0000	0.0000	0.0000	0.0000	0.0000	0.0000	0.0000	0.0000	0.0000	0.0	0.0	0.0000	0.0000	0.0000	0.0000	0.0000	0.0000	0.0	0.0	0.0	0.0000	0.0000	0.0	0.0000	0.0000	0.0000	0.0000
TRPA1	5.0343	5.1882	3.5764	0.0000	4.3012	4.9516	3.5731	5.0203	3.7221	6.0644	6.8578	0.9252	5.2216	2.6906	1.8552	4.5102	5.2649	1.8520	3.6385	6.9415	2.6279	4.7301	4.8177	6.7738	8.2695	5.0151	5.7709	5.4071	3.9900	5.7665	4.4040	1.4143	2.1125	0.0000	3.6371	6.1230	2.1452	3.1622	4.0187	2.219	7.2267	4.854	2.1971	2.6897	8.3927	4.6861	3.2858	4.3128	6.5738
VPS37B	9.8807	9.7484	9.5640	10.5328	9.9482	9.5407	10.3673	10.0161	9.8584	8.7942	10.5165	9.9803	9.033	10.5186	9.5897	9.2390	9.9562	11.5200	11.2826	9.2153	9.0155	11.1327	9.7803	10.1087	8.7575	10.4704	9.5764	9.8450	10.9274	9.2243	10.8405	10.1779	9.6922	10.1014	9.3549	8.8273	10.0221	10.7803	9.6210	10.7104	9.2662	10.7115	10.3635	11.0744	9.5898	9.3717	10.6099	8.9544	9.1479
TTC7A	11.0311	10.0343	10.8574	10.4512	10.8067	10.5278	10.7786	10.6608	10.6867	9.6937	11.2352	11.3856	11.0212	10.4507	10.1377	10.3812	11.1208	11.2159	11.2962	10.3238	10.3088	10.4246	10.8652	8.7871	10.6332	10.2080	11.1414	10.1977	11.7129	10.5209	10.8042	10.633	10.0839	8.4411	10.7144	9.6915	9.8600	10.6302	10.2672	10.8217	10.5192	10.8686	10.8456	10.8033	10.686	11.0142	10.6785	10.4978	10.5894
UQCRHL	8.9841	9.1087	9.3986	9.5166	8.7977	7.7834	9.0204	8.2355	9.2496	10.3187	9.4337	9.7847	7.9374	9.4238	8.1713	10.0214	9.7773	8.8693	6.8937	8.5986	8.6946	7.4967	8.7976	10.3044	8.9182	8.1024	10.2675	7.5319	8.2565	9.2469	8.5979	8.9806	8.7159	8.7832	8.5870	9.2109	8.3347	9.5077	9.5211	8.1912	7.86	8.6941	9.4100	10.1069	10.5436	8.1791	9.0364	9.6356	9.6166
ZBED4	8.9720	9.2189	6.5436	8.1533	8.9923	9.5827	9.1159	8.6650	8.6070	8.6055	8.5359	7.6448	8.3272	8.5564	9.7835	8.8341	8.0429	9.1587	9.5743	8.7138	8.0116	9.4522	9.0481	8.9527	8.3180	9.0685	8.4260	9.1057	8.7048	8.6489	9.4001	8.6833	8.7334	8.5297	9.1275	8.0244	8.3744	8.8945	8.6563	9.487	9.6098	9.2218	8.8620	8.7422	8.8282	9.5940	8.8877	8.8852	8.9198
C11orf2	10.3209	10.0112	12.4381	11.0184	10.6765	9.9996	10.4166	10.5003	11.2692	11.1092	11.1388	9.0500	10.3381	10.6316	10.504	11.4145	11.2670	11.1000	11.8155	10.6553	9.8729	10.3308	10.7098	10.6710	10.4166	10.4984	10.7545	10.7651	10.8983	10.5698	10.9542	11.6545	11.394	11.6733	10.2829	10.5289	11.4372	10.9352	11.0326	11.1673	9.6838	10.7786	12.3174	10.9473	10.2789	10.4742	10.2011	10.9958	10.8794
C11orf1	8.5165	7.3076	10.5432	9.1945	8.9011	8.1140	8.5208	9.5884	9.0421	8.7027	8.8342	9.2988	8.3271	9.1995	7.7975	8.9032	9.7945	8.7182	8.6189	9.143	9.0593	8.4694	8.8846	9.1829	9.2757	8.4597	9.1103	8.3596	7.3859	8.7294	8.5016	9.0307	9.0518	8.0516	8.5074	7.9544	9.0477	8.9941	8.9011	8.1815	8.2022	8.3761	7.0645	8.6929	7.8701	8.5752	8.7441	9.0279	8.9119
DPYSL5	0.0000	3.8175	7.1108	0.0000	2.0279	0.7737	0.0000	0.0000	2.8942	1.2122	2.0807	0.0000	9.0437	7.8122	1.0285	0.0000	4.0191	2.3718	2.3342	0.0	1.1347	5.2192	1.8554	0.7264	2.9329	3.6761	7.3574	5.1072	6.6008	0.4972	1.4521	4.6037	1.1433	3.0693	1.7771	8.6490	0.3900	0.0000	0.0000	1.085	0.0	2.5605	2.1926	0.0000	5.2026	0.8341	0.6295	0.0000	0.5251
DPYSL2	11.4075	9.9654	11.2273	9.1204	10.9453	10.7735	11.1546	11.6399	12.0645	10.2543	11.2965	9.7744	11.6654	10.4187	10.9548	11.4723	11.4206	10.9247	9.7807	11.8374	10.7422	11.5766	11.6221	11.3738	10.8926	11.4403	11.3970	11.5136	10.8601	11.4312	11.3814	10.886	11.0586	8.8961	11.1201	11.5214	11.1144	11.2752	11.4507	11.7207	11.6729	11.4852	11.3006	11.0490	10.4271	11.0702	11.1012	10.3732	11.2751
DPYSL3	5.7690	8.1848	8.7733	6.4122	5.7472	5.8701	8.3650	9.6157	10.8982	6.3458	6.2950	7.7510	8.0177	8.1640	10.4573	7.8088	5.9093	6.7197	7.2279	10.2378	8.2737	8.4694	6.2602	6.2343	5.9535	7.5299	6.9090	10.4563	8.5332	6.6641	6.1735	8.742	9.1474	8.4843	6.2979	8.3803	9.5506	7.8797	7.8812	8.8996	8.0858	7.2867	9.3871	5.9761	7.2005	5.6189	7.9965	5.0519	6.5488
OSTM1	9.7261	10.3014	9.5217	9.1921	9.1165	9.0000	10.1180	10.5088	9.8337	10.7512	8.8033	9.3385	9.5527	8.5177	9.5567	9.4241	9.1748	8.8805	9.1658	9.4683	9.9787	8.7845	9.4298	9.0530	10.2775	9.7844	9.7230	10.6806	9.3402	10.4459	9.0399	8.8118	9.5206	8.7551	8.6111	9.2570	9.8801	9.3191	10.4249	9.8836	9.4829	9.2517	9.2949	9.0958	10.0184	8.7027	9.5890	9.9121	10.1383
RUNX2	7.3735	4.9348	5.9189	6.0703	6.6141	6.5542	7.4396	6.3713	7.1187	5.4601	5.9477	4.8957	7.4669	7.8462	6.7389	6.8462	6.0175	7.1597	7.1132	6.1761	5.6786	6.0099	5.4990	5.8484	4.7618	8.2726	5.2957	8.9382	5.2691	5.6549	6.5661	4.3328	5.6686	4.2284	6.5616	6.1912	5.3033	7.8403	5.6907	8.0954	6.4488	6.8323	6.4850	6.1064	5.1244	6.2801	7.4909	4.2383	4.8627
C11orf9	10.6558	12.5329	10.9333	10.8442	10.0360	12.0273	9.5420	9.9141	10.7957	10.1677	10.8757	10.2167	10.2	6.6637	11.0878	9.6197	9.4862	11.1699	11.9198	9.4624	9.9493	7.4901	10.1527	9.2962	8.7054	9.3432	8.9990	9.7046	11.7169	11.3944	9.0995	9.4495	9.5845	3.4570	10.2290	11.5562	9.4017	10.7331	8.0877	11.0539	11.3862	8.3891	9.4251	10.4936	12.5811	11.1319	10.3089	6.4395	10.5743
KRTAP10-12	0.0000	0.0000	0.0000	0.0000	0.0000	2.1854	0.0000	0.0000	0.0000	0.5251	0.0000	0.0000	0.4075	0.0000	0.0	0.0000	0.0000	0.0000	4.5794	0.0	0.0000	0.0000	0.0000	0.0000	0.0000	0.0000	0.0000	0.0000	0.0000	0.0000	0.0000	0.0	0.0	0.0000	0.0000	0.0000	0.0000	0.0000	0.0000	0.0	0.0	0.0	0.0000	0.0000	0.0	0.0000	0.6295	0.0000	0.0000
KRTAP10-11	0.0000	0.0000	0.0000	0.0000	0.0000	0.0000	0.0000	0.0000	0.0000	0.0000	0.0000	0.0000	0.0	0.0000	0.0	0.0000	0.0000	0.0000	1.5952	0.0	0.0000	0.0000	0.0000	0.0000	0.0000	0.0000	0.0000	0.0000	0.0000	0.0000	0.0000	0.0	0.0	0.0000	0.0000	0.0000	0.0000	0.0000	0.0000	0.0	0.0	0.0	0.0000	0.0000	0.0	0.0000	0.0000	0.0000	0.0000
KRTAP10-10	0.0000	0.0000	0.0000	0.0000	0.0000	0.7737	0.0000	0.0000	0.7781	0.9092	0.0000	0.0000	0.0	0.0000	0.0	0.0000	0.0000	0.0000	2.1272	0.0	0.0000	0.0000	0.0000	0.0000	0.5006	0.0000	0.0000	0.0000	0.0000	0.0000	0.0000	0.0	0.0	0.0000	0.0000	0.0000	0.0000	0.0000	0.0000	0.0	0.0	0.0	0.0000	0.0000	0.0	0.0000	0.0000	0.0000	0.0000
IGFBP2	8.3127	9.6267	9.6817	7.6237	8.1835	6.9182	9.5370	9.1080	11.2767	7.4535	7.3095	8.8552	11.0592	9.4446	8.905	9.6826	7.9332	6.8817	8.4596	8.2554	7.0061	8.8006	6.8822	9.3521	6.7879	7.8429	8.4844	8.8892	9.2292	5.8832	8.2403	11.289	10.8384	8.0795	7.3219	7.8642	10.8481	9.0539	7.0930	9.2471	8.8316	8.1376	10.2145	9.4691	8.2092	9.9278	7.0712	7.1876	6.1897
IGFBP3	9.8984	10.0970	12.1551	11.6291	11.9940	9.5693	13.6868	16.1102	11.9155	11.4099	11.0236	14.4620	10.2044	13.1629	15.1111	9.6754	13.2244	14.3334	11.898	14.0572	11.9885	12.0847	10.7364	9.8748	9.6263	11.8843	12.3544	10.4797	13.2987	12.8096	12.2352	11.5729	11.982	11.2256	13.0739	12.0188	10.9953	14.4113	9.3696	14.0939	10.3059	11.6228	13.0042	13.1184	14.5871	8.5619	12.5662	6.4395	9.8765
IGFBP1	0.0000	0.0000	0.6845	1.7502	4.8237	0.0000	2.9444	1.3303	1.6530	3.4720	1.1966	0.0000	0.4075	5.5302	1.6228	0.8597	0.0000	6.0724	0.0	2.5889	1.1347	2.1028	0.3685	0.9868	0.0000	1.7470	0.0000	1.2094	1.1580	0.0000	2.2689	2.247	3.3742	0.4539	7.3508	1.5494	5.5334	4.2510	1.2442	4.0125	0.0	1.9978	4.8861	1.5765	2.2893	0.4765	4.1666	0.0000	0.0000
BOP1	7.6463	6.9394	10.7327	7.2282	7.1635	6.9434	7.9529	8.7887	7.2052	7.4535	7.3212	8.4560	7.9508	6.0639	8.0897	7.8853	7.0128	6.6688	4.2624	7.1516	7.9385	6.7563	8.1591	8.3601	7.4631	7.9595	8.1694	7.6379	8.6790	7.0872	7.7567	7.7113	7.3189	8.0436	5.5829	7.8642	7.3127	7.5675	8.9031	6.4898	5.6629	6.9765	7.7549	7.0748	8.0655	6.2801	6.1502	7.3064	9.2943
IGFBP7	14.4136	14.4059	13.6510	14.1738	14.1734	14.0861	14.2889	14.3667	14.9577	15.6715	14.6430	13.3688	14.2621	14.3823	13.847	14.5620	14.5407	14.0391	14.4378	13.6552	13.9266	13.5464	14.4848	15.6240	16.1403	13.4449	14.1980	14.7947	14.4794	14.4084	14.3466	13.9934	14.5124	12.6228	14.1285	13.7722	14.5175	14.4103	13.6092	13.3236	13.9878	14.243	14.2894	14.7363	12.9116	13.4912	14.5947	14.0787	14.3234
IGFBP4	12.2110	12.2781	15.1704	10.8685	13.9534	13.3295	14.3487	10.6987	14.8574	13.1471	13.7546	10.9286	14.7346	13.8019	11.8351	14.8274	15.2355	14.3676	15.4912	14.5935	14.5862	12.2706	13.1478	12.8870	12.0962	12.6021	13.7587	13.9341	12.9557	13.8088	14.0918	13.327	13.8644	10.7003	14.2281	13.0834	14.5921	14.1435	14.5262	13.9865	13.2547	14.19	14.7708	14.1348	12.9737	14.0309	13.9869	15.0969	12.4125
IGFBP5	12.2272	12.8686	10.5928	12.0793	9.9187	10.0991	11.5765	10.6456	13.5318	10.1885	9.7689	10.0951	11.5161	11.1475	12.4176	9.9548	11.2229	11.4182	9.9025	14.4106	11.0391	12.0850	11.3429	11.0841	8.8131	10.5960	11.7941	12.6135	13.4875	8.2687	9.8933	14.0186	15.5573	14.5204	9.4211	12.2313	15.5521	12.0865	11.8260	10.5599	13.1818	11.8735	12.6869	10.5255	12.223	10.9397	11.1293	10.4898	9.9104
SKP2	5.5261	7.3817	3.7814	5.6214	5.6838	5.8701	5.5180	6.8593	4.4418	6.4509	3.4182	5.7195	5.9008	6.4013	5.882	5.6868	4.6767	5.4182	4.5382	5.6972	6.5647	5.7027	5.4031	6.0327	6.0379	5.9273	5.3244	6.0721	4.9622	6.3588	5.2272	5.9969	6.1211	5.3808	6.0206	6.6775	5.5809	5.6786	5.4634	5.9038	6.3414	5.7052	4.9542	4.8457	7.7471	5.9372	5.0799	5.4560	5.5574
TTC4	9.0895	9.1143	9.1531	8.9438	9.2675	9.1914	9.0400	8.9057	9.1221	9.3840	9.4678	9.0204	8.8691	9.3335	9.0457	8.9703	9.2187	8.9776	9.4441	8.6852	8.4968	8.6280	8.9403	8.8521	8.1167	8.8545	9.2324	8.7055	9.3133	8.6197	9.0580	8.9675	8.7966	8.1869	8.8662	8.2589	8.7883	9.1511	8.4795	8.8461	9.2311	9.1881	8.9375	9.2795	8.8422	8.9570	9.1449	9.1912	9.4917
CYP2R1	7.5024	7.6338	8.2988	7.3335	7.6405	8.3300	7.8046	3.5363	7.5841	7.6076	7.5572	3.9434	7.043	8.1563	3.9106	7.9651	7.9874	7.9747	9.2042	7.0538	7.1827	7.9407	6.6923	7.5409	7.4999	7.7193	7.0403	7.7344	7.8459	6.8911	7.7591	6.6981	6.588	7.6773	7.8198	7.6204	6.5467	7.8556	6.3291	6.7636	7.3642	7.3264	7.0645	7.4549	6.7832	7.6899	7.6604	6.2492	7.1841
CKLF	7.9329	7.8039	9.9461	8.2662	7.9226	7.8691	8.4138	9.6120	9.2291	7.9576	8.3683	9.2042	8.3562	9.3100	9.2375	8.3326	9.0577	7.7795	7.9519	7.4044	8.2072	7.1061	7.4220	8.0216	7.9745	8.6171	8.3513	8.6485	8.3736	8.3142	8.2535	6.2625	6.8024	6.1989	7.3721	7.9318	6.7887	8.4576	8.8506	8.5837	8.0498	7.7998	9.5347	8.2305	8.6066	7.8840	7.9652	8.6097	8.1527
ZNF193	7.5841	7.3561	6.5056	7.6271	7.3176	8.2106	7.6279	7.5875	7.1840	7.4571	7.4170	6.6161	7.3007	8.5970	6.8008	7.2872	7.6727	7.2165	9.0642	6.7032	6.3347	7.9310	5.8441	7.3164	7.2942	7.3747	6.1386	7.6091	5.0181	6.1820	7.4132	6.3897	6.3994	6.5457	7.7618	7.0107	6.2263	7.6678	5.9362	6.7673	7.8062	7.341	6.9103	7.5419	6.1209	7.7169	7.3383	7.2139	6.3842
C15orf26	0.0000	0.9286	1.1469	0.0000	0.4697	0.0000	1.0218	0.5897	1.2808	0.5251	1.8416	0.0000	2.0921	0.8207	0.6041	0.0000	0.0000	0.6060	0.0	0.0	0.4840	0.0000	0.3685	2.3007	0.0000	1.2714	0.8394	0.4094	0.0000	0.0000	0.0000	0.0	0.682	0.4539	0.4902	0.4703	0.3900	0.5730	0.0000	0.0	0.5335	0.627	0.0000	0.0000	2.7125	0.4765	0.6295	0.9212	0.0000
C15orf27	2.8047	4.3199	3.8437	4.2810	3.9294	3.1387	5.2515	3.3345	4.2919	6.8744	2.6248	4.0646	3.9101	3.1148	2.8031	3.3163	4.0703	3.6420	3.8555	4.0675	5.0040	3.9846	1.7345	2.8516	2.5795	4.4105	4.4796	4.7330	5.0453	4.1597	4.3289	5.5611	5.7274	6.1546	2.5496	3.8180	6.0278	3.6669	3.5791	3.8254	3.6591	3.3959	6.0753	2.8958	3.5645	2.5101	2.2718	1.8801	5.0842
C15orf24	10.8952	10.6542	11.5089	10.8439	10.4284	10.1799	10.7972	10.2124	10.9360	11.0169	10.7676	10.9323	10.6955	10.9549	9.5143	10.8327	11.5568	10.2562	9.3289	10.3561	10.9978	9.6663	10.6249	10.7781	11.1066	10.4330	11.1279	9.7366	9.8813	10.7605	10.8627	9.9412	10.1158	10.5828	10.6546	11.1405	10.3752	10.7348	10.7189	10.3541	10.1201	10.5125	10.4330	10.9312	10.3361	10.6341	11.0937	11.0240	10.7155
GJA3	0.7693	1.0903	3.7163	0.5586	0.4697	1.6458	0.0000	1.0070	1.2808	0.0000	0.0000	0.5356	0.0	2.8340	1.4956	0.8597	0.0000	0.0000	3.7868	1.4811	2.0664	1.7956	0.0000	0.4085	0.0000	0.5571	0.8394	6.0292	1.7921	0.4972	0.4300	3.4026	6.2978	0.4539	1.1465	1.1085	6.7182	0.0000	0.0000	1.8168	0.5335	1.3968	0.7776	0.5807	3.2644	0.0000	1.9012	0.0000	0.5251
APLNR	4.1044	5.9590	6.6780	7.9365	3.7347	3.8565	4.0850	7.1737	6.0141	5.2925	4.3026	8.9434	5.8769	4.9488	7.9465	6.0303	5.7615	6.9195	6.1375	9.2948	7.2522	6.3818	5.2789	4.9892	5.3944	4.9835	7.1959	6.4204	7.3965	4.9561	3.2224	8.7916	9.4766	9.0748	3.8832	7.0781	9.7093	4.7979	6.3655	4.5328	6.9805	4.9766	8.2439	5.2355	5.256	4.9606	4.9834	5.4263	4.3753
C15orf23	6.8731	7.4373	7.7340	6.2603	6.8916	6.4643	6.9070	7.9057	7.0347	7.2228	7.0529	7.0074	7.0032	7.0860	6.8665	6.9964	6.9183	6.6908	6.5334	6.6629	7.0759	6.6419	6.4736	6.9044	7.3757	7.0343	7.3951	6.5010	6.8132	7.0156	6.9410	6.6981	6.4551	7.9213	6.4919	7.6921	7.6003	8.2676	7.0340	6.8362	6.8744	6.8664	6.2206	7.1472	7.884	7.7514	6.8968	7.1876	6.9429
C15orf21	5.2737	4.3199	3.7814	4.8993	4.5669	4.3336	5.3997	4.5369	5.6533	5.5439	3.8645	4.3770	4.8614	7.1419	3.7802	5.3690	4.8623	4.9180	4.3603	4.1572	2.9590	3.0729	3.6925	3.7827	3.2795	4.6460	5.1590	3.4387	3.7350	4.8572	5.6427	4.3623	4.6012	3.9115	5.5333	5.0936	4.5642	4.7979	3.7356	4.0857	4.1701	3.7571	5.7888	5.6314	4.2092	5.4353	4.9066	4.0947	5.4163
GJA8	0.0000	2.1335	0.0000	3.1760	1.1072	1.2746	0.0000	0.5897	0.7781	0.0000	0.0000	1.4844	0.4075	0.0000	4.5776	0.0000	0.0000	0.0000	1.5952	0.0	0.0000	0.0000	1.1136	0.0000	0.0000	0.5571	1.5720	0.0000	0.6922	0.0000	0.0000	0.5021	1.1433	0.0000	0.4902	0.8244	2.6499	0.0000	0.0000	0.8805	0.0	0.0	0.0000	0.0000	0.8744	0.0000	0.0000	0.0000	2.1737
CYP8B1	5.2064	6.4880	2.3924	2.5181	7.1519	5.5802	7.1197	3.9199	6.5537	7.2100	6.8253	2.7748	6.9162	5.9612	4.0975	2.9102	4.0703	6.6539	2.6758	6.9902	3.1653	5.5588	6.8999	6.0255	5.2604	8.1123	4.9353	5.2130	6.0368	6.5547	6.0655	6.7878	9.5015	2.3410	4.2935	3.5596	11.0177	7.0461	9.3815	8.1376	6.7054	6.4832	6.0753	5.6022	3.9487	5.3548	6.8968	5.7948	8.5525
C15orf28	3.2935	2.8726	1.1469	1.2741	3.2426	4.1147	1.6139	0.5897	0.7781	2.0261	0.7190	0.5356	2.9734	5.0187	1.4956	1.1519	1.1179	1.6267	2.8205	1.4811	1.1347	3.6478	0.3685	1.5673	0.0000	2.3901	0.4799	2.7176	2.5671	1.9563	2.2689	2.1146	0.682	4.2284	2.9778	3.5596	1.3516	2.6698	1.2442	1.9273	4.6009	3.2384	0.0000	1.3143	2.2893	2.6060	2.2718	0.0000	1.6758
C15orf29	8.6170	8.1837	7.5639	8.1747	8.1911	8.7986	8.3559	8.0610	7.5349	7.7139	7.9339	8.0343	8.2176	9.6164	7.1828	8.0954	7.9332	7.8100	9.5679	7.5577	7.8664	8.7952	7.1330	7.8064	8.0305	8.0105	7.9336	7.8742	7.5178	7.5083	8.0718	7.9679	7.8154	8.3321	8.3283	8.7298	7.6962	8.2812	7.6696	7.8545	8.5196	7.887	6.5191	7.9845	6.7686	8.3958	8.4647	7.8215	8.0561
STMN1	11.4634	10.7997	10.7322	10.1326	10.0643	10.7869	10.6793	7.2665	11.5614	10.1545	11.4503	7.4509	10.1725	10.9643	7.4093	10.8201	11.4227	10.6573	10.1181	9.4477	9.9253	11.0397	10.2797	11.5852	10.7905	9.8712	10.5754	10.3813	10.5416	9.7555	10.9658	10.4303	10.1557	8.6475	10.9147	10.5759	9.9411	11.1349	10.5494	10.192	11.1609	11.0257	10.2979	11.1823	10.5974	11.1464	10.4476	10.6331	10.4531
S1PR2	6.3199	6.7736	7.9119	7.4355	6.2916	5.7798	7.1876	8.2282	7.7704	4.7959	6.7836	7.8777	7.3244	7.1652	8.9989	6.6436	6.9865	7.3049	7.4274	6.1832	6.5586	6.3960	6.4009	6.8846	5.8009	7.0134	5.3385	8.0089	5.4828	4.3464	6.7726	6.1315	6.9078	5.6487	5.7440	5.5503	7.2611	7.0932	5.3469	7.0679	6.0417	6.2554	7.8870	6.4303	6.5679	5.3409	6.2260	5.1276	4.6009
KDM3B	10.8947	11.4221	9.4320	11.0109	11.1913	10.9686	10.7724	10.2970	10.9164	10.9238	10.5330	10.5269	11.4441	11.0079	10.5255	11.1473	10.2139	10.8742	10.5418	11.711	11.2535	11.2343	11.1283	11.5656	11.0891	10.8924	10.7518	11.2592	11.0210	11.0789	10.7392	11.3386	11.3721	11.6663	11.4827	11.6730	11.3402	10.9128	10.7479	11.2837	11.3231	11.0943	10.9510	10.6374	12.0686	11.3124	11.0900	10.5961	11.0055
REG1P	0.0000	0.0000	0.0000	0.0000	0.0000	0.7737	0.0000	0.0000	0.0000	0.0000	0.0000	0.0000	0.0	0.0000	0.0	0.0000	0.0000	0.0000	0.0	0.0	0.0000	0.0000	0.0000	0.0000	0.0000	0.0000	0.0000	0.0000	0.0000	0.0000	0.0000	0.0	0.0	0.0000	0.0000	0.0000	0.0000	0.0000	0.0000	0.0	0.0	0.0	0.0000	0.0000	0.0	0.0000	0.0000	0.0000	0.0000
STK17A	10.3539	8.6236	8.7015	7.9614	8.8989	9.5129	8.9753	9.4444	8.9346	8.1006	9.4270	9.7572	9.5837	8.3884	10.1389	9.0678	8.0236	8.8384	8.4232	8.4616	7.7537	7.5860	9.2940	8.6459	9.2014	8.9675	8.3686	10.0162	6.8598	8.2415	8.9178	8.498	8.695	9.3157	9.0689	8.6600	8.2238	9.3474	7.6647	8.7175	9.7992	9.002	7.8110	8.5342	9.0047	8.8917	9.6234	7.8043	7.9703
KDM3A	10.4336	10.7281	8.6148	9.8339	9.8810	10.8002	9.7897	10.7070	9.9613	9.6020	10.0390	11.2720	10.5081	11.1836	11.0938	10.4014	9.3415	10.1119	10.7548	10.7199	9.8814	10.5918	10.0344	9.6022	9.7243	10.7064	9.8270	10.4614	10.7891	9.8684	10.1186	9.5964	9.5453	10.3652	10.8025	9.7009	9.5204	9.7839	9.3086	9.9522	10.4068	9.9886	8.6137	10.0741	10.5987	10.3360	10.3999	9.5557	10.2739
LOC401387	0.7693	0.9741	0.0000	0.0000	1.9117	1.0850	0.5995	0.5897	0.7781	1.6758	0.0000	0.5356	0.7248	0.0000	0.0	0.9688	1.1179	0.0000	3.1835	1.0531	0.9624	1.4048	0.3685	1.2073	0.5006	1.3455	0.0000	1.4062	1.1580	0.8663	0.4300	0.0	0.7117	1.0766	0.0000	0.8244	0.3900	0.9819	0.7523	0.3565	0.9221	0.3748	0.7776	0.0000	0.3535	1.3593	0.0000	0.0000	0.5251
S1PR1	7.5163	7.3778	5.9476	7.7839	6.3809	6.6992	8.5469	8.4254	8.4566	8.0960	5.7192	8.4167	7.4427	7.8888	9.2798	8.5188	6.1541	7.5931	6.5123	9.7642	8.2550	7.8965	7.2144	6.6649	6.5404	8.1269	7.5459	8.1100	8.9633	7.5278	7.2048	10.4251	9.8356	8.8448	6.5049	7.5058	9.2715	7.5563	7.4500	8.9739	7.2628	8.1761	10.3541	6.8011	6.2686	6.9530	8.0688	6.7817	7.0230
ZNF642	6.1153	6.1315	5.1041	6.5202	5.5947	6.7090	6.8176	3.0122	5.8086	5.9749	6.3531	3.1113	6.2052	6.3344	2.8559	6.3369	5.8952	5.5036	7.0991	5.9771	5.6445	6.0463	5.7142	5.7553	5.3944	6.2557	5.9581	5.8189	5.8948	5.5699	5.9159	5.7736	5.768	5.4187	5.9278	5.2033	5.5334	6.0727	5.1662	5.5879	6.4414	5.9407	5.2533	5.8330	5.4969	5.8222	6.0346	5.6987	5.5439
TMC4	10.3539	10.4151	7.7381	12.3157	10.6067	10.6342	11.4035	7.6898	10.8626	6.3766	10.5133	3.7641	7.9161	10.6523	9.7182	10.0003	10.6733	10.8459	8.9858	10.7381	6.7309	11.0902	11.4631	9.8005	11.1190	10.2077	9.7510	8.4408	10.6345	5.4663	11.6067	11.4905	11.1453	11.7063	10.1649	8.4002	10.3483	9.8959	10.6289	10.3472	11.3575	11.2839	11.0554	11.4250	11.5469	10.3812	10.7137	10.2086	1.2122
MYO3A	4.7007	5.3164	4.8545	0.9603	6.3876	4.7687	5.6570	0.0000	3.8663	4.5204	6.4200	0.0000	7.8152	8.6168	0.3334	9.9625	5.6142	8.1090	6.9019	7.4642	4.3874	7.6584	5.5266	5.4659	5.7350	7.6998	5.5108	5.1344	5.7701	4.6362	6.5713	3.4026	5.2659	0.4539	7.5998	6.9126	4.3613	7.6363	2.3524	6.9053	4.8224	5.6119	0.7776	5.8823	4.9668	5.6529	7.9462	3.6574	6.3918
TMC6	8.9841	7.9295	10.9034	9.7610	10.2494	8.6637	10.0572	9.1432	10.1180	7.2313	8.4691	8.2711	9.2136	9.7443	8.2022	10.9817	10.4964	10.1207	11.5163	8.9959	8.2014	9.9922	7.1479	6.7681	8.9512	10.4993	8.9979	9.4797	7.0793	8.5978	9.7015	8.3308	8.1352	7.4026	10.0886	8.1054	7.6613	10.0203	8.2028	10.5359	8.8015	10.156	10.7763	10.6781	8.8158	9.2246	9.1766	6.8391	8.7360
KIAA1958	5.0155	6.8990	3.9609	7.4276	6.5445	6.4643	5.9251	4.9908	4.6201	7.4206	4.1001	5.5220	5.268	5.4311	7.3735	6.5463	4.1197	5.1264	5.6297	7.326	8.8309	6.5047	7.2285	5.6928	5.7683	5.7365	6.2550	6.0861	6.2385	7.6362	4.8116	7.9846	7.6795	6.5739	7.1721	6.9758	7.7943	5.2684	6.8998	6.7821	6.9178	6.1977	5.7123	5.1971	7.734	6.6832	5.8278	6.8278	7.6957
APIP	8.2884	9.3111	7.3868	8.5550	8.1173	7.8598	8.6463	8.4754	8.3521	9.4125	8.7092	7.9574	7.622	7.9177	7.8951	9.0781	8.8878	6.4268	7.7087	8.6507	8.6694	7.9892	7.9589	8.4579	8.5258	8.1970	8.7446	8.4998	6.6458	9.5703	8.2616	8.8881	8.8025	9.2040	8.1342	9.1504	8.7945	8.3447	8.4481	8.9002	8.3459	7.0053	8.4385	8.4969	6.7732	8.1354	7.9849	9.1870	9.2468
TMC1	0.7693	1.2358	0.0000	0.9603	2.3875	1.2746	0.5995	0.0000	0.7781	1.8615	0.0000	0.0000	1.9772	1.3406	0.6041	0.4929	0.0000	0.6060	0.7431	1.2829	0.0000	0.0000	0.6617	0.0000	0.8714	1.7470	0.4799	0.0000	0.0000	0.8663	0.7608	0.8739	2.3013	0.4539	0.0000	1.1085	1.9235	0.5730	3.0924	1.5668	2.3296	0.8612	0.0000	0.0000	0.3535	0.4765	0.0000	0.9212	1.6758
GPR15	1.9326	0.0000	0.0000	0.5586	0.0000	0.7737	0.0000	1.8173	1.6530	0.0000	0.0000	0.5356	0.7248	5.2970	1.2016	4.4975	0.0000	0.0000	0.0	0.4418	0.8457	0.8670	0.0000	1.2073	0.5006	0.0000	0.0000	0.9886	0.0000	0.0000	0.0000	0.0	1.6395	0.0000	0.0000	0.4703	0.3900	3.4904	1.2442	0.3565	0.5335	2.6879	1.2801	3.8461	0.3535	0.0000	1.4011	0.9212	0.5251
TMC3	0.0000	2.9589	1.1469	0.9603	0.0000	0.7737	2.3566	1.0070	1.6530	0.0000	0.0000	0.9252	0.4075	0.0000	1.3561	0.4929	0.6646	0.0000	0.0	0.4418	0.4840	0.8670	1.6025	0.9868	2.8523	0.0000	0.0000	3.0389	4.4552	0.0000	1.6245	0.8739	0.0	0.0000	0.0000	1.3457	0.6966	1.7815	5.1662	0.3565	1.4801	0.0	3.5502	0.5807	4.411	0.8341	0.0000	0.9212	0.9092
PKLR	5.6815	9.2954	8.6483	3.5028	9.3099	3.9614	7.6054	0.8134	7.0628	8.9046	7.2147	0.0000	7.0655	2.6241	1.1568	7.7895	9.3159	8.5677	5.0295	10.7709	7.2373	2.3790	10.0647	5.0373	5.5044	7.6557	8.9977	5.5194	10.3996	10.0732	8.2485	9.9917	11.2065	0.0000	5.4003	7.3461	11.5606	6.8969	11.3044	6.9753	7.0463	7.6788	3.8051	6.5010	8.7287	3.7848	7.9688	9.0321	11.0516
TECRL	0.0000	0.0000	0.0000	0.0000	0.0000	0.7737	0.0000	0.0000	0.0000	0.0000	0.0000	0.0000	0.0	0.0000	0.0	0.0000	0.0000	0.0000	0.0	0.0	0.0000	0.0000	0.0000	0.0000	0.0000	0.0000	0.0000	0.0000	0.0000	0.0000	0.0000	0.0	0.0	0.0000	0.0000	0.0000	0.3900	0.0000	0.0000	0.0	0.0	0.0	0.0000	0.0000	0.3535	0.0000	0.0000	0.0000	0.0000
EIF2B4	9.3169	9.4766	10.5820	9.2605	9.0468	9.3763	9.1173	9.5502	9.6353	9.1060	9.9343	9.7862	9.605	9.5793	9.1517	9.6661	9.5050	9.0306	9.8882	9.1051	8.6764	9.0564	9.6364	9.1002	9.3025	9.4627	9.2571	9.1956	9.8537	8.5076	9.1168	9.1812	9.1052	8.2167	9.1534	9.3840	9.1228	9.2422	9.2898	9.1329	8.8994	9.1161	9.8560	9.3103	8.5859	9.1097	9.2793	9.2153	9.3380
EIF2B5	10.3457	10.0836	11.0211	9.8590	9.8733	10.5266	9.9166	9.9335	9.9920	9.5573	10.6822	9.8124	10.1701	9.8994	9.4556	10.0066	10.0218	9.5458	10.0307	9.9345	9.6520	9.2774	10.3340	9.7846	9.8174	10.0897	9.9954	9.9095	10.1511	9.9972	10.4371	9.8984	9.7871	10.4400	9.7723	10.0872	9.8025	9.9431	10.4513	9.5187	10.2284	10.0756	9.8900	9.8491	9.4841	9.7859	9.9672	10.3982	9.9417
EIF2B2	9.3921	9.3957	9.6461	9.5875	9.5112	9.3947	9.3204	8.8213	9.7074	9.6579	9.5748	9.1765	9.1253	9.0760	9.578	9.9836	9.8002	9.4305	8.7668	9.3193	9.7373	8.9713	9.3765	9.6675	8.6121	9.0836	10.1422	8.5797	9.4318	9.5235	9.5107	9.5602	9.3203	9.6655	9.4974	9.6163	9.5678	9.2152	9.9771	9.5819	9.2139	9.4188	9.9127	9.2692	9.898	9.4737	9.7267	9.9813	10.1439
EIF2B3	8.3568	7.5753	9.5904	8.6661	8.5117	8.3108	8.3192	7.8781	8.7859	8.6313	8.5384	8.1207	8.1726	7.8558	8.2875	9.0267	9.3324	8.1360	7.3757	8.0425	8.1658	7.5736	7.9131	8.5635	7.9769	8.3641	9.0906	7.9334	6.8053	8.6430	8.4695	8.4054	8.5971	7.9322	8.4435	7.6595	8.4860	8.5562	8.8442	8.4397	8.1554	8.5548	9.0012	8.6038	8.232	8.2458	8.4580	8.9700	8.7165
EIF2B1	9.7866	10.9115	10.4961	9.6380	10.2324	9.8534	10.1119	10.4063	9.5730	9.5497	10.5903	10.4202	9.9924	9.8012	9.81	9.7179	10.0900	10.1126	9.7595	9.9565	9.9458	9.9436	9.7318	10.3314	9.7825	10.5318	10.4581	10.5037	9.9980	10.2477	10.3481	9.501	9.4906	10.0863	9.6591	10.0309	9.5259	10.4159	10.1521	10.0106	9.789	10.1836	9.5444	10.2191	10.7093	9.6336	10.2537	9.8672	9.8417
PRKAR2A	7.2286	8.5826	4.0692	8.0464	7.5924	8.2649	7.8079	7.6175	6.2356	8.0584	5.7192	7.0811	7.0466	5.4311	9.6975	7.4773	4.7413	6.1487	5.1164	7.8043	8.3177	7.0533	8.7986	7.2215	7.8295	8.2857	7.8198	7.9660	5.6156	9.4120	7.0547	8.9372	9.1943	8.9358	7.5632	7.1226	9.1538	6.7122	8.8072	8.4571	9.0748	8.0063	7.7260	5.9761	8.8553	7.5672	6.8968	8.5000	8.5825
CSNK2A1P	8.2373	9.5549	5.4430	8.6678	8.4606	9.1678	8.3695	9.7705	7.9269	8.7240	7.8065	8.4634	8.2065	7.8606	9.7168	8.8457	6.6590	7.5696	6.8937	8.9538	9.4782	8.2950	8.7468	9.6317	8.5765	9.3640	9.1318	8.8456	7.6386	9.2997	7.9413	8.8251	9.0708	10.0536	8.7892	9.0926	8.8339	8.5412	9.4310	8.874	9.4693	8.8375	8.8009	8.1088	10.8449	9.2265	8.3461	8.6358	8.8908
XRRA1	8.3202	9.0096	9.4386	9.0559	8.4438	8.6066	8.1963	9.4911	9.1434	9.4285	8.9481	9.5091	8.3851	9.0953	9.7063	8.5439	8.9882	8.2089	8.3248	9.178	9.3804	8.1893	7.9510	8.2233	8.2197	8.0833	8.2355	9.3838	8.6434	7.7668	9.0043	8.9294	7.8528	8.4258	8.3358	7.7305	8.1427	8.3471	8.8091	8.6989	8.1895	8.0301	7.8149	8.3409	8.1316	8.2778	8.0239	8.7395	8.4176
C20orf56	0.4353	0.7463	0.0000	0.0000	0.0000	0.7737	0.0000	0.0000	0.7781	0.5251	0.0000	1.2317	0.0	0.0000	0.0	0.0000	0.0000	0.0000	0.0	0.4418	0.0000	0.0000	0.0000	0.9868	0.0000	0.0000	0.0000	0.0000	0.0000	0.0000	0.0000	0.0	0.0	0.0000	0.0000	0.4703	0.0000	0.0000	0.0000	0.0	0.9221	0.0	2.5850	0.0000	0.3535	0.4765	1.0663	0.0000	0.5251
C20orf54	6.9976	9.8016	3.7814	10.9638	6.5265	6.7476	6.4939	8.1198	4.4418	2.1737	6.0914	8.0343	3.5965	5.1175	7.8587	1.9453	0.0000	6.2707	3.1835	3.64	1.9222	3.7397	6.9618	1.5673	0.5006	3.5656	1.9117	5.2130	3.2661	0.8663	6.7260	7.819	8.4602	8.3680	3.1845	2.8412	8.8534	6.1638	7.7725	4.5673	5.4282	8.2176	5.1410	7.6878	8.8308	6.1430	5.5863	0.9212	1.2122
TXNIP	14.5219	15.1735	12.2500	13.4545	14.3677	14.3396	14.0244	13.4835	14.7706	14.7980	14.6332	13.5382	14.6735	14.3607	14.2993	13.5046	12.8110	14.3698	14.3438	13.4006	12.2069	13.6935	13.3565	13.5360	13.1946	13.8733	13.8319	14.7991	13.0606	13.3157	14.6134	14.8456	14.1542	12.7384	15.8108	14.3526	13.8858	14.4179	12.6482	13.8982	14.8052	14.5782	14.7786	14.1858	14.1478	15.2024	14.0353	12.7496	12.4021
SLC36A4	7.2521	6.4020	8.2707	8.3076	7.4216	7.1665	7.9195	8.2062	7.3576	8.4238	6.8896	8.3507	7.6839	7.7874	9.1177	7.7526	7.5384	7.3238	6.7202	7.6429	8.4987	7.5736	7.8344	7.4654	7.3281	7.9758	7.4612	6.3583	6.8598	7.4140	6.9164	7.7675	7.7702	6.9936	7.7264	7.2116	7.6300	7.4396	7.5054	7.4193	7.0108	7.0875	7.0255	7.1821	7.6706	7.4134	7.8121	6.0101	7.0182
LOC389791	2.7301	3.2260	3.7814	3.2496	4.3928	5.3979	3.6837	2.4708	2.1936	2.4302	3.5028	3.8110	3.813	5.3790	0.6041	2.4544	3.4525	4.0583	5.9614	0.7796	1.5815	5.3119	0.3685	3.4783	3.5070	3.9202	1.9117	2.5660	3.6667	2.2338	4.2782	1.4143	1.6395	4.2566	3.7593	3.4107	1.6657	3.8242	2.3524	0.6422	4.5467	3.4687	2.1926	4.7426	2.8851	3.5800	3.0200	1.8801	2.5432
ZNF876P	2.4799	4.0712	0.0000	4.4149	2.8392	3.5417	3.4315	1.0070	2.1936	3.2898	1.8416	2.7748	2.4775	5.0853	1.7398	3.4297	2.5062	1.6267	3.7868	2.406	2.3178	2.7586	2.0706	3.2980	2.2427	3.3821	2.0556	3.6420	4.9622	2.9993	2.3692	3.4583	2.3013	5.0353	2.9017	2.3894	3.2296	3.0555	3.0924	2.6614	3.4971	2.9643	1.2801	1.7983	3.8959	2.0465	1.6727	2.4511	2.9231
MLF1	8.9690	9.3324	8.6457	9.6104	7.9340	8.5177	8.5329	10.0699	8.5085	8.7842	9.7332	8.8053	9.0437	8.7357	9.0429	8.0954	8.6898	8.0953	7.7363	6.8403	7.8664	8.3723	7.7472	9.1232	9.1933	8.2987	7.9704	8.9707	7.6651	9.4826	8.2084	8.3767	8.6294	6.9029	8.5313	8.6655	8.3758	8.3432	8.6391	8.0549	8.7089	8.345	8.4786	7.9473	8.5263	8.3515	8.5152	8.2220	8.8294
QPRT	7.3425	13.5907	13.5546	7.6098	7.7084	5.6430	10.7762	10.9107	10.1904	12.3139	8.6493	4.4381	6.483	6.4777	6.3272	10.0915	11.2033	9.3658	10.3666	9.8304	13.0092	3.2077	11.5382	12.7914	10.2522	9.5451	12.2318	9.7602	13.1497	11.9841	7.3315	10.862	11.7367	6.8668	5.1118	11.6277	12.5501	7.5108	13.0550	10.1879	9.4315	8.9734	13.0332	11.6931	14.6238	4.8861	6.5206	11.9398	12.4223
IFT140	10.8129	11.8785	9.8228	9.9645	11.2380	11.2926	10.5633	9.8897	11.0773	10.0526	10.7993	10.1919	10.4032	11.0361	9.7284	9.8993	10.8800	10.7625	11.3671	9.5164	10.5908	11.5511	10.8244	11.3616	10.6445	10.5405	10.6013	10.0316	11.1951	10.2041	11.0647	10.2438	9.8091	7.8375	10.6206	10.5922	9.8830	10.3174	10.2033	10.1872	10.8587	10.652	9.9507	10.7287	11.1198	11.2483	9.8309	10.1966	10.5124
MLF2	11.7980	11.7640	13.0429	12.1647	12.3059	11.5440	12.4045	12.6845	12.3770	11.9449	12.9086	12.7905	12.4235	11.9172	11.8995	12.0453	12.4580	12.4910	11.9943	11.7438	12.6629	12.3830	12.1047	12.6559	12.6987	12.7259	12.9093	12.5830	13.0684	12.9241	12.2644	12.2032	12.0295	11.7723	11.5171	12.1824	11.9532	12.3508	13.3088	12.2109	11.1979	12.4185	12.8124	12.5364	12.5245	11.5317	12.4053	12.3456	12.0486
TMEM14C	11.3356	10.9226	11.4380	11.3829	10.7953	10.5486	11.3035	11.7470	11.7233	11.2259	11.1731	11.6986	10.8887	11.4032	10.8927	11.6030	11.8486	10.9546	10.3087	11.0046	11.7035	10.7122	10.7586	11.5382	11.7577	11.3316	11.7989	11.8922	11.0730	11.4413	11.2152	10.6865	11.0805	9.8901	11.1393	10.1483	10.9060	11.2966	11.3601	11.022	10.6536	11.1244	11.5516	11.4237	10.6739	10.8921	11.4078	11.6286	11.2784
FAM157A	3.4411	3.5379	0.0000	3.3863	2.4899	3.6271	3.5631	2.8193	1.9485	2.1737	3.1296	1.8864	2.6374	5.8884	1.9485	3.7247	1.1179	0.0000	2.5151	2.406	2.3178	2.7586	0.9053	1.8552	3.2165	4.2046	2.0556	2.6438	0.6922	2.7573	2.0444	2.9376	1.7731	4.2842	3.5259	3.3575	2.2402	3.0555	1.2442	3.0512	3.1785	3.1962	0.7776	1.7983	5.1917	3.2646	1.9012	0.9212	2.9231
FAM157B	0.0000	1.6006	0.0000	0.0000	0.0000	0.0000	0.0000	0.0000	0.0000	0.0000	0.0000	0.5356	0.7248	1.3406	0.3334	0.4929	0.0000	0.0000	0.0	0.0	0.4840	0.8670	0.0000	0.4085	0.0000	0.0000	0.0000	0.4094	0.0000	0.8663	0.0000	1.4143	0.0	1.9846	0.0000	0.4703	0.0000	0.5730	0.0000	0.0	0.0	1.2393	0.0000	0.0000	0.0	0.0000	0.6295	1.4789	0.0000
FANCF	8.9015	9.5938	8.2988	8.5724	9.0573	8.6863	8.7084	9.2619	8.8274	9.0366	8.6093	8.9315	8.7334	8.5535	8.0206	8.9348	8.8611	8.9986	9.0459	9.018	9.9464	9.0429	8.6487	9.2909	8.8170	8.4483	8.9178	8.5459	8.9015	8.2840	8.6487	8.4728	8.5232	8.9628	9.0371	9.2706	8.3758	9.1720	8.4515	8.4044	8.7105	8.7544	7.5280	8.6912	8.9311	9.0974	9.0632	8.3813	8.7014
MECOM	4.9837	10.6457	5.1785	12.7323	6.8489	6.3051	7.1514	9.2842	5.3076	4.1442	8.6632	9.9254	6.9471	6.6081	10.0387	6.4216	4.5014	5.8423	7.1479	8.1373	8.5018	7.8713	7.3337	6.5537	4.8884	7.9123	8.3034	7.6638	7.8028	7.4000	5.3304	12.5762	12.2006	12.7130	3.8832	7.2228	11.4159	7.4027	7.7770	7.5416	7.3245	8.0485	7.4998	7.1573	10.4151	4.2182	6.8080	4.1683	7.3486
ITGA2B	1.7930	4.3992	4.7926	2.9297	2.1580	2.8851	2.7371	3.7133	2.8942	2.1737	4.7806	2.5716	4.293	5.4311	5.3311	4.5233	1.9729	5.7474	6.6347	1.2829	0.4840	5.5075	1.9670	3.3453	2.5795	5.4712	0.8394	4.6599	4.0883	0.8663	2.0444	2.8569	1.4923	1.5102	3.8018	3.7780	1.1645	2.1418	0.0000	2.0299	1.6947	1.896	2.7472	2.4490	2.0197	2.8604	2.5664	0.0000	2.1737
RSPH1	7.7132	8.7448	7.7175	8.4970	8.2507	8.1289	7.0029	7.4896	7.4251	5.5165	7.3270	7.4057	8.0213	8.1210	7.2335	6.7835	7.5383	7.8852	7.8502	4.1572	3.0311	8.1971	6.7789	5.4765	8.4158	7.0447	6.7004	6.8354	7.5979	6.7548	6.9573	6.6511	6.7906	3.2484	7.6236	6.1130	7.1831	6.9974	5.4856	6.2663	6.736	6.0808	5.7888	8.1396	7.2005	7.6313	7.1117	5.3011	6.7268
IFI16	10.6165	11.4520	9.6667	9.3789	9.6566	10.1594	10.6560	11.8076	10.3927	9.9792	9.8590	11.2065	10.3701	10.8311	11.411	11.1164	8.9829	9.9036	8.4032	10.2645	9.6231	8.3433	8.5001	9.9893	8.4298	10.9755	9.8653	10.7142	7.9891	9.1405	10.3323	8.6612	9.2949	8.5569	9.8305	10.0754	8.9471	10.4824	9.0028	10.9584	10.0807	10.3353	9.9496	9.4961	8.8852	10.0106	10.7448	9.0402	8.8013
SOX6	9.8936	10.4136	8.1245	8.9322	9.8385	9.4158	10.1445	9.3593	8.9492	11.6710	9.1600	8.9578	9.6833	9.6608	9.4626	10.0665	9.3724	10.0641	9.4069	8.6827	11.3855	9.8096	10.0320	9.9062	10.0931	9.4733	9.9397	9.9754	9.5070	10.8816	9.8369	10.5845	10.3976	10.4152	10.3493	10.1979	10.3449	9.4334	9.7901	10.5443	10.6167	9.8526	7.9592	9.6374	9.6936	10.1059	10.0425	10.0041	10.9136
LOC440944	8.3223	7.3320	6.4862	7.3956	7.7708	9.8141	8.0543	8.3911	6.4747	7.9803	7.8231	7.7051	8.1446	8.9520	5.9981	6.5651	7.5654	7.3425	10.1831	5.5832	6.4963	8.3615	6.2325	7.5230	7.5582	8.1606	6.6332	7.6984	7.5466	6.9451	8.2436	7.2412	6.6238	8.4157	7.9051	7.2228	6.2963	7.5185	6.9802	5.8697	9.4193	7.722	6.0444	7.4052	5.3276	7.9744	7.1231	7.2052	6.8417
TTC1	9.7452	10.0272	11.1527	10.2599	9.4137	9.3655	9.5716	9.4897	9.5374	10.0798	9.9866	9.8452	9.8218	9.5807	8.4657	9.7605	10.1611	9.7309	9.8037	10.4854	9.8083	9.3755	9.2339	10.1934	10.3843	9.4365	9.7471	10.1396	10.3364	9.5990	9.6179	9.6157	9.8294	10.9150	9.3022	9.8656	9.9995	9.7327	9.6606	9.4717	9.4702	9.5276	9.0852	9.6816	10.3417	9.2180	9.6918	9.9953	10.0680
C9orf128	1.6384	1.0903	0.0000	2.3938	2.1580	2.3946	1.0218	0.5897	0.0000	1.8615	0.0000	1.2317	1.7157	2.0233	0.0	0.0000	0.6646	1.8520	4.1574	0.0	0.0000	2.3560	0.0000	0.0000	0.5006	0.0000	0.0000	0.0000	1.1580	1.4039	1.4521	1.6237	1.1433	2.5375	1.1465	1.3457	0.6966	1.3002	0.7523	0.0	1.4801	1.0626	0.0000	0.0000	1.0779	0.4765	0.6295	0.0000	0.5251
C9orf129	5.9360	5.9261	0.0000	6.4749	6.2792	6.5542	6.2591	5.5053	4.7245	6.4986	4.1361	5.6821	5.5947	4.1585	6.7459	6.2127	2.8946	4.7602	3.8528	7.5131	7.2856	5.3685	7.3265	5.9863	6.1003	6.3409	5.6758	5.5627	4.7140	7.1925	5.6292	7.1545	6.7587	7.2673	6.1212	6.5046	6.9779	5.2226	7.1357	6.9287	6.3166	6.5641	5.5847	5.2748	7.0901	6.3042	5.9463	6.2322	6.7027
MYT1L	1.7930	4.5872	0.0000	0.0000	0.0000	0.0000	0.0000	0.5897	0.0000	0.9092	0.0000	0.0000	0.4075	0.0000	0.0	0.4929	0.0000	0.0000	0.0	0.4418	0.0000	0.8670	0.3685	0.0000	0.0000	0.9580	0.0000	0.0000	0.0000	0.0000	0.0000	0.0	0.0	0.0000	0.0000	0.0000	0.3900	0.9819	0.0000	0.0	0.0	0.0	0.0000	0.0000	0.0	0.4765	0.0000	0.9212	0.0000
C9orf125	9.9201	10.2144	9.1484	8.5778	9.6239	9.5652	9.4258	4.6858	9.9950	10.1771	9.8779	3.3840	9.8865	9.4334	4.7823	9.5618	10.0275	10.0705	9.4366	9.2791	11.0629	8.5946	9.3872	10.0941	10.1224	8.7447	9.8444	10.0244	8.7754	9.9948	9.7342	8.6478	8.2356	8.7364	10.3759	10.5065	7.8262	9.3464	9.0575	9.5423	9.5062	9.6597	9.5264	9.6356	10.0922	9.9428	9.8635	9.1600	9.9923
C9orf122	2.2851	4.0118	6.2648	7.0021	6.0449	6.5650	6.3914	7.1171	6.3538	5.4310	6.5249	6.2234	6.4617	7.4381	5.3311	5.7645	6.7083	6.5452	7.4274	4.7822	7.6401	6.6538	4.8104	6.0471	7.0223	6.1447	6.1386	5.8765	7.4534	6.0538	5.7948	6.2066	5.5711	5.6698	6.6280	5.8968	5.3258	6.1638	5.4179	6.0453	6.0319	5.667	5.7511	6.3450	5.488	6.0003	5.5531	5.8178	3.2898
CEPT1	8.9991	8.5689	8.8868	9.4372	9.0129	8.8985	9.3503	8.6341	9.5919	8.9636	8.6860	9.5557	8.8369	9.3393	8.9352	9.3340	8.9812	8.6030	8.9839	9.2505	9.5413	8.6489	8.9733	8.7373	8.2170	9.2867	9.4330	9.0762	9.2262	8.9131	8.9875	9.1509	9.2519	9.7360	8.9559	8.4487	9.1220	8.8555	9.7262	9.4324	9.2085	8.9209	9.1771	8.9342	8.8379	8.8260	9.3857	9.5140	9.6200
KIAA1267	10.2329	10.5897	8.5414	9.9632	10.5087	10.8348	10.1353	10.1732	9.7571	10.4670	9.9132	9.9848	10.3579	10.3210	10.3616	9.9412	9.4625	10.5807	11.2618	10.7029	10.7985	10.8474	10.4616	10.7902	10.0859	10.0684	9.3002	10.0312	10.3696	9.8942	10.0635	10.201	9.915	9.5536	10.6840	10.4085	9.8739	10.3355	9.5996	10.0035	10.7538	10.572	8.6320	9.8813	10.6805	10.7528	10.5491	9.5811	9.9005
RTCD1	9.0594	9.1688	8.7161	9.3426	8.8801	8.6637	9.3458	9.0321	9.1184	9.4572	9.0658	9.0586	8.6839	9.1902	8.8789	9.2253	9.3647	8.9292	9.5589	9.5853	9.3910	9.0225	9.2471	8.9013	8.4573	9.0811	10.1002	8.4718	9.4960	9.5451	9.0503	8.9518	9.3778	9.2089	8.7327	8.1452	10.0100	9.3678	10.1373	9.026	9.0062	8.9655	9.1948	9.1484	9.034	8.5885	9.4649	10.1711	10.2600
CFHR2	0.0000	0.0000	0.0000	0.0000	0.0000	0.0000	0.0000	0.0000	0.0000	0.0000	0.0000	0.0000	0.0	0.0000	0.0	0.0000	0.0000	0.0000	0.0	0.0	0.0000	0.0000	0.0000	2.6406	0.0000	0.0000	0.0000	0.0000	0.0000	0.0000	0.0000	0.0	0.0	2.3410	0.0000	0.0000	0.0000	0.0000	0.0000	0.0	0.0	0.0	1.6521	0.5807	0.0	0.4765	0.0000	0.0000	0.5251
CFHR3	0.0000	0.2937	0.0000	0.0000	1.1072	1.9407	1.8383	1.3303	2.1936	0.0000	0.0000	0.9252	0.7248	2.0233	0.8318	0.0000	0.0000	1.0314	1.8856	1.0531	0.0000	0.8670	0.3685	0.0000	0.0000	1.7470	0.0000	1.9829	0.0000	0.0000	1.0298	0.5021	1.5031	2.8649	1.9381	0.4703	1.5281	0.0000	0.0000	2.0299	1.6947	1.0626	0.7776	0.5807	0.0	3.2046	1.0663	0.0000	0.0000
CLIC4	14.1454	14.3912	11.0728	10.2037	14.3985	14.0554	13.3149	12.2211	13.3248	13.6222	13.8239	12.0493	13.9267	12.9556	13.8545	13.7234	13.3746	13.2578	11.7529	13.5966	13.5627	14.1056	14.5150	15.1879	14.3707	13.5273	13.9889	12.9598	13.0077	14.9859	13.9183	13.393	13.8289	9.8754	14.2249	13.2872	14.0701	13.3362	14.3221	13.1729	15.167	14.0162	11.9902	14.1474	13.7156	14.3381	14.4032	14.5577	14.8170
CLIC5	5.9109	6.0891	7.2439	4.8763	7.0169	4.7687	5.7428	4.5052	7.9312	3.6840	5.8702	4.7100	6.0361	5.1175	5.8757	5.8887	6.7083	5.8159	4.8727	9.3465	6.5027	8.3830	8.4373	3.9138	9.0982	5.3597	4.0348	7.7717	5.0981	4.6599	6.3187	9.2038	11.869	6.9554	5.6541	8.3516	12.6086	5.9755	5.0813	6.1228	7.2071	6.5006	4.8509	6.8577	5.9172	3.9155	7.7766	2.4511	4.4351
CLIC2	7.3704	7.3837	5.9757	6.0499	6.6422	6.0508	8.0902	10.2912	7.7077	5.7104	5.7541	10.4859	8.1312	7.2402	9.2995	7.0985	6.9183	6.1165	5.8309	7.6195	6.5090	5.5334	6.0545	4.8651	4.8265	8.3201	6.6839	8.6972	6.4666	5.4254	6.7165	6.952	7.6537	6.9468	5.4689	5.8003	7.2698	7.4027	6.0299	8.1174	7.3485	7.7623	7.6915	6.4386	6.0977	6.3851	7.4554	5.4851	6.8472
CLIC3	4.2180	3.9709	3.6480	3.9246	6.8775	4.8419	5.4345	2.5966	5.7331	1.2122	6.5844	4.7100	6.9317	5.9612	1.8479	3.1932	3.2894	4.4167	4.0441	3.7206	1.9222	5.0138	3.2822	0.9868	7.6415	5.2389	1.7518	5.4802	1.5096	0.8663	6.0580	4.6037	3.9827	3.1315	4.3230	1.1085	3.0788	4.2510	3.8078	4.3663	6.2081	6.1376	6.1055	7.8912	1.8071	6.1188	4.4454	1.8801	0.0000
CFHR4	0.0000	0.0000	0.0000	0.0000	0.4697	0.0000	0.0000	0.0000	0.0000	0.0000	0.0000	0.0000	0.0	0.0000	0.0	0.0000	0.0000	0.0000	0.0	0.0	0.0000	0.0000	0.0000	0.0000	0.0000	0.5571	0.0000	0.0000	0.0000	0.0000	0.0000	0.0	2.21	0.0000	0.0000	0.0000	1.1645	0.0000	0.7523	0.0	0.0	0.3473	0.0000	0.0000	0.0	0.0000	0.0000	0.0000	0.0000
CFHR5	0.0000	0.5377	0.0000	0.0000	0.0000	0.0000	0.0000	0.0000	0.0000	0.0000	0.0000	0.0000	0.0	0.0000	0.0	0.0000	0.0000	0.0000	0.0	0.0	0.0000	0.0000	0.0000	0.4085	0.0000	0.0000	0.0000	0.0000	0.0000	0.0000	0.0000	0.0	0.0	0.0000	0.0000	0.0000	0.0000	0.0000	0.0000	0.0	0.0	0.0	0.7776	0.0000	0.6373	0.4765	0.0000	0.0000	0.0000
KRTAP2-2	0.0000	0.0000	0.0000	0.0000	0.0000	0.0000	0.0000	0.0000	0.0000	0.0000	0.0000	0.0000	0.0	0.0000	0.0	0.0000	0.0000	0.0000	0.0	0.0	0.0000	0.0000	0.0000	0.0000	0.0000	0.0000	0.0000	0.0000	0.0000	0.0000	0.0000	0.0	0.0	0.0000	0.0000	0.0000	0.0000	0.0000	0.0000	0.3565	0.0	0.0	0.0000	0.0000	0.0	0.0000	0.0000	0.0000	0.0000
KRTAP2-1	0.0000	0.0000	0.0000	0.0000	0.4697	0.0000	1.0218	1.5943	0.0000	0.0000	0.0000	0.0000	0.0	0.8207	3.3728	0.0000	0.0000	0.6060	1.5952	0.0	0.0000	0.0000	0.3685	1.2073	0.0000	1.7470	0.0000	0.7279	0.0000	0.0000	1.0298	0.0	0.0	0.0000	1.5959	0.0000	0.0000	1.3002	0.0000	0.6422	0.0	0.3473	2.4021	0.0000	0.0	0.0000	0.6295	0.9212	0.0000
CXorf1	0.0000	3.8630	0.0000	3.3196	3.1202	1.2746	0.0000	2.1808	1.6530	1.4625	1.8416	1.2317	1.3961	0.0000	0.0	1.6025	1.1179	0.6060	0.0	0.0	1.1347	0.0000	0.3685	2.9155	0.0000	0.9580	0.8394	0.4094	0.6922	0.0000	1.7785	1.1693	1.1433	0.4539	2.5496	0.0000	0.6966	0.0000	0.0000	0.6422	0.5335	0.0	0.0000	0.0000	0.8744	0.0000	1.0663	0.0000	1.2122
KIAA0020	8.4440	7.0664	8.9070	8.7744	8.3425	8.8704	8.5548	9.9926	8.5857	10.1162	8.3513	9.1976	8.4508	8.6280	8.7287	9.4786	8.6314	8.0647	7.8917	8.2971	9.4307	8.1180	8.0682	8.0051	8.2838	9.4227	8.9411	9.9739	8.3328	8.3798	8.5017	8.0586	8.3089	9.6948	8.6994	7.5598	8.5448	8.9004	8.4402	8.5344	8.5629	8.132	7.8064	7.9845	8.432	8.3165	8.3653	9.3714	8.3285
KRTAP2-4	0.0000	0.0000	0.0000	0.0000	0.0000	0.0000	0.0000	0.0000	0.0000	0.0000	0.0000	0.0000	0.0	0.0000	0.0	0.0000	0.0000	0.0000	0.0	0.0	0.0000	0.0000	0.0000	0.0000	0.0000	0.0000	0.0000	0.0000	0.0000	0.0000	0.0000	0.0	0.0	0.0000	0.0000	0.0000	0.0000	0.0000	0.0000	0.0	0.0	0.0	0.0000	0.0000	0.0	0.0000	0.0000	0.0000	0.0000
TMEM147	10.1454	10.1729	11.6708	11.0471	10.2916	9.7796	10.6620	10.5390	11.3560	10.5106	10.5133	11.1849	10.2764	10.4996	10.6141	11.2740	11.6859	10.3451	10.545	10.0236	10.9848	9.8332	10.1353	10.9327	10.4357	10.3130	10.9924	10.3770	10.3783	10.3019	10.4565	10.5062	10.5629	10.7445	10.2895	10.5145	10.7117	10.8649	10.8536	10.7625	9.451	10.4768	11.9605	10.7938	10.5474	10.1049	10.3566	10.8393	10.5871
ASGR1	3.3936	6.2040	5.9895	2.5181	3.3553	2.5773	5.6862	3.7133	5.9818	1.6758	4.6751	2.2004	4.8614	4.9488	3.8855	3.0587	4.3851	4.2286	3.7868	2.965	3.0311	2.5713	3.4452	5.6744	1.8026	5.3925	4.8976	5.5526	3.2661	3.2693	4.3779	4.2083	4.188	3.1315	1.1465	3.6946	1.9235	4.4888	3.2038	5.762	2.6711	2.8049	6.1352	4.1173	3.5302	2.6959	3.0200	3.0267	2.4302
ASGR2	3.4872	6.8433	5.2493	2.9297	4.4948	3.0174	5.5501	2.0105	6.5646	1.6758	5.4474	0.9252	4.1142	4.8754	2.9068	4.1457	4.2137	3.3036	4.1018	3.2081	1.1347	1.7956	3.9314	3.3453	1.9647	5.5165	2.4171	4.9929	2.9585	3.2064	4.8813	6.3968	6.933	3.4570	2.5496	1.5494	5.0294	5.6923	6.0449	5.6456	4.3391	5.405	6.3775	5.2730	2.5163	3.7151	4.1220	2.1936	2.6480
PCDHA1	2.9675	4.7187	1.9047	5.4861	3.6980	6.0204	5.3102	4.3152	5.1338	3.5476	5.3302	3.7906	4.6837	4.6456	2.1764	6.6348	5.0013	3.4424	5.551	1.5031	2.1951	5.8760	4.3594	6.2326	5.1801	1.4262	0.0000	5.4778	5.7991	3.9605	2.9862	3.512	3.7103	3.2274	5.1777	6.3805	3.7696	2.3860	4.3753	0.6422	5.5736	6.4465	4.4767	6.1187	6.2423	5.4469	0.0000	5.8822	2.7597
FOXL2	0.4353	0.2937	0.6845	0.0000	0.0000	0.0000	0.0000	0.0000	0.7781	0.0000	0.0000	0.0000	0.7248	0.8207	1.6228	0.0000	0.0000	0.0000	3.1835	1.0531	2.3178	0.0000	0.0000	0.4085	0.0000	0.9580	0.0000	1.2094	0.0000	0.0000	0.0000	0.5021	0.0	0.4539	0.4902	1.1085	0.6966	0.9819	0.7523	0.3565	0.5335	0.3473	2.5850	0.0000	0.6373	0.0000	0.0000	0.0000	0.9092
RIT1	9.9746	11.3227	9.3145	9.1447	10.2255	10.0794	9.6897	9.2355	9.5346	10.3002	9.9419	9.7505	9.5413	10.4332	9.832	10.4409	9.7324	10.0571	10.1552	10.7193	10.1423	9.5234	9.9195	9.8883	9.0851	9.3712	10.1936	9.1572	10.1315	9.9469	9.6096	9.4032	9.6209	8.5196	10.4562	10.5153	9.9121	9.9048	9.4065	9.7158	10.3257	9.6563	9.2364	10.0412	11.048	9.8991	10.4634	9.2346	10.5296
TMEM141	9.8370	9.5883	12.1078	11.3004	10.3726	9.4233	10.1379	9.1522	10.6601	10.4225	10.3551	12.0580	10.1528	10.0930	8.854	10.6433	11.8316	10.7780	10.5306	10.0948	11.1009	10.4011	10.2327	10.1262	11.1058	9.3029	11.3183	9.1117	10.5868	10.6723	10.4976	10.9205	10.6455	12.1335	9.9054	9.9495	10.4632	10.0800	11.1065	9.8964	9.2172	10.5213	10.8367	10.9710	10.439	9.8752	10.0199	10.6525	10.8995
FOXL1	3.1859	3.9709	5.0522	2.2578	3.4599	3.5417	3.5631	3.7133	4.8521	2.3077	4.3026	2.8665	4.2442	5.5302	5.2741	4.3029	2.3494	4.2286	6.7016	4.705	2.3178	4.9383	2.8298	3.1463	3.4534	4.3451	2.6159	3.7862	4.1891	0.8663	3.2751	5.0101	5.0591	1.3096	3.7593	5.7802	4.2480	4.3577	2.5339	3.3967	5.6242	4.4387	5.0192	4.6602	4.2092	4.8861	4.2928	0.9212	1.2122
SF1	11.4816	12.1319	12.1248	11.7324	11.9645	12.0965	11.4344	11.9014	11.7692	12.0340	11.4965	11.3742	11.5427	11.9984	11.5423	11.7635	11.3721	11.9140	12.15	11.8257	11.6083	11.8989	11.3680	11.3314	11.5318	11.9758	11.7569	11.8357	11.6313	11.2240	11.5569	12.6384	11.9916	11.9676	11.4396	12.2163	11.8895	11.5987	11.3902	12.0337	11.7872	11.7076	12.1771	11.4781	11.9239	11.5832	11.3531	11.4617	12.0393
PCDHA6	4.6429	9.0243	5.2875	5.2400	4.5883	8.2877	4.3763	4.1375	7.7976	8.1186	7.5536	7.5291	5.4811	5.2118	3.535	6.5197	8.0592	2.6857	6.9133	3.6813	2.2013	3.5085	9.0553	8.4672	3.5889	4.1390	2.5229	7.7099	0.6922	4.3399	3.7991	7.0395	6.8502	2.7259	5.1403	5.4662	5.9594	2.2358	4.5914	3.8297	5.5004	8.7768	7.4841	6.8443	4.0841	4.0644	5.6913	8.1231	0.0000
PKIB	5.7690	6.4173	4.5524	6.7966	6.4524	5.7032	7.4481	6.1012	6.9116	4.4641	5.8380	5.5361	5.2557	7.3254	6.6295	5.9846	7.3233	6.3833	6.5646	5.9606	7.2522	7.6817	7.2780	3.6385	7.1750	4.8484	6.5261	7.2221	5.9957	3.9061	7.8268	4.3912	5.4764	9.1071	7.3146	3.1223	5.1603	7.5638	8.4515	6.5297	5.367	7.0583	4.1813	7.9444	4.3336	6.2728	6.8768	5.2342	5.9546
TMEM149	7.8737	6.6581	9.3947	7.3797	7.3927	6.9319	8.7422	7.3099	8.9547	5.9806	6.9729	6.6333	6.8975	7.9624	6.6586	8.0263	8.1942	7.9952	8.0432	6.8358	7.8180	6.8905	6.6191	6.1001	6.6207	8.8656	7.0743	8.3907	8.2734	6.1483	8.3512	5.6621	6.2979	6.5810	6.3589	5.7278	6.2012	7.0197	6.9415	8.9761	6.5669	8.0632	9.6983	8.0954	7.0593	6.3309	7.8011	6.7934	7.2303
API5	10.5513	11.2149	10.5021	11.2025	10.6226	10.6317	10.4944	11.3491	10.7998	10.8406	10.6924	10.6837	10.4351	10.5291	11.5363	10.8787	10.3808	10.3411	10.3776	10.7442	11.2725	10.5488	10.5338	10.7155	10.9826	10.6295	10.5843	11.1344	10.3528	10.8060	10.3744	11.1068	11.307	11.4433	10.7291	11.0891	11.1765	10.5585	10.7148	10.7907	11.0671	10.4386	9.4953	10.5123	10.3765	10.6626	10.6596	10.6290	10.7397
KRTCAP3	5.4813	8.7241	3.2480	8.5616	3.9654	7.1230	2.8445	4.5680	7.6420	3.5280	7.5768	4.7587	5.0997	7.5005	1.2016	2.9102	4.1674	7.9445	7.0991	6.3822	0.4840	7.6347	7.1685	3.5606	5.7792	5.9605	7.8273	4.7506	10.0592	0.8663	8.4424	6.9226	6.7303	7.7584	7.8224	4.3684	4.8701	7.2631	1.2442	1.5668	5.5434	6.6875	0.0000	8.8437	1.6879	7.3697	7.4004	0.0000	5.6860
NUMBL	8.7097	8.4113	7.5217	6.6067	8.4416	9.5269	8.7084	9.4254	8.8160	6.5823	7.8953	9.7817	8.6677	9.3238	9.5071	6.4421	7.6050	8.8334	10.1772	6.9861	7.6911	9.2484	7.6164	7.4787	8.3641	8.1865	7.2716	8.6731	8.9472	6.4634	8.6120	6.5393	6.4097	5.3549	7.9075	8.7749	6.9128	8.1387	7.4157	7.2302	7.8404	7.9863	8.7753	7.9703	8.058	7.7953	7.6913	6.8391	6.6532
RTKN2	4.6811	5.9218	5.3168	6.3879	5.1235	5.0417	4.7965	5.6719	4.7788	5.1570	3.7991	4.1764	4.3403	5.9963	6.2989	3.7247	5.1743	4.6743	6.7476	4.2416	4.8922	6.1504	4.1599	4.6563	3.9167	3.7788	5.0770	6.0292	5.7204	4.6599	4.5374	4.953	4.1144	3.8756	5.7110	6.0132	4.2944	5.0733	4.1233	4.4239	5.3193	5.1414	2.7472	5.2164	5.6484	4.9238	4.5502	4.1683	4.7495
RNF180	6.2212	6.6329	3.8437	8.4588	6.2987	7.2696	8.2378	7.4019	7.6054	9.1106	6.7751	7.3864	8.6207	7.7103	9.2412	9.1611	6.5641	7.7897	7.0848	6.9942	10.6857	6.5811	7.6355	8.7873	8.2429	7.4505	7.0185	8.1851	8.9145	9.2322	5.9887	8.9639	9.0853	8.8587	7.8479	8.0308	8.8041	7.1035	8.7738	7.3416	8.32	8.2294	4.5763	7.7389	7.1646	7.6141	7.5256	7.0288	9.5724
P2RX7	6.6331	6.5828	3.4215	4.0939	6.4899	4.6100	6.8176	3.9199	6.2356	5.6860	3.7305	0.9252	6.2492	4.7577	4.8747	5.5555	4.2137	5.9918	5.5489	7.6507	7.2858	6.1335	4.9527	3.4353	4.0309	8.1534	5.7196	7.6450	2.2310	5.5947	6.6180	4.2404	5.4861	4.6667	5.8079	4.9570	5.0565	6.2215	5.0217	8.762	6.5624	7.0701	7.1396	5.0320	6.7086	5.3128	6.3569	3.8485	7.2810
SECISBP2L	10.7970	10.0257	7.3710	10.4620	10.5474	10.7053	10.4253	9.3028	9.4218	10.5826	9.5150	9.7825	10.2734	10.5992	10.3809	10.0522	9.0844	10.3738	10.012	10.8381	10.7273	10.7650	10.5713	10.2961	10.6393	10.4631	9.6667	9.8337	10.1919	10.7125	10.0285	11.2222	11.3275	12.2455	10.6357	11.0310	11.0519	10.2211	9.9985	10.5011	11.101	10.4235	7.4884	9.8622	10.478	10.5735	10.9732	9.9465	10.2800
SBF1P1	1.7930	1.0903	0.0000	0.0000	1.1072	1.9407	1.6139	1.5943	0.7781	2.1737	0.7190	0.0000	0.9848	2.4848	2.2927	1.6025	1.4623	1.0314	4.6195	0.0	0.4840	0.8670	0.0000	0.9868	0.5006	0.9580	1.7518	0.4094	0.0000	1.4039	1.7785	0.5021	0.682	1.6862	1.5959	1.1085	1.5171	1.3002	0.7523	0.6422	1.2279	1.0626	1.2801	0.9936	0.6373	0.0000	1.6727	1.8801	1.4625
LOC100128811	0.0000	0.0000	0.0000	0.0000	0.4697	0.0000	0.0000	0.0000	0.7781	1.2122	0.0000	0.0000	0.0	0.0000	0.0	0.0000	0.0000	0.0000	1.5158	0.0	0.0000	0.0000	0.0000	0.4085	0.0000	0.0000	0.0000	0.0000	0.0000	0.4972	0.0000	0.0	0.0	0.0000	0.0000	0.0000	0.0000	0.0000	0.0000	0.0	0.5335	0.0	0.0000	0.0000	0.0	0.0000	0.0000	0.0000	0.0000
HAS2	1.6384	1.3679	0.0000	2.3938	2.7595	1.6458	1.6139	3.2604	2.4031	0.0000	1.8416	0.9252	3.2945	0.8207	4.053	2.9102	0.6646	0.6060	4.969	2.305	0.8457	1.4048	1.1136	3.0920	0.8714	0.9580	0.8394	3.2526	2.2310	0.0000	1.7785	4.6282	4.7217	0.4539	0.0000	1.8867	4.5451	2.2929	0.7523	2.3001	4.7499	4.1378	1.2801	0.5807	0.8744	1.1205	2.5664	0.0000	0.5251
KIAA1199	2.0599	2.0572	0.0000	3.4501	2.9148	2.1854	3.4315	5.5835	4.2383	6.9274	2.0807	4.1028	3.2457	3.5519	4.7408	6.3223	1.1179	2.8607	4.452	5.0553	2.0664	3.8260	2.2577	1.5673	2.5795	2.9257	2.1864	6.0220	3.9224	1.7946	2.2689	3.9608	5.6686	3.4570	4.0685	2.2791	4.1506	3.6669	3.5791	6.5253	3.5532	4.1378	9.1930	3.2365	2.8851	3.2046	3.7043	0.9212	1.2122
HLA-DPA1	12.7478	12.9840	13.3736	11.7106	12.3588	10.7618	13.4863	11.4659	14.3383	11.2230	11.6638	11.9129	12.6196	11.6710	11.5939	13.0796	12.7573	11.7012	10.558	13.5482	11.0481	10.5841	11.6046	10.3718	11.0303	13.5025	13.1005	13.7687	9.9313	12.5662	12.8039	10.7071	10.9537	13.0931	10.1475	9.7821	11.5998	13.1164	11.9370	14.5923	12.4377	12.4891	14.9525	12.1498	12.1758	11.9356	13.0110	11.6476	12.6188
ZSWIM3	6.4418	7.4890	6.9572	6.7467	5.8944	6.4643	6.1615	6.2134	6.2761	6.3613	7.1414	5.6821	6.9432	5.8884	5.9135	5.8687	6.5096	6.6006	7.3098	6.5735	5.8176	5.9534	6.0482	6.7374	6.6576	6.6435	6.8411	6.6261	5.9817	5.1357	6.5974	6.3897	6.4601	7.1407	4.9131	5.8780	6.4781	6.3304	6.4915	6.6147	6.5418	6.6371	6.1352	6.2066	6.8473	6.2433	6.3855	6.6207	5.5708
FAM32A	10.6019	10.3456	11.6871	10.5628	10.5303	10.1213	10.3094	11.0498	10.6056	10.2957	11.0651	10.7526	10.3622	10.4965	10.6461	10.5886	10.9606	10.7433	10.7366	10.8378	10.3955	10.2156	10.4403	10.7968	10.8736	10.2180	10.7495	11.0212	11.1462	10.2710	10.7328	10.278	10.3586	10.2994	10.3622	10.7740	10.5856	10.6971	10.5820	10.3108	10.3766	10.5229	10.3837	10.8221	10.2679	10.2263	10.6698	10.6834	10.5330
KIAA1191	11.2626	12.1226	10.4991	11.9423	11.2973	11.0834	11.2651	10.7256	11.3790	12.1797	11.2680	11.4912	11.6524	11.5531	11.0456	11.4274	11.5467	11.2121	10.5987	12.8969	12.0882	11.3173	11.9771	11.9582	11.9828	11.0569	11.8079	11.3586	11.8571	12.3889	11.2701	12.1237	12.6006	12.5132	11.7107	11.7248	13.5269	11.2462	13.1993	11.7077	11.4964	11.3967	11.8576	11.3911	12.2369	11.4568	11.7547	12.7557	13.2588
FER1L6	1.2683	3.8630	0.0000	1.2741	3.1202	0.7737	2.2036	0.0000	1.2808	1.4625	1.1966	0.5356	2.7813	0.0000	1.0285	1.6025	0.6646	1.8520	0.0	3.0917	1.7619	0.0000	6.2492	1.9801	0.8714	4.4421	2.3063	0.9886	2.8395	2.5700	1.6245	4.1755	6.9613	5.8836	0.4902	1.7279	8.3389	1.5609	5.8361	1.2641	2.0468	1.2393	0.0000	0.9936	1.4148	1.3593	3.3645	4.1683	3.9114
ALOX12P2	0.7693	3.5929	0.0000	6.7530	6.4460	5.6014	5.6422	2.3331	6.3788	0.5251	2.8992	6.7120	4.5558	5.5302	5.8236	3.3741	3.5276	4.8673	8.6699	3.7206	0.0000	6.3960	5.2350	0.9868	6.4127	5.9821	0.0000	2.5660	0.0000	2.4664	2.3692	5.371	3.5705	5.8563	5.4288	0.4703	3.4909	5.4239	2.1448	1.085	6.118	3.9973	0.0000	5.3969	1.2562	1.1205	1.4011	3.0267	0.0000
FER1L4	7.0291	8.1520	5.4827	4.8763	6.2916	9.9373	6.6427	9.6194	6.5862	3.0043	7.0174	8.4871	7.396	10.0214	6.5316	3.5847	7.7842	7.1961	7.515	5.4711	4.3596	8.3100	4.3975	7.5710	6.4813	9.8821	4.0691	5.9318	10.0757	2.5700	6.7541	0.5021	1.7731	1.6862	7.5257	7.4175	0.6966	4.3577	3.6595	3.5075	7.8572	5.1744	3.5502	6.0960	6.0072	7.3525	4.3711	2.8591	4.1442
FER1L5	7.3204	8.6859	2.2151	2.9297	3.4599	6.6388	3.1257	1.8173	4.1246	1.2122	2.7685	0.9252	2.6374	5.1490	2.8031	2.5578	2.3494	5.0374	4.8048	1.6554	1.3753	4.8586	4.7801	0.9868	3.7488	5.2389	0.0000	1.9829	2.0281	1.7946	3.9619	2.6808	2.3871	1.3096	4.4619	2.3894	1.8003	2.5548	2.1448	0.8805	4.5467	3.604	0.7776	1.3143	2.0197	5.2985	2.4266	0.9212	0.0000
CA5B	6.6256	7.7410	5.8393	6.9037	7.0098	6.7653	6.7903	7.3762	6.7968	6.0108	6.8186	8.0275	8.2915	7.5678	9.6285	7.2285	6.8903	6.8728	8.0957	6.8436	5.9148	7.0533	6.7835	6.6040	9.3768	6.8233	7.2214	7.6953	6.4123	7.3224	6.5661	7.6824	7.5837	9.7244	7.1637	7.2101	8.1702	6.7536	6.9352	6.4715	7.6684	7.2605	7.0016	6.6033	7.6386	7.1220	6.6095	5.9077	6.5642
ZNF559	8.6110	7.8611	8.0405	7.7378	8.1060	9.0137	7.5468	8.0824	6.7273	8.5192	8.0440	7.1816	8.4835	9.0540	7.9299	8.1714	7.9572	7.7863	8.8432	7.3756	7.7957	8.0479	6.4778	8.1800	8.0748	8.1486	7.7076	8.5315	6.6099	7.6925	7.9762	7.9907	8.0776	8.5091	7.9897	8.2229	7.1821	8.0442	6.6649	7.8846	8.484	8.3146	6.4714	7.6703	8.055	8.5129	7.7588	7.3779	6.9253
VWA1	8.8374	8.6945	10.5249	11.8250	10.2054	9.9236	9.4355	10.2246	10.3842	10.0804	9.7625	10.7530	10.477	11.1446	11.5759	10.8388	9.4200	10.7113	11.2869	10.2903	8.3777	9.1068	8.6298	9.5126	8.7602	10.6986	9.4338	9.1228	10.2945	9.1952	9.9662	10.6285	10.5029	9.7037	9.6955	9.8774	10.2620	10.3442	8.7670	9.0284	8.6247	9.4348	10.9405	10.8649	7.4058	9.8313	10.0153	7.6903	7.6076
C19orf22	10.5835	9.3604	10.8489	10.7195	10.5743	10.3146	10.5118	11.4089	10.8654	9.4226	10.3530	10.0867	10.0907	10.9632	10.8061	10.2876	10.7595	11.0239	11.6969	9.7275	9.4423	10.8849	10.0420	10.5351	10.1869	10.0557	9.8487	10.6883	10.3649	9.6619	10.4700	9.882	9.5947	9.8490	10.3596	9.8034	9.5452	10.9463	10.0525	10.4806	9.4164	10.377	11.3092	10.9235	9.6323	10.1033	10.6444	9.9188	9.9085
C19orf23	4.1623	4.2359	6.3639	4.0534	4.9367	4.7306	3.8982	4.8464	4.3935	4.2141	4.1001	4.3455	4.2688	3.8869	2.4382	2.5578	3.7320	5.0374	5.6874	3.797	4.0826	5.5075	4.5841	4.2228	4.6230	4.5621	3.7261	3.7515	5.6514	2.4664	4.7385	3.2213	2.9353	4.6241	4.0685	4.1665	2.7860	5.2865	3.2038	4.0857	4.4317	3.8417	4.2907	3.9880	3.4951	3.4823	4.0283	2.8591	3.8247
C19orf20	7.2081	5.4265	9.1282	7.2553	8.0888	6.5211	7.8342	7.0307	8.1967	7.4962	7.7940	7.6318	5.3853	7.1575	7.8539	8.3326	8.8881	8.4986	8.0096	7.3098	6.8897	5.7476	7.9424	7.6365	7.1072	6.9433	6.8161	6.0147	7.6825	7.4070	7.8957	6.9997	7.3216	7.3048	7.4937	7.2740	7.6141	8.0539	7.5162	7.0126	5.8311	6.6092	9.1519	8.3271	6.8542	6.5688	6.1165	8.2090	8.0052
C19orf21	8.3143	5.1882	9.8890	8.8022	10.7953	7.9705	8.2981	9.2982	7.8883	3.9933	9.9141	9.1493	8.4708	9.6022	10.1633	7.4838	8.0461	8.9027	9.4984	10.029	1.3753	10.2944	9.6836	6.9774	10.5245	8.0314	1.3665	6.2813	9.9962	4.8775	10.4497	7.8401	8.9683	3.8388	9.1968	8.0603	8.8280	10.2270	9.5331	9.5955	9.5848	9.6123	8.1048	11.0107	9.0575	9.0860	10.5112	6.4395	4.4641
C19orf26	0.4353	0.9286	2.0129	5.7153	3.3001	4.6514	3.1257	2.9190	4.7408	3.0811	2.7685	1.8864	1.5647	4.6736	2.2927	3.2561	2.8946	4.0124	3.2867	1.6554	3.6506	5.9341	4.5486	4.4341	3.7036	5.2389	2.6159	3.9483	3.0685	2.1017	2.0444	6.3461	4.4696	6.2061	2.9778	2.4918	5.6977	3.3595	5.2464	3.0016	2.947	3.2795	5.3064	2.1600	2.5163	2.8604	1.6727	2.6695	3.8247
ZMAT4	2.0599	6.1952	5.0256	0.0000	0.0000	0.7737	0.5995	0.5897	1.6530	1.6758	0.0000	0.0000	0.7248	0.0000	0.8318	3.8923	1.7401	0.0000	3.6385	4.8732	1.3753	0.8670	4.8252	2.3935	0.0000	1.2714	5.5956	0.7279	4.2834	0.0000	0.4300	5.5483	2.1125	3.9807	1.9381	7.7319	2.1421	0.0000	1.6104	4.0617	0.0	0.3473	0.0000	0.5807	0.3535	0.4765	0.0000	1.8801	0.0000
C19orf24	9.2641	9.1963	11.5410	9.0794	9.2691	8.8146	9.7253	10.2112	10.1501	9.2606	9.6241	10.0419	9.1253	9.6178	8.5955	9.4811	10.2840	10.1971	11.2065	9.3193	9.4879	9.6589	9.3099	8.5907	9.7271	9.4618	9.5470	9.8054	10.3943	9.0026	9.6140	9.0124	9.1233	9.1556	8.3100	8.4018	9.0655	9.7336	9.9504	9.533	7.565	9.384	10.4964	9.8209	9.1807	8.3411	8.9952	9.5245	9.6665
C19orf25	8.7900	7.9187	10.2686	9.4817	8.7222	8.7801	8.6205	7.0907	9.4143	9.3928	9.4996	8.5849	8.6747	9.4868	7.4048	9.7359	9.7531	9.2896	10.7463	9.6759	8.5363	9.2832	8.2679	9.5814	9.9821	8.6343	8.4732	9.9857	8.4518	8.2237	8.8640	9.3545	8.896	9.6844	9.1244	8.5292	8.7951	9.0446	9.2595	8.9675	8.144	9.2012	9.5906	9.2257	8.535	8.8905	8.8993	8.8409	9.0462
MYBL1	6.6177	6.6197	5.5403	6.0499	5.5947	7.5574	7.1143	8.6668	5.9320	6.1276	5.7883	8.6654	6.509	7.3993	7.3893	6.4079	6.8468	7.0616	6.6445	5.8394	6.6531	8.2291	5.0698	7.9565	7.4218	8.4385	6.8262	10.1773	6.5353	7.0829	6.3312	4.8937	4.8633	6.6235	6.6514	7.5919	4.5063	6.4235	4.8267	5.8903	6.8523	6.2758	4.6189	6.0960	7.3381	6.7211	6.8428	5.6482	6.4216
NR1D1	8.8909	7.7186	9.5550	10.0516	10.7234	9.2806	9.7702	9.3667	9.7818	9.9589	9.5663	8.7611	10.283	10.6750	9.3552	10.6489	10.2845	10.1227	9.882	10.4342	10.4032	11.4278	8.9545	10.3521	9.2524	8.4800	9.6422	8.2405	10.0866	9.6720	9.9953	8.2331	9.0383	10.0060	11.4088	10.3765	8.2051	10.8140	10.1360	9.954	8.5961	10.3641	8.6070	10.5731	8.5543	10.2717	9.9557	9.4482	9.6463
C19orf28	11.5815	10.5665	11.6820	10.4118	11.1426	10.9102	11.3484	11.3443	11.8910	10.6931	11.3349	10.0927	11.4535	11.4826	11.0126	11.0476	11.7358	11.7019	12.9816	10.5496	9.8833	11.1521	11.3369	10.6553	11.2841	11.1006	10.4682	11.0682	11.9379	10.4412	11.5642	10.2891	10.7255	10.0040	10.6936	9.4330	11.8122	11.6500	11.9542	11.4538	10.9639	11.102	11.5256	11.6831	9.9512	10.8438	10.8461	11.5186	11.6627
C19orf29	9.0622	8.7417	8.6259	8.8968	9.4121	9.3004	8.8472	9.4381	9.4022	9.1810	8.9348	8.8788	8.5658	9.0281	9.1345	8.9204	9.1660	9.7371	10.3202	8.8478	8.5050	9.2068	8.8917	8.9306	9.1810	9.0273	8.5328	8.7996	9.2585	8.3419	9.1975	8.6905	8.5089	9.3090	9.0147	9.0586	8.4596	9.2199	8.5417	8.9512	8.6996	9.0896	9.3623	8.9674	8.7952	9.0735	8.6471	8.7952	9.0086
ITGB1BP1	9.6692	9.5247	10.5723	10.0390	8.7495	9.3686	9.5862	10.4983	9.1586	10.7226	10.5203	10.5985	9.8879	9.2440	9.852	9.9430	9.8695	9.2751	9.414	9.3489	10.1310	9.2128	9.7635	9.2293	10.6712	10.0181	10.4742	9.9168	9.6465	9.8041	9.6268	10.8257	10.0494	9.5371	9.3988	10.2362	9.1107	9.6201	10.3663	9.511	9.3576	9.544	10.4203	10.0172	8.9104	9.4383	9.5869	10.1222	10.1809
ITGB1BP3	4.5785	0.0000	10.9211	4.7552	3.8547	2.1854	1.3480	0.0000	3.1480	16.7973	0.0000	0.0000	4.0012	1.7220	0.0	1.7841	4.8030	4.2286	1.5952	1.0531	1.1347	0.0000	1.1136	0.4085	0.8714	6.0035	1.1269	1.8579	0.0000	1.9563	2.4631	2.247	3.0969	7.4704	0.0000	2.6771	3.6420	2.9683	0.0000	3.9872	0.5335	5.4861	2.8931	0.0000	0.6373	0.0000	3.1141	2.6695	0.0000
ITGB1BP2	1.7930	2.2748	4.1700	1.5317	1.5478	3.6271	1.6139	1.8173	4.2383	2.1737	0.0000	1.2317	2.4775	3.2371	2.2927	1.6025	1.4623	2.3718	4.3122	1.8108	1.7619	3.0729	0.3685	0.7264	1.1663	0.9580	1.1269	1.9829	2.0281	0.0000	1.4521	1.8065	1.8953	1.0766	1.3886	1.3457	2.5767	1.7815	0.7523	1.085	1.4801	1.0626	2.4021	1.9904	0.8744	0.0000	1.0663	0.0000	0.5251
ZNF7	8.1545	8.2148	8.1709	8.0315	8.3029	8.6901	8.0770	8.7989	7.5662	8.2443	8.0859	8.6524	8.7817	9.2110	8.2411	8.4614	8.6760	7.8976	8.9433	7.6954	7.4218	8.6697	7.2356	9.0919	8.4929	8.9134	7.8407	8.2829	8.4681	7.6034	8.2401	7.6934	7.5569	8.6371	8.1676	9.1142	7.6453	8.4913	7.3969	7.8871	8.7831	7.9953	7.2849	8.0952	7.9063	8.3536	7.9225	7.9955	8.1503
ZNF2	7.3827	7.3076	6.7035	6.9699	6.8537	6.9681	6.9557	6.4814	6.3788	7.3052	7.4440	6.9820	7.2303	6.4400	6.1431	6.9638	6.7869	7.0728	7.4773	6.8448	6.4043	6.9986	7.3998	7.2056	7.2158	6.5230	6.4565	6.9509	6.7236	6.0978	6.7118	6.9997	6.7507	6.5400	6.3126	7.3746	6.6350	6.9974	6.3291	6.7784	7.2459	6.846	6.6168	6.4468	6.3296	7.0371	7.4509	6.4834	6.8472
ZNF3	9.5429	9.1773	9.4395	9.0835	10.0413	9.7947	9.2589	9.3671	9.1773	9.2899	9.9937	9.1736	10.3212	9.4649	9.0135	9.2077	9.8499	10.1771	10.1737	9.2281	9.1911	10.3356	8.9559	9.4268	9.9820	9.7000	9.4423	9.2309	9.6299	9.1533	9.5628	8.8817	8.8596	9.4117	9.6559	9.6616	8.9028	10.0193	8.3664	9.1872	9.9613	9.082	8.0540	9.5453	9.5082	9.7787	9.5483	8.9407	9.0903
CTCFL	2.6897	3.7306	2.0129	3.4064	3.4513	3.6163	2.9454	2.5637	2.4090	3.1491	2.7240	1.6568	3.0825	3.0185	3.313	3.5450	1.9729	2.3498	3.6486	2.9749	2.6082	2.8238	2.9175	3.5630	2.5378	2.8913	2.6688	2.5882	2.2498	4.1230	3.2368	3.5479	3.0805	4.0451	3.4110	3.5587	3.1909	3.5972	3.0151	2.8296	3.2151	3.1751	2.4021	3.3787	2.9236	2.9833	3.5923	3.5958	3.2051
PHLDA1	8.6754	8.3092	8.4888	10.4591	9.9903	9.1925	8.9485	11.1684	9.3776	10.3403	8.9291	13.3431	10.512	10.7766	13.0799	8.7588	7.7571	10.8302	9.4239	10.4829	8.0338	10.8786	10.9943	9.4074	9.5389	10.4979	9.2070	13.2325	9.3265	5.9520	9.6337	10.2398	9.8067	12.1087	10.6840	9.3000	10.1367	10.0345	7.6793	11.7825	8.4419	9.9692	10.3883	8.7555	7.5172	7.6482	9.9876	6.5537	6.9429
RPL31	13.6119	12.2686	15.5303	13.0069	12.9769	12.1963	12.8782	13.8822	13.6689	13.1474	13.7591	14.2141	12.7701	14.1347	13.2636	13.9923	13.4647	12.6093	12.806	12.6577	12.6802	12.2626	12.8189	12.5514	12.9630	13.6267	13.8259	13.1656	12.7879	12.9171	13.2214	12.9733	12.6041	13.3410	12.7987	13.8933	12.4340	13.6213	12.7497	12.7378	11.4807	12.5468	12.9750	13.3089	12.5469	12.5790	12.6380	13.7079	12.9789
ZNF8	6.1341	5.8594	3.6480	6.0665	6.3925	6.8715	6.3578	6.3913	5.9473	6.8155	5.7404	6.0187	5.4661	6.9387	6.761	6.2679	6.1277	6.1386	7.2946	5.7236	5.9789	6.9466	5.7911	6.6878	5.5174	6.9187	5.5220	6.6412	5.8684	5.8436	5.7823	6.569	5.7497	6.9847	6.6644	6.4917	6.3189	6.2850	5.4889	6.1845	7.1898	6.2333	5.9492	5.3934	5.9342	6.6276	6.0205	6.4497	5.4716
PCP4L1	0.7693	3.1907	0.0000	0.9603	2.2773	1.2746	1.0218	1.0070	0.0000	1.4625	1.8416	0.9252	1.7157	1.3406	0.8318	0.0000	0.6646	1.8520	1.2311	2.0789	0.0000	1.4048	1.1136	0.7264	0.0000	1.2714	0.8394	1.9829	1.1580	0.0000	1.0298	2.6808	2.3871	0.0000	0.8553	0.4703	3.4909	0.9819	0.0000	0.6422	1.8815	0.627	0.7776	1.5765	1.2562	1.1205	1.9012	0.0000	0.0000
C11orf17	8.3143	8.8967	9.6230	8.9775	8.2434	8.0729	8.6167	9.9118	9.0693	8.4620	8.6701	9.6913	8.3447	8.3105	8.9856	8.9008	8.9543	9.0521	9.1159	8.3863	8.9863	8.7737	7.8991	8.5191	8.7436	8.0699	8.6509	9.1638	9.2158	8.3123	8.5940	8.0405	7.8479	8.1822	8.2803	8.0540	7.7534	8.5968	8.4259	8.5625	7.6953	8.3293	9.2701	8.6998	8.4262	8.2346	8.2866	8.3890	8.5218
C11orf16	0.0000	0.2937	0.0000	0.9603	0.4697	0.0000	1.0218	1.0070	0.0000	0.0000	0.7190	0.0000	0.4075	0.0000	1.0285	0.4929	0.0000	0.0000	1.2311	0.7796	0.0000	0.0000	0.0000	0.7264	0.5006	0.9580	0.0000	0.4094	0.0000	0.0000	0.0000	3.0864	2.4681	1.3096	0.0000	0.0000	1.9235	0.5730	0.0000	0.8805	0.5335	0.627	0.7776	0.0000	0.6373	0.0000	0.6295	0.0000	0.5251
ZAP70	7.9839	6.1952	5.5403	5.9094	5.8944	6.1406	7.3603	7.6286	7.1408	4.5204	5.2163	6.8192	7.2674	5.9253	4.4969	8.0384	6.0561	6.5371	6.2943	6.1472	2.9590	4.4328	4.5123	5.1441	5.0416	7.8576	5.1429	8.4202	5.1238	3.9832	7.0659	2.6808	4.4093	5.5723	3.7593	3.9316	4.0460	7.4597	5.1384	6.9841	5.9611	8.0048	7.4239	7.0208	2.4445	4.2776	6.3277	3.6574	5.4163
SNORD115-9	0.0000	0.0000	0.0000	0.0000	0.0000	0.0000	0.0000	0.0000	0.0000	0.0000	0.0000	0.0000	0.0	0.0000	0.0	0.0000	0.0000	0.0000	0.0	0.0	0.0000	0.0000	0.0000	0.0000	0.0000	0.0000	0.0000	0.0000	0.0000	0.0000	0.0000	0.0	0.0	0.0000	0.0000	0.0000	0.0000	0.0000	0.0000	0.0	0.0	0.0	0.0000	0.0000	0.0	0.0000	0.0000	0.0000	0.0000
C11orf10	9.9992	9.7891	11.7372	9.9822	9.9336	9.5269	10.1005	10.5311	10.9750	9.8859	10.1555	9.7308	9.8983	10.6378	9.9256	10.4071	10.5776	10.0571	10.2145	9.763	9.3027	9.1926	9.3020	9.5465	10.0969	9.8507	10.1116	9.9324	9.1296	9.6902	10.2200	9.5531	9.617	9.8392	9.8852	9.7916	9.5807	10.3947	9.7157	9.6886	8.673	9.7187	11.0655	10.4457	9.4757	9.8244	9.9522	9.9582	9.5489
ZCCHC13	0.0000	0.0000	0.0000	0.0000	0.0000	0.0000	0.0000	0.0000	0.0000	0.0000	0.0000	0.0000	0.0	0.0000	0.0	0.0000	0.0000	0.0000	2.1272	0.0	0.0000	0.0000	0.0000	0.0000	0.0000	0.0000	0.0000	0.0000	0.0000	0.0000	0.0000	0.0	0.0	0.0000	0.0000	0.0000	0.0000	0.0000	0.0000	0.0	0.0	0.0	0.0000	0.0000	0.0	0.0000	0.0000	0.0000	0.0000
UFSP2	9.8380	10.0925	9.5379	10.0348	9.5900	9.5029	9.1785	8.0801	9.5837	9.5723	10.4499	9.2028	10.0144	9.5687	8.7332	10.2558	10.1493	9.3508	8.6158	9.7171	9.8718	8.6056	9.8599	10.3835	10.4797	9.0848	10.2721	10.2763	8.8007	9.7272	9.6617	10.106	9.909	9.8522	9.7248	10.3184	10.0910	9.6740	9.6907	9.0819	9.9633	9.1927	9.4003	9.9869	9.1384	9.8103	10.0193	9.8233	10.3990
OGFR	10.1770	10.6607	12.0421	9.4522	10.5889	10.8797	10.4194	10.6153	10.8151	10.0781	10.6771	10.4137	10.5876	11.3091	9.8457	10.2757	10.9322	10.8702	12.4244	10.5303	9.3100	10.5071	9.9341	11.0108	10.1011	10.5170	10.4651	10.4288	10.8618	8.6251	10.5373	9.8481	9.3886	10.1940	10.2403	10.5345	9.4961	10.7755	9.7309	10.5758	9.8877	10.7943	10.9572	11.1287	10.9086	10.7569	10.2885	9.8345	9.8240
EPM2AIP1	10.0508	9.5828	7.6050	9.9645	9.5384	10.8286	9.7305	9.9004	8.9883	10.2196	9.4879	9.0815	10.2809	10.3526	9.7663	9.4604	9.1980	9.3147	11.1871	8.7077	10.1387	9.8488	9.4359	9.2750	9.3063	9.7666	9.2012	9.7932	9.0413	9.9475	9.3012	10.2117	10.2192	10.3635	9.8666	9.7109	9.9841	9.2958	8.8655	9.1551	10.6676	10.0369	7.4358	8.6964	8.8937	9.7776	9.3822	10.1302	9.3497
CDC5L	9.6022	10.2908	10.4661	9.5615	9.4844	9.3901	9.4116	9.9513	8.7480	10.0090	9.3041	10.1366	9.1404	9.3238	9.7411	9.6847	9.0890	8.8580	7.9752	9.6966	10.1635	8.8374	9.2622	9.7942	9.6010	9.3338	9.4583	9.8886	7.8028	9.2779	9.2764	9.6407	9.7338	9.5941	9.7039	13.5928	9.4796	9.4303	8.9558	9.2311	9.5627	9.4003	7.6147	9.1931	9.7579	9.5381	9.7842	9.3158	9.7350
RAC2	9.7285	9.2271	9.5512	7.9965	9.2373	9.3608	10.2367	9.5188	10.2551	6.8690	9.4498	8.2773	10.1269	10.2401	9.0293	9.5595	8.4307	9.9667	7.9321	9.1302	8.1476	8.4217	9.5131	7.1098	8.1406	9.8292	8.1130	10.2638	7.6868	7.7287	9.4454	5.838	7.748	7.4883	8.8537	7.6512	6.9603	9.9084	8.0950	10.3648	8.2044	10.2476	10.3020	9.9320	8.2571	8.4977	9.8878	6.5673	7.9397
RAC3	6.3326	6.1269	8.1678	6.8389	6.4961	6.9266	6.1406	5.3712	7.2397	5.1211	6.1450	5.1543	5.6613	5.9963	1.7398	6.8307	8.0138	7.4540	7.5774	6.4129	7.8664	7.0887	7.7511	8.8582	5.9727	6.9378	7.2152	5.2877	9.3361	0.8663	7.0882	7.7592	7.508	6.5514	6.5677	5.0439	6.5128	6.1930	6.1599	4.5501	6.4414	7.3362	6.4382	7.1772	5.3176	6.7891	5.5863	8.7177	8.3769
RAC1	13.1615	12.2630	13.7277	12.0791	13.4276	12.8596	12.6670	12.8022	13.3725	12.3501	13.1003	12.4978	13.6027	13.0800	12.524	12.2129	13.1856	13.2859	13.3107	11.7915	12.0526	13.0960	12.5796	12.8747	13.4947	12.8262	12.8127	12.9841	12.5916	12.8020	13.1057	12.3194	12.2899	11.9372	13.2718	12.5767	12.1488	13.5516	12.0605	12.9235	12.9711	12.9001	12.5883	13.4251	12.9257	13.1178	13.2953	11.7548	12.1695
SBDS	11.0763	10.6929	10.4567	11.0109	11.7251	10.8275	11.1336	11.1221	11.1289	11.2089	10.9772	11.5843	11.7003	10.7904	10.8221	11.0002	11.6635	11.5978	10.3518	11.6078	11.3593	10.8685	10.8449	10.4839	11.6591	10.9520	11.8796	11.0129	10.5493	11.4852	11.1417	10.9986	11.1476	11.0506	11.7372	11.1207	11.1896	11.5089	10.7696	11.3448	11.2275	10.963	10.5441	11.3726	11.367	11.4249	11.7529	11.4261	11.2951
RCL1	8.0294	6.7189	8.8455	9.0844	8.3183	8.3490	8.0346	9.9797	8.3905	8.4238	8.6563	8.8746	8.7278	8.2753	8.0576	8.7963	8.3502	8.3861	7.3281	7.7903	8.5050	8.0434	8.4410	8.5622	8.3477	8.3180	8.3686	9.0407	7.3912	8.4028	8.2730	8.6789	8.7024	8.9692	8.5809	8.4116	8.4545	8.2353	7.8854	8.1843	8.1779	8.5797	8.3954	7.7621	8.058	8.3908	8.8943	8.1826	8.0321
SBK2	0.4353	0.0000	0.0000	0.0000	1.1072	0.7737	0.0000	0.0000	0.7781	0.0000	1.1966	0.0000	0.4075	0.0000	4.4113	0.4929	1.1179	1.8520	2.1272	0.4418	0.8457	0.0000	0.9053	0.9868	3.3398	1.9366	0.0000	3.0954	2.0281	0.8663	1.0298	0.0	1.1433	1.0766	0.4902	0.0000	0.9494	1.5609	0.0000	0.6422	0.5335	0.0	1.2801	2.6897	0.6373	0.8341	0.0000	1.4789	0.0000
MRPS18A	9.3303	9.4400	13.2916	9.9258	9.5738	8.9635	9.4160	9.8116	9.8989	9.6453	10.0903	9.9260	9.1725	9.2422	9.3406	9.6661	10.5621	9.8524	9.7186	9.815	9.4855	9.1577	9.8443	10.0587	9.7613	9.2669	9.8635	9.4864	10.4333	9.4059	9.7447	9.6134	9.4815	9.0049	9.4287	12.7549	9.6137	9.6528	10.0186	9.4768	8.7319	9.666	10.0772	10.1010	9.4768	8.9771	9.5326	9.5471	9.4152
CPLX2	0.4353	3.3903	4.0161	0.5586	0.0000	1.2746	0.0000	1.3303	0.0000	0.9092	0.0000	5.0007	0.4075	0.0000	3.2202	0.0000	0.0000	0.0000	0.0	0.0	0.0000	0.0000	0.3685	0.0000	0.0000	3.3154	0.0000	0.9886	6.8901	0.0000	0.0000	0.0	0.0	0.0000	0.0000	0.0000	0.6966	0.0000	0.0000	0.0	0.0	0.0	1.2801	0.0000	0.0	0.0000	0.0000	0.0000	0.0000
CPLX3	0.4353	0.7463	2.2151	0.0000	0.0000	0.0000	0.5995	0.0000	0.7781	4.8178	0.7190	0.0000	0.7248	0.0000	0.0	0.8597	1.4623	0.0000	2.1272	1.0531	0.0000	0.0000	0.0000	0.4085	0.5006	1.2714	0.4799	0.7279	0.6922	1.4039	0.0000	0.0	0.0	0.4539	0.4902	0.0000	0.0000	0.0000	0.0000	0.3565	0.0	0.3473	0.0000	1.3143	0.0	0.0000	0.0000	0.0000	0.0000
ORC3L	8.8441	9.5947	8.2275	8.9612	8.7675	8.8349	8.5107	10.1126	8.3657	8.8760	8.7738	8.6733	8.7802	9.0491	9.1451	9.1056	9.0044	8.5049	9.0311	9.3607	8.6452	8.7952	8.6930	9.2696	9.5824	8.5678	8.8478	9.1430	8.0806	8.5652	8.4553	8.7656	9.1611	8.3664	9.1482	9.3079	8.8592	8.6728	8.2683	8.4198	9.0049	8.6625	7.3750	8.2137	8.6972	9.0092	8.8993	8.8825	8.6408
CPLX1	6.0782	7.2701	8.6631	4.4149	6.9910	6.8926	7.3421	6.9622	6.1364	3.0811	8.6306	6.2321	5.5849	6.9674	5.9197	5.8071	5.1267	7.0158	5.3247	5.6568	10.8294	4.6376	7.5485	7.4867	6.3333	7.4031	6.0809	5.1208	7.5513	6.1489	7.2582	6.088	6.0894	9.0689	6.3273	8.5201	5.2804	6.6222	6.9244	5.6294	5.487	6.5433	7.1827	7.7752	4.0246	6.3784	5.9477	6.2992	6.7208
AP2A1	10.8570	11.1912	10.3188	10.3941	11.0012	10.8309	11.0030	10.5399	11.4211	10.8153	10.4349	11.2821	10.2075	10.4970	11.622	11.0846	11.5619	11.3125	11.4243	11.1466	11.4731	10.6566	11.6664	11.1755	10.5874	10.6895	11.1571	11.0569	12.1950	10.7136	11.0964	10.4926	10.7102	10.2174	10.9344	10.7406	10.9834	10.9824	11.5881	11.404	10.419	10.7798	11.8372	11.0385	10.7292	10.7327	10.5856	11.2451	11.3390
CPLX4	0.0000	0.7463	0.0000	0.0000	0.0000	0.0000	0.0000	0.0000	1.2808	0.0000	0.0000	0.0000	0.4075	0.0000	0.0	0.4929	0.0000	0.0000	1.5952	0.0	0.0000	0.0000	0.0000	0.0000	0.0000	0.0000	0.4799	0.7279	0.6922	0.0000	0.0000	0.5021	0.0	0.0000	0.0000	0.0000	0.6966	0.5730	0.0000	0.0	0.5335	0.0	0.0000	0.0000	0.3535	0.0000	0.0000	0.0000	1.8615
AP2A2	11.0678	11.7473	12.0320	12.0054	11.2341	11.1557	11.1116	11.6282	11.8850	11.9082	11.2566	11.5127	10.8182	11.2243	11.6159	11.5313	11.4800	11.3604	11.9496	11.3086	11.1136	11.3089	11.4901	11.3225	11.3960	11.2917	11.4761	11.0879	12.1126	11.4087	11.3206	12.0641	11.9287	10.8580	11.1473	11.7679	11.7098	11.0904	11.5044	11.6612	10.9382	11.1356	11.8584	11.3876	11.2701	11.0684	10.7558	11.1146	11.6792
LOC389333	5.5371	5.7508	0.0000	3.5112	7.0880	7.1008	5.2515	4.9442	6.3155	7.9627	6.0498	5.0795	4.9247	5.2970	5.1944	6.4755	4.3851	6.7410	6.2567	5.6568	4.6389	4.7742	5.9154	6.6649	6.9755	5.0258	3.7261	5.4908	6.8598	5.5060	6.7448	9.0423	7.4394	5.0190	6.7250	5.9336	7.4471	5.7192	4.8611	5.1027	6.5692	6.5264	5.4780	5.7819	6.2581	6.5449	5.8138	5.1995	5.8597
LILRB3	7.8864	5.1421	7.4533	3.7378	5.5053	4.6079	8.8625	5.7627	8.7655	4.3637	5.6089	3.4418	8.392	7.4624	6.7858	6.4149	7.9042	6.3705	5.5597	4.6764	6.5839	5.1539	6.4379	3.4707	4.3433	8.1209	5.7701	8.2372	5.1890	4.7641	7.7784	2.2721	2.4135	5.2438	3.6705	3.7865	4.1251	7.3707	5.4297	8.764	6.4291	8.3457	9.0787	6.7273	3.2126	4.3888	7.3202	5.4371	5.7302
CADPS	2.4799	0.7463	0.0000	3.3196	4.6355	3.0174	1.6139	3.7678	2.1936	0.9092	0.0000	1.6993	2.0921	2.4848	5.2741	0.0000	1.4623	2.2184	3.5583	2.8261	5.5248	1.7956	0.9053	3.9138	0.8714	3.2454	1.1269	4.9628	0.6922	1.1600	3.1677	1.9687	2.8771	6.6766	0.0000	2.1598	0.3900	2.1418	1.2442	2.1257	3.1054	3.9216	2.1926	2.7964	4.073	3.4823	3.5102	0.9212	0.0000
FIGNL1	7.3857	7.1763	6.0569	6.9861	7.5004	8.2815	7.6904	8.2760	7.1840	6.2155	6.7143	6.2492	7.3534	7.5777	8.528	6.2624	6.3939	7.3096	7.6994	7.0184	7.5448	7.7273	6.4783	6.9661	7.0406	7.6397	6.9739	7.3349	6.2148	6.7548	7.0547	6.5328	6.9437	6.4267	6.9399	6.7873	6.3740	7.6918	6.3291	7.3316	8.2218	7.0465	5.8965	6.7622	8.064	7.4718	7.1344	6.9265	6.7796
KDM4DL	1.0403	0.9286	0.0000	0.5586	0.4697	1.9407	0.0000	0.0000	1.6530	0.0000	0.0000	0.5356	0.0	1.7220	0.0	0.0000	0.6646	0.6060	0.0	0.0	0.4840	0.0000	0.3685	0.0000	0.0000	0.0000	0.0000	0.0000	0.0000	0.0000	0.0000	0.5021	0.682	0.0000	0.0000	0.4703	0.6966	1.3002	0.0000	0.0	0.0	0.0	0.0000	0.0000	0.0	0.0000	1.0663	0.0000	0.0000
PBX3	8.1253	7.8540	6.6346	8.8204	7.1282	5.4457	8.3377	7.5569	8.7017	8.7389	6.7494	7.9077	8.7055	8.2859	7.4463	6.6079	7.2308	8.3906	6.8009	7.2051	8.1375	8.0613	8.0107	5.0331	8.1596	8.3455	7.9704	8.6972	5.7863	7.6861	7.7097	7.6318	8.0653	9.6818	8.2032	7.0657	7.8203	7.8526	7.4835	9.0369	7.6317	7.4684	8.0707	8.2423	7.2194	6.6498	7.8773	6.4395	8.7165
PBX1	9.9362	11.8967	7.9009	8.5325	10.8802	10.0574	9.9944	7.8996	10.6135	10.2470	10.3176	8.8453	9.9228	8.8858	10.5385	10.2103	9.2419	10.3480	8.1599	9.0909	9.3572	10.5321	10.5024	11.0943	9.1455	9.6706	10.0026	9.4353	9.4686	10.3974	9.7436	11.8849	11.9874	8.3825	10.9800	10.1865	11.7236	9.1573	9.3874	10.439	10.65	9.3992	8.7004	9.9143	11.8629	10.6651	10.1204	8.7981	9.9481
AIRE	0.7693	0.7463	3.7814	0.0000	1.1072	0.0000	2.3566	0.0000	0.0000	2.9231	3.5828	0.0000	2.5596	0.0000	0.0	0.0000	1.7401	0.0000	1.2311	2.1964	0.0000	1.4048	1.1136	0.4085	0.0000	0.5571	0.0000	0.0000	1.1580	0.0000	1.4521	0.8739	0.0	0.0000	0.0000	1.3457	0.9494	1.3002	1.2442	0.0	0.9221	1.896	0.7776	0.0000	0.0	0.0000	1.0663	2.1936	0.0000
TMOD2	6.3326	7.5088	5.9617	8.6424	7.1203	7.6873	7.8112	8.1224	7.1481	7.7730	7.1215	7.0521	7.5869	7.4188	7.4115	8.0933	6.2790	6.7197	6.4131	7.9967	7.6081	7.1980	6.5739	7.4867	7.0853	7.5982	7.2605	8.4517	6.0900	6.3296	7.0048	8.4473	8.5948	9.9614	8.6170	6.9535	8.5531	7.5563	7.1976	8.4079	7.6828	7.8619	6.7083	7.1115	8.4732	7.7035	8.0511	5.9064	6.7911
MFSD11	8.8305	8.8725	9.0248	8.5257	8.4740	8.3285	9.0371	8.4701	9.1621	8.6436	8.2371	8.8737	8.6884	8.0494	8.3258	7.9506	8.6118	8.5493	8.775	8.674	9.0383	8.7941	9.4480	8.4040	8.0408	8.5542	8.6824	8.0395	8.8217	8.3736	8.6057	8.4088	8.354	7.6104	8.4219	8.2737	8.6572	8.4894	9.0399	8.6773	8.6422	8.4233	9.3372	8.6288	9.1546	8.3476	8.3170	8.3158	8.5323
NSUN2	9.8146	10.4203	9.5074	9.7634	10.1697	10.0613	9.8521	10.6017	9.7983	10.0231	9.8017	10.2199	10.175	10.5623	9.2852	9.6168	9.8385	10.1254	10.5339	10.1219	9.9347	10.2715	9.6897	9.8988	9.6768	10.2123	10.1039	10.1426	10.4198	9.7016	9.8418	9.7653	9.5731	10.7178	9.6100	10.1841	9.5959	10.1591	9.9211	9.7177	10.0254	9.76	9.8715	9.8312	11.0671	9.8232	10.0372	10.0388	9.9904
NSUN5	9.8888	8.9405	11.7374	9.1531	10.4094	10.0526	9.6025	10.2953	9.9950	9.1412	10.0076	10.0566	10.1778	9.3152	8.575	9.6442	10.7547	10.3997	10.5346	9.2445	8.9897	9.8306	9.4830	9.3296	10.1584	9.7998	10.1178	9.0840	10.0617	9.2203	10.1643	8.6847	8.2937	9.1594	9.8540	9.6909	8.2027	10.4591	8.6116	9.5992	8.9394	9.7883	9.6353	10.3069	10.0483	10.0409	9.8352	9.2664	8.9328
NSUN4	9.9409	9.4966	9.4989	9.0844	9.4530	9.4587	9.3146	8.5666	9.0382	9.7550	9.4538	9.3163	9.3881	9.5545	8.768	9.3350	9.4014	9.7763	9.856	9.8457	9.1562	8.9784	9.7894	10.3474	8.4228	9.5332	9.3208	8.3710	10.4172	8.9290	9.3572	9.2038	9.2179	8.2918	9.5348	8.6379	9.3593	9.4636	8.9989	9.3135	9.849	9.4844	8.6500	10.1690	10.239	9.5969	9.7192	9.6340	9.7424
NSUN7	7.5947	8.5315	6.4161	6.9479	8.0929	7.9037	7.6429	1.8173	7.0735	7.5580	7.2858	6.9820	7.9297	9.0449	2.214	7.5481	7.5654	7.8788	8.2328	6.4129	7.5962	8.6724	7.5574	8.3369	7.7949	7.1393	7.8935	7.3524	7.8651	7.5149	7.5637	7.9241	7.8667	11.0283	8.5778	7.9877	7.8064	7.3258	7.1909	7.0888	7.9198	7.1132	6.1352	7.7522	7.7966	8.2569	7.8261	7.0089	7.5747
NSUN6	8.3143	7.3096	6.3745	7.5816	8.4685	9.2906	7.9226	7.7281	6.7957	7.4607	7.3727	7.7778	7.729	8.7069	6.2941	7.4303	7.3233	7.6202	9.4603	6.6057	6.3489	8.9280	6.5517	7.2865	7.4183	7.8429	6.7329	7.9218	6.7893	6.8710	7.8091	7.0044	6.336	7.0061	8.0596	7.6677	6.4060	7.8434	6.4010	6.5077	8.0739	7.324	5.5677	7.8821	5.583	8.2214	7.1511	6.8503	7.0327
PRAMEF4	0.0000	0.0000	0.0000	0.0000	0.0000	0.0000	0.0000	0.0000	0.0000	0.5251	0.0000	0.0000	0.0	0.0000	0.0	0.0000	0.0000	0.0000	2.3342	0.0	0.0000	0.0000	0.0000	0.0000	0.5006	0.0000	0.0000	0.0000	0.0000	0.0000	0.0000	0.0	0.0	0.0000	0.0000	0.0000	0.0000	0.0000	0.0000	0.0	0.0	0.0	0.7776	0.0000	0.3535	0.0000	0.0000	0.0000	0.0000
PRAMEF5	0.0000	0.5377	0.0000	0.0000	0.0000	0.0000	0.0000	0.0000	0.0000	0.0000	0.0000	0.0000	0.0	0.0000	0.0	0.0000	0.0000	0.0000	1.8856	0.0	0.0000	0.0000	0.0000	0.0000	0.0000	0.0000	0.0000	0.0000	0.0000	0.0000	0.0000	0.0	0.0	0.0000	0.0000	0.0000	0.0000	0.0000	0.0000	0.0	0.0	0.0	0.0000	0.0000	0.0	0.0000	0.0000	0.0000	0.0000
PRAMEF6	0.0000	0.0000	0.0000	0.0000	0.0000	1.2746	0.0000	0.0000	0.7781	0.0000	0.0000	0.0000	0.0	0.0000	0.0	0.0000	0.0000	0.0000	2.8205	0.0	0.0000	0.0000	0.0000	0.0000	0.0000	0.0000	0.0000	0.0000	0.0000	0.0000	0.0000	0.0	0.0	0.0000	0.0000	0.0000	0.0000	0.0000	0.0000	0.0	0.0	0.0	1.9475	0.0000	0.0	0.0000	0.0000	0.0000	0.0000
TUBG2	8.6914	9.6407	9.3020	8.8810	8.9139	9.4470	8.6851	8.3933	9.4158	8.5132	8.8363	8.5333	8.9507	9.3713	8.3532	8.4347	9.7599	9.1964	10.1713	9.2522	8.4907	9.1618	8.9040	9.6059	8.8498	8.5767	8.6803	8.5433	10.0255	8.1504	8.7441	8.7448	8.8711	7.6025	8.8062	8.2530	9.3749	8.6849	10.0081	7.9492	8.4401	8.5285	8.0783	9.0827	8.8352	8.9362	8.3339	7.9677	9.0012
FAM71F1	0.0000	0.0000	0.0000	0.0000	0.0000	0.7737	2.0325	0.0000	0.7781	0.0000	0.0000	0.0000	0.0	0.0000	1.9485	0.0000	0.0000	0.0000	2.3342	0.0	0.0000	0.0000	0.6617	0.0000	0.8714	0.0000	0.0000	0.7279	1.1580	0.0000	0.0000	0.0	0.9311	1.0766	0.0000	0.0000	0.0000	0.9819	0.0000	0.0	0.0	0.0	0.0000	0.5807	0.0	0.0000	0.0000	0.0000	0.0000
PRAMEF1	0.0000	0.9286	0.0000	0.0000	0.0000	0.0000	0.0000	0.0000	0.0000	0.0000	0.0000	0.0000	0.0	0.0000	0.0	0.0000	0.0000	0.0000	0.0	0.4418	0.0000	0.0000	0.0000	0.0000	0.0000	0.0000	0.0000	0.0000	0.0000	0.0000	0.0000	0.0	0.0	0.0000	0.0000	0.0000	0.0000	0.0000	1.2442	0.0	0.0	0.0	1.2801	0.0000	0.0	0.0000	0.0000	0.0000	0.0000
PRAMEF2	0.0000	1.6006	0.0000	0.0000	0.0000	0.0000	0.0000	0.0000	0.0000	0.0000	0.0000	0.0000	0.7248	0.0000	0.0	0.0000	0.0000	0.0000	0.0	1.2829	0.0000	0.0000	0.0000	0.0000	0.0000	0.9580	0.0000	0.0000	0.0000	0.0000	0.0000	0.0	0.0	0.0000	0.0000	0.0000	0.0000	0.9819	1.2442	0.0	0.5335	0.0	1.9475	0.0000	0.0	0.8341	0.0000	0.9212	0.0000
FAM71F2	2.0599	0.9286	0.0000	3.1760	3.4599	3.1387	3.6246	1.3303	1.2808	3.0811	2.4652	1.4844	2.4775	3.3498	0.3334	1.1519	0.6646	2.3718	4.2624	0.4418	1.5815	2.7586	1.2956	0.7264	3.0816	4.1289	2.1864	2.0980	2.4088	2.2338	2.6342	3.0864	0.0	4.7284	2.0829	3.1223	2.3319	4.7464	0.7523	1.2641	2.1952	2.2662	0.0000	2.4490	0.0	1.3593	2.6939	0.9212	2.3077
PTCH2	5.3873	4.6663	0.6845	3.2496	4.7636	4.3336	4.4335	4.0575	5.8086	3.0811	3.4182	4.6595	5.0437	4.7163	2.214	4.5980	4.3019	3.3036	5.8479	4.4918	1.9222	4.2574	2.4234	3.0355	2.1104	7.6156	3.4932	5.2383	4.1396	1.4039	5.3179	4.5013	2.6871	3.0043	3.1845	5.6085	2.6499	4.4572	2.6950	6.5939	4.5467	6.1432	4.2370	3.6321	1.9173	3.8776	3.2858	3.0267	4.1795
OR7G1	0.0000	0.0000	0.0000	0.0000	0.0000	0.0000	0.0000	0.0000	0.0000	0.0000	0.0000	0.0000	0.4075	0.0000	0.0	0.0000	0.0000	0.0000	1.5952	0.0	0.0000	0.0000	0.0000	0.0000	0.0000	0.0000	0.0000	0.0000	0.0000	0.0000	0.0000	0.0	0.0	0.0000	0.0000	0.0000	0.0000	0.0000	0.0000	0.0	0.0	0.0	0.0000	0.0000	0.0	0.0000	0.0000	0.0000	0.0000
PCDHGA2	6.8328	3.7706	0.6845	1.5317	5.7575	5.8524	2.9444	4.1831	4.1246	8.0024	4.1535	1.6993	5.3161	5.3521	4.2719	5.6155	3.0039	3.3036	1.2311	3.3159	3.1787	5.6325	6.2711	6.4636	8.2337	4.1673	4.6019	3.8201	3.6667	7.9498	5.8493	6.2877	7.3283	1.8176	7.9887	7.7282	6.6075	2.4298	5.6715	7.0047	7.1908	5.073	6.6974	3.0762	4.6209	5.1152	4.6161	7.0341	2.4302
PRAMEF9	0.0000	0.0000	0.0000	0.0000	0.0000	0.0000	0.0000	0.0000	0.0000	0.0000	0.0000	0.0000	0.0	0.0000	0.0	0.0000	0.0000	0.0000	0.7431	0.0	0.0000	0.0000	0.0000	0.0000	0.0000	0.0000	0.0000	0.0000	0.0000	0.0000	0.0000	0.0	0.0	0.0000	0.0000	0.0000	0.0000	0.0000	0.0000	0.0	0.0	0.0	1.2801	0.0000	0.0	0.0000	0.0000	0.0000	0.0000
PRDM9	0.0000	3.8175	0.0000	0.0000	0.0000	0.0000	0.0000	0.0000	1.9485	0.0000	0.0000	0.0000	0.0	0.0000	0.0	0.0000	0.0000	0.0000	3.7145	0.0	0.0000	0.0000	0.0000	0.0000	0.0000	0.5571	0.0000	0.0000	0.0000	0.0000	0.0000	0.8739	0.381	0.0000	0.0000	0.0000	0.6966	0.0000	0.0000	0.0	0.5335	0.3473	0.0000	0.0000	0.0	0.4765	1.6727	0.0000	0.0000
SGK269	9.9352	8.8809	7.8218	8.7042	9.8626	9.8322	9.4408	9.2038	9.5865	9.4500	8.9386	9.2539	9.7172	9.4682	10.3613	9.4292	8.6099	9.5539	9.4268	10.4396	10.5736	9.7487	9.7851	9.4336	9.4663	9.7798	8.5945	9.6690	8.8903	9.2635	9.3949	9.8048	10.1975	9.1528	10.1694	9.7554	9.8624	9.6874	8.6782	9.9692	10.3693	9.8969	8.5381	8.7914	9.5449	9.9929	9.6154	8.8211	8.4439
FAM108B1	8.6976	8.8108	7.6753	7.8884	8.2025	8.0691	7.8632	7.6757	7.7175	9.2596	8.2600	8.0589	8.6099	7.2976	8.3254	8.6149	7.4923	8.1860	7.9361	8.4169	8.6820	8.1560	8.3793	8.4425	8.7239	7.8369	8.1150	8.6151	7.3537	8.8782	8.0398	8.498	8.6642	8.2952	8.3553	8.7988	9.1780	7.8218	7.8854	8.3422	8.7212	8.1802	7.8018	8.0235	8.283	8.4371	8.5493	8.2349	8.7799
TBC1D1	11.0167	11.1104	10.5832	11.8270	10.4032	10.3929	10.7488	10.0314	11.1001	11.2911	11.0365	10.7691	10.7303	10.3270	10.632	11.3260	11.1355	10.5876	10.1906	11.1784	10.9737	9.6232	11.6088	10.7738	11.1050	10.8444	10.9427	11.0671	10.6523	10.8080	10.5896	11.7364	12.0458	14.4092	10.2871	11.0281	12.2101	11.1134	11.3669	11.2103	10.8461	10.6671	11.1663	11.1857	10.2699	10.4826	10.8720	11.3585	11.4217
ZXDA	5.2201	7.0344	4.9984	5.6214	5.7264	5.7420	5.7973	5.7552	5.3588	6.3380	4.5613	5.0007	5.698	5.0187	6.8504	6.1756	5.6142	5.1689	4.969	6.4129	7.6516	5.2192	5.5802	5.0617	6.0196	5.4245	6.2325	5.5726	5.7204	5.8832	4.9149	6.633	6.4351	6.3634	5.7656	5.9606	6.1899	5.1741	5.3469	6.2558	6.1273	5.3675	5.8615	4.9184	6.8783	5.4991	5.2555	5.5415	6.6405
PAMR1	5.6220	6.1034	4.8844	4.6504	4.3928	4.3835	5.3275	6.0250	8.1791	5.0842	2.0807	6.3795	3.9411	4.1585	7.5856	5.2810	6.0687	3.4486	3.383	6.4781	5.9066	5.5334	4.8252	4.3440	1.9647	4.3112	5.8732	4.7150	6.6635	4.6832	5.7207	6.9027	6.915	5.0833	2.8214	4.9208	7.1614	3.4264	5.6121	4.6176	6.7895	6.6449	5.4547	5.2914	3.4223	4.6591	4.2519	5.1640	4.7729
RAD9A	9.1804	9.2981	9.9470	8.1259	8.5604	9.2517	9.0454	8.0905	8.6503	8.4931	8.5799	8.7176	8.211	9.5589	6.9733	7.5750	8.9592	9.5788	10.3907	7.4553	7.7820	10.1393	7.4344	7.8470	8.4185	9.8055	8.5893	8.7434	9.4408	7.2300	9.0356	7.4623	7.0883	7.1668	8.3022	8.3702	7.5984	9.3368	7.1135	8.2529	7.99	8.3664	7.7502	9.1255	7.9515	8.9241	8.3213	7.6297	8.4941
ERGIC2	8.7877	8.9124	9.5477	9.2693	9.1934	8.4866	9.2538	9.7788	7.8396	8.9014	9.4485	9.5626	9.2673	8.8310	9.8008	8.8316	8.9912	8.7710	7.7363	9.066	9.6612	8.9522	8.5758	9.5912	9.1306	9.4482	9.7583	9.9139	7.9751	9.7589	8.8478	8.2424	8.7283	9.9752	8.9559	9.5978	8.7656	9.0866	8.8506	8.8671	9.0616	8.978	7.1756	8.7050	9.6868	8.8605	9.4492	9.0621	8.6534
ERGIC3	11.6355	13.2720	13.6345	12.0626	11.9020	11.9656	11.7375	12.2308	12.3265	12.0061	12.6725	12.1603	12.1565	12.0008	12.7031	12.1759	12.5116	11.8265	12.4869	11.9707	11.3042	11.7836	12.0028	12.7488	12.0346	12.2135	12.6351	11.9142	12.3777	11.6777	11.9061	11.654	11.9219	11.3992	11.8378	11.9666	11.9223	12.6892	12.3362	11.9377	11.8057	12.3378	12.2020	12.7058	13.444	12.2620	11.7638	12.0573	12.1675
CDR2L	10.0933	9.3787	10.7208	10.1626	10.1955	10.6362	10.2256	10.2825	9.8717	7.1928	10.2272	10.7894	8.9092	9.4302	10.4621	8.9143	10.8465	10.0336	10.6921	8.3248	8.7316	10.7402	11.3362	10.7757	9.8791	8.7510	9.4122	8.2642	10.6434	8.6430	10.5759	8.7848	8.9142	6.4755	10.6064	9.1815	8.5943	10.5636	10.4875	9.6189	9.9562	10.4568	9.4694	10.9556	10.5943	10.1577	10.2794	9.1165	5.2925
ERGIC1	11.5694	12.2297	10.9787	12.9784	11.8262	11.5789	11.9333	11.5862	12.2370	12.1055	11.7677	13.1881	12.2018	11.7508	11.9042	11.9714	11.7847	11.6369	10.7486	13.3883	11.1035	11.8905	11.8691	12.0707	12.7816	11.7175	11.9021	12.2911	12.3083	12.2261	11.9410	11.6595	11.9911	12.6422	12.2419	11.9491	12.1441	11.8298	12.3527	12.3794	11.9167	12.0794	12.8643	12.1286	12.4114	11.9116	11.8993	12.1416	11.8767
CLEC14A	6.4765	7.2250	8.0001	8.1770	6.9953	6.0353	7.5704	8.0692	7.5181	7.2355	6.7751	9.2042	7.2796	7.9880	9.0801	7.6540	7.0892	7.6087	6.0811	9.3911	8.0663	7.9359	6.7441	6.5283	6.4057	7.2099	7.8959	7.4064	9.1072	6.9110	7.2777	9.669	9.1335	8.7832	5.6308	8.3652	8.6938	7.5563	6.7881	7.5652	6.9017	7.1413	9.4606	6.7423	6.525	5.7505	7.4282	6.5673	6.8690
PDF	11.1159	8.9367	10.7085	7.6421	10.0854	9.7186	10.8083	8.6454	9.9749	8.8293	11.2996	9.0039	9.6199	8.8164	8.155	9.3451	11.1034	9.3617	8.2042	8.6859	10.1282	8.6089	10.5980	9.8456	10.0503	8.7852	10.4812	8.1337	10.3750	11.2057	10.8023	7.575	8.0845	7.2323	8.8424	9.0072	8.5872	9.8666	11.1301	9.487	10.7641	10.2349	9.5931	11.0401	9.9937	9.8910	9.3799	11.1225	9.9960
B3GAT3	9.8491	10.5844	12.1019	10.4547	9.7867	9.9352	9.7702	10.5478	10.4528	9.5112	9.9035	12.0820	9.6549	10.3210	9.81	9.9231	10.4489	10.3653	11.6757	9.4056	9.8230	10.3280	9.7094	9.4707	10.0009	9.4037	9.5838	9.9343	10.6080	8.9106	9.9116	9.792	9.1381	10.7581	9.8337	9.4766	8.7809	10.1330	9.7845	9.5406	8.8693	9.9633	10.9752	10.1622	9.438	9.9249	9.5849	9.6078	9.7320
B3GAT2	2.6874	2.5510	1.5572	2.7639	3.7987	3.9920	2.5454	3.3680	1.3227	3.1448	1.9002	1.2645	3.2825	4.4910	1.5154	2.1231	0.6962	2.7124	4.4041	1.6797	0.4881	4.1617	0.3782	2.0319	2.1635	3.8203	2.2356	3.6886	2.9014	2.1237	3.2363	1.8337	2.3457	4.2412	3.0129	2.9481	2.1831	3.4317	0.0000	2.0738	3.744	2.8884	0.7955	3.1425	1.8276	2.5463	2.8553	2.2462	2.0644
B3GAT1	2.7301	3.5379	3.5010	2.5181	6.8197	1.6458	6.3736	4.1006	6.8944	8.6675	4.1001	6.9244	8.1312	7.6511	1.0285	5.2193	1.4623	8.6088	2.6758	5.311	5.9904	5.7912	7.2341	6.0754	4.8053	8.1935	5.8635	4.9322	7.1436	1.6124	2.7872	2.1146	4.9363	3.1911	6.0116	7.9567	6.7968	5.1935	1.9022	8.5013	6.8744	4.2243	7.7926	5.2730	5.4147	6.8392	5.4304	0.9212	1.4625
FAM66E	0.7693	0.0000	0.0000	1.7502	0.0000	2.3946	0.5995	1.8173	0.0000	1.2122	1.1966	1.4844	0.9848	1.7220	2.9559	0.8597	0.6646	1.8520	0.0	0.7796	0.8457	2.5713	2.6409	2.7846	1.6200	1.2714	0.0000	0.9886	0.6922	1.1600	0.0000	2.7716	1.1433	2.1134	1.5959	1.8867	1.3516	2.7763	1.9022	1.085	0.9221	2.4924	1.6521	0.5807	0.6373	1.1205	1.0663	2.4511	0.9092
FAM66C	2.6514	4.2701	3.9609	5.0916	5.3169	4.2819	5.3820	6.3176	4.2383	5.5303	4.8789	5.8713	4.8934	4.8372	6.078	3.4297	3.7320	5.7889	4.5794	3.3669	4.2430	5.4811	4.4368	5.1706	5.4907	6.0555	4.7361	6.2567	4.2370	3.6465	4.1430	6.2858	5.5803	4.6241	4.6825	6.0556	4.9004	4.5198	3.4940	4.0617	4.019	4.6093	3.9341	4.5728	4.9146	3.5800	3.5778	3.5514	5.1921
PER1	10.1255	11.1220	11.1481	11.5725	10.6890	11.4191	12.0183	10.0542	11.2474	11.4159	9.0018	10.5812	11.5497	12.3410	10.012	11.1066	10.3840	12.4364	12.0765	9.6873	9.4481	12.0599	10.7620	12.2972	10.1616	9.2244	10.2735	10.6523	12.1826	11.1136	10.3068	12.2693	11.2168	11.4161	12.1308	10.1009	11.6714	12.2227	11.7164	11.3564	9.4164	11.5068	12.5180	11.3666	8.067	12.5929	11.0663	9.5693	9.9137
CPPED1	10.3827	11.6586	10.4182	10.1886	10.5337	9.7394	10.4814	9.9380	10.0747	11.6634	10.1539	10.1383	9.8286	9.3630	10.3946	11.4363	10.8032	9.4018	8.6458	10.5575	11.5011	9.6141	10.7810	10.5449	10.9191	10.0595	11.0516	10.0139	10.3903	11.2085	10.2667	10.5633	10.737	11.1658	9.7849	10.3290	10.9936	10.2199	11.3362	10.3351	11.0951	10.6008	10.2266	10.5235	10.5334	10.3616	10.1464	11.6436	10.8218
OR10A2	0.0000	0.0000	0.0000	0.0000	0.0000	0.0000	0.0000	0.0000	0.0000	0.0000	0.0000	0.0000	0.0	1.3406	0.0	0.0000	0.0000	0.0000	2.1272	0.0	0.0000	0.0000	0.0000	0.0000	0.0000	0.0000	0.0000	0.0000	0.0000	0.0000	0.0000	0.0	0.0	0.0000	0.0000	0.0000	0.0000	0.0000	0.0000	0.0	0.5335	0.0	0.0000	0.0000	0.0	0.0000	0.0000	0.0000	0.0000
UXT	9.6770	9.6088	11.6332	9.7502	9.4644	9.1002	9.7365	9.9657	10.4623	9.9992	9.8424	9.3766	10.0976	9.9444	9.07	10.0968	10.5257	9.4616	9.8317	9.5218	9.4253	8.7207	9.3062	9.4183	9.8780	9.4437	10.1181	9.5346	8.9597	9.6137	9.6819	9.4039	9.4632	10.3595	9.2899	9.3924	9.5987	10.0693	9.8536	9.6427	8.6333	9.5094	10.6540	9.9652	10.3065	9.2163	9.6155	9.9792	9.7881
CALM2	12.8427	12.9836	12.8694	13.1505	12.5970	12.6273	12.7680	13.0826	13.0816	12.4223	13.5103	13.0534	13.0017	13.2026	12.869	12.7325	12.9306	13.0751	12.6509	12.5435	12.4376	12.7382	12.9430	12.8350	13.3657	12.9274	13.1255	13.0526	12.8386	12.7773	12.8769	12.6017	12.8205	13.1687	13.1877	12.3951	12.5034	12.9152	12.5150	12.7442	12.5827	12.9609	12.7908	13.2487	12.3214	12.9820	13.3845	12.7654	12.4345
CALM3	12.5322	12.8295	12.7815	12.1260	12.0554	11.7504	12.3013	12.1190	12.8521	12.4510	12.3405	12.7250	12.0141	12.1566	13.0698	12.6305	12.6292	12.1524	11.4344	13.1515	12.4219	11.6082	12.5970	12.0329	12.8674	12.7480	12.5141	12.3300	12.8304	13.0526	12.5736	12.2959	12.6226	14.0299	12.0070	12.6912	12.5907	12.0093	13.0050	13.0109	12.0471	12.8068	12.8373	12.1470	12.4423	11.6260	12.1557	13.0448	13.1625
SPG21	10.5479	10.7462	11.1263	11.1298	10.6488	10.1323	10.8832	10.6943	11.3872	11.2994	10.9388	10.9573	10.8946	10.9808	10.0026	11.2348	10.9745	10.8593	10.0409	10.4411	11.0925	10.6778	10.4436	10.4613	10.6675	10.6855	11.3236	10.4916	11.0055	10.9495	10.8668	10.6832	11.196	10.9803	10.8015	11.2965	10.9616	10.7938	10.8488	11.023	10.3282	10.6316	11.4073	10.7062	10.4399	10.4703	10.7905	11.0015	10.9813
CALM1	13.1477	12.6310	12.5222	12.7654	12.9263	12.6537	12.6307	11.1650	12.9431	13.1474	12.8593	12.3447	12.7986	12.5967	12.6698	12.4528	13.1640	12.7755	12.3613	13.509	12.6345	12.3588	12.8240	13.2364	12.1932	12.0243	13.0242	11.8881	13.2590	12.4684	12.5512	12.894	13.5668	12.1478	12.9243	12.5388	14.0380	13.2528	13.2599	12.87	12.6371	12.9701	12.3107	12.9567	11.8671	12.6533	13.5623	12.6310	13.0982
GSDMA	3.1290	3.7220	4.5524	0.9603	1.5478	0.0000	3.6837	2.4708	0.0000	1.4625	0.0000	2.0519	3.8785	2.4848	4.3756	4.3029	3.3733	3.5160	3.4733	1.0531	1.9222	0.0000	0.0000	1.3985	0.0000	0.0000	3.6374	4.3706	1.5096	0.0000	3.2751	1.6237	3.5705	3.2484	0.4902	0.0000	1.9235	1.3002	2.3524	5.6046	1.6947	3.1079	6.7851	1.3143	0.3535	0.4765	3.2858	2.6695	3.0811
GSDMB	7.4276	7.1898	7.2206	4.9220	7.1362	7.3089	7.2956	7.9357	5.1712	4.8185	7.1996	7.3511	7.4959	7.1497	3.3728	4.3323	6.0936	5.9559	8.2001	4.8009	2.1976	6.9893	3.3247	3.2492	5.5430	6.9543	4.1988	6.9042	7.7868	2.9993	7.2841	3.7976	1.6395	4.1404	5.5079	4.2853	1.9235	6.4639	2.9717	3.3967	6.736	5.7276	2.7472	6.3273	6.9252	6.3716	5.3933	2.4511	4.1079
GSDMC	0.0000	0.0000	0.0000	0.9603	0.4697	0.7737	0.5995	2.1808	0.0000	5.0271	0.0000	0.9252	0.4075	2.2724	1.0285	0.8597	0.0000	0.6060	4.3122	0.0	0.4840	0.0000	0.0000	0.0000	0.0000	0.0000	0.4799	0.0000	0.0000	0.0000	0.0000	0.0	0.381	6.4934	0.0000	0.0000	0.3900	0.0000	0.0000	0.0	0.5335	0.0	0.7776	0.0000	0.3535	0.4765	0.6295	0.0000	0.0000
GSDMD	11.0611	10.1550	12.7023	10.1350	10.8896	10.5342	10.8891	9.2901	11.1303	10.5718	10.7692	10.8377	10.8787	10.9830	7.6317	11.2015	12.3235	10.7908	11.6996	10.7577	10.0509	10.7015	10.6110	11.8094	10.2947	10.8277	10.7986	10.7181	11.4199	9.9529	10.7725	10.3924	9.8779	10.0868	10.5140	10.5119	9.9452	11.0640	10.3633	10.3661	9.9491	10.3663	10.8367	10.3114	9.9048	10.4356	10.7202	10.9398	10.7676
HRH4	1.0403	1.3679	0.0000	0.0000	1.7262	0.7737	1.0218	0.0000	1.6530	0.9092	0.0000	0.0000	0.9848	2.4848	2.4382	0.4929	0.0000	0.6060	1.8856	1.2829	0.8457	0.8670	0.9053	0.0000	1.9647	2.2541	0.0000	0.9886	0.6922	0.0000	0.7608	0.0	0.682	1.0766	1.1465	0.4703	0.3900	1.3002	0.7523	0.8805	0.0	0.627	1.6521	0.0000	1.2562	1.1205	0.6295	0.0000	1.4625
UPK1B	9.4787	1.4889	9.0707	0.9603	8.4872	10.8844	8.9104	2.4708	9.8178	6.2240	10.5442	2.4581	10.9691	8.5826	2.9559	9.6272	9.3232	7.7413	8.1901	1.0531	0.0000	8.7295	8.5094	8.1862	9.4646	7.7063	0.4799	3.7159	8.8922	2.8425	9.8467	7.0368	8.6327	0.4539	11.0252	7.2668	8.5638	8.6917	8.0731	7.9459	11.0602	10.5624	3.3626	10.1172	3.2221	9.5082	9.9167	4.7504	0.5251
DLGAP2	2.5682	0.5377	3.1527	2.2578	2.0279	3.9255	2.9444	1.0070	3.6368	4.1442	1.5548	2.6767	0.9848	2.9812	0.6041	1.7841	2.3494	3.7011	4.2108	3.4161	0.8457	2.1028	1.6025	1.2073	0.5006	2.6286	0.4799	0.7279	1.1580	0.0000	2.7127	3.0864	5.2659	2.9363	2.5496	1.1085	7.4212	3.6105	0.7523	3.4715	2.4527	1.7864	2.5850	2.3117	0.8744	2.6060	2.4266	1.4789	0.5251
DLGAP3	2.2851	2.4639	2.6925	7.1391	2.6751	3.3542	2.3566	5.5214	3.8663	2.5432	1.8416	4.7587	2.7111	3.9597	7.6222	3.8923	4.1197	4.0124	4.7335	2.1964	2.4287	2.3560	2.0706	1.7184	1.8026	2.9257	2.4171	2.0980	4.3283	2.2338	2.8580	6.6981	6.0439	2.8649	3.5757	2.2791	4.1756	2.9683	1.6104	2.5961	1.4801	4.4567	4.1813	2.4490	2.2893	2.4074	2.5664	1.8801	2.3077
DLGAP1	8.0216	9.6072	7.4781	1.2741	5.1235	7.9417	8.3169	1.3303	6.8681	5.4601	6.6601	0.0000	6.0715	7.4634	3.4776	8.1019	6.2236	5.9065	7.4882	1.6554	9.0321	9.4989	8.0253	9.5402	7.4007	8.2256	7.6374	8.6509	0.0000	7.2867	7.9715	2.7716	3.8679	2.6266	7.3292	4.0705	3.7788	8.4854	9.3241	7.3165	8.6603	7.4904	5.6314	8.8653	7.6959	7.5879	7.3768	8.4676	0.0000
DLGAP4	10.6278	11.4559	11.3899	10.4864	10.8531	12.0053	10.5579	11.0401	10.8193	10.6734	10.9426	10.7739	11.0685	10.9493	11.7063	10.5511	10.2995	11.3463	12.1408	10.9828	10.4446	11.5669	10.7848	11.8747	10.5282	10.6970	10.9214	11.0031	11.1856	10.4132	10.6271	10.4429	10.1051	10.7057	11.0009	10.6693	10.0691	11.2794	10.9700	11.0103	11.4657	11.3445	10.7669	11.1207	11.6347	11.4212	10.9685	10.3566	10.7814
DLGAP5	3.1290	6.6971	4.9984	2.1076	3.0549	2.7394	3.5631	6.6649	2.5860	3.7324	2.8992	5.1174	4.778	5.5772	7.0247	3.5349	2.8946	4.7877	4.3603	5.8573	4.5920	4.8586	3.6261	2.9155	1.1663	1.9366	5.2664	4.4157	4.7802	4.2560	4.4712	1.1693	0.9311	3.5048	4.4079	6.7308	0.9494	4.2874	2.9717	3.3178	2.4527	1.6679	1.2801	4.0755	5.7999	3.0081	3.2025	3.7561	4.1795
BRDT	0.0000	0.0000	0.0000	0.0000	0.0000	0.0000	0.0000	1.0070	0.0000	0.0000	0.0000	0.0000	0.0	0.0000	0.0	0.0000	0.0000	0.0000	1.8856	0.0	0.0000	0.0000	0.0000	0.0000	0.0000	0.0000	0.0000	0.0000	0.0000	0.0000	0.0000	0.0	0.0	0.0000	0.0000	0.0000	0.0000	0.0000	0.0000	0.0	0.0	0.0	0.0000	0.0000	0.0	0.0000	0.0000	0.0000	0.0000
HRH2	2.7301	5.7984	3.9609	2.3938	2.5854	3.7840	4.4675	2.5966	3.7938	2.5432	2.0807	1.4844	3.1429	2.8340	3.9596	7.6598	0.6646	4.9670	2.9519	10.4269	7.0327	0.0000	4.8833	2.5629	2.2427	4.8948	3.9996	4.9166	4.3719	4.4586	4.2521	3.9217	4.9505	4.1404	0.8553	4.8836	5.4019	4.2135	4.0655	4.3465	3.1054	4.0217	6.7472	3.0762	6.7276	3.5800	2.8110	0.9212	1.6758
MBNL2	10.4919	11.8973	9.1061	9.5830	10.3772	10.8946	10.0446	10.0104	9.1368	10.7749	9.9199	10.8720	10.3626	10.9010	10.2376	10.0844	9.8713	9.9362	10.4158	10.8608	10.9369	10.2245	10.7435	11.0151	10.8180	10.6013	9.8543	11.2705	10.0263	9.6721	9.8115	11.2169	11.3011	9.2585	10.7163	11.2221	10.6864	10.2264	10.5134	9.9133	10.5307	10.2444	7.4653	10.2352	10.3659	10.9180	10.4578	9.4416	10.1275
MBNL3	5.3253	8.2070	1.4965	5.7410	5.7879	5.8524	6.9736	5.8717	5.2546	2.1737	5.3132	6.4255	5.3042	4.1585	6.7974	4.3323	3.2004	5.0374	4.2624	5.8926	6.6184	5.3990	6.4970	1.5673	7.4900	7.5372	4.1988	7.1067	3.5950	7.7231	5.8479	7.5476	8.044	7.5351	7.1394	4.8454	7.3814	4.7464	5.4856	7.7075	6.7054	6.1762	3.2587	3.7431	7.5389	6.1188	4.9066	4.3688	2.3077
PLK3	8.2407	7.0319	7.5025	8.2772	8.4794	8.7447	9.1132	8.3291	8.9026	7.1841	7.8231	8.0540	8.7845	8.9742	9.0994	8.0954	8.4307	9.1938	10.0353	6.9363	6.7630	9.3666	7.7724	7.0217	6.2175	9.2921	8.5112	8.3392	9.2686	6.1902	8.4822	7.694	6.3575	5.9713	9.5182	5.3604	7.2871	8.5655	7.7406	9.5286	7.7888	9.4921	9.4176	8.4630	7.2301	8.2346	8.4580	7.4825	7.8737
A1BG	6.1951	3.6147	6.8166	5.9173	5.5503	6.7323	6.4235	7.6208	6.7853	4.3683	4.6751	5.6265	6.9419	7.3669	6.9311	5.3243	6.3033	5.1689	7.1318	4.7457	3.6506	6.9219	4.6127	7.1773	3.8352	7.1814	3.5429	7.6040	5.1223	3.7941	5.7004	4.1755	4.2239	3.1841	5.2392	5.2223	4.9099	5.9415	7.1145	5.9708	5.4007	5.9871	7.4185	5.1355	3.4808	4.9136	5.0943	4.2383	3.4617
TTC8	8.6452	8.4804	7.0526	8.6610	8.4653	8.6813	8.7208	8.5336	8.4741	8.7842	8.4848	8.9747	8.7597	9.2924	8.6243	8.4682	8.2260	8.2738	8.5111	7.781	8.7544	8.7407	8.2896	9.0556	7.7202	8.8530	8.6452	8.2456	8.2824	8.7708	8.3911	8.0631	8.199	7.8924	8.3975	9.5652	8.2193	8.5450	8.6709	8.1981	8.7928	8.4238	8.1884	8.3249	8.4596	8.5900	8.6272	8.5352	8.6566
PLK2	10.3383	8.2015	8.4391	7.8054	9.7478	11.0924	10.6375	12.0412	9.6508	8.8084	9.6751	12.4653	11.0444	11.4702	11.6295	10.7226	9.0859	8.8612	8.9371	9.7498	10.4630	7.6990	10.3428	9.5023	9.7122	11.6669	9.8182	13.5008	10.3419	6.5859	10.3365	9.0559	8.4085	8.4572	12.2292	9.8367	8.0823	8.8124	8.3969	10.8721	9.9562	11.3963	9.1735	9.3612	9.9609	10.0296	9.2419	9.7252	8.0936
ZNF720	8.3950	9.6762	5.5214	7.8475	8.9265	8.8327	8.3331	8.0167	7.1408	7.4679	7.4170	7.9993	8.0031	7.4820	7.7773	7.3280	7.6686	7.6392	7.1341	7.326	8.9484	8.9353	7.9252	8.1250	8.5607	8.2879	8.2962	8.2268	8.5065	9.4567	8.2891	7.8002	7.8384	9.1244	8.2052	8.3207	7.9124	7.9917	7.9347	7.2543	9.5124	8.2859	6.7757	8.2541	8.5628	8.5240	7.8156	8.6195	7.9215
OIP5	3.7089	5.3035	4.7117	2.6780	2.8361	1.5050	3.6485	5.5797	3.8845	2.4890	2.9888	4.5745	4.0729	4.8731	3.8372	2.8040	4.0888	3.5134	3.1345	4.5744	3.8484	3.0197	3.1710	4.0816	4.5310	2.5783	4.3583	3.3524	5.5966	3.6173	4.1548	1.9517	2.287	3.5736	3.5674	5.3030	0.7267	3.6736	2.7751	2.7191	3.9086	3.0379	1.3137	3.3951	4.5882	2.5845	2.4940	2.6200	4.1634
CLCN3	10.4464	11.7283	9.1453	10.8722	10.2407	10.3551	10.2193	9.7265	9.7295	10.7515	9.8898	10.6421	10.1594	9.2658	11.7467	10.1557	8.6671	9.2787	8.3326	10.7622	11.7862	9.4956	11.0345	10.9765	10.5074	10.3416	10.0463	10.5959	9.8138	11.3471	9.7828	11.1455	11.253	11.5974	10.1815	11.0781	10.8746	9.7344	10.4674	10.2883	11.1676	10.2534	9.4679	8.7752	11.4467	10.3943	10.2131	10.1844	11.1729
CLCN2	8.3349	8.2268	7.0723	7.7271	8.4109	9.2841	7.7154	7.7887	6.7770	8.1965	8.2355	8.1161	8.2749	8.1368	7.0102	7.5974	7.9053	8.3588	8.4568	6.376	7.7132	8.6007	7.9096	7.5230	8.2310	8.0210	8.1595	5.9549	8.3301	8.5255	8.4596	6.7096	7.1603	7.2358	7.5225	8.2693	7.6962	7.6781	8.9134	6.7486	8.6491	8.0923	7.0176	7.7422	8.0625	7.7876	8.0451	8.7330	8.2702
CLCN1	0.7693	1.6006	2.5502	3.7831	2.5854	1.9407	0.5995	0.0000	1.9485	0.9092	0.0000	0.0000	3.2457	0.0000	0.6041	1.6025	0.0000	2.3718	3.8555	1.2829	0.0000	0.0000	0.0000	0.4085	0.5006	2.2541	0.0000	0.7279	0.6922	0.0000	0.4300	0.5021	1.7731	0.7986	0.8553	0.0000	0.3900	1.5609	0.0000	1.2641	0.0	1.0626	1.2801	1.3143	2.5163	1.1205	1.0663	0.0000	0.5251
HRH1	10.1943	8.6045	7.2439	7.0233	9.3691	11.2046	10.2502	10.0055	8.8677	8.0773	8.5308	8.8212	8.6432	10.1842	9.1458	9.3798	8.5459	9.3087	9.3439	7.8632	6.9185	8.7013	9.5865	8.6935	8.3161	9.9503	8.8077	10.3602	7.9715	8.2954	10.4512	5.152	7.4038	5.4434	11.1576	8.4708	6.5030	9.6299	8.1377	9.7105	10.4936	10.1498	8.2060	8.9774	7.9176	10.5750	10.6707	9.3635	7.0520
CLCN7	11.3831	12.1408	12.9306	11.5485	11.8751	11.6956	12.2261	12.3378	13.0677	12.6712	11.6336	12.3194	10.9305	11.4884	10.9556	11.5686	12.7655	12.0431	13.1377	10.9648	12.3196	12.2909	12.1949	11.9594	11.5683	12.0831	12.2880	11.2358	13.5593	12.4395	12.0716	11.0788	10.9955	11.5957	10.6372	11.2027	11.4037	12.0477	12.8283	12.1211	11.8601	12.1259	13.4331	11.9988	12.3266	11.2857	10.6924	12.2488	11.7617
CLCN6	9.1516	9.9998	8.3904	9.0869	9.6026	9.7889	9.3481	8.6157	9.4264	10.2982	8.6400	8.4186	9.1454	9.7262	8.4443	9.7332	9.3258	9.1679	10.1637	8.5497	9.5802	9.5442	9.1056	9.6071	8.0932	9.3338	9.4272	9.1329	10.1179	9.2931	8.9095	9.3249	9.1178	8.7686	9.1275	9.3018	9.4689	8.7002	9.5424	9.5919	9.676	9.5191	9.5067	9.1140	9.6338	9.7999	8.9384	9.3279	10.1455
CLCN5	10.9185	12.4416	10.7104	11.5072	12.3553	10.3737	11.0575	8.3998	11.2912	12.2014	11.5147	10.6679	12.6822	11.1949	9.6343	11.6831	11.8568	11.9459	11.9586	11.5158	11.3258	10.9098	12.5351	11.5385	11.8644	10.5231	11.8306	10.1732	10.7576	12.1392	11.1220	13.0627	12.8699	10.4066	11.9465	12.0185	12.7978	10.8421	11.6681	11.0634	11.6078	11.269	10.2014	10.6029	12.6507	11.4316	11.5986	10.4415	12.2511
CLCN4	8.7012	9.8949	7.9263	9.1216	8.5147	7.4385	8.4881	7.2086	8.7067	9.1356	8.1196	3.9006	9.2325	7.3927	7.396	8.9563	8.1478	7.9136	6.9419	9.3054	9.7554	7.9504	9.2100	9.0458	8.0555	8.8188	9.3578	7.6870	8.0100	9.9755	8.4280	8.5389	8.2385	8.8226	8.1467	10.1527	8.8774	8.4496	9.3606	9.2578	8.3119	8.7111	9.4296	7.9473	10.2937	8.2157	9.0822	8.5456	10.0047
FBXL19	9.8453	10.8272	9.6494	8.8882	9.8898	10.6780	9.6347	9.4180	9.7524	8.4384	9.6134	9.3264	9.2825	9.8523	9.4514	9.3771	9.5950	10.0111	10.4236	8.5303	9.2881	10.4647	9.6877	10.2043	9.5088	9.6239	9.0244	9.1177	11.1105	9.1676	10.0390	8.599	7.8573	8.6056	9.6863	8.8587	7.9105	9.2652	8.9216	8.9955	9.842	9.6732	9.1483	10.1146	9.7421	10.0018	8.8658	9.5811	8.9432
BRD8	10.0613	11.2087	9.2541	10.2089	9.7854	9.7981	9.5939	9.5502	9.5178	10.4821	9.8428	10.2313	10.019	10.7214	9.2511	10.1464	9.3660	9.5728	10.4893	10.1609	10.0836	9.7720	9.2879	10.4336	9.8708	9.7174	9.6132	10.2753	9.9212	8.7599	9.8795	9.9369	9.5696	9.4096	10.1511	10.4150	9.5186	9.4715	9.0464	9.3412	9.5948	9.5271	8.8124	9.5118	10.4602	9.8082	9.6707	9.4728	10.1185
BRD9	9.5864	10.0204	9.1729	9.3748	9.4291	9.5679	8.7744	9.0321	9.3222	9.1254	9.5264	8.6150	9.6844	9.9989	8.6176	9.3240	9.3376	10.2556	10.5683	8.8974	9.7514	10.1001	8.5401	8.6763	9.3898	9.3029	9.5778	9.6121	10.4714	8.5761	9.5278	8.9211	8.9753	9.6423	9.5912	9.4914	8.8831	9.6762	8.7021	9.4993	9.0049	9.2614	9.4459	9.7776	10.015	9.4029	9.2341	8.7600	9.5412
PCDHGA1	3.3936	4.5872	3.2480	2.2578	3.5575	5.8524	2.9444	2.8193	4.8874	4.7017	3.5828	2.4757	6.4445	3.6432	3.3822	4.8632	0.0000	1.6267	3.383	6.2594	3.0077	2.3560	3.1932	4.7470	2.4757	3.1719	3.1526	5.6406	3.9799	4.6264	2.8580	3.6619	3.9264	0.7986	5.0068	6.0218	3.5301	0.9819	4.4285	2.1257	6.1638	5.6133	3.3312	3.0762	5.8358	4.9238	2.9213	4.8431	2.7456
FBXL18	9.0594	8.3174	8.2362	8.3354	8.0306	8.8921	8.1979	8.6249	8.4209	8.8827	9.7123	7.2483	9.3279	7.5777	8.6848	7.6215	8.0556	9.2884	10.5088	7.762	7.7323	8.7435	8.7825	8.4220	9.3418	8.9566	8.9107	9.0832	8.4080	8.6084	9.4731	9.1392	8.7293	9.0378	7.2961	6.7923	9.0325	8.9063	8.5654	9.6158	9.2641	8.9434	8.8970	8.7946	7.7036	8.2042	8.0481	8.4857	8.9106
BRD4	10.0417	10.4492	9.5972	10.5002	10.7245	10.6239	10.3985	11.2340	10.3467	10.6444	9.7571	10.4073	10.2692	10.5587	11.5452	10.3694	9.5326	10.6314	10.613	10.3314	10.4606	10.7157	10.5602	10.2067	9.9161	10.4885	9.8561	10.1215	10.4987	10.4158	10.2659	11.1439	10.7066	10.9940	10.5731	10.9386	10.4197	10.5192	10.1805	10.9033	10.449	10.6946	10.6847	9.9046	10.3525	10.5409	10.3133	9.8562	10.3354
BRD7	10.3351	9.8490	10.0044	10.2753	10.2375	10.0165	10.1133	10.2075	9.6737	9.8623	10.4137	10.2346	10.1108	9.6851	10.1198	9.8726	10.2462	9.1428	8.7029	9.4972	10.5758	9.2088	9.8342	10.2324	10.8223	10.0220	10.4129	10.2673	9.3098	10.3509	10.1405	9.8621	9.9298	10.6331	9.9248	10.1706	9.9218	9.8915	10.0910	9.7949	10.7071	10.2457	8.7539	10.2888	10.5396	10.2845	9.8928	10.4406	9.9144
BRD1	9.6139	9.4187	6.6780	9.4273	9.9204	9.8743	9.7191	9.1951	9.5879	10.0194	9.3534	8.6701	9.6444	9.2127	9.7226	9.5696	8.9863	9.9192	10.1085	9.2135	8.1955	9.9687	9.3471	9.3500	9.2892	9.9092	9.2993	9.8751	9.1072	9.0978	10.2246	9.5579	9.0845	9.8571	10.1157	9.3571	9.1872	9.7360	8.7092	9.9049	9.7453	9.882	9.6327	9.6139	9.2567	10.0489	9.6214	8.9282	9.2668
BRD2	11.8452	12.4363	9.9174	12.1460	11.8330	11.7960	11.5999	12.1872	11.6275	12.4027	11.7115	12.0573	12.0205	12.0553	12.0004	11.7978	11.1475	11.9276	11.5834	11.664	12.1646	11.5101	11.6454	11.6358	12.2036	11.8997	11.6514	12.1199	11.9677	11.5387	11.7015	12.3172	11.8703	12.1935	11.8720	11.1777	11.8036	11.6546	11.3404	12.1567	11.8111	12.0558	11.6340	11.4503	11.7858	11.7927	12.1524	11.3804	11.7726
BRD3	10.1461	9.8405	8.0480	9.8448	10.0940	10.3390	9.7963	9.2951	9.8560	9.6754	9.0847	9.2861	10.1622	9.7038	9.3441	9.8846	8.2618	10.0787	10.4476	9.2944	9.7735	10.7360	9.9210	9.9764	9.6965	9.1942	9.2456	9.9166	9.1275	9.7314	9.8439	10.2206	9.757	10.2487	10.3221	10.2421	9.2149	9.8657	9.1623	9.929	10.4381	10.4055	9.0366	9.6869	9.7662	10.6591	9.9986	9.3666	9.3827
DNAJA2	10.8272	10.8004	10.4654	10.8920	11.0113	10.4978	10.8319	10.6101	10.9381	10.6999	11.0361	10.9102	10.7424	10.5848	10.6388	10.6977	10.8331	10.4878	9.9485	10.5917	11.3907	10.2146	11.1883	11.1032	11.9978	10.7755	11.5622	10.7296	10.9477	11.1200	10.8519	10.6074	10.9042	11.6401	10.4344	10.9846	10.8961	10.3988	10.8827	10.3834	11.2455	10.8445	10.1333	10.6855	11.1357	10.6462	10.7448	11.2091	10.7640
DNAJA3	10.6888	11.4506	10.2143	10.7832	10.9737	10.8252	10.7275	11.3811	10.7090	10.5517	11.0150	11.7118	10.534	9.8631	10.5978	10.5385	11.2271	10.3806	9.9514	10.5309	11.9816	10.7065	11.2331	11.4517	11.2246	11.0370	11.6194	10.3841	11.3637	11.5087	10.8801	10.5589	10.6417	10.9963	10.1936	11.0952	10.7387	10.4700	11.8969	10.1284	10.9099	10.9808	10.6518	11.0241	11.507	10.7180	10.4544	11.6950	10.6842
DNAJA1	11.4114	11.2116	11.0958	11.0413	11.3615	11.2856	10.9050	11.6303	10.8119	10.6815	11.2887	11.6835	11.5013	9.8367	10.9303	10.6513	11.1287	10.4667	9.4296	11.1443	10.9722	10.2086	11.5000	11.2192	11.8721	10.9829	11.5044	11.5726	9.9512	10.9222	11.0888	11.5042	11.3777	12.0152	10.9725	10.6954	11.3779	10.6215	11.0274	11.0066	11.4513	11.3327	10.4322	10.5528	11.6771	10.9842	11.4815	11.2699	11.5179
TGFBR3	10.4387	7.9361	7.2381	8.5232	9.5473	10.3783	9.1092	7.3358	9.0558	10.6734	7.2917	8.0661	8.9402	8.2318	8.836	8.5284	10.9371	8.8837	9.1437	8.8612	7.2447	10.4332	9.0615	7.7766	6.3844	7.2903	10.4814	8.2425	8.2212	9.2420	9.5791	10.6839	11.483	10.2926	9.8521	8.1511	11.6745	9.2606	8.9175	10.544	9.5516	10.3441	9.4694	10.1490	9.7095	10.5590	9.7313	8.6774	9.2953
DNAJA4	11.7835	9.9470	7.9549	9.1375	9.8122	11.2436	10.8701	5.9326	11.1187	7.7049	9.7689	5.5361	9.3013	9.4254	6.0156	8.9527	9.9166	9.2506	8.1935	9.819	4.9859	9.2068	10.7862	8.5759	11.0069	9.6962	8.1435	6.7675	5.2919	9.2342	10.5600	8.9433	8.9933	10.5148	9.5582	8.4911	9.0944	10.2789	12.7093	11.0712	11.3604	10.0944	8.6526	10.7922	9.7147	10.5180	11.1991	11.1485	8.1325
GLG1	12.6930	12.4231	12.5003	12.6560	12.6204	12.4516	12.7937	12.4852	12.8998	12.9854	13.0136	12.3408	13.0275	12.2206	13.0906	12.3926	12.4402	12.4606	12.8214	12.2367	12.4587	12.2551	12.7104	12.3559	12.7386	12.1233	12.6012	12.5815	12.3189	13.3823	12.8987	12.7763	12.6563	12.7619	12.3742	12.4647	12.8897	11.9202	12.4991	12.5596	13.3058	12.7389	12.8985	12.7707	12.8063	13.0694	12.0647	11.3775	12.9011
LOC643387	5.0155	5.6244	6.3954	5.5504	4.7010	5.6224	4.9487	5.1835	5.4323	5.3711	5.7368	5.5774	5.7602	5.0853	5.0434	5.0698	5.1974	5.0602	5.6874	4.9588	4.7065	5.3705	4.8104	5.5080	5.3944	4.5330	4.6706	5.2257	5.5026	4.4036	4.6212	4.767	4.6713	4.1997	5.1452	4.6377	5.0699	4.8229	4.6012	5.0303	4.4317	5.2172	4.7395	5.2730	5.0171	5.1944	5.6817	4.4299	4.5477
PTPN12	10.8721	10.0421	8.3236	9.5213	10.7067	11.1244	10.4788	11.0446	10.0171	10.0090	9.7156	10.6679	11.3397	11.2381	11.4498	10.2417	9.9689	10.6498	10.6903	11.1795	10.2965	10.6403	10.1790	10.1151	10.7824	10.9496	10.2273	10.7537	9.7929	10.3344	10.3706	9.5248	9.8241	9.6556	10.9725	10.4239	9.7515	10.7194	9.2515	10.3764	11.0662	10.2199	8.8708	10.0020	10.3177	10.6950	10.9188	9.9000	9.9378
PTPN11	11.4147	12.1238	8.7892	11.5689	11.7005	11.4498	11.7406	11.6287	10.9554	11.3478	10.6536	11.6486	11.1416	10.5891	12.1404	11.3246	10.5121	11.2345	10.0818	11.4688	12.2698	11.3205	11.4616	11.9098	11.4747	12.5381	11.7836	12.0569	11.0931	12.6994	11.3996	11.5604	11.6974	12.0632	11.2252	12.0149	11.6031	12.0244	12.1453	11.8966	11.7751	12.0129	10.2806	11.6243	12.4314	11.3217	12.1246	11.4535	11.5255
LOC84931	0.0000	0.0000	0.0000	0.0000	0.0000	0.7737	0.0000	0.0000	0.7781	0.0000	0.0000	0.0000	0.4075	0.0000	0.3334	0.4929	0.0000	0.0000	3.1835	0.0	0.0000	0.0000	0.0000	0.0000	0.0000	0.0000	0.0000	0.0000	0.0000	0.0000	0.0000	0.0	0.0	0.4539	0.0000	0.0000	0.3900	0.0000	0.0000	0.0	0.0	0.3473	0.0000	0.0000	0.0	0.0000	0.0000	0.0000	0.0000
LOC100192379	0.0000	0.5377	0.0000	0.0000	0.0000	0.7737	0.0000	0.0000	0.0000	0.0000	0.0000	0.0000	0.0	0.0000	0.0	0.0000	0.0000	0.0000	0.0	1.9007	0.0000	0.0000	0.0000	0.0000	0.0000	0.0000	0.0000	0.4094	0.0000	0.0000	0.0000	0.0	0.0	0.0000	0.0000	0.0000	0.0000	0.0000	0.0000	0.0	0.0	0.3473	0.0000	0.0000	0.0	0.0000	0.0000	0.0000	0.0000
LOC100192378	0.7693	6.5167	0.0000	0.0000	0.4697	2.8851	2.7371	6.3888	0.0000	0.0000	0.7190	0.9252	0.7248	0.0000	7.0276	0.0000	0.0000	1.3595	2.1272	0.0	6.2082	2.1028	0.0000	4.4121	2.1104	2.1041	4.1675	2.7879	0.0000	0.0000	0.7608	0.5021	0.0	0.0000	0.0000	0.8244	0.6966	0.0000	2.1448	0.3565	1.4801	2.093	0.0000	1.5765	2.7125	1.5641	3.1141	0.0000	0.0000
MYCBP	9.4110	9.1201	7.7786	9.5768	9.1530	9.0876	9.0578	8.5379	8.8274	7.6581	9.5866	8.1823	9.1586	9.5836	9.4104	8.6851	8.7120	9.2656	8.6611	8.8876	8.5407	9.6667	9.0041	9.8320	9.3719	9.3239	8.6706	9.0727	8.8207	8.5596	9.4367	8.9784	9.0495	8.2295	9.1917	8.2639	9.0269	9.3285	8.7715	8.742	9.2172	9.1629	7.5055	9.4682	8.6173	9.1626	9.3905	8.7330	7.8844
PTPN14	7.3457	8.4740	6.8088	7.2642	7.9065	9.0741	7.5704	8.1224	7.0029	7.3945	6.2344	7.4171	6.4777	8.7331	10.9023	6.5713	6.0044	6.6464	7.6853	8.4047	8.6220	8.5698	7.9795	6.3775	6.9123	7.9946	6.1627	7.8249	7.7624	7.2206	7.0697	9.3872	9.0877	7.5664	8.8725	7.3373	8.4170	6.9470	7.3507	8.5024	8.0326	7.7767	7.0491	6.7221	7.7132	8.3148	7.7621	6.8049	7.3525
GALR3	0.0000	0.5377	0.0000	0.0000	0.0000	0.0000	0.0000	1.5943	0.0000	0.0000	0.0000	0.5356	0.0	0.8207	0.0	0.4929	0.0000	0.0000	2.5151	0.0	0.0000	0.0000	0.0000	0.4085	0.0000	0.0000	0.4799	0.0000	0.0000	0.0000	0.4300	0.5021	0.0	0.0000	0.4902	0.0000	0.3900	0.0000	0.0000	0.0	0.0	0.0	0.0000	0.0000	0.0	0.0000	0.0000	0.0000	0.0000
GALR2	1.7930	1.0903	3.8437	1.2741	0.4697	0.7737	1.6139	0.0000	0.7781	2.0261	0.7190	1.4844	0.7248	1.7220	2.3673	0.0000	1.1179	1.0314	3.0723	0.0	1.3753	0.0000	0.3685	1.8552	0.5006	1.2714	1.5720	0.0000	2.8395	0.0000	1.0298	0.8739	0.0	1.0766	1.3886	1.1085	0.6966	0.0000	2.1448	0.3565	0.5335	1.2393	0.7776	1.5765	2.5163	1.5641	1.4011	0.0000	0.0000
GALR1	0.4353	0.0000	0.0000	1.5317	0.0000	0.7737	0.0000	0.0000	0.0000	0.9092	0.0000	0.0000	0.0	0.0000	0.0	0.0000	0.0000	0.0000	2.5151	0.7796	0.8457	0.0000	0.0000	0.0000	0.5006	0.0000	0.4799	0.0000	1.1580	0.0000	0.0000	2.8569	2.21	10.7541	0.0000	1.3457	1.5171	0.5730	0.0000	0.0	0.0	0.0	0.7776	0.0000	0.3535	0.0000	1.0663	0.0000	0.9092
SETD1B	9.5771	10.7177	9.2612	9.6329	10.1172	10.3683	9.9650	10.1857	9.3838	10.6508	9.4161	9.7053	10.3719	10.7817	10.0815	9.4803	8.7538	10.4517	10.7503	9.2757	9.2337	10.3482	9.0465	10.1739	9.3987	10.4651	9.1973	10.2125	10.4956	9.7382	9.8938	9.8485	9.5558	10.3792	9.4531	11.0848	9.1764	9.5913	8.6949	10.3037	9.6673	10.148	9.2917	9.4861	10.2119	9.8219	9.8584	8.8466	9.2852
LYAR	7.1305	7.9664	7.2088	6.6413	7.5867	7.2495	7.3828	8.5316	7.0425	7.2810	7.1611	8.2023	8.1742	7.2475	6.6028	6.7782	7.5429	6.8560	6.869	7.2329	7.3506	6.8825	7.1538	7.4919	7.6653	7.4230	7.4384	7.8270	6.7236	6.0538	6.8528	6.3825	6.6282	6.8156	7.3035	7.3779	6.3467	7.8342	6.8915	7.3215	7.0552	7.3141	6.7182	7.2727	7.3772	7.3866	7.8296	7.5665	7.1928
PCDH20	7.3331	8.7148	0.6845	1.9400	8.1643	8.5779	5.6570	0.5897	4.4418	8.4904	6.2950	0.5356	8.1245	7.0023	0.3334	5.6753	5.1974	8.9323	6.9886	3.4638	4.6156	9.1926	6.9312	6.7681	7.0406	8.2922	6.1386	7.4825	3.4399	1.1600	5.6123	8.1775	7.2346	2.6266	9.0304	9.0450	6.1400	7.2023	2.6950	6.1458	8.3909	7.8636	4.5325	7.6276	7.976	8.1072	6.7938	3.1768	0.0000
C8orf30A	8.7645	8.5568	11.0942	8.9111	8.8825	8.9635	8.5127	9.7247	9.6288	8.7434	8.4585	9.1832	9.0437	9.0781	8.9282	9.3842	10.0642	9.4925	10.7366	8.4834	9.6605	9.2504	8.6063	10.1295	9.4637	9.0973	9.3741	8.8259	10.4726	9.3016	8.6069	8.7984	8.6228	8.4753	8.2268	8.8346	8.8611	8.9694	8.6538	8.8852	7.941	8.971	10.0415	8.7571	8.8869	8.6864	8.6212	9.2789	9.3661
CH25H	1.0403	2.4639	4.6252	4.3826	4.3662	1.9407	2.6211	2.5966	5.2814	4.3445	2.2857	2.7748	6.1598	3.8869	3.3728	3.3741	3.6671	3.9649	3.383	4.4451	6.1926	2.9243	2.3429	1.5673	2.2427	3.4459	2.1864	5.5425	3.5195	1.4039	2.4631	6.404	5.4958	2.7105	6.0025	1.7279	3.8426	2.5548	2.6950	3.3578	3.8048	6.4476	3.7162	2.5743	3.0872	4.0579	3.2025	1.4789	4.6009
C16orf74	5.5261	4.3992	8.9016	3.5699	5.7575	6.6181	5.7973	6.3975	7.3449	5.6486	5.9172	3.1113	5.374	7.2329	1.4956	4.1785	7.9123	5.1896	3.1835	9.0862	6.6474	6.6058	7.0308	5.1307	5.3364	7.2099	6.1706	5.5726	7.3537	6.1321	6.8310	4.2719	4.3887	1.6862	6.0385	5.9784	4.1251	6.9974	5.4856	4.9144	3.2481	4.5767	6.8220	5.9532	5.3075	5.0655	4.2519	5.8628	4.5204
C16orf75	7.8137	8.0695	7.8449	8.6200	5.0246	6.8665	7.7012	8.9298	7.6878	4.8627	6.6965	7.9685	5.9086	7.8269	8.0046	6.0919	7.7994	6.9442	5.8479	6.2183	6.1926	8.0479	6.9618	6.5180	8.6558	5.7107	6.8211	7.0824	7.2698	6.3296	7.2284	6.4528	7.1785	7.2144	6.7897	6.9490	5.3913	6.2950	6.8998	4.8873	6.6804	6.7325	6.6885	7.3182	7.3553	7.0241	6.2469	6.7096	5.9132
MRPL27	9.8726	9.2233	13.1591	10.0201	10.1566	10.0478	10.1504	9.8116	10.6512	10.2004	10.7660	10.5132	9.605	9.8123	9.3653	10.2946	11.3970	10.2301	10.1225	10.4072	10.0340	9.3134	10.0978	10.7746	9.5162	9.8907	10.2662	9.6748	9.3687	9.7555	10.3439	9.6218	9.5662	9.7108	10.1246	9.7333	9.6845	10.8543	10.5729	9.3696	9.3888	10.1856	10.3223	10.7554	10.2812	9.9604	10.3170	10.1117	10.0394
CSF2RA	7.5052	9.3639	9.9540	6.0601	7.3823	4.9453	9.0571	6.5837	8.5476	6.8306	6.2094	5.3258	7.6632	8.6419	6.6408	7.9173	7.4446	7.6467	6.8353	7.111	6.1688	5.9146	5.9633	5.4552	6.2255	8.2593	7.0097	8.4462	5.0719	6.6285	7.7544	4.7448	5.8759	5.9105	5.7549	8.4926	5.5621	8.8525	6.6863	9.1009	7.1806	7.5587	9.2718	7.5070	8.2792	8.4387	8.3461	5.2680	7.1309
DMD	7.4741	10.4326	4.3090	6.5349	6.9997	7.4385	7.5146	8.6415	7.4430	8.4108	5.7713	7.3511	7.3419	9.9550	7.9661	7.0327	5.9778	7.3746	7.1547	8.3551	7.3647	8.2987	6.0031	6.8805	6.8873	10.2541	7.3258	8.6163	6.6280	7.5753	7.3593	8.7587	8.3655	6.4574	7.3686	7.5803	8.3320	7.7485	6.4582	8.3657	8.1	9.2549	5.6314	6.5947	8.1398	8.1215	7.2938	6.8835	7.6205
C16orf71	6.6484	5.8159	4.5893	4.3156	6.1658	5.6634	6.1821	5.0579	6.3788	4.9266	6.0213	4.3455	6.7203	5.2686	4.4632	4.2106	5.9644	5.8939	5.0881	5.1457	6.0261	5.8746	7.0844	6.6031	6.8973	4.8718	5.1590	4.7854	5.6156	4.5877	6.3061	5.3854	5.2884	2.9363	4.9701	5.1097	4.9004	4.2135	5.0217	4.4794	6.022	5.5377	4.7776	4.8703	6.3146	5.8904	5.4665	4.9303	5.6983
C16orf72	10.0542	11.3807	9.4880	10.0069	10.1172	10.0066	10.2828	10.0487	10.2149	9.7133	10.1391	10.0413	9.9373	9.6662	10.6842	9.7967	9.9061	9.5953	8.9291	9.6491	10.5365	10.1626	10.4514	10.3185	10.3613	9.7011	10.4402	10.1956	10.3629	9.9943	10.0798	10.0381	10.1055	9.9763	10.2212	9.7764	10.0774	9.4475	10.1651	9.9757	10.8005	10.1515	9.8791	10.1030	10.1621	10.3317	10.0903	10.1360	9.9118
C16orf73	2.8463	6.8198	1.7777	0.5586	4.5328	1.2746	2.9444	0.0000	2.4283	1.8874	3.6585	0.0000	5.3751	2.2724	0.3334	1.8061	4.6658	2.4455	1.2311	1.0605	0.4881	2.1028	3.3778	3.3910	3.3557	1.5773	1.7669	1.4009	0.6922	2.2514	3.2421	2.8832	2.2268	0.0000	1.6094	2.1881	4.3687	2.1701	2.3524	2.0299	2.4644	1.5508	0.0000	1.3143	0.6475	3.2971	3.3406	2.2021	0.0000
GAB4	0.0000	0.0000	0.0000	0.0000	0.0000	0.0000	0.5995	0.0000	0.7781	0.0000	0.0000	0.0000	0.0	0.0000	0.0	0.0000	0.0000	0.0000	0.0	0.0	0.0000	0.0000	0.0000	0.0000	0.0000	1.5287	0.0000	0.0000	0.0000	0.0000	0.0000	0.0	0.0	0.0000	0.0000	0.0000	0.0000	0.0000	0.0000	0.0	0.0	0.3473	0.0000	0.0000	0.0	0.0000	0.0000	0.0000	0.0000
LRFN4	5.4467	5.2833	5.7172	9.2493	5.4875	9.5101	6.0538	4.6573	6.7292	3.3531	4.6003	4.8738	6.3392	5.2396	4.624	8.2030	5.8520	5.7474	9.9286	5.258	3.7818	9.8488	6.2547	9.3427	3.0816	7.7193	8.6352	6.4093	6.1286	2.4664	8.4961	6.657	6.7985	8.8131	7.7779	7.9477	6.7518	9.9791	3.9424	6.8148	4.6272	5.4416	9.1040	8.8091	8.8945	9.3742	7.7730	7.2225	6.9634
C16orf78	0.0000	0.0000	0.0000	0.0000	0.0000	0.0000	0.0000	0.0000	0.0000	0.0000	0.0000	0.0000	0.0	0.0000	0.0	0.0000	0.0000	0.0000	0.0	0.0	0.0000	0.0000	0.0000	0.0000	0.0000	0.0000	0.0000	0.0000	0.0000	0.0000	0.0000	0.5021	0.0	0.0000	0.0000	0.0000	0.0000	0.0000	0.0000	0.0	0.0	0.0	0.0000	0.0000	0.0	0.0000	0.0000	0.0000	0.0000
C16orf79	6.5405	3.0071	6.5306	5.7594	6.8548	7.0028	6.4048	4.7490	5.2946	4.7750	5.8829	4.7839	6.0642	6.6905	1.0303	4.1351	6.1807	5.8257	8.12	1.9511	2.5377	7.6793	2.7788	4.1539	5.8097	5.7199	4.7559	5.8203	5.1912	2.4739	6.5082	4.3687	0.3843	5.4728	5.4838	6.0167	2.2449	5.7718	3.9539	3.7096	5.8813	5.2627	3.0494	6.6190	3.1377	6.0891	4.9238	3.4500	2.7625
GAB1	9.3105	8.9042	6.9215	9.4616	9.5013	9.7738	8.9425	8.0746	8.3751	9.1789	8.4638	8.3976	8.9421	9.1576	10.577	9.1035	8.3580	9.0676	9.6379	9.1978	8.9508	9.5426	9.3682	9.0924	9.5276	8.5149	8.4955	9.2901	9.4459	9.5657	8.8736	9.6399	9.9204	7.1963	9.4346	9.1367	9.6692	8.3561	8.4028	8.7943	10.1247	9.2106	8.4699	8.5571	8.2714	9.8926	9.2510	8.9751	9.0098
C2orf81	8.0853	7.8685	8.7891	7.6425	8.1391	8.3068	7.8325	7.0391	8.3431	6.1371	8.8372	7.5987	7.8641	9.1979	6.0977	6.8958	8.7641	8.8710	9.0911	6.3901	6.2559	8.9497	8.1511	8.4493	7.5602	7.9502	7.0413	7.1140	9.8558	6.6183	7.8635	6.8956	6.3537	3.5313	7.7261	6.5719	6.6027	8.4562	6.3909	7.731	7.1288	7.5029	6.7359	8.1961	7.6629	8.1896	6.9796	5.8378	7.3267
C2orf80	0.0000	0.0000	0.0000	0.0000	0.0000	0.0000	0.0000	0.0000	0.7781	0.0000	0.0000	0.0000	0.0	0.0000	0.0	0.0000	0.0000	0.0000	0.0	0.0	0.0000	0.0000	0.0000	0.0000	0.0000	0.0000	0.0000	0.0000	0.0000	0.0000	0.0000	0.0	0.0	0.4539	0.0000	0.0000	0.0000	0.0000	0.0000	0.0	0.0	0.0	0.0000	0.5807	0.0	0.0000	0.0000	0.9212	0.0000
C2orf83	0.0000	0.0000	0.0000	0.0000	0.0000	0.0000	0.0000	0.0000	0.0000	0.0000	0.0000	0.0000	0.0	0.0000	0.0	0.0000	0.0000	0.0000	0.7431	0.0	0.0000	0.0000	0.0000	0.0000	0.0000	0.0000	0.0000	0.0000	0.0000	0.0000	0.0000	0.0	0.0	1.0766	0.0000	0.0000	0.0000	0.0000	0.0000	0.0	0.9221	0.0	0.0000	0.0000	0.0	0.0000	0.6295	0.0000	0.0000
C2orf82	1.4651	1.3679	4.5146	0.5586	2.7595	0.7737	2.2036	1.0070	1.9485	2.3077	3.5028	2.2004	1.8524	2.4848	1.3561	2.3429	1.9729	2.3718	2.9519	2.965	2.7181	0.0000	3.1466	0.9868	2.1104	2.3901	1.5720	2.3037	4.9622	1.4039	1.7785	0.8739	0.0	0.7986	1.5959	1.8867	1.6657	3.7736	0.7523	0.6422	0.9221	1.2393	1.6521	2.1600	1.5578	1.1205	1.6727	1.4789	1.8615
C2orf85	1.6384	0.2937	0.0000	0.0000	0.4697	1.2746	2.0325	2.8193	1.9485	0.9092	0.0000	1.2317	1.2051	0.0000	0.0	1.6025	0.6646	0.0000	1.5952	1.2829	0.0000	1.4048	0.0000	0.0000	0.8714	2.2541	0.0000	2.0980	0.6922	0.0000	1.0298	0.0	0.0	0.7986	0.0000	0.4703	0.0000	1.5609	0.0000	1.6972	0.0	1.9978	2.4021	0.9936	0.0	0.0000	0.6295	0.9212	0.0000
C2orf84	1.7930	2.9589	4.3090	2.2578	2.7595	2.1854	2.0325	2.4708	2.5860	2.7456	2.2857	2.7748	2.6374	3.4544	1.6228	2.4544	1.9729	2.2184	2.3342	2.965	0.4840	1.4048	1.1136	2.4807	2.7670	0.5571	2.8707	2.2045	2.2310	1.6124	0.7608	2.3683	2.9353	0.0000	1.9381	2.4918	1.5171	1.5609	0.7523	1.5668	2.0468	1.896	2.8931	0.5807	1.4148	2.1771	1.0663	1.4789	1.8615
HABP2	5.7783	8.9635	7.6750	8.8665	5.7677	9.0039	8.2805	2.4708	11.3681	15.4646	9.6955	9.9313	8.308	7.8701	10.1389	10.4156	9.2585	7.0713	7.6216	4.4451	6.0084	6.0642	6.8928	6.8563	6.6811	8.4024	10.3640	8.4850	5.0719	11.1275	7.1280	4.4363	7.2687	3.0043	6.3702	10.5438	10.7349	7.5822	8.4738	11.0334	8.8073	6.8009	15.0915	8.7134	8.8291	9.1198	5.9604	9.0254	11.2565
C2orf86	6.2615	6.1546	3.8437	5.9430	6.2702	6.6388	6.2225	6.5374	5.4560	6.4142	5.3132	6.2492	6.2052	6.5023	6.6028	6.8914	4.9739	5.2699	5.6099	6.4839	6.1768	6.2936	6.9652	6.3603	6.2414	6.8580	5.8925	6.1805	7.3318	6.8298	6.1942	6.182	6.3733	5.0190	6.3702	5.9427	6.6881	5.8712	6.4915	6.0514	7.2501	6.0866	5.1115	5.4138	5.9106	6.5205	6.2154	6.0689	7.1710
C2orf89	7.7228	5.2749	8.0896	3.3196	8.0242	6.1406	8.1384	3.1823	6.2356	7.5614	8.7458	2.5716	8.1969	6.6417	4.0975	7.9342	8.3162	6.6160	4.9376	3.0297	4.8329	5.7476	8.7976	5.0758	6.2013	8.7791	9.2719	8.8892	3.1707	10.5346	7.1353	2.3683	4.2806	2.6266	8.4435	8.2457	5.1478	5.4880	4.6804	7.98	6.4996	7.0524	7.6765	5.9532	4.9795	6.9114	6.9424	5.6737	4.3753
C2orf88	6.7883	6.3187	8.2362	7.5160	6.9646	5.2974	5.9373	4.1831	4.8159	7.8270	7.6713	2.3350	7.1161	4.4389	2.4382	7.4640	6.1059	6.0724	5.528	7.8983	8.3515	4.3766	4.9928	7.3253	7.7002	5.6169	6.6217	7.5497	4.7475	6.7438	6.3921	8.364	8.3865	9.2620	6.6161	8.1782	8.2505	7.0514	6.6375	5.3208	6.8354	6.4744	5.0506	6.7556	4.8605	5.6641	8.3216	7.4236	7.9854
FLJ46361	0.0000	0.0000	0.0000	0.0000	0.0000	0.0000	0.0000	0.0000	0.0000	0.0000	0.0000	0.0000	0.0	0.0000	0.0	0.0000	0.0000	0.0000	2.1272	0.0	0.0000	0.0000	0.0000	0.0000	0.0000	0.0000	0.0000	0.0000	0.0000	0.0000	0.0000	0.0	0.0	0.0000	0.0000	0.0000	0.0000	0.0000	0.0000	0.0	0.0	0.0	0.0000	0.0000	0.0	0.0000	0.0000	0.0000	0.0000
NDRG3	9.7728	10.6379	10.5027	10.2874	9.2941	10.3698	9.6852	10.6528	10.2149	9.7804	10.5191	9.8402	10.4849	9.9212	9.9535	10.3146	9.9426	9.8965	10.0185	10.1238	9.3807	9.6604	9.8990	11.6908	10.0693	9.8610	10.5261	10.3742	9.0943	9.7948	9.6563	10.4566	10.0362	8.7820	10.1745	10.4420	9.9672	10.5608	10.3012	10.032	10.3372	10.3037	9.6925	10.6302	11.2394	10.2267	10.1548	9.4453	10.1455
NDRG4	3.7362	8.1300	7.7381	8.0871	5.0075	8.6175	6.1615	5.6430	6.7485	12.0445	9.4485	3.3205	8.2001	7.2181	4.4632	4.2106	8.4501	8.2318	8.8989	5.2029	8.2995	9.3539	5.6571	11.4027	7.9674	8.8353	4.2889	8.6163	4.7140	3.8659	6.9081	6.7548	6.9078	5.4434	6.1496	6.8221	5.1603	6.5714	4.3819	5.3409	5.611	6.3879	9.4547	8.1522	6.7427	6.0438	6.4411	3.1768	2.6480
TBC1D9	9.7074	10.7768	7.6838	12.2427	9.1225	9.5045	9.9166	8.9072	9.2135	10.1207	9.2652	9.7162	9.9545	8.5826	10.3398	9.6324	8.7980	8.2689	9.0293	9.4544	10.0666	8.2092	9.6943	10.3917	9.9708	9.6402	9.2060	10.6646	8.2092	8.9568	9.0904	11.0328	10.719	12.1567	9.7842	9.2814	10.6947	9.4139	9.7039	9.7645	10.1276	9.8509	8.8840	9.6579	10.4775	10.1783	9.2380	8.8325	8.6846
ZSCAN2	8.2722	7.7877	8.6192	7.7174	8.0433	7.7646	7.6904	6.4147	8.1320	8.7419	8.4612	6.2577	7.8152	7.5950	6.3272	8.9336	7.6265	8.2167	8.845	8.3801	8.1597	7.5292	7.4631	8.2954	8.6793	7.3582	7.3116	7.5035	8.6962	7.5181	7.9393	8.3567	8.2685	7.9453	8.0813	8.8527	8.5194	8.0618	7.6550	7.6177	8.427	7.7368	7.1175	8.2328	8.1791	8.0316	7.7873	7.9099	8.6846
PRAP1	7.7059	11.3594	12.6932	4.5951	8.1468	3.0174	10.5470	0.5897	6.6997	4.7495	10.4739	0.5356	6.243	3.8869	1.6228	10.0714	10.4823	9.2456	2.8205	10.6976	1.1347	2.1028	10.7136	8.1182	7.1287	10.4785	7.9749	6.6639	12.3410	10.1239	9.3664	7.492	10.9373	0.4539	1.7771	0.8244	10.7777	9.7911	11.5614	7.6919	8.0449	9.2355	7.6865	9.7841	5.6404	5.7714	9.1139	12.3665	10.6237
CHD1L	9.0050	9.7609	9.0444	8.9937	9.1657	9.0238	9.1801	9.9616	9.1960	8.8543	9.1187	9.1607	8.9209	9.5248	9.8104	9.4189	9.0656	8.6785	8.945	8.5703	9.1632	8.8503	8.9092	8.6174	7.7031	9.4752	8.5572	8.7564	8.8174	8.8320	9.1427	9.2936	8.9657	7.4089	9.0415	8.6309	8.8925	9.4046	9.7063	9.521	8.9142	8.4487	9.1983	8.6185	9.7827	8.8446	8.4647	9.4944	9.2219
HOXA6	4.5996	4.8694	1.4965	4.5619	5.6228	5.6243	4.8710	7.2612	4.7916	5.3243	2.4652	6.2257	4.778	6.1787	6.0363	4.7713	4.4229	5.6775	4.612	3.64	4.9859	6.2936	5.1005	4.0195	4.5457	6.1154	4.6341	3.7119	4.3961	5.6403	5.1386	6.335	5.5811	1.0766	5.1541	4.2062	4.8227	3.1956	4.0778	5.2901	5.1784	4.4361	4.3424	4.4710	4.2307	5.4921	3.7043	5.5017	5.4886
HOXA5	8.2722	7.1071	5.5957	6.9861	8.1468	8.5912	7.4310	9.1611	9.0789	9.4446	8.5207	8.2067	7.3734	8.8090	6.777	8.3951	9.2763	9.4777	7.8544	6.2183	7.7696	8.6898	7.6812	7.2404	8.0051	8.3159	7.4450	6.9277	7.4122	8.2916	8.6966	8.2854	7.6731	1.6862	8.5391	7.8832	7.6435	7.2948	6.9244	7.3063	7.9118	7.7257	6.3012	8.5457	6.9706	9.2865	7.0945	8.5661	8.7827
SNORD38A	0.0000	0.0000	0.0000	0.0000	0.0000	0.0000	0.0000	0.0000	0.0000	0.0000	0.0000	0.0000	0.0	0.0000	0.0	0.0000	0.0000	0.0000	0.0	0.0	0.0000	0.0000	0.0000	0.0000	0.0000	0.0000	0.0000	0.0000	0.0000	0.0000	0.0000	0.0	0.0	0.0000	0.0000	0.0000	0.0000	0.0000	0.0000	0.0	0.0	0.0	0.0000	0.0000	0.0	0.0000	0.0000	0.0000	0.0000
DNAJB13	8.1289	7.5581	3.5010	2.2578	7.9111	8.4134	6.1300	5.0579	8.2211	2.4302	6.7751	7.8666	7.8193	8.7866	3.7802	4.4173	5.9644	6.5208	2.3342	2.0789	0.0000	7.4362	6.7402	5.7109	7.4900	7.9235	5.5599	5.1208	3.6667	3.4431	8.4681	2.584	2.8165	1.0766	6.3773	6.5107	1.8003	6.0303	4.2840	5.1027	6.9856	7.3579	3.8651	7.4752	1.8071	8.1376	7.1622	3.0267	3.4138
DNAJB12	9.8769	9.9780	11.0049	10.4228	9.9871	9.9672	10.1608	10.5928	10.5728	10.9576	10.0094	10.8840	10.1261	10.4041	10.0426	10.5377	10.4214	10.4212	10.5905	10.177	10.6713	10.0805	10.1146	10.4855	10.3852	10.2163	10.5407	10.5034	10.4557	10.3404	10.2342	10.3843	10.2836	10.2157	10.1246	11.0932	10.6631	10.2623	10.3137	10.4337	10.0627	10.3332	11.2511	10.1641	10.2679	10.1856	10.0751	10.5103	10.7053
DNAJB11	10.4387	10.9897	11.2821	9.9652	9.8518	10.4282	10.2994	10.7096	10.5822	9.9196	10.3993	9.1865	10.2986	10.0798	9.8569	9.8569	10.0823	9.4532	9.375	9.7047	9.6383	9.4874	10.3936	9.9281	9.8663	10.2175	9.5523	9.7613	10.8899	9.9802	10.4263	9.2782	9.4236	10.3660	9.4523	9.5452	9.4714	9.9018	10.4895	9.4347	10.2545	10.1243	10.2437	9.9415	9.946	9.6625	9.9876	10.8015	10.1727
HOXA4	8.1711	7.9794	8.5529	5.4575	8.7856	8.5242	7.6938	7.2874	8.4889	9.2111	8.7276	6.9695	9.0442	8.8639	5.2269	8.4571	9.3841	8.4346	8.7947	6.0632	7.2719	8.6129	8.1487	7.1279	8.8414	7.4344	8.1650	7.1228	8.0633	8.0539	8.5272	8.2673	7.4072	3.1847	9.3878	7.1974	6.9838	8.1822	6.3201	8.3819	8.0064	8.2765	6.0217	8.6843	8.3483	9.1579	8.4461	7.7849	8.6134
HLA-DQB1	11.2153	12.1415	13.0428	12.8807	10.6401	9.0472	13.5397	9.6978	13.4073	7.2014	9.9894	12.4398	10.8205	10.7253	9.0655	12.2497	12.5948	11.1362	9.7906	12.7854	8.4152	8.9901	10.1612	8.0521	8.4959	12.1646	11.6950	12.3490	8.0339	10.4463	10.8865	9.5523	8.3549	10.7795	9.1958	9.0957	7.5049	13.3855	9.5945	13.6781	10.8433	12.8128	14.5932	10.2143	11.6035	10.8218	12.6242	9.6518	12.2069
MSMB	0.0000	0.5377	0.0000	0.5586	0.0000	0.0000	0.5995	0.0000	0.0000	0.0000	0.0000	0.0000	0.4075	0.0000	0.0	0.0000	0.0000	0.0000	0.0	0.0	0.0000	0.0000	0.0000	0.0000	0.0000	0.5571	0.0000	0.0000	0.6922	0.0000	0.0000	1.9687	1.7731	0.0000	0.0000	0.0000	0.0000	0.0000	0.0000	0.3565	0.0	0.3473	0.0000	1.5765	0.3535	0.0000	0.0000	0.0000	0.5251
UPF0639	0.0000	0.5377	0.0000	6.3960	0.8233	0.7737	0.5995	0.5897	1.2808	0.5251	0.0000	1.6993	0.0	2.2724	0.0	3.1932	0.0000	0.0000	4.5794	0.0	0.0000	2.7586	0.0000	4.8488	0.8714	0.9580	0.4799	0.0000	0.6922	0.4972	0.7608	0.8739	5.123	6.4329	0.8553	0.0000	4.4663	0.9819	0.0000	3.577	0.9221	1.0626	2.1926	0.9936	0.0	0.0000	0.0000	0.0000	0.5251
DNAJB14	7.4365	8.2059	4.9984	8.1652	7.8690	8.3268	7.9348	7.7247	6.5862	8.1370	5.3819	7.7267	7.7554	7.1805	9.1438	7.2721	6.3323	6.7962	7.2279	8.5811	9.0955	7.9163	8.1982	8.1351	8.3857	8.6050	7.1842	8.4133	7.1623	8.6666	6.5766	8.3604	8.8878	9.6857	8.1049	8.7100	8.6610	7.3860	8.0094	7.812	8.5406	7.7238	5.5458	6.6167	8.4811	8.0636	7.9684	7.5251	7.9474
RNF138	8.2507	7.6647	6.2067	8.3012	8.5178	8.2448	8.3169	8.2307	7.9605	6.9481	7.8107	8.2110	9.014	8.4749	8.0952	8.3544	6.9798	7.3791	8.9211	7.9824	8.1757	8.6038	8.4043	8.3715	8.1512	8.1771	8.3565	8.8670	7.5275	8.3691	8.0736	8.5046	8.4515	8.7820	8.4782	7.8157	8.3011	8.5581	7.7126	8.1072	9.0784	8.1734	6.4618	8.4364	8.2173	8.7269	8.8001	7.5111	8.2180
HOXA3	9.9807	9.5454	9.0058	6.1300	11.1263	10.5797	9.9523	9.8594	9.3367	9.5840	10.5598	9.2163	10.6272	9.8012	7.4613	9.4207	9.7393	10.8938	11.4049	6.7945	8.9214	10.4955	9.1993	9.0315	9.7764	10.0576	8.9879	8.9885	9.2023	9.2312	10.7078	8.5928	7.4293	2.6266	10.3733	9.7103	6.9459	10.5990	7.7220	8.6109	10.1952	9.5062	6.5078	10.4477	10.8353	10.1871	8.8316	8.5035	8.6440
ENOSF1	11.3039	10.8256	8.1139	9.5376	10.1288	10.1664	10.2816	7.9653	10.6091	10.6494	10.6133	8.2070	10.4783	11.1605	6.9476	9.4318	9.7935	9.1987	11.5596	10.4822	9.5686	10.2427	11.1328	9.5752	10.9100	9.9993	9.9368	8.9242	11.2145	10.3326	11.1086	9.9698	10.0529	9.9040	9.9586	10.3982	11.3138	10.1778	10.1228	9.2113	10.5792	9.9081	8.8047	10.0917	8.4194	10.0502	10.1711	10.2879	11.1467
HOXA2	4.1623	5.7569	4.4758	4.2090	6.5205	6.7571	4.9725	5.7552	6.7957	4.6267	5.4474	4.4967	6.5598	7.0194	2.6322	4.1785	4.7413	6.9258	7.912	1.6554	5.1887	7.1817	3.0486	3.9751	4.6708	4.8948	4.1354	5.1072	4.1396	3.4967	5.6919	5.8169	4.6883	1.5102	5.8691	6.0887	3.7458	6.2861	0.7523	3.3967	5.6501	3.9725	0.7776	5.6169	5.0295	6.2728	4.9066	3.3128	3.3531
CISD2	9.1720	10.1244	9.7535	9.3738	9.2419	8.6561	9.4354	8.9027	9.6975	9.6382	9.2112	9.8696	9.5375	9.3012	9.4341	9.4712	9.7783	8.9793	8.1667	10.4804	9.6390	9.0807	9.3026	10.1902	9.7516	9.6127	9.5719	9.4160	9.2468	9.7299	9.0718	9.0297	9.4394	9.6720	9.1585	9.8500	9.5982	9.5543	10.1642	9.5132	8.8457	8.992	9.6962	9.4681	9.1897	8.8110	9.3869	9.6012	9.8032
CISD3	10.4179	10.3249	13.1108	10.2795	11.1795	10.0812	10.5366	10.3145	10.8198	10.5764	11.2269	10.7727	10.8308	9.3806	9.1606	10.3483	11.8262	11.2774	11.5877	10.5193	10.6706	10.7740	11.0769	10.5576	10.5810	9.9059	11.1099	9.8071	11.2144	10.5430	10.9288	10.5273	10.3483	9.0657	10.5224	10.0741	10.6091	10.9138	11.0642	10.2396	9.7224	10.5425	10.9566	11.2601	10.7335	10.2890	10.9361	10.4624	10.6434
CISD1	9.5784	9.4784	10.1875	10.0449	9.5584	9.2322	9.7111	10.4538	9.2153	10.2402	10.4205	10.5304	9.188	9.2549	8.9481	10.1428	10.4035	9.3907	8.3417	10.5917	10.9935	9.1282	9.8502	10.4015	10.7153	9.5970	10.6396	10.1855	7.9786	10.3495	9.8440	9.7584	9.9546	10.6411	9.5126	10.6320	9.9605	9.7767	10.0982	9.389	9.2387	9.4119	9.0852	10.2458	9.5656	9.4432	10.1471	10.0595	10.1349
CLNS1A	9.9507	9.9608	11.0062	10.0730	10.0549	9.5310	9.9672	11.0097	10.3340	9.9216	10.0748	10.3578	9.9545	10.1061	10.0857	10.4400	10.0916	10.1900	9.7093	10.0384	10.0579	10.1055	9.5974	10.0759	10.0920	9.8396	10.2527	10.3208	9.6343	9.8961	9.8747	9.6712	9.8227	10.5235	10.0865	9.4751	9.6211	10.0278	9.9262	9.9387	9.6537	9.8415	9.7888	9.8934	9.5656	10.0832	10.1004	10.0388	10.0609
HOXA1	6.1006	6.0104	5.9476	5.7663	6.9997	6.0353	6.6501	4.4728	6.4630	5.4310	6.8088	3.3205	5.7071	5.8506	4.3574	6.4079	6.6590	6.9258	6.2567	4.214	3.9770	6.4239	7.2915	5.6464	6.4611	7.1680	6.0725	5.4040	6.7236	5.2802	6.4562	4.3912	4.5831	1.9846	5.8490	6.1912	4.5258	6.7905	6.1035	6.9386	6.76	6.0215	5.9137	6.7947	7.2644	6.1025	6.8428	5.7475	5.4014
FLJ44635	5.1503	5.7984	4.4758	3.5699	3.9294	3.7077	3.9947	3.9673	6.0141	4.9266	4.9102	3.7641	3.4748	7.0194	4.8093	5.2961	5.7770	4.5188	5.2243	3.6809	2.8029	3.6478	3.3660	5.9962	3.6569	5.5747	4.4796	5.1344	4.2834	3.6465	3.7549	2.6808	4.5648	4.5117	4.3230	5.7076	4.0992	5.5791	4.7554	3.7372	2.947	3.3193	3.9341	3.9880	4.2933	4.1242	5.0799	4.0947	4.2478
R3HDML	0.0000	0.0000	0.0000	0.9603	2.1580	0.0000	0.0000	0.0000	0.0000	0.0000	0.0000	0.0000	0.4075	0.0000	0.0	0.0000	0.0000	0.0000	0.7431	0.0	0.0000	0.0000	0.0000	0.0000	0.0000	0.0000	0.0000	0.0000	0.0000	0.0000	0.0000	0.8739	0.381	0.4539	0.0000	0.0000	0.3900	0.0000	0.7523	0.0	0.0	0.3473	0.0000	0.0000	0.0	0.0000	0.6295	0.0000	0.0000
TSHZ2	3.0079	4.7043	0.0000	2.2578	2.4899	5.9877	3.1257	3.5978	4.4418	2.1737	0.0000	5.3891	3.9411	3.2371	5.5309	4.7801	1.1179	2.8607	4.3122	4.3721	3.9400	3.9846	2.8877	3.3453	0.0000	5.0871	3.5429	4.8525	2.8395	0.4972	2.1610	5.4691	6.1884	3.6393	4.3230	2.3894	4.8701	3.7736	2.3524	5.1604	4.4317	4.0692	3.2587	0.9936	6.8263	4.1562	2.0984	0.0000	1.2122
TSHZ3	6.3638	5.1335	3.6480	4.7297	4.4948	7.2360	6.1194	6.9680	6.7292	3.5280	3.8645	5.4790	6.738	7.7313	8.4972	5.5925	4.3441	5.0143	5.9614	6.4839	5.7657	5.5334	4.2061	6.2530	4.8265	5.8819	4.7361	7.5242	6.1412	4.8156	5.1587	6.7824	7.1573	6.4755	6.1247	6.3766	6.9817	5.0940	4.7184	6.3824	6.4562	6.4566	7.3373	3.9880	3.784	5.7400	6.0584	4.0947	4.8185
EIF4E1B	0.0000	0.0000	0.0000	0.0000	0.0000	0.7737	0.0000	0.0000	0.0000	1.4625	0.0000	0.0000	0.0	0.0000	0.3334	0.0000	0.0000	0.0000	0.0	0.0	0.0000	0.0000	0.0000	0.0000	0.0000	0.0000	0.0000	0.0000	0.0000	0.0000	0.0000	0.0	0.0	0.0000	0.0000	0.0000	0.3900	0.0000	0.0000	0.0	0.0	0.0	0.0000	0.0000	0.0	0.0000	0.0000	0.0000	0.0000
MRC2	8.8003	8.8858	9.9487	7.0180	8.9491	7.2894	9.4631	8.8197	10.4117	6.8417	7.5017	9.6755	11.2474	12.1783	9.4847	9.0874	8.9695	7.9506	10.0791	9.3965	6.9744	9.9081	7.9745	10.6025	9.7029	9.9996	8.4812	11.6451	9.1200	6.7821	9.2527	9.9436	10.9253	6.5962	8.6710	7.9295	10.5865	9.5720	7.2043	9.9648	8.9603	10.19	9.9631	8.7555	7.734	7.9944	8.5723	6.5943	7.3447
FOXS1	4.5132	5.2664	8.2960	5.7537	4.5901	4.4784	4.6264	5.0579	6.8233	3.8247	4.9102	6.4180	4.4944	6.1598	6.089	5.4519	5.3707	4.7877	5.8479	6.9405	4.7711	5.7696	3.9854	3.9138	3.3398	5.2744	5.0079	5.4908	6.8053	2.6667	4.8116	6.0341	6.1582	3.5958	1.3886	6.5046	5.1974	5.7972	4.8267	5.1828	5.4579	4.8461	6.1785	4.3802	4.6532	2.9361	3.9282	3.6574	3.7793
PABPC1P2	0.4353	0.0000	0.0000	0.0000	0.0000	1.6458	0.0000	0.0000	1.2808	1.2122	0.0000	0.0000	1.2051	0.0000	0.0	0.4929	0.0000	0.0000	5.1164	0.0	0.8457	0.0000	0.0000	0.4085	0.0000	0.0000	0.0000	0.4094	0.0000	0.0000	0.0000	0.5021	0.0	0.4539	0.0000	0.4703	0.3900	0.0000	0.7523	0.0	1.4801	0.0	0.0000	0.0000	0.3535	0.0000	0.6295	0.0000	0.0000
ZNF581	7.9443	7.2701	9.8732	8.5796	8.0537	8.0127	8.3098	8.0800	9.2170	8.2264	8.5632	9.2443	7.6524	9.0029	8.8685	9.0435	9.0337	9.1770	9.7983	8.3629	8.7605	9.1722	7.9006	8.3436	7.9934	8.1390	8.8939	8.5677	9.9147	7.4005	8.3161	7.7275	7.8895	8.3038	8.0330	8.8919	7.6217	8.5244	8.4202	8.8475	7.2543	8.0136	9.5389	8.3500	8.058	8.0762	8.1178	8.6805	8.5525
IGLL1	1.0403	0.9286	0.0000	0.0000	2.4899	0.7737	1.3480	0.0000	0.7781	1.4625	1.1966	0.0000	0.7248	1.3406	0.8318	0.0000	0.6646	1.0314	2.5151	0.0	0.0000	0.8670	0.0000	0.4085	0.0000	0.9580	0.0000	1.4009	1.5096	0.0000	1.0298	0.8739	0.682	0.0000	1.1465	0.0000	0.0000	1.3002	0.0000	0.3565	0.5335	0.0	0.0000	2.1600	0.0	2.1771	0.0000	0.0000	1.4625
MCOLN1	9.7279	9.0098	9.9620	8.8810	9.1364	8.6788	10.1865	9.0069	10.6537	9.6061	8.4532	8.7745	9.1269	8.5446	8.7969	9.8435	10.3656	9.0378	9.003	9.09	9.3755	8.2797	9.0865	9.0315	8.5400	10.4842	9.7792	9.4353	9.1469	8.2434	9.5332	9.0525	8.8353	9.2611	8.5960	8.8113	8.8466	9.1097	9.5411	11.1803	8.5249	10.418	11.7275	9.7355	9.4369	8.4091	8.9608	9.3655	9.4840
ZNF582	5.0770	2.5774	4.0161	6.1103	5.4371	5.1025	5.0419	5.0796	3.8663	5.2762	4.9409	4.2464	4.778	4.0291	5.6175	4.9608	4.6767	4.7035	4.8727	3.5546	1.5815	3.9846	3.2384	5.2595	5.5935	5.0465	3.0185	5.5323	2.2310	4.4314	5.0267	6.2308	6.1824	6.6608	5.1286	4.4723	6.0550	4.3916	4.1233	5.1939	5.785	4.7905	4.4873	4.4473	3.2221	4.7668	4.9583	5.5415	2.4302
TIPARP	9.0772	10.8564	10.9861	9.0175	8.3265	9.3387	10.6779	9.0064	8.6943	9.0627	8.4767	8.3242	8.4345	8.8646	9.4425	9.7474	8.5274	8.8366	7.69	10.3153	8.7315	8.3286	9.4391	9.2763	8.5108	9.4750	7.9218	9.4077	9.2771	11.9230	8.9369	9.9831	8.9638	7.8605	9.3741	8.1093	9.2084	8.7758	11.8173	9.703	9.4389	9.175	12.0165	8.3512	7.8651	8.6133	9.6609	8.9299	8.0046
ZNF584	6.9614	6.1034	6.8397	7.7746	7.4152	6.9350	6.9437	7.1534	7.2867	7.6333	7.6389	7.7297	7.2796	7.6007	7.8636	7.8244	7.5654	7.6087	7.3931	7.077	7.9268	7.3368	6.9719	7.6947	7.7566	7.3247	7.6601	7.4612	7.6071	7.4754	7.2744	7.1804	7.6053	7.2638	6.8717	8.2236	7.6049	7.1685	6.9566	7.3491	6.7115	6.9029	7.8695	6.7489	7.3675	6.8244	7.5299	7.5321	7.2355
ZNF587	8.8531	9.2072	5.7904	9.3687	9.0967	9.4795	8.2641	8.2304	7.4255	8.7512	7.8445	8.4236	8.8811	10.3995	9.3619	8.2468	7.3927	7.8369	8.9237	8.1423	8.6138	9.7128	7.5482	8.1677	8.4180	8.3821	7.7174	9.1285	8.7836	8.1882	8.6002	8.859	8.0092	9.9240	9.1962	9.7302	8.3088	8.7267	7.2061	8.1454	9.8523	8.8418	6.9626	8.0735	8.6355	8.9651	8.0346	7.8184	8.2638
HAPLN4	2.2851	5.5675	3.7163	0.0000	3.0402	1.6458	2.2036	0.5897	2.1936	2.2409	2.2857	0.0000	3.2591	1.7220	0.0	2.0168	2.8555	3.3360	2.7514	6.9529	1.7083	2.9645	3.9305	3.4009	1.5338	4.0775	4.6437	2.7851	5.2919	1.7946	3.2208	1.4143	2.589	0.7986	0.8553	4.7032	3.0988	3.1544	3.7199	1.6972	3.0558	2.3716	1.2801	3.4478	1.8083	1.3593	4.2519	3.1304	5.6598
ZNF589	8.2771	7.4127	7.4781	8.1605	7.5307	8.2616	8.1542	7.9883	7.5787	8.2578	8.0440	6.7304	8.1872	7.7824	6.0443	7.8728	7.4398	7.3378	9.7324	6.6832	6.4771	7.4155	6.9173	7.4110	7.1709	8.2369	7.2037	8.0893	7.5178	6.9878	7.6461	8.2911	7.6231	7.7260	7.5257	7.2041	7.5770	8.1684	7.2374	7.7569	8.641	8.0017	8.6110	7.3227	7.4246	7.8054	7.3625	7.0581	7.6865
U2AF2	11.4110	11.2353	10.3904	11.0996	11.7220	11.5396	11.3430	11.5422	11.4825	11.0297	11.4971	11.6136	11.2775	11.5604	11.893	11.4761	11.1922	11.5102	11.4749	11.3301	11.6696	11.2334	11.3570	11.3598	10.9955	11.5091	11.3783	11.2168	11.3731	11.2590	11.6990	11.6141	11.0913	11.5272	11.6162	11.5977	11.0019	11.7839	11.1119	11.4763	10.9717	11.614	11.9407	11.3374	11.5852	11.5961	11.3699	11.2911	11.2488
THSD1	4.7007	6.1818	4.3090	5.7663	5.5832	6.0662	5.9614	5.9326	4.9554	4.1795	4.3491	6.9973	5.0149	7.8122	5.2546	4.9226	3.4525	5.6756	6.8096	6.6268	4.4933	6.5811	4.1121	3.7480	3.3398	6.8103	4.4010	6.8145	5.5026	2.9230	4.8982	6.8306	6.336	6.0458	4.7051	5.2911	5.3913	6.2861	3.4940	4.7587	4.8673	5.2172	5.3576	5.0537	3.9487	4.8474	5.2760	3.4370	3.6840
SGK494	6.2212	7.7314	5.4227	5.2613	6.8433	7.4983	5.8879	4.8715	5.3335	6.9685	4.5213	4.5252	6.6089	6.6194	3.1374	6.2236	6.1541	6.5043	8.4941	5.3496	5.0040	6.3674	8.7171	5.3888	5.3944	5.9605	6.1863	5.5442	7.8802	2.9993	6.1018	8.8513	8.105	5.2597	5.6781	4.9507	8.5351	5.3396	6.5285	4.682	6.4414	5.9432	2.7472	5.7688	5.9987	6.3510	5.2135	3.1768	6.9583
TMEM115	11.1584	10.9025	10.9476	10.6835	10.9114	10.5636	11.2432	11.2696	11.1001	11.0245	11.4499	10.8507	10.9815	10.5019	11.1205	10.5901	11.0730	11.1335	11.8409	9.8602	10.9245	10.8134	11.4197	10.4126	10.5090	10.6763	11.1606	10.7195	11.1768	11.8886	11.7446	10.4558	10.301	10.1849	10.7982	9.8189	10.6450	10.6374	11.5663	11.0242	10.5368	11.3573	11.4580	10.7392	10.4219	10.5665	10.6517	11.9006	11.1966
ZFP161	8.6679	8.8028	7.0981	8.8839	8.3978	8.5065	8.4588	7.6469	8.1357	7.5274	8.2105	8.0515	9.1652	8.5238	7.162	8.3863	7.7255	7.7863	8.5939	8.3971	8.8169	9.1154	8.4744	8.5153	8.3161	8.4867	8.4732	8.3451	7.9466	8.4780	8.6437	8.3026	8.6305	8.2764	8.5809	8.6351	8.4672	8.5222	7.9901	8.1661	9.1449	8.5725	7.0950	8.6347	8.2426	8.8857	8.6212	8.0575	8.7595
RELA	10.4321	11.3480	11.2462	10.5874	10.8151	10.6874	10.4954	11.6064	11.0204	10.4127	10.3784	10.9085	10.4467	11.0079	11.3946	10.6814	10.6136	10.7655	11.0113	10.7445	10.4251	10.7437	10.6145	10.7915	10.5131	10.5564	10.5513	10.7318	10.8843	10.1377	10.6940	10.7738	10.6985	10.8433	10.7073	11.0150	10.6082	10.6533	10.3268	11.0674	10.4568	10.8764	11.4141	10.4477	10.6225	10.6889	10.7595	10.4229	10.8601
?|26823	1.0403	0.5377	0.0000	0.9603	0.0000	0.7737	0.0000	1.5943	0.7781	0.9092	0.0000	0.5356	0.9848	0.0000	0.0	0.0000	0.0000	0.0000	2.5151	0.0	0.0000	2.3560	0.0000	0.7264	0.5006	1.2714	0.4799	0.7279	1.1580	0.8663	0.4300	1.4143	0.0	1.0766	0.4902	0.4703	0.0000	0.0000	0.0000	0.0	0.0	0.0	0.0000	0.0000	0.3535	0.8341	0.6295	0.0000	0.0000
LPAR6	8.5576	8.4123	8.8905	7.8115	10.0611	11.7696	10.0882	7.1119	9.0519	7.7170	9.4147	9.0103	9.4846	12.0339	7.8539	9.9471	8.5322	9.4565	10.9774	9.7183	7.7775	9.6952	7.7116	8.0070	8.0998	10.2931	9.1298	10.5273	7.2870	7.2006	10.4987	7.4272	8.2783	8.2238	11.3987	6.6775	8.3865	9.9084	8.3969	9.3071	9.8483	9.2355	7.3688	9.4941	9.2717	11.2875	9.8231	8.0527	8.4311
LSM12	9.4221	9.6963	10.5706	9.7436	9.5097	9.3085	9.2243	10.0494	9.5825	9.0196	9.8858	9.8669	9.4215	9.2586	9.7676	9.1845	9.7344	10.0249	10.1329	9.7677	9.6187	9.8267	9.8937	9.8027	9.3601	9.2232	9.3429	9.5119	9.9752	8.9436	9.4273	9.3854	9.5639	9.2912	9.1788	9.1358	9.5008	9.6511	9.6606	9.4189	9.5343	9.5942	9.3386	9.2876	9.7313	9.0871	9.5704	9.3537	9.0281
PSD	4.8840	3.8853	4.0161	5.0510	5.2888	5.5802	5.8368	4.7683	4.8159	4.3753	3.7305	7.3149	3.7088	5.2396	3.9596	2.7447	5.1024	6.2110	5.6684	3.7206	5.8775	5.7476	5.3730	4.8323	2.6763	5.2744	5.5599	4.9779	6.4361	3.3296	5.8038	4.1755	4.5462	4.3114	3.8832	5.1573	3.7458	4.2510	3.2038	3.9086	3.7093	4.8597	3.9341	4.1974	4.0246	3.4823	3.9791	3.3128	3.6840
UXS1	10.5868	10.8747	11.0295	11.4819	9.7368	9.8534	10.4949	11.2790	10.6377	10.8225	10.9642	12.0959	10.4453	10.2510	12.3426	10.8285	10.6382	10.0016	8.8172	9.8098	11.1452	10.0969	10.6460	9.9866	10.8713	10.3421	10.4467	10.8225	9.5644	11.0391	10.2853	11.9956	11.2848	9.9393	10.8730	11.8063	10.6225	9.9616	10.6326	10.3565	10.0414	10.5787	11.6025	10.4467	10.7686	10.7531	10.0023	10.3566	10.2785
CAMKK2	10.3276	10.5073	10.4297	9.7389	11.1963	10.4088	10.4835	10.8365	10.1975	10.3617	10.8486	10.0265	10.9322	9.8123	10.6796	10.2451	10.2295	11.8801	10.8511	10.8136	10.5584	11.7502	10.5779	10.9286	10.7452	10.9326	11.0005	11.2539	11.1462	11.1352	10.9529	10.0842	10.4072	9.9544	10.3851	10.8264	10.3623	10.8837	11.1623	10.7806	10.6026	11.2292	10.0772	10.7731	10.7487	10.2953	11.2940	10.6997	10.9416
CAMKK1	7.5465	7.6964	7.9046	8.1169	6.4139	7.3659	8.3262	4.7413	8.7976	8.9534	7.5068	4.6850	8.2128	9.6107	5.3404	8.2268	8.5413	8.4238	9.0011	7.4376	7.9268	7.9883	6.8278	8.7926	8.1742	8.6715	8.1495	8.3378	8.1479	4.1925	8.0167	6.0792	6.5419	6.6126	7.6873	7.2596	6.7601	9.0644	6.2663	8.2548	7.0888	8.3642	9.0172	8.6148	8.6391	6.7104	8.1433	6.0101	6.5556
P2RX2	0.0000	0.9286	0.0000	0.0000	1.1072	0.7737	0.5995	1.0070	1.6530	0.0000	0.0000	1.4844	1.2051	0.0000	1.3561	0.0000	0.0000	0.0000	0.7431	0.0	0.4840	0.8670	0.0000	0.7264	0.0000	0.5571	0.0000	1.7211	0.0000	0.0000	0.0000	0.8739	0.682	0.7986	0.0000	0.0000	0.0000	1.3002	0.0000	0.3565	0.0	0.0	0.0000	0.0000	0.3535	0.0000	0.0000	0.0000	0.0000
HOXA9	9.7593	9.2379	9.3525	10.0596	10.7947	10.5098	8.5208	9.9186	10.3211	9.7652	10.3580	10.2394	10.3687	10.4765	9.3834	10.4623	10.7444	10.5703	9.755	8.0208	9.4464	10.0211	9.2656	9.1625	9.8483	10.2260	7.9544	9.7040	9.7929	10.5764	10.3603	8.886	9.0602	3.0693	10.3475	10.3728	9.4396	3.2893	3.3071	9.2617	10.4374	9.2172	8.8970	10.6968	5.8905	10.3778	8.2482	10.0376	9.9558
LOC84856	0.4353	6.2129	7.5169	3.0985	0.4697	4.8058	1.6139	9.3257	4.6201	4.2807	3.9271	8.1890	0.7248	4.1585	0.6041	6.5897	0.6646	2.6369	2.6758	5.7558	6.2314	0.8670	0.6617	4.5394	1.8026	7.0291	5.4728	5.6501	0.6922	1.7946	0.0000	5.2965	8.2839	3.6393	4.3519	2.6771	8.6410	0.5730	0.7523	4.4239	0.9221	1.7864	7.0016	0.5807	6.0801	0.4765	2.0984	0.0000	4.4925
OR8U1	0.0000	0.0000	0.0000	0.0000	0.0000	0.0000	0.0000	0.0000	0.0000	0.0000	0.0000	0.0000	0.0	0.0000	0.0	0.0000	0.0000	0.0000	0.0	0.0	0.0000	0.0000	0.0000	0.0000	0.0000	0.0000	0.0000	0.0000	0.0000	0.0000	0.0000	0.0	0.0	0.0000	0.0000	0.0000	0.0000	0.0000	0.0000	0.0	0.0	0.0	0.0000	0.0000	0.0	0.0000	0.0000	0.0000	0.0000
LPAR5	7.3796	7.0369	7.8063	7.2007	7.6237	6.0814	7.9041	5.3535	7.8396	6.6405	5.8050	4.1401	7.2082	8.5177	5.6847	7.5512	6.8901	7.6278	7.6663	6.9697	6.7471	10.4367	5.6149	5.1574	5.4503	8.2142	5.8537	8.0771	5.3366	5.8630	8.1931	3.2843	5.5803	5.2326	5.9278	3.3022	5.2336	6.9696	6.2404	8.6243	7.5752	8.5776	7.3750	7.8202	6.8952	6.7424	7.5511	5.9488	6.9481
ZP3	7.6256	7.1940	10.4259	4.2087	7.8902	6.5322	8.1245	5.0579	9.2288	6.9012	6.0069	5.0602	7.7311	7.0279	7.7653	7.9745	9.0873	8.6982	7.551	7.7833	6.6977	8.1680	7.2981	5.4204	8.5872	8.3185	8.4306	8.0903	8.7975	6.4621	6.4897	6.7657	6.5202	7.3051	8.3902	7.0940	6.3222	7.5289	7.1342	7.7864	5.2857	7.0759	7.8141	7.9617	8.4876	5.8990	6.0217	6.9052	7.3445
LOC441046	3.6171	2.4639	3.5764	4.9663	2.0279	4.4318	3.2866	4.5369	3.1480	4.1795	3.9871	4.0253	4.7607	4.6736	4.0302	3.3741	3.7320	2.8607	4.9376	4.3969	5.4868	2.3560	1.9670	4.5189	4.2975	3.3821	2.7060	4.6785	2.5671	4.0564	2.8580	4.3912	4.188	5.6380	3.3075	4.2271	4.1756	3.6105	3.8767	3.7065	3.2481	3.3959	3.8651	3.0762	3.3455	3.9885	3.1141	4.6513	2.1737
ZP2	0.0000	0.0000	0.0000	0.0000	0.0000	0.0000	0.0000	0.0000	0.0000	0.0000	0.0000	0.5356	0.0	0.0000	0.6041	0.0000	0.0000	0.0000	0.0	0.4418	0.0000	0.0000	0.3685	0.0000	0.0000	0.0000	0.0000	0.4094	0.0000	0.0000	0.0000	0.0	0.682	0.4539	0.0000	0.0000	2.9687	0.0000	0.0000	0.0	0.0	0.0	0.0000	0.0000	0.0	0.0000	0.0000	0.0000	0.0000
TMEM123	11.8496	10.9623	10.1040	12.4803	11.8613	11.3946	12.1066	12.8291	11.6793	11.3468	11.3775	12.2889	11.7483	11.7721	12.6832	11.8727	11.5928	11.9447	11.2156	12.2346	11.5288	12.1148	11.3656	12.2778	11.6484	11.7215	11.9278	12.0476	10.3364	11.1166	11.8565	12.0733	12.1715	11.8117	12.8056	11.1053	11.7897	12.2190	10.8504	12.1522	11.9511	11.8007	10.3069	11.7527	11.8724	12.0812	12.5532	10.9933	11.1198
MTRF1L	7.9899	9.2079	8.0171	7.8475	8.1231	8.3984	7.8276	8.6934	7.3887	8.2116	8.3049	8.2435	7.9412	8.1368	8.6138	8.2636	8.1656	7.4411	7.6126	8.4645	8.4987	7.2141	8.0365	8.5697	8.9195	7.7886	8.4177	8.5747	6.7973	7.9050	7.6003	8.6537	8.6728	7.8675	8.0792	8.0912	8.6354	8.0566	8.3310	7.8615	8.1644	7.9645	6.1926	8.1036	8.1749	7.7008	8.3339	8.0429	8.4887
MYO1H	0.4353	1.3679	0.0000	1.2741	0.4697	2.1854	0.5995	1.0070	0.7781	2.0261	1.1966	0.9252	1.2051	1.3406	0.3334	0.4929	1.7401	0.0000	1.5952	0.4418	0.4840	1.4048	0.0000	0.0000	0.8714	0.9580	0.8394	0.9886	0.6922	0.4972	0.4300	2.3683	2.6177	8.5863	1.1465	1.5494	1.3516	0.0000	0.0000	0.8805	1.4801	0.8612	0.7776	0.9936	0.6373	0.4765	0.6295	0.0000	0.0000
MYO1G	7.6387	5.9849	6.9712	6.1589	6.3472	5.8524	8.0001	7.5097	8.3341	5.9849	5.5304	6.2662	7.0922	7.0531	6.7034	8.1564	6.4237	7.2465	6.0667	7.9219	8.2812	4.8170	6.2269	4.6749	5.5430	7.8250	6.3627	8.4517	4.9622	5.0665	6.9852	2.1146	5.3854	6.1090	5.2097	4.4971	4.6910	7.7583	5.3946	8.2227	6.1817	7.9503	9.7970	7.3967	4.9795	5.3409	6.5120	4.7017	6.5823
MYO1F	10.1672	8.6409	10.3051	8.0098	9.3108	8.0881	10.6477	8.4402	10.4834	8.1813	8.0082	7.5683	10.0724	9.7584	8.3894	9.4778	9.7184	9.4435	9.2937	9.1144	9.1861	8.0344	8.4166	7.0180	7.5646	10.6846	8.6381	10.9309	7.6912	7.6657	9.8358	4.8317	6.9542	8.0334	6.8159	6.6221	6.6794	10.0439	7.9627	10.7916	8.6571	10.3317	11.1986	9.3721	7.7434	8.2476	8.8402	7.2052	8.8502
MYO1E	10.6097	10.0425	10.9373	11.2693	10.0823	11.4484	10.7244	12.0474	10.9621	10.5454	10.4759	12.0423	10.4101	11.3157	11.9456	11.9625	11.3447	10.7968	11.297	10.6652	12.9638	11.2135	10.7867	11.0611	10.5411	10.9605	11.3785	11.1129	11.1458	11.6921	10.6544	10.3134	10.615	9.8929	11.6188	11.5117	10.7394	10.6357	10.6875	11.5718	10.7133	11.5275	11.4693	10.2790	11.6559	11.2136	10.6900	10.8435	10.3047
MYO1D	11.5476	10.1012	11.0160	12.2768	12.1578	11.5447	11.6864	11.1842	12.6568	11.1569	11.5932	11.9834	12.1295	10.8923	12.1843	11.0515	12.4048	12.2541	10.9942	11.8004	9.7326	13.0901	12.7668	11.9523	12.1636	11.5072	11.8373	10.7784	11.4877	9.9696	11.8466	10.6231	11.2446	12.3916	12.1984	11.6675	11.2775	11.2712	11.6215	11.8817	12.1279	12.2911	11.9396	11.5764	11.9498	12.0516	11.5199	10.7619	9.3880
MYO1C	12.5944	12.4954	11.6502	12.7413	12.4367	12.8780	12.4159	13.1003	12.7996	12.4605	12.4725	12.6630	12.0722	12.7112	13.0622	12.4898	13.0797	13.3438	12.8258	13.3851	13.2808	12.6390	13.5750	13.0363	13.0069	12.5783	12.4384	12.4405	13.5515	12.3516	12.5273	12.5304	12.484	11.9886	13.2632	12.5323	12.1837	12.8593	12.6109	12.4784	12.3367	12.9017	13.1068	12.9820	13.033	12.6273	12.9322	12.0375	12.5086
MYO1B	10.0849	10.8771	11.0181	12.5876	9.5473	10.2268	10.1286	11.1627	9.5122	8.6360	9.5098	11.3822	10.1811	9.2675	11.7952	9.8026	9.0766	9.6498	8.0867	10.0666	9.4967	8.6869	10.1085	9.1797	7.8003	10.0499	9.7047	10.7859	9.8207	10.4218	9.5162	10.3181	11.0827	9.5472	9.6181	10.4072	11.0195	10.3662	8.5732	9.6896	10.264	9.4573	9.7391	9.1408	11.2345	9.9056	9.7267	9.7672	7.6010
MYO1A	3.9811	4.4146	7.4076	0.5586	2.5854	2.3946	3.0379	2.8193	4.0012	1.4625	4.6003	3.3840	3.7791	0.0000	0.0	1.9453	3.4525	2.6369	0.0	4.4212	1.1347	0.0000	3.8753	0.9868	1.4109	5.1266	1.3665	3.7515	2.9585	1.6124	3.7915	0.5021	0.9311	0.4539	0.8553	4.9390	0.6966	2.4298	3.4940	3.6105	3.4387	4.9766	3.1468	2.5743	6.6893	1.5641	3.2858	0.0000	2.3077
GRN	13.8239	14.8331	16.1908	13.9865	13.4703	13.1458	14.6937	14.9910	14.7630	13.9831	13.7094	14.4921	13.7776	12.7395	14.4507	13.6612	14.6283	13.5663	13.4128	13.2979	13.4166	12.8550	14.2539	13.2083	12.6059	14.0592	13.7583	13.7828	13.6498	13.5328	14.2480	12.6139	12.6325	12.1395	13.5034	13.5414	12.6281	13.7384	13.7608	14.7461	13.5077	14.1011	16.2212	14.1551	14.2036	13.6714	13.1003	13.7231	13.4275
LCN6	0.0000	0.2937	0.0000	0.0000	0.0000	0.0000	0.0000	0.0000	1.6530	0.9092	0.7190	0.0000	0.0	0.8207	0.0	0.7832	0.0000	0.0000	0.0	0.0	0.0000	0.0000	0.0000	0.0000	0.0000	0.0000	0.0000	0.0000	0.0000	0.0000	0.0000	2.3683	0.5953	0.0000	0.4902	0.0000	0.0000	0.0000	0.0000	0.3565	0.5335	1.2393	0.0000	0.0000	0.0	0.4765	0.0000	0.0000	0.0000
LOC100128640	6.6685	3.7706	4.5893	5.6075	4.9725	6.4171	6.4436	6.8780	6.1939	5.9546	6.8253	6.9244	6.4456	6.1443	6.3822	6.4821	5.4692	5.1896	5.6874	4.9753	7.3716	6.0818	6.9852	6.3313	5.1297	4.9175	6.6616	4.0084	5.8797	6.7271	6.1384	6.4732	5.9125	6.0131	5.9182	5.9959	5.7148	5.2314	6.3167	5.079	6.9284	5.5546	5.8437	5.2355	3.841	6.0003	5.5863	6.9159	6.5954
RPL36AL	11.3221	10.4450	12.8444	11.4118	10.9099	10.3009	11.3634	10.6337	11.9519	11.4988	11.6939	11.4218	10.8815	11.6982	11.1939	11.8810	12.2625	10.5920	10.3503	11.5879	11.0864	10.0062	10.8942	10.6352	10.1384	11.1291	11.6183	11.0168	10.2242	11.3512	11.5605	11.0325	11.1385	11.7997	11.1193	11.5591	11.1185	11.7182	11.2869	11.4041	10.4891	11.084	12.1287	11.6159	10.8806	10.5820	11.5544	11.6770	11.2425
RAET1G	2.6514	2.2748	2.8220	3.9688	2.5192	1.9407	3.0912	1.5943	1.9485	1.2122	2.4652	3.3205	2.9734	0.8207	1.7398	0.6015	1.1179	2.3718	1.8856	2.7513	1.5815	2.3560	2.4996	1.3985	1.9647	2.1041	1.9117	1.4912	2.0281	0.9238	2.2689	3.4583	3.4559	1.0766	0.8553	1.5494	2.7860	1.5609	2.1448	2.0299	1.4801	2.3456	3.0255	1.8527	2.9897	1.7434	1.6727	0.9212	0.9092
KIAA0391	9.4087	8.5910	8.7693	9.7209	9.1694	8.9400	9.3046	8.5872	9.6314	9.1852	9.1990	9.2548	8.4081	9.1991	9.3359	9.6316	9.3478	8.8654	7.0451	9.4312	9.5017	8.5633	9.3689	8.9948	8.6937	9.1503	9.4275	8.6463	8.6167	9.6371	9.2224	9.3452	9.7199	9.1271	9.2419	8.9040	9.8966	9.4263	10.0335	9.2153	9.1318	9.0061	9.5878	9.2050	8.7573	8.7660	9.4255	10.0052	9.5657
CHMP7	9.7901	9.2379	10.8910	10.0009	9.5832	9.4832	9.7608	10.7057	10.1087	9.1232	9.9371	9.3284	10.1164	9.3896	11.4277	10.0049	10.5247	9.8368	9.2206	10.159	10.4561	9.6427	10.0312	10.6209	10.0815	9.8566	10.3326	10.1484	10.4531	9.8486	9.8104	10.1959	10.0165	10.0323	9.6941	10.1384	9.9748	9.9062	10.0252	9.9801	9.6783	9.7691	10.3101	9.9429	9.9193	9.2865	9.6423	10.0437	10.2196
CHMP6	9.7570	9.7507	11.8390	9.2426	9.7569	9.5421	9.6290	9.4957	10.2201	9.8718	10.4034	9.2656	9.8694	9.3478	9.1759	9.7660	10.5497	10.4495	10.6868	9.7689	9.4669	10.0280	9.6516	10.3539	9.6592	9.4618	9.7404	9.5734	10.8862	9.2193	10.0645	9.2078	8.9865	8.3534	9.8634	9.0628	8.9489	10.0061	9.7698	9.5406	9.0311	9.9315	10.2690	10.3623	9.7976	9.7259	9.5992	9.3791	9.8711
BCR	10.5901	10.4756	10.0431	11.8276	10.3684	10.6381	10.3175	9.6819	10.8911	10.6637	10.7493	9.4288	10.129	9.6290	11.0376	10.5130	10.8168	11.3224	10.9487	10.2322	10.0307	10.9780	10.5910	10.1400	10.5322	11.0515	11.1623	10.3989	11.4536	11.7196	11.5111	11.6677	11.4323	12.2944	10.7027	9.7043	11.7465	10.5967	10.3467	11.3877	10.4568	10.582	12.2349	11.0707	10.1498	10.4514	10.8690	11.3624	11.9116
OR52N4	1.2683	4.0517	0.0000	1.7502	1.5478	2.1854	0.5995	1.0070	1.9485	0.9092	0.0000	1.4844	2.7111	2.0233	0.0	1.6025	0.0000	1.0314	4.6585	2.406	0.4840	2.5713	1.2956	1.3985	1.8026	1.2714	2.0556	3.2021	0.0000	0.0000	0.4300	1.1693	1.1433	0.0000	0.0000	1.3457	0.6966	1.3002	0.0000	0.3565	0.9221	2.9131	0.7776	2.1600	2.1152	2.0465	2.5664	0.0000	0.5251
OR52N5	0.0000	0.0000	0.0000	0.0000	0.0000	0.0000	0.0000	0.0000	0.0000	0.0000	0.0000	0.0000	0.0	0.0000	0.0	0.0000	0.0000	0.0000	0.0	0.0	0.0000	0.0000	0.0000	0.0000	0.0000	0.0000	0.0000	0.0000	0.0000	0.0000	0.0000	0.0	0.0	0.0000	0.0000	0.0000	0.0000	0.0000	0.0000	0.0	0.0	0.0	0.0000	0.0000	0.0	0.0000	0.0000	0.0000	0.0000
OR52N2	2.7301	1.2358	0.0000	0.9603	0.0000	0.0000	0.5995	0.0000	0.7781	0.0000	0.0000	0.0000	0.4075	0.0000	0.0	0.0000	0.0000	1.0314	3.5583	0.4418	0.0000	0.0000	0.3685	0.0000	0.0000	0.5571	0.4799	0.0000	0.0000	0.0000	0.0000	0.0	0.682	0.0000	0.0000	0.0000	0.3900	1.3002	0.0000	0.0	0.0	0.627	0.0000	0.0000	1.4148	0.0000	0.0000	0.9212	0.0000
CTPS2	8.7854	9.4034	9.0395	8.6235	8.8286	8.9049	8.4072	8.7469	8.9133	8.5842	9.2269	8.0972	9.4527	9.0387	8.8741	9.0346	8.7885	8.5558	8.8172	8.6105	8.5685	8.7126	8.4215	9.2612	8.4675	8.3116	8.2218	8.6367	7.2230	8.4409	8.6005	8.5243	8.5314	8.5210	9.2892	9.3840	8.3540	8.7565	8.2392	8.5366	9.0939	8.5569	8.0630	8.8122	9.7147	9.1600	8.6152	8.0282	8.4798
NDC80	3.9811	7.4781	5.5957	2.7385	3.6924	2.5773	3.7949	6.2992	2.4031	2.4302	2.7685	5.6176	4.9554	6.7989	5.456	4.1457	3.1055	4.5512	6.3901	5.717	4.8329	6.0282	3.5565	3.1463	4.2353	3.0944	5.1905	4.9929	5.2919	3.7821	5.1161	1.6237	3.8069	3.3034	3.7156	6.3359	2.6499	4.6090	2.9717	3.7065	3.6591	2.9131	1.2801	4.4797	5.5746	3.4309	4.7095	3.6574	4.1079
OR52N1	0.0000	0.5377	0.0000	0.0000	0.0000	0.0000	0.0000	0.5897	0.7781	0.0000	0.0000	0.0000	0.0	0.0000	0.0	0.0000	0.0000	0.0000	0.0	0.0	0.0000	0.0000	0.0000	0.0000	0.0000	0.0000	0.0000	0.0000	0.0000	0.0000	0.0000	0.0	0.0	0.0000	0.0000	0.0000	0.0000	0.0000	0.0000	0.0	0.0	0.0	0.0000	0.0000	0.0	0.0000	0.0000	0.0000	0.0000
SULT6B1	0.0000	0.0000	0.0000	0.0000	0.0000	0.0000	0.0000	0.0000	0.0000	0.0000	0.0000	0.0000	0.0	0.0000	0.6041	0.4929	0.0000	0.0000	0.0	0.0	0.0000	0.0000	0.0000	0.0000	0.0000	0.0000	0.0000	0.0000	0.0000	0.0000	0.4300	0.0	0.0	0.0000	0.0000	0.0000	0.0000	0.0000	0.0000	0.0	0.0	0.0	0.0000	0.0000	0.0	0.0000	0.0000	0.0000	0.0000
LY6G6C	0.7693	0.5377	0.0000	0.0000	1.7262	0.7737	0.0000	0.5897	0.0000	0.0000	0.7190	0.9252	1.8524	0.8207	0.0	0.0000	1.4623	0.0000	1.2311	1.0531	0.0000	0.0000	0.3685	0.0000	0.5006	0.5571	0.0000	0.7279	0.6922	0.0000	0.7608	1.1693	0.0	0.0000	0.8553	0.0000	0.3900	0.5730	0.0000	0.3565	0.9221	0.3473	0.0000	0.0000	1.2562	0.8341	0.0000	0.0000	0.0000
HOXA13	0.4353	4.6140	2.2151	0.5586	2.9148	0.0000	1.0218	0.0000	0.7781	6.1983	4.6382	0.0000	0.0	0.0000	0.6041	5.9753	2.3494	0.0000	0.0	4.8732	6.9971	0.0000	0.6617	1.2073	0.0000	0.5571	5.9763	5.6501	2.9585	6.8760	2.3692	1.1693	0.682	0.4539	0.4902	5.8685	2.2402	0.5730	0.0000	6.43	0.0	0.627	5.5677	0.0000	7.4362	0.0000	0.6295	0.0000	0.9092
LY6G6E	0.0000	0.0000	0.0000	0.5586	0.0000	0.0000	0.5995	0.0000	0.0000	0.0000	0.0000	0.0000	0.0	0.0000	0.0	0.8597	0.0000	0.0000	1.2311	0.0	0.0000	0.0000	0.0000	0.0000	0.0000	0.0000	0.0000	0.0000	0.0000	0.0000	0.0000	0.0	0.0	0.0000	0.0000	0.0000	0.0000	0.0000	0.0000	0.0	0.0	0.0	0.0000	0.0000	0.0	0.0000	0.0000	0.0000	0.0000
HOXA11	4.1044	4.9768	6.6434	5.0093	7.3141	4.1147	3.8982	9.6469	6.7676	5.6860	4.1001	9.6604	4.5152	4.9488	9.9085	5.3257	4.6091	6.7758	5.6684	4.5371	4.2430	5.7476	2.8298	3.7827	2.1104	5.1459	4.4010	5.8189	3.4399	6.7548	4.8982	6.9809	6.6716	1.6862	5.6771	5.0606	5.9136	5.3739	3.8767	7.1385	5.3512	5.5035	8.1563	4.4797	4.6209	3.8387	3.3645	2.4511	0.5251
HOXA10	9.8973	8.7815	8.8997	8.9025	10.8142	9.7761	8.1411	10.4207	9.7714	9.5086	9.6253	10.4868	10.2301	9.6932	10.8842	9.7605	9.9630	10.8730	8.8258	8.7952	8.9875	9.8149	9.0014	8.5268	9.2680	9.6385	8.5143	9.8604	9.4370	10.1271	10.1890	8.9211	8.6982	3.6393	10.1199	9.9856	8.9416	5.3739	4.2840	9.8828	9.6901	9.4251	9.6131	9.9781	8.1652	9.8794	8.4781	9.1712	9.3728
KRTAP19-2	0.0000	0.0000	0.0000	0.0000	0.0000	0.0000	0.0000	0.0000	0.0000	0.0000	0.0000	0.0000	0.0	0.0000	0.0	0.0000	0.0000	0.0000	0.0	0.0	0.0000	0.0000	0.0000	0.0000	0.0000	0.0000	0.0000	0.0000	0.0000	0.0000	0.0000	0.0	0.0	0.0000	0.0000	0.0000	0.0000	0.0000	0.0000	0.0	0.0	0.0	0.0000	0.0000	0.0	0.0000	0.0000	0.0000	0.0000
KRTAP19-3	0.0000	0.0000	0.0000	0.0000	0.0000	0.0000	0.0000	0.0000	0.0000	0.0000	0.0000	0.0000	0.0	0.0000	0.0	0.0000	0.0000	0.0000	0.0	0.0	0.0000	0.0000	0.0000	0.0000	0.0000	0.0000	0.0000	0.0000	0.0000	0.0000	0.0000	0.0	0.0	0.0000	0.0000	0.0000	0.0000	0.0000	0.0000	0.0	0.0	0.0	0.0000	0.0000	0.0	0.0000	0.0000	0.0000	0.0000
PPIAL4C	5.3628	3.6718	5.7172	4.2090	5.1393	4.6100	4.8997	4.7139	5.6737	5.1028	4.8789	5.1724	5.0294	4.6296	4.1618	5.1382	5.7770	5.2502	4.8392	5.1012	4.2123	3.9846	5.1429	4.1448	5.5558	5.0258	5.9021	3.6420	4.4552	5.3401	5.4383	4.1074	4.5648	5.0989	5.4820	5.3604	4.2001	5.8469	4.9910	4.9541	5.2188	4.6567	5.5010	5.1575	5.1358	4.8474	4.9834	4.8431	5.0271
KRTAP19-1	0.0000	0.0000	0.0000	0.0000	0.0000	0.0000	0.0000	0.0000	0.7781	0.0000	0.0000	0.0000	0.0	0.0000	0.0	0.0000	0.0000	0.0000	0.0	0.0	0.0000	0.0000	0.0000	0.0000	0.0000	0.0000	0.0000	0.0000	0.0000	0.0000	0.0000	0.0	0.0	0.0000	0.0000	0.0000	0.0000	0.0000	0.0000	0.0	0.0	0.0	0.0000	0.0000	0.0	0.0000	0.0000	0.0000	0.0000
KRTAP19-6	0.0000	0.0000	0.0000	0.0000	0.0000	0.0000	0.0000	0.0000	0.0000	0.0000	0.0000	0.0000	0.0	0.0000	0.0	0.0000	0.0000	0.0000	0.0	0.0	0.0000	0.0000	0.0000	0.0000	0.0000	0.0000	0.0000	0.0000	0.0000	0.0000	0.0000	0.0	0.0	0.0000	0.0000	0.0000	0.0000	0.0000	0.0000	0.0	0.0	0.0	0.0000	0.0000	0.0	0.0000	0.0000	0.0000	0.0000
KRTAP19-7	0.0000	0.0000	0.0000	0.0000	0.0000	0.0000	0.0000	0.0000	0.7781	0.0000	0.0000	0.0000	0.0	0.0000	0.0	0.0000	0.0000	0.0000	0.0	0.0	0.0000	0.0000	0.0000	0.0000	0.0000	0.0000	0.0000	0.0000	0.0000	0.0000	0.0000	0.0	0.0	0.0000	0.0000	0.0000	0.0000	0.0000	0.0000	0.0	0.0	0.0	0.0000	0.0000	0.0	0.0000	0.0000	0.0000	0.0000
KRTAP19-4	0.0000	0.0000	0.0000	0.0000	0.0000	0.0000	0.0000	0.0000	0.0000	0.0000	0.0000	0.0000	0.0	0.0000	0.0	0.0000	0.0000	0.0000	0.0	0.0	0.0000	0.0000	0.0000	0.0000	0.0000	0.0000	0.0000	0.0000	0.0000	0.0000	0.0000	0.0	0.0	0.0000	0.0000	0.0000	0.0000	0.0000	0.0000	0.0	0.0	0.0	0.0000	0.0000	0.0	0.0000	0.0000	0.0000	0.0000
FAM188A	8.4928	7.9268	6.9358	9.0004	8.3578	8.4549	8.4881	8.8935	8.2003	8.6644	7.8835	9.2666	8.4181	8.6055	8.8003	8.4716	8.3372	7.6392	8.4869	8.4078	8.6736	8.3687	7.9644	8.6258	9.2920	8.7142	8.5436	8.9697	6.4666	8.6145	8.1140	9.0089	8.9499	8.1968	8.3571	9.0044	8.8582	8.4952	8.6782	8.4479	8.4567	8.1788	7.6714	8.3924	7.7303	8.2569	8.3509	8.6615	8.3086
FAM160B1	8.5508	8.8636	7.7666	8.6761	8.5596	8.7613	9.0190	9.6961	9.1331	9.6867	7.6529	9.6755	8.6183	9.4713	9.9237	8.7119	7.9018	8.9868	9.6812	8.9114	9.7333	9.3134	7.7056	8.4573	8.9812	8.7478	8.3993	9.4339	8.6681	8.6504	8.0359	8.8771	9.3332	8.3502	8.4733	9.3383	9.1694	8.5145	8.4144	8.9594	8.8001	8.5766	8.6628	8.0588	8.3497	8.6877	8.7715	8.3018	8.3126
KRTAP19-8	0.0000	0.0000	0.0000	0.0000	0.4697	0.0000	0.0000	0.0000	0.0000	0.0000	0.0000	0.0000	0.0	0.0000	0.0	0.0000	0.0000	0.0000	0.0	0.0	0.0000	0.0000	0.0000	0.0000	0.0000	0.0000	0.0000	0.0000	0.0000	0.0000	0.0000	0.0	0.0	0.0000	0.0000	0.0000	0.0000	0.0000	0.0000	0.0	0.0	0.0	0.0000	0.0000	0.0	0.0000	0.0000	0.0000	0.0000
FAM160B2	9.9584	8.9097	10.8659	9.9467	10.3201	11.0721	10.1445	10.9927	10.5734	9.6689	10.0997	9.1470	10.6155	10.6836	10.3499	10.3605	10.8661	10.9500	11.2407	9.7576	9.8506	10.8893	9.4298	11.4573	10.3977	10.5974	10.0683	10.6378	11.1133	9.7895	10.3080	9.4649	9.2802	9.8934	10.2020	10.2269	9.5277	10.2410	9.8672	10.1327	10.0741	10.3145	10.9400	10.2727	9.5704	10.3787	9.6433	9.6928	10.2297
RAD54B	5.9367	6.5202	5.7005	4.9408	5.8258	5.3054	5.2119	5.8964	5.1128	5.3012	5.2163	6.5774	5.0538	7.4784	6.9276	5.6661	5.8047	5.7598	7.6947	6.1587	5.3971	5.4269	4.8482	6.0238	5.3517	6.0577	5.4131	4.4540	7.2698	5.3437	5.7274	4.1755	4.4099	3.7623	6.5255	5.0712	4.1218	5.5938	5.1384	5.2797	5.3994	4.802	3.4500	6.1541	6.3897	6.1567	4.6790	4.9303	5.1515
GALNTL5	0.0000	0.0000	0.0000	0.0000	0.0000	0.7737	0.0000	0.0000	0.0000	0.0000	0.0000	0.0000	0.0	0.0000	0.0	0.0000	0.0000	0.0000	1.5952	0.0	0.0000	0.0000	0.0000	0.0000	0.0000	0.0000	0.0000	0.0000	0.0000	0.0000	0.0000	0.0	0.0	0.0000	0.0000	0.0000	0.0000	0.0000	0.0000	0.0	0.0	0.0	0.0000	0.0000	0.0	0.0000	0.0000	0.0000	0.0000
GALNTL4	7.7180	7.2009	8.4111	9.4470	8.7864	7.3153	7.9826	8.9768	9.2512	8.8350	8.1330	9.3183	8.3677	8.6168	9.727	9.1088	8.3320	9.2117	7.0777	9.7576	7.8315	8.9109	7.7374	7.7307	8.9871	7.7512	6.7803	7.7717	8.5356	6.5483	8.7867	11.1566	10.4805	7.0550	9.0657	8.1013	9.4632	8.1830	7.8126	8.6202	7.7077	8.5507	9.9600	8.1647	8.1735	8.9971	7.8706	5.1640	8.8224
TSSK4	3.9153	3.3589	0.6845	3.1760	4.9547	4.7687	3.0379	3.1823	2.5860	4.2141	2.4652	2.5716	3.0321	4.5374	1.9485	3.2561	2.3494	3.6420	3.6385	2.965	2.0664	4.4328	3.2384	3.6759	2.4757	4.9398	2.3063	2.7879	3.0685	3.1406	4.7755	3.4026	2.8771	4.5117	4.2635	5.1416	3.3661	4.3916	1.2442	3.2766	6.1817	5.0135	1.2801	3.1586	3.1336	4.8474	4.2099	2.8591	3.2235
GALNTL6	3.3444	0.2937	0.0000	7.2053	1.8849	0.0000	2.2036	0.5897	2.5860	0.5251	0.0000	0.9252	0.7248	0.8207	0.0	1.9453	0.6646	0.6060	0.0	0.0	0.0000	0.8670	0.0000	0.0000	0.0000	3.3821	0.4799	0.7279	0.0000	0.0000	2.3692	0.5021	1.3283	2.9363	0.0000	0.0000	0.3900	1.5609	0.0000	3.5075	0.5335	2.6256	1.9475	0.0000	0.3535	0.8341	1.6727	0.0000	1.2122
GALNTL1	11.3134	8.5031	5.4021	8.9364	7.0382	10.1710	10.0882	3.1823	7.7370	4.3130	7.8676	4.6595	8.6087	8.5238	4.2823	7.3389	9.3506	6.8363	5.528	8.0007	8.2959	10.4571	10.2514	9.3878	7.6415	9.0037	7.7892	8.0858	8.2506	11.5204	9.4809	8.6251	9.2872	6.8391	6.0206	5.8968	8.2854	9.2211	7.8559	7.4566	9.6917	9.8878	6.9691	8.5303	2.5163	8.4025	9.7580	9.8309	7.0520
LSM11	7.5894	7.0093	7.3116	7.3377	7.7529	7.7409	7.3961	6.7620	7.5181	6.9481	7.3727	7.3551	8.1278	7.3862	6.9719	7.3353	6.9391	7.6430	7.7272	8.1039	7.5510	8.1137	7.1301	8.5808	6.5784	6.7920	6.9694	8.0071	7.4329	6.6815	7.3377	7.2332	7.2661	6.5110	7.8352	7.2450	6.9202	7.3519	6.9566	7.2883	8.1395	7.5461	6.5078	7.2588	8.8699	8.0741	7.9171	6.7219	7.0896
ZNF323	6.9816	10.8792	7.1234	6.9144	7.1789	6.7090	7.2621	5.2990	7.6978	6.5077	6.5746	5.5078	7.945	6.6637	4.9249	5.9659	6.2460	5.7614	8.0171	8.4138	7.2931	6.0818	8.3397	6.3254	9.3381	6.3336	6.8461	6.8271	7.9211	5.7239	7.5977	6.9569	7.2858	8.1068	7.4675	5.9153	9.3661	6.3735	6.8579	7.2648	8.41	7.7294	6.2479	7.7654	6.6013	8.0466	6.1050	9.4117	8.0537
GALNTL2	6.0245	5.5637	2.5502	5.9759	5.2455	4.3835	5.8106	4.6573	6.4513	6.6843	4.8141	6.0774	5.8281	6.0135	4.8618	5.2193	5.0524	6.5371	4.8392	6.4068	6.7736	6.3674	6.1224	4.9892	5.9044	5.6029	6.3558	5.9700	8.4467	6.9972	5.5279	8.9865	8.7293	7.4883	3.3075	4.2271	7.0271	5.8712	6.3892	6.5471	5.7732	6.593	8.5546	4.9649	3.784	4.9238	6.8700	4.7017	6.3458
SNORD114-3	0.0000	0.0000	0.0000	0.0000	0.0000	0.0000	0.0000	0.0000	0.0000	0.0000	0.0000	0.0000	0.0	0.0000	0.0	0.0000	0.0000	0.0000	0.0	0.0	0.0000	0.0000	0.0000	0.0000	0.0000	0.0000	0.0000	0.0000	0.0000	0.0000	0.0000	0.0	0.0	0.0000	0.0000	0.0000	0.0000	0.0000	0.0000	0.0	0.0	0.0	0.0000	0.0000	0.0	0.0000	0.0000	0.0000	0.0000
SF3B1	13.0840	12.6035	12.6543	12.3199	12.5039	13.0347	12.4435	12.5126	11.7361	12.4095	12.2024	12.1939	12.9857	13.3282	12.8016	12.3041	11.5580	12.1347	13.2275	12.069	12.2546	12.7142	11.9468	12.0447	11.8337	13.1191	11.8869	12.5066	12.3800	12.3271	12.1808	12.1159	12.1519	12.2191	12.7417	13.2130	12.1544	12.3543	11.5918	11.9531	12.6676	12.2298	11.0717	11.9511	12.0648	12.5824	12.3172	11.9133	12.3990
TUSC2	9.7617	9.0534	9.7777	9.9124	9.6337	9.5115	9.8122	9.7780	9.8595	9.8493	10.2061	9.5235	9.4977	9.0175	9.4726	9.2214	9.9460	10.0235	11.0726	8.4978	9.2686	9.4623	9.9251	9.2348	10.1331	9.7517	9.4494	9.6806	10.3737	9.6479	9.9677	9.4826	9.5529	10.1706	8.8923	8.3550	9.5731	9.4863	10.2519	9.3739	9.1964	9.7767	9.9297	9.4961	9.0294	9.0492	9.4481	10.1094	9.3575
SRI	10.9837	10.8547	11.7092	11.6057	11.0623	11.0094	11.1230	11.7480	11.0906	10.4936	11.7369	11.7866	12.0557	10.7646	11.1356	10.8747	11.2871	11.0188	10.3921	10.4515	10.3744	10.6358	10.4796	11.1884	11.8385	11.3266	11.1450	11.2892	9.8256	10.8043	11.0792	10.6247	10.6937	11.1439	11.3244	11.3189	10.2539	11.2566	10.6363	10.713	10.8149	10.6946	10.1803	11.2236	11.8828	11.1271	11.1166	10.2227	10.5962
SUN1	11.7593	10.8114	9.3417	11.0758	12.4898	12.5031	11.6069	11.0005	11.3438	11.5332	11.3302	10.8549	12.29	12.4140	11.0474	10.7782	11.6844	12.6746	13.1626	10.7654	11.0602	13.0508	10.9228	11.3148	11.4735	11.6590	11.6443	10.9430	10.3309	11.2133	12.0665	11.2202	10.896	11.7620	12.5662	11.7863	10.8012	12.4214	10.2274	11.5983	12.2272	11.5223	10.5382	12.0763	11.3585	12.4068	12.1371	10.4360	10.6908
SRL	8.6566	5.8614	3.9035	2.3938	6.2702	4.3835	7.7119	3.0122	7.4191	4.5204	9.5539	3.9006	7.7941	0.8207	3.3728	3.8522	6.3218	5.8684	4.6195	5.258	3.4013	4.7301	8.0853	3.9751	3.4534	4.2411	4.2295	3.3487	5.3144	3.8659	7.4102	5.7845	6.3468	3.5510	3.4743	2.2791	6.6881	5.4563	10.4964	5.3899	6.6867	5.3579	6.1926	7.8265	4.1427	5.8121	5.0799	4.4299	4.6267
SRM	9.9517	9.2615	11.6831	9.3541	9.5241	9.9845	10.0197	10.8935	10.5646	9.6254	9.4202	10.2879	9.6461	10.1250	10.2182	9.9231	10.6361	10.2238	11.1816	8.9538	9.6548	10.2647	9.5925	9.4336	8.9764	10.3458	9.7477	9.6217	10.6904	9.7172	9.9075	9.1274	8.9596	8.3403	9.0270	8.7389	8.7870	10.4308	10.0617	9.8393	8.5388	9.9766	10.9961	9.7007	9.9022	9.2359	9.2393	10.2494	9.5233
SRR	7.9828	5.6283	6.5300	8.0619	8.8243	8.7463	7.5628	7.4476	8.6329	7.9268	7.9414	7.6121	7.6799	7.8997	7.7521	8.3291	8.7572	8.3972	7.3785	8.1372	7.5681	7.0642	8.6325	9.4449	6.9458	8.3162	8.0470	7.9327	6.8863	7.8875	7.9102	7.9201	8.4477	6.2850	8.8322	8.4335	8.1721	8.4226	8.3256	6.7177	8.7742	8.1618	7.3956	8.4112	7.716	8.2356	8.5137	7.2904	7.7718
LGALS9	10.2509	10.9208	12.2241	7.4117	9.9578	10.0076	10.9224	8.6008	11.4775	8.7165	9.0162	7.8942	10.9815	9.6757	8.7757	10.3261	10.7256	10.1030	9.5447	10.873	9.1028	8.1477	9.1432	7.6577	7.5294	11.1135	8.8026	10.4098	7.9786	7.2791	10.2602	7.6882	8.1765	8.5020	8.1487	7.5598	7.1457	10.7446	8.6366	11.5373	9.0604	10.5073	11.9871	11.0757	10.0897	8.6946	9.2562	8.0429	8.7300
LGALS8	9.0999	10.0536	9.1314	9.0473	9.1224	9.3900	9.4301	7.6649	9.1103	9.1242	8.4559	9.2628	8.5965	10.0425	8.9951	9.2552	8.8018	8.4165	9.7346	9.9381	10.0582	9.0041	9.2373	8.4680	8.1448	9.2656	9.2028	8.8690	9.0104	9.2193	8.8332	9.2108	9.554	9.5753	9.3759	9.4514	9.4884	9.1398	9.1013	9.1859	9.7616	8.5848	8.6081	8.7568	10.2323	9.1685	9.3773	9.3770	8.5587
LGALS3	11.7709	9.6139	13.6016	13.8749	11.3349	10.6636	12.2386	11.8731	12.7428	10.3207	11.1454	12.4986	11.2956	12.3715	11.7799	12.1685	13.6590	11.6376	10.2715	11.695	10.4388	11.2881	10.6810	11.0545	9.5730	12.5931	12.6192	11.3573	13.4044	7.9774	12.3302	9.7797	10.4728	14.1555	12.2937	11.0220	10.5938	12.0619	11.9500	12.7246	10.9289	12.6339	13.0383	12.1146	13.2226	11.4674	11.9902	11.1665	10.2344
LGALS2	9.0575	8.4084	13.7846	4.3826	10.4799	8.6149	8.7031	3.0998	9.0539	10.6229	10.8339	1.2317	9.74	6.2642	1.9485	11.1689	10.6472	9.7702	9.3076	10.0015	7.0545	6.6538	9.6210	8.9772	10.1073	8.4810	10.1442	7.9021	9.7492	10.8478	10.3660	8.7615	9.8135	4.4150	8.5960	9.5534	10.5998	10.2623	10.1268	8.5984	9.2248	8.9608	6.7663	10.6759	9.5662	8.8223	10.6350	10.1071	11.4716
LGALS1	12.0692	10.1390	13.4664	12.0824	10.8549	10.4562	12.1203	12.3067	13.2191	9.3074	11.0146	11.2207	12.4487	11.3529	12.0643	11.2443	12.7629	11.2457	11.767	11.072	11.0059	11.6335	10.2020	9.2999	12.4427	12.7088	11.9393	12.4486	10.5547	11.7133	11.8364	9.24	9.8399	9.8415	9.9894	10.6819	9.5440	11.5235	11.7144	12.6643	9.9845	12.4277	14.0054	11.3593	9.4403	9.8812	11.0965	11.0775	11.3676
SRY	0.4353	0.0000	0.0000	0.0000	0.0000	0.0000	0.0000	0.0000	0.0000	0.0000	0.0000	0.0000	0.0	0.0000	0.0	0.0000	0.0000	0.0000	0.0	0.0	0.0000	0.0000	0.0000	0.0000	0.0000	0.0000	0.0000	0.0000	0.0000	0.0000	0.0000	0.5021	0.381	0.0000	0.0000	0.0000	0.0000	0.0000	0.0000	0.0	0.0	0.0	0.0000	0.0000	0.0	0.0000	0.0000	0.0000	0.0000
LGALS7	0.4353	0.9286	1.1469	0.9603	2.6751	0.7737	2.4949	1.0070	1.2808	0.0000	1.5548	0.9252	0.9848	5.1175	0.0	0.0000	0.0000	0.0000	2.9519	0.4418	0.0000	1.7956	0.0000	0.9868	0.0000	1.2714	2.5199	0.0000	0.0000	0.0000	0.4300	2.4801	1.4923	1.6862	0.0000	0.0000	1.9235	0.5730	1.9022	0.0	0.9221	2.6256	0.0000	3.1586	2.7125	2.4074	1.6727	1.4789	0.0000
LGALS4	2.2851	4.5735	6.3850	1.5317	3.8158	3.1387	3.7949	5.9795	1.9485	1.4625	9.3391	3.5032	4.1676	1.7220	3.3728	5.8586	2.6476	4.3444	4.8727	11.3601	0.4840	3.2077	4.7336	5.2221	0.8714	2.3901	2.0556	3.2021	8.7048	0.8663	2.1610	3.9608	5.2772	1.0766	0.0000	3.6946	13.1550	3.0555	3.8078	1.2641	6.7115	7.567	1.2801	5.0751	6.2943	3.6715	5.0564	0.9212	5.9132
NMU	0.7693	4.3361	3.8437	0.5586	0.0000	0.7737	0.0000	0.5897	0.0000	5.7927	0.0000	0.0000	1.5647	1.3406	0.0	0.4929	8.0333	0.0000	0.0	2.5003	0.0000	1.7956	0.0000	0.0000	0.0000	0.0000	0.0000	0.0000	0.0000	11.4759	1.2563	0.0	0.682	0.0000	0.4902	2.9168	0.0000	0.0000	1.2442	0.0	0.0	2.5605	0.0000	7.1166	5.7635	5.0313	0.0000	0.0000	0.0000
RNF114	10.8286	11.8660	11.6023	11.0175	11.1068	10.9838	10.7762	11.5740	10.6979	10.8663	11.1524	10.9777	11.0842	10.8563	11.6266	10.7658	10.8382	11.2993	10.7969	10.9385	10.2157	10.6484	10.5779	11.4867	11.1274	11.1722	11.4854	11.0111	11.2012	10.7128	11.0067	10.7042	10.955	10.8854	10.9195	10.7845	11.1637	11.3892	11.0382	11.1789	11.1987	11.2955	10.9613	11.0422	11.8103	11.3322	11.1162	10.8692	10.9064
AKIRIN2	9.4456	9.4789	9.4571	9.0057	9.5256	8.9920	9.9820	10.2349	9.8771	9.0317	9.2967	10.0481	8.8695	9.8808	10.3209	9.5572	9.6870	9.0774	9.1675	9.003	8.7703	8.6160	9.5500	9.0023	9.4889	9.3369	9.2412	9.2749	9.5831	9.5340	9.5440	9.3351	9.052	9.0008	9.4372	9.1179	8.9398	9.3689	9.1987	9.8071	9.1044	9.2992	10.0444	9.6383	9.3357	8.9419	9.5880	9.7328	8.4494
AKIRIN1	9.7279	10.4815	7.4281	11.1074	9.9415	9.4218	9.9739	9.6120	9.2342	10.1366	9.8306	9.6755	9.6895	9.1518	10.1235	9.4794	8.7904	9.8236	9.3183	9.4972	9.6641	9.9793	10.2211	9.6900	9.4346	10.0991	10.3152	9.6301	9.7232	9.8305	9.5332	10.7064	10.5867	10.1623	9.4729	9.4087	10.7205	9.5692	9.6920	10.2068	10.0524	9.8329	9.4679	9.4344	9.9407	9.4649	9.9337	9.7878	9.9411
EIF2AK1	12.0904	11.4416	12.2340	11.7121	12.1867	11.6618	11.9910	12.5533	12.1191	11.8449	12.1465	12.2581	12.5197	11.8771	12.1276	11.5007	12.2584	12.3741	12.246	11.4509	11.7762	12.0442	12.0953	11.5885	12.4872	12.0123	12.1438	11.6872	11.8736	12.2871	11.8588	11.8848	11.9448	11.9333	12.0760	11.9045	11.7593	12.5413	11.7197	11.8084	11.8576	11.7086	11.4645	11.7994	12.2851	11.8023	12.0963	11.5697	11.5755
ERCC6L	2.6514	5.6827	4.4758	3.0166	2.9865	3.5417	3.1257	5.8964	1.9485	3.4138	2.0807	3.1845	3.6723	4.4389	5.8434	3.3163	1.9729	2.5104	4.6195	4.4212	3.9770	4.1274	2.5720	2.4807	3.5070	2.3901	3.4932	3.6794	3.7350	3.2064	3.6390	1.8065	2.1125	2.9363	2.5496	4.6377	2.0369	3.7736	2.6950	2.6614	4.0965	2.6256	1.2801	2.7964	5.3276	3.0766	3.2025	3.3128	3.2898
EIF2AK3	9.1227	10.3042	7.4928	8.9364	8.4527	8.8282	9.6743	9.8059	9.1386	9.6190	9.1137	9.3335	8.9497	8.6364	10.6493	8.2540	8.9611	8.7432	7.9713	9.0871	9.3746	8.8348	9.6584	8.7819	9.2055	9.3763	8.9811	9.6396	9.2700	10.7870	8.4780	8.8707	8.7758	9.5628	8.7285	8.4279	9.0630	8.5562	10.0543	9.2304	9.4556	8.8036	10.0058	8.8484	9.7384	9.0912	8.9874	9.4098	8.3616
EIF2AK2	7.3704	8.5995	7.8449	7.7746	7.4881	7.7740	7.3050	8.4297	6.4747	7.8464	6.7836	7.7236	8.0031	7.2181	8.8765	7.5822	7.1016	6.3467	5.9614	8.7138	8.1658	6.9417	7.9526	7.8663	7.5677	7.9972	7.5580	7.8962	7.1054	8.1834	6.6231	8.0563	8.302	7.8398	7.7042	7.1736	8.2208	7.3346	7.5587	8.0549	8.1234	7.4861	6.4263	6.4137	8.1039	7.4494	7.3625	8.1512	7.4426
TDG	8.0352	8.8317	6.9642	7.8622	8.7418	8.4952	8.4756	8.8309	7.6317	7.9004	8.3824	8.3165	8.1677	8.6364	8.8286	7.9148	7.5155	9.0249	8.5737	8.3551	8.5082	8.9760	8.1339	9.4951	7.4460	9.1207	8.4620	8.7974	8.6193	8.2415	8.0847	7.7785	7.7027	8.3583	8.3571	8.9001	7.5629	8.8900	8.3248	8.5409	8.4005	8.7232	7.4653	8.3882	9.3994	8.2458	8.7031	7.9364	7.7874
EIF2AK4	9.6242	9.4966	9.5336	9.6810	9.3799	9.5310	9.7548	10.1179	9.6775	9.7717	9.1746	10.3003	9.73	9.4477	10.3194	9.7283	9.3519	8.9763	9.0732	9.5772	10.2548	9.4623	9.8475	9.3066	10.1309	9.9162	9.9385	9.8404	8.8715	9.8292	9.1095	10.1427	10.0383	11.9834	9.7709	10.4360	9.8682	9.7839	9.7355	10.1788	9.6319	9.3793	8.8991	9.0138	9.2697	9.7660	9.6324	9.7643	9.9647
HN1	11.4589	10.4345	13.1473	9.5185	10.6961	11.1417	11.3752	11.4672	11.1122	8.7770	10.9679	11.0929	9.6775	10.8090	11.0738	9.7920	11.2996	10.7014	10.4271	9.9329	9.7427	9.5522	10.7168	10.3888	9.7730	10.6822	9.6484	10.0162	10.1919	9.6887	10.9458	9.1561	9.0413	8.2398	10.3444	9.1622	8.7511	11.3433	11.4581	10.5435	10.6612	10.7115	10.9284	11.1783	10.8054	10.2314	10.9876	10.5751	9.0257
SMS	10.7864	13.0874	12.8094	10.6320	10.5474	10.4511	10.8105	11.0252	12.0653	12.4027	11.0793	10.4380	11.2712	11.4623	11.5553	12.0997	11.7799	10.1462	10.6594	10.7079	11.0906	9.4161	10.0384	12.4307	10.9873	10.8202	11.1215	10.8624	10.0617	10.6861	10.6074	11.7038	11.2651	11.0342	10.7874	11.5832	11.0848	10.6121	10.6743	11.0244	10.5065	11.0155	11.1459	11.4392	11.9929	11.0960	10.4191	10.7372	11.0992
NMB	7.4452	7.5563	9.9733	6.0703	6.7074	7.0164	6.6794	3.2604	7.2801	6.1094	7.7296	3.1113	6.2305	7.4123	2.8031	7.6334	8.3759	7.4711	7.5723	8.2554	8.7464	6.3818	6.3033	7.3830	7.2078	7.0187	6.8411	5.8684	9.6343	6.0804	7.0547	5.9588	6.6149	6.6289	6.8210	7.6091	6.4113	6.9974	6.6767	6.8255	6.8126	6.5642	6.0444	7.3182	8.589	6.5081	6.7578	7.3933	8.0297
EREG	2.4799	1.8009	0.0000	0.0000	7.6544	6.3807	4.5649	0.5897	4.4418	0.9092	5.4259	1.4844	6.9995	7.3185	2.7484	1.1519	3.9661	6.1905	6.2049	1.6554	0.0000	9.3844	6.4970	0.9868	6.0103	6.5304	1.7518	1.9829	2.0281	0.8663	3.8621	1.1693	2.4681	0.7986	8.4750	1.5494	0.6966	5.6786	1.2442	2.8969	7.1354	6.3595	1.6521	4.2359	0.3535	6.4382	4.9066	0.0000	0.0000
LOC729467	0.0000	0.7463	1.4965	0.0000	0.4697	0.0000	0.0000	0.0000	0.0000	0.0000	0.0000	0.5356	0.0	0.0000	0.8318	0.0000	0.0000	0.0000	0.7431	0.0	0.4840	0.0000	0.0000	0.0000	0.0000	0.5571	1.9117	0.0000	0.0000	0.0000	0.0000	0.5021	0.9311	0.4539	0.0000	0.0000	0.0000	0.0000	0.0000	0.0	0.0	0.0	0.7776	0.0000	0.6373	0.0000	1.0663	0.0000	0.0000
AVPI1	7.3363	6.8631	8.0103	9.6406	7.6153	6.3807	8.9410	8.6120	9.1405	7.5479	7.0174	8.8760	8.6014	7.9792	7.378	7.9026	8.5254	8.2418	6.934	6.3124	7.4690	6.8622	7.0082	6.2836	7.5390	7.7257	7.2899	7.8270	7.4018	6.6699	7.3408	9.0805	8.2741	7.3995	7.3508	8.1935	8.1920	7.6747	6.7610	8.9851	6.3651	8.2476	8.8055	8.2400	7.0331	7.0669	7.7621	6.9052	7.0424
MYO16	1.7930	3.9915	2.8220	2.8373	0.8233	2.1854	3.3609	0.5897	1.9485	4.0707	0.0000	4.2464	0.4075	0.0000	1.7398	3.1275	1.4623	1.6267	2.5151	0.7796	2.0664	1.4048	0.9053	0.4085	1.6200	2.7346	3.3329	1.5698	1.1580	0.4972	1.6245	3.2213	3.045	6.2276	1.5959	1.7279	4.0729	3.0555	1.2442	1.9273	0.0	2.7476	4.4406	1.3143	0.0	0.0000	0.6295	0.0000	1.4625
FAM136B	0.0000	0.0000	0.0000	0.5586	0.0000	0.0000	1.0218	0.0000	0.0000	0.0000	0.0000	0.5356	0.4075	1.7220	0.0	0.0000	1.4623	0.6060	0.7431	0.0	0.0000	0.0000	1.6025	0.4085	0.0000	0.0000	0.0000	0.0000	0.0000	0.8663	0.0000	0.5021	0.0	0.0000	1.3886	0.0000	0.0000	0.0000	0.0000	0.0	0.0	0.0	0.7776	0.9936	0.0	0.0000	1.0663	0.0000	0.5251
TRNT1	9.4111	8.4022	7.0526	8.5727	8.0984	9.7336	9.2776	9.4039	8.4058	8.3074	8.5571	8.5870	8.1856	8.3483	8.5278	8.3024	7.9381	7.6048	8.3288	7.9546	9.1542	8.1777	8.9442	8.3892	8.7019	8.5245	8.4312	9.0288	7.1123	8.9949	8.6289	8.0574	8.3795	9.2675	8.1766	8.1367	7.8667	8.2715	9.3759	7.8504	9.1431	8.6501	7.2108	8.0933	8.0857	8.0773	8.6699	9.4159	8.0843
ASAP1	8.8105	9.0992	8.0272	8.8113	8.5056	8.4923	9.7496	11.0871	9.1586	8.8652	7.6667	10.4686	9.5318	9.0984	10.406	8.9516	8.3029	8.6050	8.8172	9.6382	10.4683	9.0179	8.5965	9.0432	8.9133	10.5382	8.9353	10.4264	8.9071	8.9793	8.2253	9.1264	9.2404	9.2152	8.4945	9.1525	9.1388	9.0866	9.1085	10.1552	9.082	9.0627	9.9937	8.1268	8.9187	7.9563	8.3241	7.9364	8.1370
ASAP2	9.0811	8.3020	7.8295	11.6136	9.9370	9.1336	9.1186	10.8889	9.2359	10.2532	8.9926	10.9527	9.8239	9.8982	11.178	9.6682	8.5413	9.3451	9.3137	9.8428	9.2299	10.2839	10.1991	8.5268	10.3240	9.4355	8.8141	9.2362	9.3914	7.5470	9.0475	11.5242	11.3174	9.6350	9.9609	9.9107	11.2397	9.1097	10.5586	9.6479	10.0285	9.5308	8.2972	9.0561	7.6607	9.5167	10.0976	9.9775	7.8214
ASAP3	9.5346	9.4503	8.9695	10.5633	9.5694	9.3230	9.2803	7.7721	9.5108	9.6493	9.6625	9.7162	9.6337	8.3618	8.4741	8.6533	9.3046	9.4987	9.232	8.0831	6.9421	9.6779	8.7300	9.8163	9.0640	8.3244	10.0815	8.9857	6.8750	9.9171	9.7027	9.873	9.5616	10.1019	8.8725	8.7428	9.9181	9.3399	10.0982	9.6842	9.3801	9.5701	10.3271	9.6650	8.5361	9.0756	9.7323	9.7907	8.0867
OCRL	9.6989	10.5197	9.0918	9.2560	9.5716	9.8699	9.8649	10.3599	9.7936	9.9404	9.4106	9.6040	10.3972	9.5648	10.7308	9.7207	9.3441	9.7950	9.8902	10.0041	10.6755	10.0550	9.7293	10.0142	10.3572	9.8217	9.8580	10.2568	9.5854	9.9773	9.4142	9.5706	9.8494	10.4854	10.0654	9.9484	9.8397	9.7069	9.7098	9.9893	10.0925	9.5592	9.9148	9.4911	11.0481	9.9593	9.5442	9.7965	9.6689
?|441362	0.0000	0.0000	0.0000	0.0000	0.0000	0.0000	0.0000	0.0000	0.0000	0.0000	0.0000	0.0000	0.0	0.0000	0.0	0.0000	0.0000	0.0000	0.0	0.0	0.0000	0.0000	0.0000	0.0000	0.0000	0.0000	0.0000	0.0000	0.0000	0.0000	0.0000	0.0	0.0	0.0000	0.0000	0.0000	0.0000	0.0000	0.0000	0.0	0.0	0.0	0.0000	0.0000	0.0	0.0000	0.0000	0.0000	0.0000
VSIG10L	6.4301	7.4485	6.2534	6.7339	5.8276	5.7798	6.2521	5.2424	7.1698	4.3753	6.4523	6.6680	6.5142	6.2351	7.9465	5.5303	6.5371	6.6389	6.8096	4.8009	5.3665	6.5561	6.6001	7.1435	7.0853	6.2821	6.9874	5.5526	7.9821	5.6191	5.8479	4.4473	5.0721	5.0024	5.9182	7.5361	5.1603	6.2861	6.4470	6.3824	6.3729	6.2554	8.0553	6.0098	6.6854	5.9280	5.9731	5.6987	5.7344
PLAUR	8.6963	7.5142	8.4214	7.5744	8.5987	7.4207	10.1166	7.1788	10.0544	6.0816	8.1851	5.5774	10.2623	9.8367	8.7083	7.9485	9.5154	8.2713	8.129	7.5216	8.4485	6.5177	8.1766	5.1706	7.1750	9.2997	8.1191	9.7170	7.7209	6.3945	9.1603	6.9127	6.1824	6.6181	8.1446	6.3151	6.4980	9.3931	7.0930	10.1906	7.4368	9.0353	9.9371	9.3903	7.5645	6.2655	8.5066	7.7027	8.1482
XIST	1.2683	3.5577	6.8971	0.5353	3.8158	2.0634	3.6034	11.2756	0.0000	0.0000	10.2391	12.0136	3.4748	0.0000	10.6285	11.5196	0.0000	0.8469	15.7377	0.6003	13.0395	0.0000	3.4625	0.0000	0.1315	3.4938	0.0000	11.2982	2.3191	11.8360	0.0000	0.6851	1.1512	0.0000	5.0853	0.0000	10.8559	2.2929	0.0000	0.6422	2.6711	0.0	0.0000	0.0000	7.5243	0.0000	0.3488	1.0135	0.0000
KRT28	0.0000	0.5377	0.0000	0.0000	0.0000	0.0000	0.0000	0.5897	0.7781	0.0000	0.0000	0.0000	0.0	0.0000	0.0	0.0000	0.0000	0.0000	0.0	0.0	0.0000	0.0000	0.0000	0.0000	0.0000	0.0000	0.0000	0.0000	0.0000	0.0000	0.0000	0.0	0.0	0.0000	0.0000	0.0000	0.0000	0.0000	0.0000	0.0	0.0	0.0	0.0000	0.0000	0.0	0.0000	0.0000	0.0000	0.0000
TBX2	6.1798	6.1269	8.5391	12.2837	7.2966	7.3905	8.2957	9.1826	8.2920	9.3680	6.5648	9.5898	7.4854	6.7889	8.9504	7.6714	8.2175	7.2953	6.8353	8.8822	9.1642	7.3294	4.7801	8.0959	7.5550	7.6052	7.0316	8.1304	9.8897	7.4348	6.9693	9.7076	10.0391	11.1088	6.4658	9.6989	10.6352	8.0905	8.8865	8.0457	7.1806	6.5264	8.8193	8.2470	6.2581	7.1327	7.8365	6.6338	10.1699
LOR	1.0403	0.0000	0.0000	0.5586	0.0000	0.7737	0.5995	0.0000	0.0000	0.0000	0.0000	0.0000	0.0	0.8207	0.0	0.4929	0.0000	0.0000	3.9212	0.4418	0.0000	0.0000	0.0000	0.0000	0.0000	0.5571	0.0000	0.4094	0.0000	0.0000	0.4300	0.0	0.0	0.0000	0.0000	0.0000	0.0000	0.5730	0.0000	0.0	0.0	0.3473	0.7776	0.5807	0.8744	0.0000	0.6295	0.0000	0.0000
LRRC26	0.4353	0.5377	0.0000	0.5586	1.1072	0.0000	0.5995	0.0000	0.7781	0.0000	0.0000	0.0000	0.0	1.3406	0.8318	2.3429	0.6646	0.0000	0.0	0.0	0.4840	0.0000	0.0000	0.0000	0.5006	0.0000	0.4799	0.0000	0.6922	0.4972	0.0000	1.8065	0.682	0.7986	0.0000	1.8867	0.9494	0.5730	0.7523	0.0	0.0	0.3473	2.5850	0.5807	0.0	0.0000	0.0000	1.8801	0.0000
KIAA1524	5.9850	7.1095	4.5146	5.3642	6.0023	6.8309	6.3490	7.2037	3.1480	5.7463	5.7014	5.5774	5.7515	6.2204	7.2873	6.2077	4.8623	4.9908	5.2501	6.3635	6.1118	5.7912	5.5537	5.5985	6.5847	6.6435	5.3938	6.7544	5.3584	6.7438	5.8738	5.5093	5.9623	6.2697	4.9701	6.5168	5.4333	5.6786	5.3946	4.8644	6.8354	6.0633	1.2801	4.9877	6.6619	5.6303	5.5191	5.9488	4.9266
LRRC24	6.2777	3.1989	1.2609	5.1225	7.3329	5.9053	6.1254	4.9814	5.3365	5.2488	5.8135	6.0768	5.9498	5.4788	4.0215	4.8173	7.8660	5.1818	5.8968	5.6104	4.5447	5.2962	5.5215	6.6705	6.0924	5.5430	5.1572	6.0516	6.1793	5.6344	5.1845	4.8286	5.0872	4.8839	3.8102	6.3471	5.4484	3.7695	6.1294	5.2496	5.2072	4.6397	5.2189	5.6306	1.5037	5.7146	2.9755	5.7398	4.1020
KIAA1522	11.3078	11.0664	11.2019	12.3386	11.1310	11.2309	11.0176	10.6451	11.3023	11.2835	11.4402	11.8063	10.4724	11.6083	12.6322	11.7354	11.6713	12.3908	12.2965	11.4277	11.7443	11.9337	11.3917	11.9197	10.7192	10.8340	11.5171	10.3300	12.1870	11.6384	11.4339	12.1775	11.8553	11.9781	11.6956	10.3795	11.5863	11.6954	11.3042	11.6166	11.1459	11.6141	11.7750	11.6234	11.1223	11.2918	11.6434	11.6484	11.7147
MPDU1	11.0803	10.7247	11.9571	11.0125	10.8743	10.6128	10.9546	10.3057	11.6878	10.6429	11.4224	11.5441	10.2136	10.6232	10.5354	10.9278	11.9458	11.2587	10.7615	11.4748	10.7123	9.7446	11.3387	11.5879	10.5733	10.6982	11.1877	10.2141	11.4030	10.5549	11.1880	10.7847	10.8003	9.8032	10.7761	10.7876	10.8720	11.3149	11.6495	10.5125	10.3024	10.9044	11.5798	11.5999	11.663	10.6831	10.9981	10.9174	10.8437
KIAA1033	10.4478	11.5078	9.1531	10.0201	11.2717	10.5602	10.8097	10.4020	9.5771	10.0478	9.9419	11.0010	10.3544	10.7779	10.373	10.1691	9.6880	10.3974	10.4307	11.3516	10.9025	10.8931	10.4297	10.8933	10.2522	11.2822	10.8983	10.9789	10.6698	11.0803	10.3489	9.9091	10.6122	10.3407	10.7250	10.7699	10.4982	11.0962	11.1901	10.7048	10.8514	10.637	8.2775	10.2990	11.8961	10.2935	11.2506	9.7965	10.9254
LOX	9.6145	8.5377	4.4359	3.5699	5.7677	9.7006	8.3605	5.5372	8.4914	3.5819	5.9776	5.1360	6.0645	8.9181	7.5856	7.7554	5.6979	5.2699	6.2439	8.9878	5.7867	7.9742	8.1083	5.3316	5.6777	11.1807	6.0469	9.8280	6.5062	6.3221	7.1980	6.5198	8.4175	6.8156	6.8965	6.4484	8.6035	6.4070	5.7469	6.8538	7.8148	7.1798	5.5010	5.4953	4.9409	7.0499	7.9872	4.0947	4.0707
LPGAT1	10.7890	11.6650	11.0387	10.1632	10.9148	10.9670	11.3012	11.6241	10.1565	10.5201	10.3979	10.4967	10.2538	11.0549	11.7323	10.6579	10.9341	11.0599	10.5075	10.837	10.5373	11.2627	10.5423	10.3557	9.4484	11.2969	10.2620	10.5490	11.3310	11.0138	11.0404	9.6822	9.8442	9.6727	11.4210	10.5965	9.9333	11.0959	10.5382	10.9102	11.2494	10.8533	9.5946	10.9057	11.9609	11.1814	11.5066	10.8644	10.5966
LOC284661	0.0000	2.2748	0.0000	0.0000	0.0000	0.0000	0.0000	0.0000	0.0000	0.0000	0.0000	0.0000	0.0	0.0000	0.0	0.0000	0.0000	0.0000	0.7431	0.0	0.0000	0.0000	0.0000	0.0000	0.0000	0.0000	0.0000	0.0000	0.0000	0.0000	0.0000	0.0	0.0	0.0000	0.0000	0.0000	0.0000	0.0000	0.0000	0.0	0.0	0.0	0.0000	0.0000	0.0	0.0000	0.0000	0.0000	0.0000
SEMA6D	5.6220	6.9394	2.8220	7.2774	7.2499	7.5574	5.8498	4.6281	4.4418	9.8758	5.0004	7.5717	6.7113	6.1904	5.9503	7.7689	6.7002	5.4530	7.6853	6.4839	7.3041	6.0463	6.2157	4.8812	6.7770	5.6977	8.0063	5.2632	6.0900	9.3669	6.6231	11.8348	11.2566	7.7559	7.7805	9.5703	9.9250	6.7584	4.0655	8.0148	7.52	8.4329	5.2261	7.3796	8.2895	8.7256	6.3079	5.9695	4.7495
LRRC29	6.8291	6.6845	8.0799	7.0180	7.2093	7.3408	7.5308	7.5177	8.2587	6.5954	7.7728	8.3124	6.8524	7.3927	7.4137	6.3223	8.4332	7.1649	9.2813	6.8403	7.2333	7.5736	7.7530	7.3282	8.2110	6.9267	7.8887	6.3054	9.4472	7.0384	7.1065	6.9903	6.5559	7.3963	5.6189	6.2063	6.8979	6.9752	8.1859	6.4762	7.2114	7.1959	7.4536	7.8011	7.5215	7.3281	6.1050	7.2566	6.6657
KIAA1529	7.0213	7.6289	7.7866	7.4821	7.1203	6.7666	6.7223	6.1223	6.0612	6.7387	7.3095	7.3748	7.4237	8.0351	4.7267	6.8462	6.9865	6.8363	7.2279	5.9522	6.6588	7.3071	6.0919	6.2468	7.5646	7.7480	6.1059	7.1672	5.9675	6.0538	6.9329	6.6923	6.2584	8.8792	6.4188	7.9250	6.2791	7.0672	5.6715	6.7259	7.2027	6.6371	5.2261	6.6878	6.776	6.5081	6.9295	5.4851	6.8250
SH3D20	2.9433	1.8915	4.5893	1.5317	4.4190	4.7687	4.3987	2.1808	1.9485	2.5432	1.1966	3.1113	2.6374	6.0639	2.9068	3.3741	3.1055	3.6420	4.2624	2.5003	2.1976	2.7586	2.8877	2.2016	2.5795	4.1289	0.8394	2.4838	3.0685	0.8663	3.5131	2.1146	2.1125	2.2317	4.2014	1.7279	2.0369	3.2893	1.2442	3.2343	1.4801	3.8417	4.3424	3.1586	2.2049	3.3776	1.4011	1.4789	1.6758
GCNT4	6.2747	3.9709	3.1527	7.8326	3.3001	5.4690	3.5631	4.2227	1.9485	6.7505	3.8645	4.4381	0.9848	2.4848	4.9249	2.8298	2.6476	4.0583	5.3003	6.9447	5.5372	0.8670	6.3910	4.1448	6.7495	2.3901	3.7685	5.1344	2.0281	6.2223	4.6414	7.8269	8.1945	5.5267	5.6541	7.4842	7.2045	0.5730	3.0924	3.9086	6.2763	5.5207	4.4873	4.8946	7.4152	5.4866	4.4812	2.8591	5.3711
GCNT7	0.7693	0.2937	0.0000	0.9603	0.4697	1.2746	0.0000	1.0070	0.0000	0.0000	0.0000	0.0000	1.7157	2.0233	1.0285	0.0000	0.6646	0.6060	0.7431	1.2829	0.0000	0.0000	0.0000	0.0000	0.0000	0.0000	0.0000	0.0000	0.6922	0.0000	0.4300	0.5021	0.381	2.1134	0.4902	0.8244	0.6966	0.5730	0.0000	0.8805	1.6947	1.3968	0.0000	0.5807	0.3535	0.4765	0.0000	0.9212	0.5251
PRKX	10.3229	10.7585	10.0027	7.8622	10.2666	10.6923	10.3897	10.0847	10.0457	9.8320	10.4501	10.5787	11.5102	10.5231	10.3977	11.4913	9.8078	9.6031	11.3276	9.2308	9.9476	10.9507	9.9889	10.6001	9.4128	9.9254	9.5286	10.2045	9.4202	7.8775	10.5460	10.3044	9.8816	7.9102	10.5735	10.0552	9.2952	10.4040	9.5556	10.3828	10.4801	10.8881	8.5016	10.0807	9.572	11.4351	10.9946	9.4342	8.9119
C14orf138	7.7955	6.5519	5.8598	6.3960	7.1674	7.4907	6.8307	6.0690	6.7096	6.8306	7.2858	5.9780	7.0287	8.1524	6.1746	6.4488	6.8320	7.1649	8.7214	5.8838	6.0084	7.6045	6.4256	6.0962	5.5558	7.4191	6.2325	6.3981	9.1871	5.9032	7.3064	6.6209	5.9483	6.5342	6.7685	6.9802	5.9575	7.0300	5.8702	6.3026	7.5165	6.5006	5.5458	7.1320	6.2686	7.1287	7.0654	6.4834	6.3063
C14orf139	4.1336	4.8241	3.1527	4.5375	3.2426	2.3946	4.7695	4.6281	5.1995	3.4138	4.5613	3.9006	5.1536	4.0952	2.9559	4.7145	2.5062	3.8651	3.6385	5.7071	3.8631	4.0578	2.2577	1.9801	1.6200	4.8718	3.6374	6.2443	4.2834	2.7573	4.7755	4.5013	5.2995	5.8377	2.2145	2.8412	6.2500	4.4248	3.8078	6.1458	3.9787	5.4685	5.8074	4.4473	1.2562	3.0081	3.9791	3.0267	5.9444
GCNT3	9.3592	9.6593	10.5694	10.0116	7.7960	7.6367	11.3032	9.8067	9.2274	10.1343	8.4612	11.7337	7.4264	7.3993	9.1583	7.3207	8.0105	8.7865	5.6684	10.3545	8.9262	7.2379	10.2351	8.4905	8.6996	9.6109	6.6274	7.2628	5.5412	8.5239	9.4200	6.6086	4.922	5.8470	7.3544	8.0644	7.4825	9.0298	10.5658	9.9684	9.0519	8.8503	10.3643	10.0567	9.2249	7.0919	8.8574	10.4809	7.8791
GCNT2	9.9101	10.2375	9.3777	8.9762	8.6822	9.1300	9.5900	9.6055	9.4113	9.1118	8.8012	9.1505	9.2175	8.8041	7.8211	8.7602	9.5349	8.5697	8.3801	9.1228	7.4194	8.6840	9.6438	9.3207	8.6136	9.6265	7.7711	9.1405	10.2183	9.9300	9.2220	10.1846	9.5218	6.8345	9.3664	9.5166	9.3770	8.3518	10.1547	9.0128	9.4473	9.2388	9.1895	8.9971	9.1408	9.1727	8.7163	10.3014	9.3786
C14orf135	9.7958	9.6638	5.3386	9.5063	9.6225	10.3049	9.6300	9.4223	9.5318	9.6453	9.0072	9.0731	9.5325	10.2833	10.3369	9.4428	8.4930	9.2394	9.9257	9.529	10.3513	9.7376	9.5573	9.3463	8.7491	9.5305	9.1227	9.6649	9.6118	9.2173	9.1855	9.9196	10.2049	11.3771	9.9761	9.9102	9.9107	9.2800	9.3756	9.407	10.0609	9.3933	8.6830	8.9356	8.8105	9.8119	9.6403	9.5488	9.7491
LOC440957	8.1523	5.5910	9.6362	8.5046	7.5634	7.2017	8.1305	7.1737	8.5254	7.7556	7.9753	8.6717	7.6015	7.4696	5.7419	8.1870	9.1014	7.6838	8.1868	6.0334	8.4017	5.6563	6.9346	6.8275	7.7511	7.4349	8.6607	6.3755	6.2849	8.7406	8.0090	7.4853	7.3352	8.2095	7.0409	6.3496	7.1169	8.3475	8.3340	7.0709	6.2341	7.3166	9.1355	8.1547	6.7796	6.7424	7.2056	8.8549	7.6076
C14orf132	6.4991	7.9228	5.5403	6.7656	5.6288	5.5802	7.1773	8.7039	8.5857	10.4755	5.7368	6.3560	7.6087	7.1652	10.1032	4.5735	4.9192	6.4189	5.4853	6.6832	8.7139	7.6406	3.1932	6.8685	4.6708	6.7100	6.8411	7.7911	6.0232	5.8933	6.5286	9.0112	8.5125	10.3987	6.8364	6.7721	8.1996	8.1211	4.8267	7.8299	7.6186	7.2842	8.4728	4.4141	6.4763	7.7927	5.3552	6.8503	1.2122
ZNF165	5.1767	6.0724	5.7502	8.1578	5.0416	4.3835	5.4802	5.9325	5.1712	5.1574	5.8702	5.1228	5.3573	6.3619	6.5945	5.1320	7.0889	5.3459	5.5185	5.8452	5.6540	5.5910	5.7083	5.6469	5.3474	4.5260	5.4119	5.5667	4.9061	4.6002	5.4368	6.3432	5.9779	7.3609	5.6376	5.6181	6.2312	6.1911	3.6263	5.1996	5.0358	5.5272	5.3219	5.3790	5.0383	4.9937	5.5829	5.5136	4.8135
LPCAT4	9.2171	8.9022	9.6073	9.2493	8.2212	9.4293	9.0431	9.8797	9.5581	9.1962	9.0605	10.0621	9.1083	9.7686	8.8229	8.8199	9.4933	8.7848	10.1948	8.2839	8.5895	8.9426	8.4838	8.6658	9.0906	8.8821	8.6593	8.1932	9.2585	8.9544	9.1958	8.2264	7.8667	8.3889	8.8650	9.1622	7.7451	9.1853	8.8761	8.9811	8.2174	9.1083	8.7611	9.2388	8.5404	8.8285	8.7386	8.6868	8.7434
LPCAT2	7.2488	8.6779	6.4566	10.8055	8.6849	8.0305	8.6110	9.6650	9.0577	7.8818	7.4705	8.9461	9.8338	8.8261	10.7324	8.1523	6.9253	8.8869	8.383	7.8385	8.4353	8.6927	6.2157	7.1268	7.1625	8.6171	7.3815	9.6307	5.7537	6.9737	8.0829	9.9338	10.1154	12.1907	9.1808	8.9197	9.6011	8.6607	6.8407	8.9273	8.3618	8.6566	7.5447	7.6348	9.3258	8.8869	8.7031	5.0519	7.5945
LPCAT3	11.3831	10.2488	11.9439	11.6954	11.9835	10.5459	11.8520	10.9313	11.4578	10.9775	12.3085	12.0192	11.4237	11.2454	10.8211	10.9114	11.8040	12.0696	11.082	12.7727	11.6686	11.3717	12.0974	11.6588	12.0641	12.5539	12.1037	11.2309	12.9516	12.4862	12.2356	10.4394	11.0093	12.4315	11.0488	12.0252	10.8964	11.9190	13.1228	12.0614	11.2997	11.8451	12.3358	11.6493	11.6341	10.9291	11.6679	12.0196	11.8346
LPCAT1	11.0209	9.7976	11.8260	8.7588	9.9550	10.7344	11.2828	10.8897	11.0963	9.8285	11.3185	12.6584	10.8101	10.8623	12.5118	10.1144	10.3770	11.1627	11.5697	12.6015	9.8456	11.4001	10.4642	10.9138	11.7967	11.2699	9.4106	10.8030	11.2679	9.4138	11.2059	10.2313	9.8318	8.5123	10.6004	10.0857	9.4421	10.8642	9.5211	10.9282	10.8009	10.7912	10.3860	11.4554	11.108	9.8836	10.6765	9.7494	9.5463
SPNS1	10.6554	11.5981	12.1090	10.0138	10.9864	10.7070	10.9633	11.2834	11.3864	11.0248	11.6777	11.4281	10.5276	10.0791	10.7548	10.8227	11.6371	10.8162	11.3257	9.9949	11.1654	10.8958	10.8230	11.8034	10.6273	10.2490	11.0252	10.4674	12.1899	10.8705	11.0308	9.8218	9.4947	9.3816	10.1033	10.8000	9.7358	10.5635	11.3353	10.4503	10.5901	10.9076	11.7216	11.0990	11.9374	10.8017	9.8234	10.8179	10.5451
KRT20	0.0000	2.2748	13.1610	0.0000	0.0000	0.0000	2.3566	0.5897	1.2808	0.0000	0.0000	3.6653	0.0	0.0000	2.6914	0.0000	4.3019	1.3595	0.0	0.7796	2.8830	0.0000	0.0000	1.5673	0.0000	0.0000	5.0600	0.4094	1.1580	2.8425	0.0000	0.0	0.381	0.0000	0.0000	4.3684	0.3900	0.0000	0.0000	0.8805	0.0	0.0	7.4358	0.0000	5.9693	0.4765	3.2858	0.0000	0.0000
MID1IP1	11.3213	10.7423	9.7994	10.3737	11.3235	10.2878	10.8661	8.6916	10.7835	9.4012	11.0875	7.7600	11.4014	9.9427	9.9329	10.0703	10.8336	11.7352	9.7707	8.9837	10.2562	10.3510	10.4592	9.5839	10.5689	10.2311	10.6531	9.7564	9.7889	10.3608	12.0908	9.9839	10.1534	9.5698	11.5416	10.9678	9.4363	11.2952	8.6733	10.515	10.542	11.5553	10.0715	11.9572	11.0059	10.7544	11.3043	10.4827	10.6325
TAS2R42	0.0000	0.7463	0.0000	0.0000	0.4697	0.0000	0.5995	0.0000	0.0000	0.0000	0.0000	0.0000	0.0	0.0000	0.0	0.0000	0.0000	0.6060	1.5952	0.0	0.0000	0.8670	0.0000	0.0000	0.0000	0.5571	0.0000	0.0000	0.0000	0.0000	0.0000	0.0	0.381	0.0000	0.0000	1.1085	0.0000	0.0000	0.0000	0.0	1.2279	0.0	0.0000	0.0000	0.0	0.0000	0.0000	0.0000	0.5251
PIGA	7.7794	8.3357	6.3316	7.5419	7.1596	7.6316	7.5428	7.9593	6.9867	7.0327	6.8335	7.1329	7.9734	8.1794	7.9571	7.2644	7.1793	6.9923	7.7987	8.3392	6.9698	7.5033	7.7295	6.9471	7.0406	8.0469	6.8852	7.5319	6.4964	6.8402	7.2969	7.6824	7.2858	9.4665	7.6088	7.0193	7.6118	6.9123	7.0638	7.493	7.8875	7.4883	6.1352	6.9986	8.1298	7.2853	7.7585	7.1698	7.3793
PIGB	8.0792	8.1092	8.4925	8.0727	7.4410	7.9308	7.9270	8.0453	8.3270	8.0431	8.1185	7.9508	8.0189	8.4743	7.0593	8.2762	8.2095	7.6167	7.5302	9.2855	8.2019	7.5774	8.3580	7.8712	8.6312	8.2878	8.1047	7.5824	8.6019	7.7657	7.9159	7.685	7.9988	8.6318	7.5765	8.4384	7.9587	7.9307	8.2053	7.6172	8.2547	7.7297	6.9037	8.0600	7.7965	7.5975	7.9356	8.4784	8.5543
PIGC	9.2633	10.0492	9.5835	9.2014	9.0500	8.7824	9.0738	10.1231	9.4427	9.3014	9.4944	9.7527	9.2	9.4011	9.7204	9.1342	9.2763	8.7291	8.8948	9.1603	9.3082	8.8085	8.6602	9.3036	8.3513	9.0037	9.3595	8.7673	9.1024	8.8463	9.1760	8.8435	8.7638	8.3664	9.0635	10.0288	8.7645	9.3080	8.7162	8.9339	9.0652	9.2172	9.1115	9.1484	9.8003	9.0577	9.5024	8.9674	9.2293
PIGF	8.0506	8.4661	8.5468	8.4460	8.0909	7.6275	8.2379	8.6707	8.4353	8.1287	8.9562	8.9110	8.47	8.1200	7.8229	7.9858	8.3777	8.1111	7.8856	8.2295	7.6010	7.7753	8.3612	7.8415	8.4152	8.3294	8.5113	8.2037	7.8889	8.0146	8.2343	8.0108	7.9208	7.2074	8.2075	6.5782	7.9166	8.1947	8.1834	8.0021	7.7138	7.902	8.1196	8.3798	7.7153	7.9349	8.3853	8.3489	8.1475
CALCRL	8.8518	8.9205	7.1297	7.5345	7.2463	7.8734	8.1568	8.8261	7.4131	8.8747	6.5549	9.4316	9.0076	7.9393	9.881	6.8099	6.9664	7.2215	6.0811	9.879	7.9077	7.7496	8.2195	7.2497	7.9505	8.4385	8.0606	9.6626	8.9740	8.2840	7.7404	9.234	9.9009	9.3867	7.9388	9.7036	9.2802	7.5299	7.9862	8.9545	8.3986	7.5997	7.4477	7.0263	9.453	8.3806	8.0149	5.3960	9.8486
PIGH	8.4995	9.5354	8.7919	9.4268	8.5243	8.3462	8.4498	8.4344	8.5424	9.5657	8.7060	9.0129	8.534	8.4910	8.3561	8.6323	9.0336	8.6860	8.8624	8.221	8.7008	7.6660	8.5350	8.1077	7.4342	8.2655	8.8096	7.7841	8.5576	7.9913	8.5540	9.1884	9.2915	9.3700	8.4806	8.6500	9.4104	8.5624	8.6616	8.6454	8.3703	8.3213	8.7365	8.4780	8.9434	8.6303	8.8758	8.5560	9.6412
TBC1D3	9.0820	9.4521	6.8923	7.3229	9.4200	10.4231	8.7955	8.9541	8.7210	8.8781	8.6400	9.2584	8.7593	11.1282	7.8668	6.8877	8.2484	8.8684	10.6265	7.815	7.9210	9.5029	7.3558	7.3416	7.9054	9.3484	7.2102	8.1312	8.2330	7.6068	9.6882	7.3168	6.6708	7.7951	9.2460	8.4958	7.0863	8.5418	7.7795	7.5837	9.7758	8.6564	7.6027	9.3782	8.0517	9.4336	7.6110	6.4616	7.5938
MGC70857	8.4982	7.2889	10.4099	9.0680	8.7675	8.8899	8.5462	7.8904	9.3462	9.0450	9.4283	8.6970	7.8503	8.9982	8.1516	9.2458	9.8106	9.5875	10.1329	8.7371	8.6059	8.2291	8.9145	9.6082	8.9391	8.9552	9.4355	7.3290	9.9708	8.1997	9.5148	9.7646	9.4268	8.8119	9.1254	7.7983	9.4207	9.3805	9.6298	8.3043	7.9619	8.9773	9.6314	9.8576	8.4424	8.3515	8.9560	9.3056	9.5480
PIGK	10.1035	10.3083	7.6273	10.4173	9.7645	9.7958	9.9620	9.1133	9.8258	10.2360	9.5576	9.7007	10.0379	9.1342	10.0898	9.4215	9.5211	9.1401	8.3772	9.5492	9.3396	9.4857	9.7645	10.0378	9.4432	9.3794	9.8574	9.7040	8.4943	10.2579	9.7873	10.0669	10.2962	9.7057	10.1654	9.5949	10.2247	9.5154	9.8221	9.8638	10.2198	9.6895	9.2364	9.8957	9.7994	10.3421	10.1457	9.6693	9.9634
PIGL	6.5704	6.1175	6.2534	5.3642	7.1083	7.6470	6.2521	6.6359	5.8450	6.7738	6.4942	6.4104	6.8887	7.3662	6.2156	5.5679	6.9731	6.8363	8.4317	6.2526	5.0394	7.4431	5.7844	7.2774	6.6277	7.4505	5.0770	6.1674	6.5637	5.7012	6.6877	5.371	4.9922	6.9683	6.9062	6.4923	4.9300	7.0083	6.0449	4.4239	7.1851	6.5517	4.8147	6.4712	6.6619	7.1527	6.5546	5.3335	5.8041
PIGM	8.2373	9.2940	8.9377	8.7991	8.4732	8.5992	8.2910	9.2877	8.7116	8.4745	8.3166	8.5899	8.4345	7.9966	8.9655	7.9815	7.8145	8.0505	8.6213	8.3832	8.3777	8.3972	8.7901	8.5497	7.7732	8.3052	7.9054	7.6961	8.3190	7.6212	8.2403	8.705	8.6898	7.8445	8.1712	8.9537	8.7174	8.2117	8.0435	8.4044	8.9834	8.5433	7.6252	7.7947	9.3075	8.3704	8.5827	8.0624	8.0027
PIGN	8.5750	7.8213	7.0460	8.7572	8.3779	8.8942	8.4225	8.7721	8.6590	7.4353	8.2042	8.2023	9.3013	8.2391	8.4486	8.6664	6.6757	7.4497	8.7955	8.6039	8.6029	9.1722	9.1821	8.8973	9.3455	8.2526	8.2161	9.3873	7.9429	8.3048	8.5901	8.7021	9.0586	8.8167	8.7203	8.2783	8.8630	8.3279	8.5809	7.8334	9.6971	8.2897	7.8957	8.7752	8.7212	8.9047	8.7330	8.1004	8.4674
PIGO	9.5698	9.1935	9.7300	10.2808	9.8709	9.9784	10.0481	10.4454	10.1245	10.2667	10.0013	9.9420	9.7471	9.6374	9.6413	10.1994	9.9408	9.9254	9.9435	10.3896	10.8084	10.0849	10.2187	10.0850	10.0699	9.7533	10.3501	9.5203	10.0994	9.8081	10.1204	10.3721	10.2989	11.5650	10.2740	8.7711	10.4456	9.9538	10.3360	10.2393	10.0173	9.9944	10.4669	9.9210	10.8094	10.3594	9.4057	9.9877	10.2074
PIGP	8.2152	9.2379	8.9070	8.6977	7.3856	7.7880	8.2598	8.4423	8.6717	8.1922	7.0599	8.5245	7.7941	7.4317	6.9956	7.9838	8.8952	7.2416	7.1272	8.7882	7.6939	7.5033	7.9543	8.5357	8.0577	7.3910	8.8552	7.9021	5.7537	8.2552	8.2502	8.1117	8.1399	9.1358	8.0792	8.3431	8.0690	7.0620	8.0804	7.8719	7.6984	7.8294	8.5044	8.3732	8.2064	7.8428	8.1405	8.1603	8.4348
C20orf185	0.0000	0.0000	0.0000	0.0000	0.0000	0.0000	0.0000	0.0000	0.0000	0.0000	0.0000	0.0000	0.0	0.0000	0.0	0.0000	0.0000	0.0000	0.0	0.0	0.0000	0.0000	0.0000	0.0000	0.0000	0.0000	0.0000	0.0000	0.0000	0.0000	0.0000	0.0	0.0	0.0000	0.0000	0.0000	0.0000	0.0000	0.0000	0.0	0.0	0.0	0.0000	0.0000	0.0	0.0000	0.0000	0.0000	0.0000
C20orf186	0.0000	0.0000	0.0000	0.0000	0.0000	0.0000	0.0000	0.0000	0.0000	0.0000	0.0000	0.0000	0.0	0.0000	0.3334	0.0000	0.0000	0.0000	1.5952	0.0	0.0000	0.0000	0.0000	0.0000	0.0000	0.0000	0.0000	0.0000	0.0000	0.0000	0.0000	0.0	0.682	1.3096	5.7221	0.0000	0.0000	0.0000	0.0000	0.0	0.0	0.0	0.0000	0.0000	0.0	0.0000	0.0000	0.0000	0.0000
PIGS	11.2106	11.2372	11.8383	11.0309	10.9684	10.9731	11.2852	10.6351	11.2709	11.0062	11.4001	11.3771	10.7003	9.6730	11.5115	11.0409	11.4310	11.4278	10.298	11.721	11.4318	10.8428	12.2117	11.3255	10.7017	10.6144	11.1825	10.9285	11.4874	10.7595	11.4635	11.1532	11.1706	9.7688	11.3258	10.8425	11.1767	10.5779	11.6390	11.2417	11.1427	11.2935	11.8425	11.3653	12.1156	11.1566	10.9681	11.2787	11.1497
ILKAP	9.0001	8.9576	9.2641	8.7760	8.7547	8.6253	8.5046	8.7688	8.9782	8.7508	9.4749	8.8870	9.9062	8.7891	8.0647	8.3597	8.9863	8.8661	9.4616	7.8961	7.8491	8.3323	8.1022	8.2894	8.6303	8.9177	8.8687	8.6892	9.1152	8.1399	8.7205	8.2969	8.0055	7.9169	8.7571	9.2080	8.3152	8.8510	8.1093	8.4709	8.1622	8.3914	8.8032	8.8515	7.9552	8.6319	8.8107	8.4043	8.9937
PIGU	9.0679	10.3486	11.0560	9.2210	8.5492	9.3794	8.9242	9.5790	9.5332	9.0378	10.1555	9.0053	9.4399	9.3461	9.1668	9.1875	9.6778	8.8417	9.7928	9.196	8.7166	8.5350	8.9249	10.7188	8.7097	9.1292	9.3647	9.2021	8.9757	8.7871	8.8488	9.096	9.0893	9.0378	8.9700	8.8346	8.8688	9.9503	9.6643	8.7997	9.1033	9.6881	9.1245	9.6667	11.016	9.6078	8.9271	8.8605	8.6136
PIGV	9.2525	8.3901	8.3236	9.0832	8.8407	9.0569	8.9959	8.7621	9.8017	9.0747	9.2454	9.8710	8.6998	8.4561	8.6553	8.7507	9.3750	8.7519	8.5711	9.4763	9.3546	9.1577	9.7353	9.1813	8.5271	8.6665	9.0439	7.9978	8.5942	8.5060	9.1743	9.6354	9.4025	8.0536	9.5820	8.2347	9.3607	8.9295	9.2835	8.8204	9.5325	9.1061	8.9728	9.1075	8.6581	9.4926	9.0060	9.0055	9.1490
PIGW	7.6233	7.2701	7.0526	7.5957	7.4725	8.1068	7.2765	7.9854	7.6472	7.2313	7.5221	7.5196	7.6771	6.6417	6.8889	6.2547	7.0388	7.4583	7.3521	7.3292	8.4253	7.9064	8.0140	8.6174	7.8136	7.6191	7.2789	7.7825	7.1561	6.5610	7.4679	7.3883	7.6901	7.9900	7.2081	7.4497	7.3571	8.2721	7.0858	6.4717	8.2935	7.2716	6.8401	7.1320	7.4795	7.6622	7.7945	7.4009	7.0424
PIGX	9.3853	9.2646	9.2089	9.4144	8.5102	8.7085	9.0346	9.4775	8.8183	9.1140	9.4892	8.8843	9.152	8.7253	9.185	9.1425	9.0044	8.7344	8.409	9.1041	8.4987	8.4794	8.9283	8.6495	9.4603	8.7976	9.1905	8.7760	8.3843	9.6815	9.4280	9.01	9.0545	8.6855	8.5234	9.6541	8.7645	8.8661	9.4410	8.9381	9.261	8.9273	8.4197	9.0668	8.3161	8.4836	9.5035	9.2706	8.9521
PIGY	10.1557	10.6797	9.5892	10.8557	10.3132	9.5947	10.1066	9.9768	10.0927	10.5232	10.3742	10.3808	10.5667	10.2068	10.1195	10.5174	10.2717	10.1965	9.8349	10.0482	10.5384	10.1812	9.6226	10.3010	10.5986	10.2435	10.4074	10.7179	9.8785	10.3243	10.2225	10.4277	10.7105	10.7547	10.3213	10.5164	10.5228	9.9623	10.0552	9.966	9.8035	9.921	9.8748	10.0159	9.2743	9.9627	10.5385	10.4997	10.2815
PIGZ	6.9654	6.5760	6.4465	7.1098	5.9037	7.3408	7.7012	8.8067	7.1261	7.1035	7.0317	6.2662	5.7515	7.4253	7.3484	7.6423	7.5831	6.9503	6.3668	6.8038	7.9432	6.3530	5.9633	6.7724	6.7157	7.4813	6.7489	7.3524	6.5160	6.6988	7.1065	4.6282	5.9053	3.5510	6.2830	6.6445	5.6179	6.4317	7.6744	6.392	7.2201	7.1986	7.9509	7.3667	4.9409	6.4185	6.0103	7.8100	5.4601
KRT25	0.4353	5.7748	6.5247	0.0000	0.0000	0.0000	0.5995	0.5897	0.0000	0.5251	3.8645	0.0000	0.0	2.6699	1.8479	1.3947	1.1179	0.0000	1.8856	0.0	0.0000	0.0000	0.6617	4.5595	0.0000	4.2046	0.4799	0.4094	0.0000	0.0000	0.0000	0.0	0.0	0.0000	0.0000	1.3457	0.0000	0.9819	0.0000	0.3565	0.9221	0.0	2.8931	0.0000	0.0	0.0000	0.0000	0.0000	0.0000
TMEM80	8.7680	9.1414	8.2362	9.0254	9.4717	8.6044	8.2671	8.8083	9.1496	9.0640	8.0650	8.2349	8.3819	9.2505	5.8895	8.6793	8.7980	8.6285	9.8727	7.8249	7.3005	9.2870	8.4990	9.0023	8.6319	8.5388	7.7269	8.4340	10.1409	7.9915	8.8341	9.1112	8.8209	8.2292	9.0158	9.0628	8.4339	8.4436	8.0472	8.2348	8.568	8.1515	8.4062	9.0248	7.2851	9.0385	8.5847	7.4921	9.2811
NDFIP2	11.1082	12.4181	9.1985	10.4282	10.9743	11.3408	10.7045	9.7144	10.1059	10.8243	10.2358	10.6679	9.9459	10.7684	10.406	10.3238	10.5367	10.2395	9.6096	11.0139	11.5067	11.0312	11.6411	11.2989	11.1006	11.4181	11.3862	10.9151	11.0539	11.2103	10.7538	9.954	10.5214	10.6165	10.7654	11.3987	10.9171	10.6259	11.4373	10.7836	11.1318	10.4357	9.4967	11.4941	11.936	11.0249	11.2949	10.7701	11.6146
ELAC1	7.1584	6.4105	6.8166	7.8839	7.2740	6.9875	6.6413	6.1430	6.8503	6.5284	7.4705	6.1971	7.2942	6.4400	5.7278	7.0791	6.2460	6.1056	7.3989	6.7768	6.6453	6.9981	6.7717	6.1958	6.8883	6.7378	7.0446	6.3698	6.6280	6.2826	7.1885	7.3492	7.461	7.3725	6.8874	6.9842	7.3750	7.1659	5.8648	6.1228	7.6133	6.7581	5.9805	7.1115	5.9877	7.1232	7.0712	6.6309	7.1724
ANKLE1	2.7301	4.3955	2.2151	2.1076	3.8158	3.8565	4.2889	4.2227	2.7483	2.7456	2.6248	4.3455	4.6146	4.4890	1.9485	2.4544	2.5062	3.4486	4.452	1.4811	1.7619	4.4328	0.9053	3.2980	3.4353	3.6219	1.7518	4.8025	3.5950	2.1017	3.0517	1.9687	0.9311	2.4426	2.4463	3.6510	0.9494	3.2893	2.5339	2.1257	3.1785	2.7476	1.6521	2.4490	0.8744	2.8604	2.5664	1.8801	1.2122
OR52R1	0.0000	0.0000	0.0000	0.0000	0.0000	0.0000	0.0000	0.0000	0.7781	0.0000	0.0000	0.0000	0.0	0.0000	0.0	0.0000	0.0000	0.0000	1.8856	0.0	0.0000	0.0000	0.0000	0.0000	0.0000	0.0000	0.0000	0.0000	0.0000	0.0000	0.0000	0.0	0.0	0.0000	0.0000	0.0000	0.0000	0.0000	0.0000	0.0	0.0	0.0	0.0000	0.0000	0.0	0.0000	0.0000	0.0000	0.0000
OR10A7	0.0000	0.0000	0.0000	0.0000	0.0000	0.0000	0.0000	0.0000	0.0000	0.0000	0.0000	0.0000	0.0	0.0000	0.0	0.0000	0.0000	0.0000	0.0	0.0	0.0000	0.0000	0.0000	0.0000	0.0000	0.0000	0.0000	0.0000	0.0000	0.0000	0.0000	0.0	0.0	0.0000	0.0000	0.0000	0.0000	0.0000	0.0000	0.0	0.0	0.0	0.0000	0.0000	0.0	0.0000	0.0000	0.0000	0.0000
ALPP	0.0000	1.0903	0.0000	0.0000	0.4697	0.7737	0.0000	1.0070	0.7781	0.0000	0.7190	3.0342	1.3961	0.0000	0.3334	0.4929	0.0000	0.0000	2.6758	2.305	0.0000	0.0000	0.6617	0.0000	0.0000	0.0000	0.0000	0.0000	0.0000	0.0000	0.0000	0.8739	0.0	0.0000	0.0000	0.0000	0.0000	0.0000	1.2442	0.0	0.0	0.0	0.0000	0.0000	0.0	0.0000	0.0000	0.0000	0.0000
RHPN1	10.4114	9.1368	11.2097	8.9011	10.2457	10.4319	10.1640	9.9550	10.0457	9.1468	9.8398	10.2733	10.5536	11.2982	8.3207	9.5533	11.4132	10.5358	11.34	8.1281	9.3154	11.0397	9.6625	10.7194	10.2842	10.8770	9.6910	9.4264	11.2643	8.7448	10.2128	8.7448	8.1071	8.3104	9.6366	9.8962	8.1246	9.4922	9.4152	9.4585	9.3147	8.8528	9.4100	10.2882	8.5932	9.5427	9.3032	10.2663	9.3747
INPPL1	11.2071	11.8474	11.1078	10.8177	11.6624	11.5337	11.2590	11.5712	11.6411	11.3817	11.0484	11.4774	10.9111	11.6949	11.5008	11.2989	11.1265	11.6719	12.0278	11.4395	11.6791	11.6624	11.3879	11.0206	11.0470	11.3857	11.5285	11.3544	12.0317	10.9597	11.2286	11.4482	11.0694	12.4522	11.1069	10.5922	11.4280	11.0972	11.5915	11.4855	11.0538	11.241	11.9529	11.1609	11.0201	11.0544	10.8758	11.1960	11.5508
OLR1	8.8507	8.8065	8.5272	7.8236	9.0542	6.6077	9.6752	6.1937	9.7221	8.2286	6.9360	3.1845	9.8286	9.6079	8.0235	8.1626	9.1572	9.6647	7.1341	8.0562	10.3904	6.4649	7.1180	6.6031	7.9626	8.9877	8.2632	10.4476	7.2230	6.8557	8.7205	5.2499	8.3917	4.6667	9.0646	5.5622	8.3663	9.5116	6.4010	10.5529	8.3755	9.4528	7.9299	8.0290	7.0724	7.6816	9.2588	6.6722	8.6846
RHPN2	10.5911	10.2695	8.5786	9.9903	10.5999	11.1312	10.2792	9.5492	10.3601	10.3428	10.1140	9.5427	9.7613	10.6510	11.6831	11.6251	10.3378	11.0663	10.5689	10.8652	10.0847	11.0101	10.4627	11.1974	10.2088	10.2936	10.8642	10.4587	10.8768	11.0822	10.5925	9.1583	9.6869	10.1478	11.4741	10.7393	10.0620	10.6758	10.4220	11.2352	10.7969	10.3893	9.3576	11.1906	11.2592	10.7260	11.1019	10.0066	11.1767
SRRM1	10.4188	10.9713	8.4936	10.7000	11.0768	11.2633	10.5138	10.0012	10.1547	10.4817	9.7646	10.4173	10.4608	11.3376	11.0357	10.4118	9.7174	10.4152	11.1871	10.1663	10.1280	11.2890	10.8615	10.0997	9.5153	10.5091	10.5330	9.8331	10.5482	10.4442	10.4292	10.9653	10.583	10.2415	10.8106	9.9601	10.4135	10.4556	9.9353	10.8414	10.9398	10.5947	9.7024	10.0228	10.4001	10.9597	10.7753	10.3963	10.5551
ITGAD	8.4614	5.6045	2.9409	0.0000	5.7575	3.2505	8.0374	2.8193	6.4862	2.1737	2.4652	1.6993	3.2945	0.8207	2.2927	3.9314	6.7403	5.6307	3.0723	2.0789	0.4840	0.8670	3.5203	0.0000	0.5006	10.9765	6.1305	8.7728	0.6922	0.4972	7.7637	0.5021	0.381	4.8067	1.7771	0.0000	0.6966	5.0940	4.8267	10.6485	4.1338	8.9663	6.0905	6.2066	0.8744	2.9361	7.1567	4.6513	4.8408
MGST2	9.5982	9.6813	10.5688	10.1210	9.8762	8.9135	9.8376	8.4569	10.5020	10.0580	9.9381	9.6564	10.107	10.2673	8.5472	10.0186	10.2608	9.9704	9.4492	10.2637	9.6527	8.9009	9.3953	10.3214	9.6943	9.6995	9.9472	9.3986	9.1312	9.4684	9.9455	8.9408	9.4894	10.5904	9.7703	9.4968	9.9204	10.1109	9.6980	9.7849	8.9301	9.16	10.7484	10.2173	8.8422	9.2434	10.0559	9.9386	9.7208
SRRM2	12.9956	14.5807	11.5226	12.8325	13.9037	14.3077	13.0919	13.5415	12.4311	13.6660	12.3184	12.9268	13.1571	13.9700	13.5317	12.3434	12.5897	12.5756	13.2232	12.8415	13.2107	13.9028	13.1380	12.6481	12.5996	13.7331	12.6437	13.0993	13.8193	12.8756	13.1541	13.4641	12.9108	13.4771	13.0914	13.7871	12.9172	12.7414	12.7224	13.1679	13.9958	13.4794	12.7993	12.7506	13.8013	13.5682	12.4988	12.6068	12.8673
RAET1L	1.9326	2.2059	0.0000	0.9603	5.2308	1.9407	1.6139	2.0105	2.4031	0.0000	2.8992	0.0000	4.0588	1.7220	1.6228	0.0000	1.4623	1.6267	0.0	0.7796	0.0000	4.5388	0.9053	2.0951	3.0816	0.5571	0.8394	1.4009	0.0000	0.0000	2.4631	0.0	2.3013	0.4539	2.4463	2.5874	0.9494	1.3002	0.0000	0.6422	3.6071	2.5605	0.0000	3.1586	1.8071	1.3593	3.9791	0.0000	0.0000
SRRM4	1.0403	4.6917	2.3924	0.0000	7.7243	4.1147	2.0325	0.0000	3.4606	2.6480	4.7463	1.2317	4.1142	3.1148	0.0	0.0000	1.4623	3.1424	5.4412	0.0	0.0000	1.7956	1.7345	0.0000	5.2447	2.7346	0.4799	0.4094	0.0000	1.4039	2.0444	3.0864	4.0368	0.7986	6.5492	0.4703	4.4864	2.2929	0.7523	2.7839	6.9071	2.3456	1.9475	7.7152	6.8851	6.8637	4.2519	1.4789	0.0000
ITGAE	7.9266	8.4170	7.9478	8.0618	7.9787	7.1083	8.8980	8.1093	8.2952	7.9031	8.7865	8.2219	7.9602	7.6729	6.9985	7.9075	8.4550	8.1652	8.0431	7.326	7.1303	6.9124	8.1324	8.1384	8.1617	8.0749	7.9636	8.0753	7.5466	7.3788	8.2649	7.1384	7.145	6.8014	8.0398	7.9386	7.3378	8.3410	7.9266	7.9161	7.6828	7.8969	8.2336	8.3271	7.4659	7.7196	8.1037	7.7692	7.9136
PDK1	8.5883	7.6322	12.6972	8.5471	6.4650	9.0159	8.1091	9.8205	8.0292	7.0230	8.0333	9.1321	9.0825	9.7144	9.9838	8.4072	8.1238	8.0102	7.6176	10.4905	8.1313	8.1808	9.0552	7.5660	7.1287	10.1598	7.6573	7.8640	8.6506	9.2988	8.1602	8.2083	8.2642	7.6747	8.3957	8.4423	7.6919	7.2023	8.7441	8.1203	7.8848	7.6592	7.8473	7.9269	8.2479	7.0111	7.5127	8.1237	6.3063
SEPX1	11.4688	11.8459	11.8411	9.1483	13.0376	10.8576	11.3455	9.1264	11.5542	11.4968	11.8952	10.0096	11.1592	10.7318	9.5547	12.6226	12.3343	11.1372	11.927	11.0357	10.6265	11.1204	12.5799	11.3268	12.9281	10.9225	11.3974	9.7542	12.9695	9.4268	12.2022	11.2854	11.5673	8.3337	10.5398	11.7073	11.2128	10.9309	12.8898	10.3466	11.5417	12.0582	9.9465	11.7310	9.0939	11.7754	11.2727	12.2808	10.9261
PDK3	5.9109	7.0468	6.8473	6.2779	6.4139	5.9550	7.0927	6.6137	7.4371	6.7854	5.7883	6.2234	7.1296	5.7920	7.2007	6.6669	6.9043	5.7333	5.3247	7.7856	6.3699	6.1670	7.1597	5.8484	5.3215	7.1002	6.1467	6.7368	5.5789	7.2246	5.9887	7.8789	8.0224	7.3415	5.9750	4.9023	7.9617	5.9977	7.5216	7.4907	6.6161	6.5807	7.6304	5.6457	7.8427	6.6776	6.3665	7.1057	6.5352
PDK2	10.9620	11.6304	11.6099	11.4968	11.1691	10.7594	10.8537	9.6659	11.1029	11.4231	11.6022	11.3543	10.8535	10.1231	10.3625	11.3376	11.4054	11.9378	11.4618	11.737	12.2177	11.6199	12.1199	11.7339	11.2221	10.2608	11.7157	10.7937	11.8170	11.3955	11.1483	11.7101	12.0049	9.7139	11.2670	11.6715	12.3494	10.9106	12.1622	10.6238	10.759	11.3949	11.3905	11.3196	11.3872	10.7223	10.9498	10.9626	11.5693
EBP	9.4034	10.2579	11.6168	9.2210	9.6757	9.0395	9.4365	9.0391	9.5838	10.0322	9.7420	9.5243	10.1823	9.3797	9.1882	9.8046	10.6126	9.3974	9.4083	10.2733	10.4841	9.3208	9.6162	10.1045	9.5683	8.6698	10.3850	8.8186	9.1232	9.6119	9.4816	9.5321	10.1114	10.1207	9.2874	9.2814	10.3599	9.8263	10.7107	8.8954	8.868	9.276	9.6184	10.0513	10.3921	9.3072	9.5111	10.3546	10.0885
PDK4	8.9991	12.7681	8.3693	9.8975	9.3766	8.6331	10.5305	11.5463	9.6262	11.0788	9.1954	10.0921	10.5181	8.7741	10.6251	8.1605	8.4835	8.8252	7.2913	13.6642	8.5700	9.0248	8.8846	9.2434	8.0374	9.8322	11.4329	9.2984	12.0041	9.2807	9.2094	13.5742	10.6103	11.4223	9.5442	10.0541	11.7678	10.6959	14.5930	11.378	8.8596	9.5319	10.9473	8.7914	9.5856	10.1059	10.2660	8.1421	8.4674
SUN3	1.0403	0.7463	1.4965	0.5586	1.3443	0.7737	1.0218	1.0070	1.6530	0.5251	0.7190	0.0000	0.4075	0.0000	0.0	0.0000	0.6646	1.6267	2.1272	0.0	0.0000	0.0000	0.9053	0.0000	1.1663	1.2714	0.0000	0.0000	0.0000	0.4972	0.7608	0.5021	0.0	1.5102	0.0000	0.4703	0.3900	0.5730	0.7523	0.0	0.5335	0.627	0.0000	1.3143	0.8744	1.1205	1.0663	0.0000	0.5251
LNPEP	7.2289	8.3420	6.2648	7.4276	7.5397	9.4053	7.2310	7.7305	6.3407	7.5479	5.4259	6.7925	6.5142	6.5145	10.6175	6.4555	5.4306	6.5423	5.2501	8.7395	8.6778	7.6166	7.6071	7.4263	7.0042	8.3575	6.1333	9.1605	6.2781	7.8922	6.4336	9.0019	9.0695	9.3647	8.2461	8.0266	7.9806	6.8032	6.8998	8.079	8.6523	7.428	5.6521	5.5267	9.3905	7.7638	6.8314	6.8164	6.9617
MYO5C	8.3559	8.2872	7.3763	9.9940	8.6309	8.8251	8.8201	8.5188	8.6619	8.0476	8.0683	8.7474	7.4027	9.3397	8.4068	8.3049	8.0946	8.5940	8.0475	8.7449	8.3529	9.1022	8.2566	8.2588	8.2242	8.6787	7.8477	7.8013	8.4437	8.7757	8.4473	10.0991	9.3734	10.0637	9.1468	8.7920	8.9802	8.6525	8.3335	8.8743	8.8175	8.4513	6.5156	8.4483	8.1292	9.5708	8.3818	7.9624	8.0321
ALPI	1.4651	8.6627	9.1093	0.0000	8.0621	0.7737	4.3264	0.0000	3.7174	0.5251	8.5877	0.5356	9.296	0.0000	0.0	0.0000	5.2427	3.2252	1.5952	10.6547	0.0000	0.0000	8.6910	0.4085	2.5795	3.8275	0.0000	0.0000	2.5671	4.8976	3.3750	8.1439	7.6688	0.0000	0.4902	4.3413	5.7815	3.5517	10.0515	1.5668	4.4015	6.3256	0.0000	4.6025	3.4223	2.4074	4.8800	7.9045	0.9092
ZNF292	9.2264	10.1842	7.2147	10.3997	9.2038	10.0813	8.9273	9.8067	7.8486	9.4937	8.1723	9.0934	9.3626	10.8688	10.5778	9.1662	7.9263	9.3623	10.8105	10.1752	9.7785	9.7010	8.5151	9.1173	9.0707	9.4866	8.3874	9.9055	9.2409	9.7665	8.6537	10.0237	9.8461	10.4078	9.8176	10.0984	9.2831	8.9609	8.0731	8.5879	10.0192	9.1858	5.7123	8.5590	9.8709	9.5823	9.2703	8.3140	9.4814
SEC61A1	12.7434	13.3539	13.6755	12.7570	12.1503	12.7763	13.1685	13.8625	13.1983	12.3509	12.9951	13.1003	12.5452	12.3657	14.4899	12.7389	12.5071	12.6971	12.9902	12.8285	12.9431	12.6133	13.1523	12.1594	12.7447	12.8159	12.7312	13.1861	13.9023	13.0116	12.9855	12.3887	12.7106	13.2217	12.0799	12.3841	12.7422	12.3890	13.2162	12.7412	12.8524	12.8292	13.9504	12.3769	13.0277	12.1634	11.9857	13.2673	12.3264
SEC61A2	6.4096	7.2538	6.2209	6.4996	6.2380	6.9217	6.6468	7.8772	5.6830	6.5418	6.3872	6.7152	6.7254	7.4973	7.0563	6.3513	5.4365	6.1578	7.7371	5.061	5.9400	7.3078	4.8145	7.0270	6.3504	6.5551	6.7108	7.1776	6.6017	5.8066	6.1034	6.5553	6.139	5.2840	6.2310	9.2202	5.6229	6.5392	5.5947	5.8583	6.3958	6.0027	6.7052	6.0299	6.8129	6.3259	6.4786	4.8260	6.4528
ALPL	7.0252	8.5191	10.4348	6.8684	9.5173	8.0147	6.9617	5.8964	9.4851	11.9340	7.6106	6.4027	7.4696	7.4943	6.4265	9.7787	10.0532	7.7448	8.5634	8.4935	7.3786	7.0262	9.6269	6.1437	5.8009	7.7063	8.9024	5.7414	9.4382	8.2178	7.3654	10.015	10.9449	8.5152	6.7083	10.3329	12.0300	7.5563	7.4041	8.0411	7.3205	8.0617	11.6398	7.4303	8.2869	7.9218	7.6721	6.4689	10.2795
PTGS2	6.0323	4.4890	1.7777	5.5358	4.8237	3.7077	4.5007	3.0998	7.3322	4.6521	4.2546	2.2004	6.9547	5.6670	5.2741	4.3895	3.5276	4.2683	5.3725	4.6648	4.0826	3.5497	4.4173	2.6406	1.1663	4.3451	3.5909	6.1870	6.0095	0.4972	4.4485	7.6074	7.1201	8.8632	6.1578	2.2791	7.2928	5.2314	4.3819	5.079	6.3254	7.707	4.7004	5.2544	3.694	3.8776	4.9327	2.1936	4.9472
PECR	10.9586	10.4391	9.4571	10.0648	10.3169	9.9341	9.4717	9.9425	7.9312	10.9007	11.0272	10.7865	11.6828	10.0462	8.6884	8.4134	9.6059	9.7104	8.5084	11.0998	8.7125	8.1643	11.7417	9.4747	10.5469	9.7249	9.6428	9.2094	9.6121	10.0276	10.3943	9.8035	9.8928	8.1675	10.5374	11.1713	9.8972	9.6790	9.9039	9.3812	10.405	10.8086	7.4827	10.3645	9.9343	10.3586	10.9537	9.9121	9.8866
DDHD2	10.2761	9.4005	8.4111	10.3717	9.5309	10.6830	9.7182	9.7470	9.8793	9.4653	9.6944	9.0803	10.5552	10.6816	9.7332	9.9946	10.1365	9.7616	9.622	9.9121	10.7485	10.1995	9.4923	11.4044	10.1584	10.0364	9.9621	10.3212	9.6543	10.1960	9.6031	10.4259	10.232	10.9094	10.3600	10.8707	9.8489	9.8084	9.8023	9.6018	10.8862	10.2199	8.9687	10.0754	9.8266	10.5064	10.1429	9.9634	10.2922
TBC1D5	11.2800	10.6848	9.0210	10.6822	11.2290	11.7792	11.4231	11.0189	10.7676	11.1580	11.0352	10.3070	11.2811	10.2824	10.9682	10.3506	10.4288	11.2596	11.7233	10.4069	11.7370	11.3608	11.6633	11.0062	11.1346	10.6718	11.0289	10.6328	11.2578	11.9199	11.0513	11.2086	11.0919	10.9041	11.4161	9.8275	10.9241	10.7339	11.1092	11.3347	12.0979	11.7569	9.9816	10.5830	11.0982	11.6709	10.8301	11.2552	10.7828
NAPRT1	10.6466	10.1083	11.7684	10.4238	11.0701	10.3178	10.4111	8.0746	10.9683	9.4152	10.0504	6.2407	10.0928	10.9170	6.4567	9.9830	11.3405	10.7849	10.8563	10.3286	9.6311	10.6178	10.7396	10.1866	10.6627	10.0633	10.4877	9.2425	12.7053	9.1331	10.6070	10.7412	10.3473	9.7675	10.4353	10.0489	10.7114	9.4566	10.1399	10.2605	9.0903	9.6223	9.1842	10.6751	9.5656	10.5234	10.5090	11.3044	10.9528
MGST3	11.5735	12.2290	13.4170	11.8974	11.8510	11.0447	11.3791	11.1060	12.1149	11.8256	12.5088	10.6695	11.4599	11.5998	11.0088	12.0151	12.4069	11.7113	11.1833	11.2023	11.2806	11.4032	10.8789	12.1815	11.7427	11.0305	12.1788	10.4926	11.1528	11.8181	12.0420	11.1566	11.4581	11.4225	11.6238	12.0323	11.2543	11.7843	11.8631	11.1384	11.5454	11.6699	12.5607	11.1857	12.1458	11.4094	11.8199	11.5848	11.9083
ZYG11A	1.7930	2.0572	4.3090	1.5317	0.8233	2.5773	2.0325	3.7678	2.1936	1.6758	0.7190	0.0000	3.4318	2.9812	3.4776	2.0904	1.9729	3.9649	4.2108	5.3496	0.0000	1.4048	4.2287	0.7264	0.5006	2.5143	5.2060	3.6036	1.7921	5.9229	1.7785	4.3623	6.4452	0.0000	0.0000	0.4703	7.5172	2.1418	4.3338	3.8814	2.947	2.86	3.0255	1.3143	1.0779	1.5641	2.9193	5.6223	6.9985
ORC2L	8.6528	8.9279	6.6258	8.3584	8.2286	8.5859	7.8727	8.9447	7.0735	8.2681	8.0650	8.8705	9.2442	8.4371	8.2486	8.3272	7.4103	7.8852	8.3859	8.4062	8.5410	8.3323	8.1067	7.7959	8.4522	8.8442	7.8298	8.4930	8.2852	7.7970	7.7451	8.4107	7.9902	7.7973	8.4078	9.5790	8.1198	8.0137	7.0340	7.9128	8.744	7.91	6.3142	7.6057	7.6567	8.2042	8.1405	7.8883	8.1965
RAB9BP1	0.0000	0.0000	0.0000	0.0000	0.0000	0.0000	0.0000	0.0000	0.0000	0.0000	0.0000	0.0000	0.0	0.0000	0.0	0.0000	0.0000	0.0000	0.0	0.0	0.0000	0.0000	0.0000	0.0000	0.0000	0.0000	0.0000	0.0000	0.0000	0.0000	0.0000	0.0	0.0	0.0000	0.0000	0.0000	0.0000	0.0000	0.0000	0.0	0.0	0.0	0.0000	0.0000	0.0	0.0000	0.0000	0.0000	0.0000
OGFRL1	8.8251	8.5910	7.9119	7.3165	7.3689	9.5296	8.3762	9.1926	8.2485	6.7505	7.8065	8.2371	8.3577	9.1323	8.9782	8.6722	8.0808	8.6280	8.1255	8.2605	7.7159	8.7872	8.4990	9.0811	9.3006	9.3296	7.5398	9.7754	7.4432	7.3716	7.9755	7.0907	7.6341	8.2238	8.8423	7.4305	7.3127	8.6362	7.5744	8.2889	9.4757	8.1556	7.5828	7.9560	7.3577	8.6559	8.4055	8.4785	8.0393
PUF60	10.9792	10.9568	12.6911	10.8841	11.1445	11.0975	10.8681	11.3429	11.4904	11.1854	11.1610	11.7735	11.2864	10.9526	11.0745	11.1047	11.9683	11.1201	10.8709	10.7752	10.8767	10.8805	11.0707	11.9887	11.1617	11.3202	11.2554	10.9406	11.4180	10.7461	11.2080	11.1868	10.8988	11.4118	10.9502	11.2738	10.9369	11.2450	11.1532	11.1194	10.4578	11.0864	12.0173	11.2842	10.8018	11.0660	10.9045	11.2275	11.2999
SV2B	7.1122	6.2940	4.3948	4.6230	2.8392	5.1320	7.2621	4.6858	7.1911	12.4298	3.7991	2.6767	5.6706	4.4389	6.2941	5.8586	7.5520	3.7011	4.1574	4.1858	7.9005	5.0138	6.3244	6.9886	1.6200	6.4156	6.1627	5.1611	6.9124	5.4392	4.7937	4.7889	5.9623	6.7626	4.6825	3.1223	3.6057	4.7979	4.3338	6.8076	6.3651	6.187	8.7201	3.8950	6.5551	6.6832	4.4088	4.0947	9.0980
ZFAND1	8.6299	8.7704	8.6192	8.9977	8.8504	8.2649	8.6337	9.3792	8.2038	9.0640	8.6164	9.6819	9.2016	8.7816	8.5641	8.9204	8.9729	8.4861	8.7999	8.8365	8.6147	8.6460	8.0635	8.6728	8.7821	9.0873	9.1247	8.8680	8.4288	8.5542	8.5731	8.8669	8.7956	9.2471	9.1737	9.5227	8.6633	8.7035	8.1377	8.775	8.4214	7.9925	7.8293	8.5010	8.2119	8.9838	8.8642	8.4964	9.2335
MYO5B	11.7796	9.3986	9.0853	11.3893	11.6186	11.7267	12.3299	10.3465	10.7652	9.8704	10.8697	10.0548	11.0568	10.9928	11.0008	10.9691	11.0761	10.3147	11.4121	11.6308	11.7751	11.1923	12.5540	11.3544	11.5927	11.3978	11.6589	11.5765	10.3212	12.5471	11.4019	10.5986	10.9906	12.4438	12.1220	10.5168	11.1829	12.4489	12.0423	11.5047	12.4664	11.7387	10.4749	12.1338	11.7758	11.7177	12.1029	12.1981	11.4573
TMEM82	9.1623	6.6654	8.3640	1.9400	9.3134	8.8169	8.5842	0.0000	8.0449	7.2228	9.7056	0.0000	8.0799	3.1148	1.3561	5.5555	8.3294	8.8135	8.7533	9.6709	3.4013	8.2331	10.2739	5.8967	8.8459	7.1961	6.5074	5.3928	8.0271	7.7203	9.5128	8.314	8.8005	0.7986	6.8210	0.0000	8.9705	8.3837	11.1376	7.0527	9.1126	9.6013	0.7776	9.4125	3.1785	8.1654	8.7404	10.7106	8.5132
PECI	10.4659	11.2593	10.3806	11.1733	10.4368	9.4233	10.1313	9.9840	10.0936	11.4507	10.9017	10.4371	9.8019	9.7596	10.2756	10.8749	10.8340	10.3416	8.4061	10.7622	11.3558	8.9402	11.1989	10.4957	11.0792	10.1757	11.5809	10.3048	10.2419	11.0852	10.6646	11.5819	11.9795	10.3607	9.7615	9.7162	12.3649	9.9445	11.8011	10.1032	9.7875	10.2965	10.2145	9.8994	9.3189	9.8169	10.6547	11.7185	11.6434
OR11G2	0.0000	0.5377	0.0000	0.0000	0.0000	0.0000	0.0000	0.0000	0.0000	0.0000	0.0000	0.0000	0.4075	0.0000	0.0	0.0000	0.0000	0.0000	0.0	0.0	0.0000	0.0000	0.0000	0.0000	0.0000	0.0000	0.0000	0.0000	0.0000	0.0000	0.0000	0.0	0.0	0.0000	0.0000	0.0000	0.0000	0.0000	0.0000	0.0	0.0	0.0	0.7776	0.0000	0.0	0.0000	0.0000	0.0000	5.5708
PPID	9.5118	10.3153	9.2353	9.3800	9.3522	9.2117	9.3930	9.5752	9.0635	8.8447	9.5175	9.7625	9.5843	8.8764	9.1946	9.2214	9.5337	9.1547	9.2206	9.4343	9.6231	9.0586	9.5183	10.1198	10.1341	9.0077	9.6427	10.0079	9.0926	9.2692	9.3279	9.1413	9.3251	10.2216	9.0426	10.1090	9.3634	9.3333	9.6752	9.0816	9.3917	9.099	8.4257	9.3148	9.0477	9.0577	9.4915	9.8037	9.7335
PLVAP	8.9557	8.8878	10.5636	10.9056	9.6218	8.1721	9.5280	11.4156	10.4223	10.5526	8.3683	11.6241	9.5539	9.5851	12.2035	10.4324	10.0745	9.9621	9.3573	12.4536	10.6667	9.4874	9.5422	8.8784	9.4076	9.4286	10.5694	9.3631	11.1936	10.2453	8.3192	12.2233	11.7364	12.1018	7.5907	10.8642	11.4968	10.5082	9.8177	9.6306	8.1667	9.679	12.9167	9.3503	8.9803	8.1888	9.8978	8.8268	9.9104
SLC39A13	11.0046	11.3823	11.4813	11.9201	10.4662	11.3032	10.8047	11.6639	11.4013	11.5701	11.0939	11.9333	10.8234	11.4568	11.2966	11.2813	11.7333	11.5406	12.3524	10.3734	12.2701	11.4318	10.8304	11.9202	11.7764	10.4442	11.8646	11.4229	11.9128	11.4413	10.9098	11.2429	10.6861	12.0485	10.8967	11.5106	10.3936	10.9080	11.5176	10.8358	10.437	11.1709	11.1863	11.3382	10.7932	11.0107	10.8030	11.2172	11.1786
SLC39A10	9.9907	10.2410	9.1623	8.9950	9.1829	10.2353	9.8286	10.7617	8.6070	8.7755	8.8301	9.3955	10.1083	9.6470	10.4698	9.6279	8.4184	9.1308	9.7415	8.92	10.5373	10.0234	9.5628	9.3036	8.4333	10.1604	9.3456	10.0757	9.4497	9.5789	9.2119	9.0638	9.612	7.5437	9.7902	9.9987	9.1718	9.3784	9.5062	9.3474	10.001	9.6238	7.4179	9.1153	10.5997	9.4496	9.5219	9.4601	8.5508
SLC39A11	9.8431	11.1283	10.8650	9.3384	9.3445	8.9071	10.2231	9.7436	10.6684	9.1962	8.9981	10.7879	8.7759	8.7409	10.2213	8.9657	10.5941	9.6868	9.5781	9.9601	9.6998	9.4351	11.1627	9.4653	8.9232	9.4723	9.7707	8.9450	11.2087	9.5657	9.8065	7.9799	8.8997	9.7127	9.2827	9.5710	9.2909	9.6458	11.2115	9.5824	10.1189	9.5319	10.7886	9.8445	10.2284	9.1786	9.4447	10.1152	10.6804
LOC96610	9.9313	12.2261	10.6980	9.5023	9.2449	9.4709	12.1728	14.3281	14.0026	8.7479	8.7701	12.3763	12.6372	14.5526	12.7186	13.4526	8.5202	8.5308	7.9853	10.2239	9.2077	9.0411	11.1743	9.6916	9.8040	11.1908	9.2020	9.9090	8.9199	8.4036	9.8710	8.4765	12.1134	9.7625	8.5866	7.8414	10.1809	9.5525	11.3454	11.557	9.4413	11.2242	16.8525	13.3173	8.1887	9.6633	11.1085	8.9756	8.6717
SLC39A14	9.3192	9.9644	10.4586	10.0096	9.9141	9.4367	10.3035	12.6375	9.9446	9.6222	8.8322	10.7045	9.8224	9.8523	11.4728	10.0466	10.4220	9.8376	8.5838	12.6501	10.1735	10.1438	10.7347	10.4267	10.8452	10.5166	10.8821	10.6704	10.9423	10.9751	9.5135	10.0875	10.5901	10.4046	9.5230	10.4500	11.5065	9.4536	11.3605	10.6865	10.0675	9.5201	10.4596	8.9224	11.9939	9.5275	10.1733	11.0709	11.4645
SCN2B	6.8335	1.2358	0.6845	5.0303	0.8233	7.2224	4.6854	0.5897	3.3637	4.0325	5.2411	0.0000	3.8785	0.0000	2.6322	0.4929	1.9729	0.0000	4.3122	0.4418	0.4840	5.4811	7.1089	0.4085	0.5006	1.7470	0.4799	2.5660	0.6922	0.4972	1.7785	5.234	5.8306	0.0000	1.9381	1.5494	5.1852	1.3002	5.0518	0.3565	5.611	2.86	1.2801	1.5765	0.3535	2.2969	1.0663	0.9212	0.9092
CEP120	8.6914	9.4521	7.9119	8.8068	8.3896	8.5698	8.5168	7.9026	7.5679	8.1393	7.9641	8.6622	9.0526	8.6748	8.352	8.2597	7.9538	7.3926	8.5813	9.5318	9.1070	8.2527	8.0853	8.5572	8.5874	8.3137	8.2632	9.1883	8.1258	7.8850	7.8530	9.238	9.0667	8.3188	8.8075	8.9174	8.8280	8.4854	8.1689	8.3017	9.1044	8.6261	5.7511	8.3382	9.9801	8.9658	8.3241	7.7574	9.1197
MTMR10	11.4538	10.2866	10.3934	12.0326	10.9820	11.7233	10.9978	9.7226	10.3755	10.9966	11.3936	9.7028	11.2513	11.8872	9.3418	11.0442	10.4164	11.1856	10.8316	10.8735	11.1686	10.9404	10.7884	11.1428	11.9678	11.2635	10.6369	10.6305	11.0724	10.5072	11.0216	11.6837	11.5621	11.8956	11.2396	11.3001	11.4003	11.3724	10.1549	10.8343	11.6615	10.8639	8.7436	11.0399	9.858	11.4139	11.2678	10.3365	11.0728
EIF1AX	9.7279	10.8653	9.8742	10.1130	9.9061	9.5462	9.6440	10.6908	9.4308	10.2052	10.2084	11.0864	11.0685	9.5618	11.0305	10.2461	9.5200	9.6923	10.1806	10.2097	10.7839	10.2295	9.6698	9.6797	10.2947	9.4781	10.0312	10.5132	8.9309	10.4300	9.5941	10.532	10.5391	10.7922	9.9853	10.7104	11.0304	9.8563	9.6484	9.6509	10.2187	9.6278	8.1671	9.7143	10.5831	9.7418	10.0122	9.7176	10.0686
EIF1AY	5.8767	9.3619	0.0000	8.9364	4.7430	2.3946	6.3281	0.0000	6.6595	9.1390	0.7190	0.0000	8.7055	8.3347	0.0	0.0000	5.3293	4.3810	0.0	5.7462	0.0000	3.9075	3.8753	3.3453	3.7488	6.2013	4.9353	0.0000	4.4552	0.0000	5.5279	8.5787	8.571	5.0024	2.5496	9.4844	0.0000	5.8347	8.9216	6.117	4.9109	5.9019	8.3392	5.5267	0.0	3.6265	5.6817	3.6574	4.2141
NTRK2	9.8370	5.4341	4.8545	9.1447	3.7347	4.3835	7.2327	3.7133	5.6737	10.2800	7.6389	4.4381	5.5145	5.2396	5.4038	9.2293	3.7942	3.8125	2.6758	11.2282	13.3945	6.9124	11.6873	6.1570	2.8523	8.6514	10.4422	7.2253	8.2002	9.8108	6.4901	13.1705	12.4901	4.2842	5.8691	8.9300	10.7183	4.6655	10.8059	5.8417	9.1754	5.6747	11.7650	7.1968	3.8687	3.0081	6.8497	10.6468	6.6657
NTRK3	2.1769	6.7343	3.0507	2.5181	2.6751	4.6514	5.0643	2.5966	4.3436	4.2141	3.3282	2.2004	6.2367	7.1729	4.1618	5.7859	6.0175	5.9190	2.8205	4.9081	3.8631	3.7397	4.6524	4.9129	4.9085	4.9398	3.4932	5.9318	5.6156	0.4972	4.1430	7.5053	6.4097	0.4539	6.2450	6.9977	6.4165	3.4264	3.0924	2.7839	3.7093	4.286	4.8147	2.4490	1.9173	1.3593	6.6830	0.9212	0.9092
ARHGAP23	7.3173	8.7823	7.4230	7.6375	8.4841	8.6813	8.2427	8.5237	8.8655	7.2563	6.5941	8.0685	7.7489	10.3959	8.6205	7.2218	6.5096	8.9043	7.6027	9.0573	8.6973	8.0790	6.1639	8.3744	7.5423	7.9946	6.3627	9.6544	7.0793	6.3660	8.4766	9.1666	9.5003	8.3761	10.5546	7.1697	9.5731	8.9324	7.2505	9.2073	7.14	9.1634	9.4024	8.9327	6.7538	7.9608	8.0180	6.5943	5.3244
ARHGAP22	5.9769	6.4880	8.3043	4.9443	6.1503	4.2283	7.3190	6.2232	7.6212	6.0437	6.4942	4.7345	7.4482	8.1289	5.6847	7.6511	7.1016	7.2416	8.129	5.9012	7.4093	6.1997	5.1665	4.1179	5.0048	7.9009	6.9829	7.0684	7.3753	5.5947	6.7495	3.9217	4.6012	4.9857	6.0474	5.7076	4.1506	6.5415	4.4737	7.6919	4.8673	6.5517	7.9129	6.8266	5.532	5.7080	5.1921	4.7975	6.0909
ARHGAP21	9.8802	9.8648	8.2707	10.2323	10.2471	10.5724	10.2952	10.6171	9.5649	10.3770	9.1843	10.3152	9.8072	10.2939	10.8525	10.0861	9.3311	9.8548	10.6714	10.4581	10.7822	10.4081	9.8106	9.6681	10.4236	10.0069	9.9050	10.5141	8.2651	10.2642	9.8737	10.3251	10.4393	10.8084	10.3002	9.8397	10.4663	10.0372	9.6932	10.5995	10.6612	10.2631	9.0642	9.7371	9.7832	10.2468	10.3976	10.0965	10.0627
ARHGAP20	1.7930	4.3837	0.0000	3.2496	2.9865	1.9407	3.0379	2.7123	5.4082	3.0043	1.1966	2.2004	3.0886	2.4848	3.7802	2.7447	1.9729	1.3595	3.1835	4.5146	3.9021	2.3560	1.4572	2.0951	0.8714	3.0125	3.6825	3.5641	2.7097	2.4664	1.4521	4.1755	5.3958	3.9807	1.9381	3.4107	4.7751	2.6698	2.5339	4.0373	4.0965	3.604	3.2587	1.7983	3.2221	2.5101	0.6295	0.9212	2.6480
ARHGAP27	10.8364	10.0520	10.1080	9.3942	11.5268	11.4806	10.7174	9.5733	10.2702	9.5410	10.5461	10.2895	10.7501	10.8998	9.4471	10.6307	10.6477	11.3017	11.5334	10.416	10.2865	11.8311	11.0005	10.3044	10.7595	10.8711	10.0383	9.7449	11.0697	9.3100	11.3751	9.3239	8.8655	9.4687	11.1711	10.4934	8.7645	10.6048	10.9183	10.3241	10.9765	11.184	9.3607	10.9929	10.0536	11.1469	10.8682	10.3732	10.1007
ARHGAP26	9.0178	10.2242	9.4683	8.3893	10.3553	9.6682	10.0558	8.5511	9.3976	8.3206	8.8962	9.2119	10.743	10.9571	8.7437	9.7032	8.5185	9.9868	9.0255	10.0948	7.6488	10.8207	9.6734	9.3383	10.1704	9.9829	8.6692	10.4243	9.4997	9.1437	9.4934	8.8224	8.8794	7.8856	10.1562	8.9197	8.9953	9.8907	9.6059	10.2376	10.1853	9.7418	8.9417	9.1255	10.6956	9.8937	10.3213	8.2936	9.5864
ARHGAP25	8.7888	8.3616	7.6753	6.7656	8.2305	6.5099	8.7608	7.8373	8.9863	7.4962	6.8498	6.5062	8.8654	7.7208	8.2337	8.6119	8.5231	7.9955	7.2788	8.9621	7.1013	5.5838	7.4487	5.6369	7.0084	9.7141	7.4285	9.4510	7.8497	6.3515	8.2682	7.1845	7.6494	7.4214	5.4689	6.5762	7.4950	8.3191	6.7791	10.0512	8.3017	9.3525	8.8708	8.1622	6.2317	6.7211	7.9236	6.4542	7.7672
ARHGAP24	11.3846	11.6561	8.2650	12.0268	10.9828	10.4103	10.1891	8.2924	9.8201	12.4397	10.9444	9.4787	11.4905	9.8355	9.2707	11.3133	10.9388	11.1952	9.8717	10.2463	12.2494	10.0188	10.8070	11.1896	11.4389	11.3183	11.4995	11.2146	10.8620	11.9260	11.1637	12.5449	12.0074	10.1312	11.3900	11.8471	12.2014	11.1952	10.8884	11.3412	10.0777	11.0965	10.1642	10.6517	10.497	11.0267	11.5180	11.3683	11.9050
NARFL	10.4979	10.8957	10.9809	9.4625	10.5110	10.3574	10.4799	9.5058	10.7628	9.5590	10.3480	10.3268	10.0946	9.9716	8.1958	9.5865	10.9036	10.1173	11.1555	9.2274	9.7244	10.8893	10.3525	10.3941	10.4495	9.9976	10.8408	9.4890	11.5539	9.4319	10.9911	9.464	9.1823	9.6289	9.1523	10.1983	9.2123	9.6771	10.5632	9.5966	10.3644	10.6385	10.4165	11.0694	9.8867	10.2149	9.4616	10.2850	9.6564
ARHGAP29	11.4997	11.1359	8.4960	11.0887	11.8031	12.9268	12.1672	12.1382	10.8176	10.9061	10.7574	11.1377	11.326	12.8426	13.7367	11.8949	10.5587	12.3501	12.2482	10.9682	11.0039	12.7753	11.1400	11.6921	10.5078	12.4774	11.2849	12.3386	10.8885	10.8622	11.8559	11.6016	11.312	10.0873	12.7392	10.2306	11.0379	11.3275	9.7744	12.0787	12.2917	11.8799	8.1160	11.0671	11.5666	11.9733	12.1059	11.4613	11.4256
ARHGAP28	7.1413	7.2658	4.6603	5.9974	5.7264	5.5145	5.9967	7.9826	5.4082	6.7680	4.9409	4.1028	6.3275	4.7577	5.5228	6.1175	4.7413	5.7047	6.7476	8.2055	7.2895	6.0099	8.5835	6.7152	6.9612	6.2013	6.7594	7.6043	7.1436	6.3945	6.4332	7.6558	8.9882	9.9704	7.2470	8.0477	9.1499	6.6007	5.0217	5.5102	6.655	5.7201	3.7162	5.1774	6.7124	5.8615	6.4946	4.2383	7.5377
NFKBIL2	7.2621	7.8241	7.9119	6.2867	7.9960	7.3966	6.7152	8.6703	7.2390	6.6461	7.2248	8.1933	7.8172	7.9748	8.2657	7.3676	8.1086	8.4347	7.82	6.6476	6.9790	7.8134	6.5063	8.0414	8.7039	7.6896	7.6823	6.8882	8.5942	6.2769	7.5683	7.0274	5.9832	5.8655	7.5692	8.2365	5.9353	6.8703	6.4010	6.9615	7.2586	7.3289	7.4941	8.0957	7.9808	7.4780	6.8004	6.0300	7.6298
LOC150197	3.5318	1.6006	0.6845	0.9603	2.4899	3.9255	3.4988	1.5943	1.9485	3.4138	1.8416	0.9252	2.7111	2.8340	0.6041	1.3947	0.0000	2.2184	0.0	0.4418	1.1347	3.4445	1.1136	0.7264	2.4757	3.0125	0.0000	2.3965	4.4552	1.1600	2.7127	1.4143	0.0	3.6814	0.0000	0.0000	0.3900	1.5609	0.7523	0.3565	1.8815	1.896	2.1926	0.0000	0.6373	2.0465	0.6295	1.4789	0.9092
PCGF1	7.2454	8.2224	8.8776	7.9586	7.3756	7.5188	7.5065	7.7350	7.4724	8.1393	8.2478	8.4393	8.1092	8.4530	6.9926	7.9907	8.3162	7.3238	8.1667	7.4135	7.7457	7.1232	7.4391	7.5535	7.2319	8.0418	8.1026	7.4175	8.1697	6.8246	7.4566	7.0138	6.7985	6.7075	7.8094	7.1025	6.9276	7.8434	7.2951	7.4772	6.76	7.7785	8.3296	7.8422	7.2194	7.4782	7.7364	7.7692	8.1922
SYDE1	8.7097	8.5749	9.4521	7.4197	8.5640	9.3977	8.7278	9.7829	9.4067	9.1734	8.6212	9.3465	8.8715	9.0740	10.3091	8.9240	8.5093	9.2702	10.0619	9.0985	9.3919	9.1261	8.3409	9.0324	9.2959	8.7207	9.2793	9.6719	9.7849	8.4945	8.6324	8.8448	9.0594	6.0698	8.7598	9.2239	9.2555	9.1474	8.1022	9.1155	8.5544	9.0012	9.4679	8.2842	9.2639	8.8568	8.3339	8.6615	9.3468
DDIT3	9.1777	9.7677	11.5286	11.0509	9.6388	8.8117	9.9208	10.9017	9.6765	10.4673	9.8292	11.8379	9.7067	10.1278	9.9396	9.1973	10.7904	9.5949	9.8568	8.9506	10.2767	9.3292	8.9958	9.4463	9.2674	9.8612	10.6456	10.4136	9.8786	9.2052	9.2357	8.9696	8.2498	10.4463	9.2235	9.8228	8.2866	9.8037	10.2588	9.2818	8.3858	9.8356	10.1026	9.9364	10.3691	8.7183	9.8831	9.2932	9.0168
DDIT4	11.0941	11.4717	10.7588	11.6127	10.0418	11.4176	11.8893	12.2640	12.5352	9.9019	9.2065	13.1069	10.7929	13.5187	12.1403	12.0987	12.9922	11.1088	9.3939	12.0661	9.6369	10.2896	10.7550	10.5347	10.6985	11.5792	10.6155	11.0189	13.2498	11.5113	11.4614	11.5215	10.3051	9.0018	12.8427	9.7496	10.0861	11.2715	10.9406	12.5246	9.8399	10.9054	12.4989	12.1353	10.3181	12.8022	10.6581	9.2218	9.5361
NFKBIL1	8.7122	8.9252	9.9620	9.1081	8.4126	8.4373	8.6615	9.5914	9.2428	8.7942	9.2713	9.3495	8.6002	9.2052	8.6138	9.4385	9.6880	9.1718	10.0473	8.7952	9.3127	9.1680	8.2138	8.7328	8.9046	8.0774	9.1145	8.9773	9.9176	8.3905	8.7799	8.778	8.3787	8.2023	8.6552	8.1878	8.2796	9.0904	8.8094	8.861	7.9593	8.5338	9.8336	9.3293	8.2426	8.6503	8.3749	8.8010	9.2145
SLCO4C1	11.9128	13.5738	8.6303	8.6200	12.5706	11.7798	10.9162	6.0024	10.4616	12.4379	11.6647	10.1371	11.8399	11.3419	10.8178	11.1133	10.6912	11.2531	10.1242	12.5737	12.4781	11.9853	12.8215	12.7437	13.0816	10.4082	11.9563	11.7386	11.0439	12.6998	11.6460	11.5707	11.4401	8.2486	11.8763	13.1018	11.5940	11.3021	11.5876	10.4042	12.6937	11.7752	8.9120	11.3892	13.9961	12.2609	12.1595	10.3819	12.0635
RXFP3	0.0000	0.7463	0.0000	0.0000	0.0000	1.2746	0.0000	0.0000	0.0000	0.0000	0.7190	0.0000	2.7813	0.0000	0.3334	0.0000	0.0000	0.0000	0.0	0.0	0.0000	0.8670	0.9053	0.0000	0.0000	0.0000	0.0000	0.0000	0.0000	0.4972	0.4300	0.5021	0.0	0.7986	0.4902	1.3457	0.0000	0.0000	0.0000	0.0	0.5335	0.0	0.0000	0.0000	0.8744	0.4765	0.6295	0.0000	0.0000
COL19A1	0.7693	2.1335	0.0000	0.5586	7.3141	3.3542	1.3480	1.8173	3.0267	3.1541	3.0190	0.9252	5.9242	3.2371	1.0285	4.4713	3.4525	5.1896	5.6684	2.8261	0.4840	4.1274	5.1190	0.7264	2.2427	1.7470	3.8497	1.7211	0.0000	5.0665	1.7785	5.2499	5.9198	0.0000	3.6705	6.3010	6.5892	3.4264	1.6104	0.8805	3.1054	3.1079	0.0000	0.5807	2.5163	3.2046	2.5664	0.0000	3.6840
NKRF	7.8756	8.4161	7.8825	8.4607	7.7058	8.0383	7.8600	8.6632	7.4251	8.0936	7.4862	7.9633	8.5658	8.0929	7.908	7.9197	7.8515	7.9687	8.495	8.062	7.9315	7.9114	8.0666	8.0698	8.1041	8.0184	7.7711	8.3022	8.0373	7.6832	7.4960	8.3271	8.4835	8.2573	7.8928	8.0435	8.1516	7.6504	7.4215	7.6978	7.8033	7.7731	6.2748	7.4385	8.6076	7.6706	8.0511	7.9364	7.8898
PCGF2	10.0635	10.8625	9.8271	10.3995	10.9279	10.6624	9.9709	10.5300	10.8956	11.1690	9.9554	10.4418	10.788	11.0363	10.2492	9.7130	10.9775	11.2035	12.1851	8.6584	10.6294	11.3585	10.8508	10.8220	9.1224	9.1457	9.9368	9.2210	11.3247	10.3163	9.8466	10.582	10.1659	8.8555	10.7587	11.0509	10.5674	10.3302	10.8822	9.533	9.8946	10.4232	10.2988	10.1103	10.3814	10.8912	10.0269	9.7149	9.9135
TMEM84	1.4651	3.3589	1.7777	4.8048	0.8233	1.6458	0.0000	2.0105	0.0000	0.5251	1.1966	2.0519	0.4075	2.8340	1.6228	0.4929	0.0000	2.2184	0.7431	1.6554	0.0000	2.3560	0.6617	0.0000	0.0000	2.6286	1.3665	0.4094	3.5195	1.7946	1.0298	6.1143	5.0327	3.1315	0.0000	1.1085	4.0992	0.0000	0.0000	0.8805	1.4801	0.3473	0.7776	0.5807	0.8744	1.1205	1.4011	0.0000	2.1737
SMAD2	10.2358	9.2227	9.1157	10.6822	10.1523	10.2070	10.2587	10.2240	10.5755	9.4437	9.9504	10.4511	10.5245	10.3407	10.404	10.6121	9.1542	9.1294	10.6809	10.2965	10.4188	10.2196	10.6302	10.2795	10.4266	10.0658	10.2909	10.6898	10.1636	10.3908	10.0821	10.6908	10.7909	11.1893	10.6773	9.5913	10.5698	10.2720	10.3452	10.1179	11.1127	10.4462	10.0590	10.6343	9.9565	10.3347	10.4712	10.3288	10.4980
MYSM1	5.9443	6.6296	0.0000	6.4749	6.7544	7.8246	6.1194	5.8592	3.3637	6.7087	4.2049	5.2931	5.7071	7.4943	6.7212	5.3831	3.5990	6.2804	7.092	6.2928	7.0194	7.4967	5.1310	6.0893	4.9671	7.2327	4.9901	6.0437	5.6689	6.2846	4.8116	6.862	6.4199	7.3740	7.0050	6.7516	5.8912	6.7322	5.2202	5.9634	7.6638	6.5093	2.7472	5.3626	6.9285	7.1206	6.3079	4.7504	5.6486
ATG2A	9.7629	10.6287	10.4423	9.7524	9.6818	9.5489	10.0432	10.6859	10.1583	9.8438	9.4867	10.0456	9.2286	9.7038	11.1982	10.0186	9.4505	9.9431	10.3087	9.5332	9.9707	9.7801	10.4678	9.8190	9.7565	10.0505	9.9133	9.9411	10.4417	9.6988	9.8859	10.3959	10.1051	10.4377	9.2948	9.8445	10.2616	9.5571	10.2191	10.2292	9.3955	9.9383	10.9593	9.7380	9.8097	9.4194	9.1025	9.8337	10.0937
LOC162632	5.3125	9.8567	5.8598	5.6995	10.1890	11.3516	6.6721	5.8176	3.4606	8.9409	8.5036	4.8957	8.8856	10.7678	3.4776	5.2505	8.7093	6.5533	7.6951	3.2248	2.8029	5.4542	6.7942	4.0339	4.5483	6.9710	3.6825	6.4117	6.3407	4.9446	5.3428	4.4928	3.4156	11.8970	10.0817	3.8947	4.6927	6.6372	6.6893	5.2537	10.116	5.6119	2.5850	9.5444	8.4492	6.5591	7.9978	3.9353	8.2379
ATG2B	9.6080	10.0409	7.6229	9.4460	9.9256	9.9723	9.7711	9.2173	9.2563	9.9385	9.1891	10.0071	9.5216	11.0095	10.7231	9.4198	8.8355	9.5589	11.1749	9.4835	10.0639	9.7747	9.3809	9.3332	8.0074	9.9462	9.1419	9.4530	9.2570	9.4103	9.3920	10.2482	10.2334	10.3656	9.8131	10.7187	10.2392	9.3333	8.7961	10.027	10.1646	9.5271	8.4987	9.0840	10.0196	9.7744	9.6344	9.2109	9.2993
PPPDE1	9.6674	10.8819	8.9502	9.4998	9.7446	9.3262	9.7905	10.5781	9.4308	9.2503	9.4604	9.5208	9.5886	9.7236	10.6737	9.6926	9.2612	9.6795	9.4154	9.0804	9.3280	9.9793	9.3309	8.6186	8.5874	9.2480	9.5882	9.2165	9.3511	9.9324	9.3527	9.1551	9.4204	8.6751	9.9127	9.9331	9.1593	9.7500	8.7372	9.5845	10.0878	9.5164	8.9184	9.5235	10.3555	10.0231	10.4549	9.1350	9.4725
PPPDE2	7.9308	8.3112	9.6263	8.4529	8.2044	7.7880	8.5996	8.5550	8.7718	8.2516	7.9715	7.4947	7.5597	7.4571	8.1424	8.6178	9.5015	8.3027	9.1776	8.4424	8.2150	7.4015	8.1399	8.0088	8.2008	8.3496	8.7911	8.0416	8.1880	8.6385	8.3317	8.1899	7.8555	8.3254	7.8378	7.1464	8.0198	8.4395	9.0238	8.5091	7.9619	8.2463	9.3932	8.2089	8.3692	7.7800	8.2892	9.1464	8.7508
BMP7	5.0618	6.3550	5.2493	1.2741	4.3390	7.7972	2.4949	2.9190	3.1480	10.8190	9.4418	0.0000	8.6243	0.8207	2.5058	7.3243	1.9729	3.7578	3.1835	0.7796	5.1887	7.0353	5.8441	9.6997	8.0190	5.3762	3.0185	4.2761	0.0000	4.0916	6.2676	8.2143	8.4944	3.6393	7.2699	10.3982	9.0895	2.8755	2.6950	4.2435	8.0351	8.7167	10.1803	3.5733	4.0966	9.5749	1.6727	1.4789	0.5251
C1orf38	9.2051	9.3981	9.1775	7.7901	8.9379	8.9880	10.9062	7.5177	10.2475	7.8074	7.8556	5.4644	9.7139	10.8853	8.9474	9.9261	9.8857	9.6050	10.4784	8.4659	7.9432	9.0895	7.9844	9.2871	7.3721	10.0383	9.0407	9.9099	7.6651	7.8494	9.5547	5.7403	7.1012	8.1619	10.5955	5.8201	7.4875	10.3030	8.0584	11.0511	8.1756	10.2183	11.0636	9.9880	8.7107	9.8565	10.0365	7.3544	7.8242
BMP5	0.0000	0.0000	0.0000	1.7502	0.0000	0.0000	0.0000	0.0000	0.0000	0.0000	0.0000	0.0000	0.0	0.0000	0.0	0.0000	1.1179	0.0000	0.7431	0.7796	0.0000	0.8670	0.0000	0.0000	0.0000	0.0000	1.1269	1.7211	0.0000	0.0000	0.0000	1.4143	5.8907	0.0000	0.8553	0.4703	6.1144	2.4298	0.0000	0.0	4.0965	0.0	0.0000	0.0000	0.0	1.5641	1.0663	2.4511	0.0000
BMP4	8.7540	9.2172	6.2874	8.0515	10.3123	8.8550	7.1670	7.6757	8.3595	7.1264	9.6429	7.9131	10.0579	8.5147	7.6561	7.8270	8.9896	7.9383	9.2026	6.1102	4.5920	9.8135	8.1867	7.5510	7.8216	7.1393	7.5367	6.3641	5.8181	6.4431	9.1924	9.4182	8.1765	6.6289	8.0039	8.9380	7.3571	6.7519	5.9036	7.7133	9.3438	9.2779	6.5742	8.3070	7.9792	8.0487	8.9843	4.0947	5.3085
BMP3	0.7693	3.6197	1.7777	3.4501	0.8233	1.6458	1.0218	0.0000	1.2808	0.0000	0.7190	1.4844	1.3961	3.8869	3.0941	0.4929	0.6646	0.6060	2.5151	1.0531	0.0000	0.8670	0.6617	1.5673	0.5006	2.1041	1.1269	2.0980	2.9585	0.0000	0.4300	1.9687	4.7217	1.8431	0.4902	1.7279	1.8003	1.5609	0.0000	0.6422	0.5335	0.8612	1.2801	0.5807	1.0779	0.4765	1.4011	0.0000	1.8615
BMP2	7.0750	8.5586	8.1277	6.0905	8.5328	7.7021	7.1143	7.3039	7.1481	7.2355	8.8301	6.5204	8.0642	8.2318	7.9173	7.7251	7.6179	8.1912	7.9519	9.284	6.7788	8.0069	7.9475	8.8794	8.4281	8.2593	6.9784	7.7344	4.8435	6.0891	8.4850	7.1762	7.7741	6.2276	10.0594	7.5421	7.7862	8.8915	6.1599	8.2429	8.5492	9.0737	5.7123	9.0262	10.9788	8.2214	8.8540	5.9900	7.4169
BMP1	10.4192	9.7965	10.7291	8.3205	10.1202	11.5553	10.5485	11.8191	10.3858	8.5062	9.6205	10.2941	10.598	12.1196	11.1729	11.3412	10.8606	11.3115	10.5359	9.4336	8.6394	10.4315	9.3689	10.5681	9.6798	10.8569	8.9687	11.7655	11.6248	9.6663	11.0678	7.4096	7.792	6.3890	11.1862	10.2829	7.9725	10.7331	8.9814	10.3627	9.5704	9.9574	10.6010	10.5699	10.1331	10.8236	10.7207	9.2872	9.3871
GPR4	4.6811	5.0864	6.5247	6.2779	4.8813	4.2819	5.5180	8.0827	6.8857	5.7927	3.9871	7.5442	5.4727	6.5265	8.8137	5.8382	5.0267	5.9065	5.6684	9.21	6.7309	6.1670	5.9084	4.2967	5.3511	5.8934	5.5719	4.5631	8.1385	5.2493	4.8982	8.4124	8.0021	7.3708	4.2635	7.0657	7.6232	5.6368	5.7833	6.0514	4.8892	5.3957	8.3984	5.0320	5.367	3.8776	6.2777	4.1683	5.2598
C1orf31	8.2272	8.4913	10.0497	8.8882	8.5403	7.8821	8.5489	8.4569	7.7562	8.7870	8.2168	8.3743	7.9277	8.2717	7.2873	8.5284	9.1106	8.2040	8.6385	8.0386	8.7234	7.3441	7.3798	8.4853	7.4799	7.9972	8.9060	7.4878	7.7040	8.0352	8.3208	7.8427	8.181	7.9124	8.1049	8.6224	7.9635	8.6797	8.5444	7.7229	7.2158	7.7441	7.4358	8.4364	8.7725	7.9766	8.7200	8.8770	8.6784
RLIM	10.1909	10.9833	8.9306	10.1435	9.7178	10.0478	9.9871	10.3709	9.5972	10.0035	9.4471	9.7254	10.9667	10.3619	11.2987	9.8925	9.4980	9.5347	9.6281	10.1513	10.9195	9.9875	9.9491	9.9412	10.0096	9.9775	9.9632	10.6946	10.2507	10.1627	9.6140	10.66	10.8753	10.8372	10.0572	10.6358	10.4733	9.7094	9.6848	10.1428	10.4513	10.0392	8.7152	9.3182	10.9231	10.0479	9.9649	9.9108	9.9307
OR5R1	0.0000	0.0000	0.0000	0.0000	0.0000	0.0000	0.0000	0.0000	0.0000	0.0000	0.0000	0.0000	0.0	0.0000	0.0	0.0000	0.0000	0.0000	0.0	0.0	0.0000	0.0000	0.0000	0.0000	0.0000	0.0000	0.0000	0.0000	0.0000	0.0000	0.0000	0.0	0.0	0.0000	0.0000	0.0000	0.0000	0.0000	0.0000	0.0	0.0	0.0	0.0000	0.0000	0.0	0.0000	0.0000	0.0000	0.0000
PCGF6	6.8513	6.5096	5.2261	6.7403	7.1828	6.5099	6.8694	8.6101	6.5862	6.9835	6.4629	7.4247	6.8153	6.8088	6.9202	7.0856	6.9043	7.0041	7.2599	6.7663	6.9185	6.9320	6.2100	7.1700	7.5229	7.1101	7.1365	7.7007	5.9533	6.6873	6.7541	6.5328	6.7708	5.3549	6.6456	7.3577	7.1201	6.9863	6.7053	6.7259	6.8963	6.1653	6.1204	6.8329	6.3346	6.8392	7.0113	7.0386	6.6905
C1orf35	8.0583	8.5715	9.9407	8.2097	8.4239	8.1614	8.1953	8.5951	8.2383	7.7960	8.3963	8.7951	8.2765	8.5208	7.9616	7.8903	8.5526	8.7094	9.5395	7.7715	7.2635	8.1393	7.5259	8.1148	6.9271	7.7289	7.8959	7.1639	9.2439	6.7821	8.3806	7.7027	7.145	6.7024	8.0813	7.7757	7.0509	8.3942	6.9406	7.7681	7.2586	7.9754	7.6094	8.4009	8.8613	8.2495	7.9430	6.9989	7.6773
SSFA2	10.8552	11.2766	8.6259	10.3478	11.5204	10.3441	10.6519	10.4590	10.5316	11.1723	10.5146	11.2466	11.9852	10.7234	11.5031	10.7563	10.2061	10.5174	11.5471	11.3738	11.0256	10.9507	11.6146	10.8348	10.5916	10.8013	10.6282	10.7509	10.9246	10.6212	10.3740	11.7309	11.8737	10.3840	11.8224	11.5102	11.8848	10.5106	10.8822	11.3245	10.7471	11.0566	8.9748	10.2179	10.741	10.6532	11.3111	10.2932	11.7701
FEM1C	9.5146	9.8222	8.3236	9.3840	9.0790	9.2151	9.3662	8.7418	8.8068	10.0710	8.7823	8.9020	9.3286	9.7623	10.1488	8.9348	9.0577	8.8252	9.1843	10.3294	9.1832	9.4774	9.5832	9.4806	9.7798	9.0735	8.3755	9.6473	9.5155	9.2033	8.9414	9.5745	9.6008	9.4073	9.4262	9.7255	9.3059	9.0485	9.5117	9.6559	10.0943	9.6732	9.0311	9.1857	9.2094	8.7081	9.5642	9.4710	8.5457
TERF2	9.4999	9.3299	9.1453	9.2935	9.6545	9.2923	9.3343	9.1951	9.4501	9.2730	9.3085	9.4914	9.2333	8.6557	8.8765	9.0992	9.0593	8.7916	8.3357	9.0299	9.9002	9.1003	9.7553	9.5255	9.4889	8.8353	9.7901	9.0823	9.2686	9.1510	9.4127	9.3051	9.1451	8.8084	8.9711	9.6929	9.2838	8.8721	8.9538	9.1487	9.8257	9.2722	9.2500	9.2899	10.0029	9.6193	9.0409	9.3907	9.3390
TERF1	9.0402	9.4702	9.0593	9.3759	8.6229	8.6149	8.4819	10.4164	8.1467	9.0569	8.4372	9.7162	9.2426	8.7122	10.0732	8.7790	8.8934	7.9837	8.6312	8.8377	8.6736	8.5253	8.7825	9.7372	9.1423	9.1010	8.6338	9.5870	8.7529	9.0358	8.5304	8.931	9.2039	9.0327	8.8385	9.4657	9.2974	8.2446	8.4600	8.6386	9.0087	8.4655	7.3874	8.2517	8.8501	8.6276	8.7930	8.5797	9.1457
ASF1B	5.8939	8.1428	8.3480	4.5078	5.1705	5.2974	5.6862	8.8197	6.7292	4.2141	5.2163	6.9509	6.0855	7.7468	8.9782	6.0393	6.7715	7.2564	8.2133	7.4226	6.9137	7.8915	6.0226	4.2478	7.1373	5.3925	7.5701	6.2934	9.3484	6.4768	6.9492	3.512	4.3677	5.5610	5.9469	7.5450	3.6420	6.1139	6.4915	6.0268	5.9297	5.4949	6.2343	6.5110	8.0966	5.2098	5.3162	6.6207	6.6149
LOC344595	7.2883	5.9952	6.2302	7.1960	5.8756	7.8291	7.6868	7.5217	6.4275	7.4316	7.9224	6.7120	7.9431	6.1904	6.3641	6.8963	6.7637	5.8292	6.5229	5.0707	6.5586	6.9610	7.1945	7.8460	8.1020	7.0752	6.4885	8.0945	5.5026	7.2482	7.0357	6.8977	6.9294	6.4391	6.3773	6.8221	6.1899	6.8588	7.0035	6.4853	8.1734	7.2198	5.8256	6.3624	6.2738	6.8293	7.2684	6.9989	6.5007
GOLGA8E	0.0000	0.0000	0.0000	0.0000	0.0000	0.0000	0.0000	1.0070	0.0000	0.5251	0.0000	0.0000	0.0	0.8207	0.3334	0.0000	0.0000	0.0000	0.7431	0.0	0.4840	0.8670	0.0000	0.0000	0.0000	0.0000	0.0000	0.4094	1.1580	0.0000	0.0000	0.0	0.0	0.0000	0.0000	0.0000	0.0000	0.0000	0.0000	0.0	0.0	0.0	0.0000	0.0000	0.0	0.0000	0.0000	0.0000	0.0000
NDUFAF1	8.7750	7.7337	9.0395	9.3331	8.7789	8.5093	9.0807	7.7688	8.9155	8.7726	8.7991	8.2499	8.184	8.6055	7.1879	9.1258	8.9946	8.7710	7.9636	9.1986	9.2451	7.8038	8.5998	8.8541	9.0740	8.5856	8.9709	7.9811	7.8068	8.8489	8.8650	8.4473	8.7658	9.1547	8.4977	8.6696	9.1164	8.6607	9.1834	8.3297	8.3716	8.5038	8.2439	9.1062	7.7638	8.1752	9.2523	9.0105	8.7856
GOLGA8G	0.5612	0.2937	0.0000	1.2741	0.0000	1.6458	0.0000	3.9917	0.0000	0.9092	0.0000	0.5356	0.0	3.2371	3.5108	0.8597	0.0000	0.6060	2.6758	0.0	0.0000	0.8670	0.0000	0.7264	0.0000	0.5571	0.0000	1.8579	0.0000	0.0000	0.0000	0.5021	0.0	0.0000	0.0000	0.0000	0.0000	0.0000	0.0000	0.0	0.5335	0.627	0.0000	0.5807	0.0	0.0000	0.6295	0.0000	0.5251
FEM1A	9.2658	9.5938	8.8360	9.8539	9.7381	9.0100	9.4203	9.5857	9.5825	10.2815	9.7123	9.4003	9.3432	9.0882	9.832	9.6493	9.7560	9.9515	9.969	9.8932	10.1760	9.5632	9.9781	9.8221	9.6739	9.2026	10.1396	9.3986	9.3727	9.4285	9.6643	10.4795	10.1859	10.8012	9.3215	10.1330	10.1596	9.6353	9.4871	10.1996	9.3137	9.9055	10.0238	9.6347	9.6633	9.2756	9.8736	9.7849	9.9836
GOLGA8A	10.4151	9.2551	7.0981	10.1441	10.1488	12.9189	9.6615	11.9272	8.2754	10.5279	8.3370	11.0923	10.7887	14.1979	6.6925	9.0211	8.5345	9.3064	13.1989	7.4196	7.9502	11.0787	6.5871	8.7306	8.5400	10.5175	7.7475	10.0212	9.7999	8.1977	10.3638	7.987	6.465	9.8861	11.2668	10.7926	6.9746	10.9909	7.2110	6.7486	11.1034	8.596	4.7395	8.8972	8.8954	11.4696	9.2209	7.2817	8.2222
GOLGA8C	1.0403	0.5377	0.0000	1.2741	0.8233	1.9407	0.5995	5.1221	2.5860	2.0261	0.0000	3.3205	0.7248	4.5374	2.8559	0.8597	0.0000	1.6267	4.4069	0.0	1.5815	3.4445	0.3685	1.3985	0.0000	2.6286	0.0000	2.2045	4.6798	0.0000	0.7608	0.5021	0.9311	0.4539	0.4902	1.1085	0.0000	0.5730	0.0000	0.6422	0.5335	0.627	0.0000	1.5765	0.6373	1.1205	1.0663	0.0000	1.4625
GOLGA8B	10.4670	8.1335	9.3751	8.1911	10.6314	10.1621	9.3673	11.1011	6.5426	10.4710	9.5440	9.9052	7.8089	11.6301	4.9735	8.4107	8.3935	9.6886	13.0167	5.4942	6.7945	11.7927	5.0189	9.3022	8.1491	11.0328	7.8298	9.9178	10.3534	7.8775	10.2408	7.7085	5.4367	8.8179	9.9859	10.6271	6.7096	10.4970	6.6176	6.4206	9.7795	8.2834	4.3424	10.0607	6.9416	10.8140	9.0182	6.6207	8.2051
MARCH11	0.0000	0.0000	0.0000	0.0000	0.0000	0.0000	0.0000	0.0000	0.0000	0.0000	0.0000	0.0000	0.0	0.0000	0.0	0.4929	0.0000	0.0000	0.0	0.0	0.0000	0.0000	0.0000	0.0000	0.0000	0.0000	0.0000	0.0000	0.0000	0.0000	0.0000	0.0	2.008	4.8810	0.0000	0.0000	2.4182	0.5730	0.0000	0.0	0.0	0.0	0.0000	0.0000	0.6373	0.0000	0.0000	0.0000	0.0000
MARCH10	1.0696	3.1659	2.2151	1.4341	1.3443	3.2739	2.3079	1.6854	2.6499	0.0000	2.7685	0.6680	3.0618	1.5286	2.5339	1.3947	1.3038	4.2398	4.9309	0.0	0.0000	5.3394	0.0000	5.0311	1.4109	3.2339	0.5899	2.4633	1.7921	0.0000	1.5236	4.1164	3.3513	5.3259	2.7590	1.4410	5.4598	3.4264	0.0000	1.2641	0.5335	0.5726	2.1926	2.2943	2.65	2.3185	0.0000	0.0000	1.2122
LOC100125556	6.0952	6.7139	7.1754	7.0706	6.1100	6.1484	6.2179	6.6831	5.9909	5.8744	6.3802	6.0603	6.238	5.2038	5.6907	5.6050	6.1615	6.4685	5.9352	5.3747	5.8580	6.1460	6.6595	5.4375	5.3117	6.7312	6.0788	5.2199	6.9388	5.7928	5.8376	6.0955	6.0675	6.5112	5.5882	5.0526	6.1341	6.2413	6.1757	5.7942	5.8823	5.94	5.9778	5.1910	5.9034	5.9931	4.9238	6.4463	6.6033
CT45A1	0.0000	0.0000	0.0000	0.5586	0.4697	0.7737	0.0000	1.0070	1.2808	1.4625	0.0000	0.0000	0.0	0.0000	0.0	0.4929	0.0000	1.3595	1.2311	0.0	0.0000	0.0000	0.0000	0.0000	0.0000	0.9580	0.0000	0.0000	0.0000	0.0000	0.0000	0.0	0.0	0.0000	0.0000	0.0000	0.0000	0.0000	0.0000	0.0	0.5335	1.2393	0.0000	0.0000	6.3346	0.0000	0.0000	0.0000	0.0000
PTOV1	11.6947	11.0482	11.9637	10.6579	11.7633	11.7465	11.3549	10.7986	11.7754	11.4586	11.8088	11.2540	11.1155	11.9089	11.2615	11.3140	12.0621	11.4273	12.288	10.4958	10.1869	11.3748	11.1160	12.0308	11.6739	11.0415	10.9554	11.4674	11.8158	11.2525	11.7747	11.4794	11.0257	10.9547	11.2772	11.4872	11.0353	11.6506	11.4581	10.9711	10.8535	11.6019	10.9859	12.0361	10.8821	11.5759	11.0674	11.4354	11.1112
CT45A3	0.0000	0.0000	0.0000	0.0000	0.0000	0.0000	0.0000	0.0000	0.0000	0.0000	0.0000	0.0000	0.0	0.0000	0.0	0.0000	0.0000	0.0000	0.0	0.0	0.0000	0.0000	0.0000	0.0000	0.0000	0.0000	0.0000	0.0000	0.0000	0.0000	0.0000	0.0	0.0	0.0000	0.0000	0.0000	0.0000	0.0000	0.0000	0.0	0.0	0.0	0.0000	0.0000	0.0	0.0000	0.0000	0.0000	0.2863
CT45A2	0.0000	0.0000	0.0000	0.0000	0.0000	0.0000	0.0000	0.0000	0.0000	0.0000	0.0000	0.0000	0.0	0.0000	0.0	0.0000	0.0000	0.0000	2.8877	0.0	0.0000	0.0000	0.0000	0.0000	0.0000	0.0000	0.0000	0.0000	0.0000	0.0000	0.0000	0.0	0.0	0.0000	0.0000	0.0000	0.0000	0.0000	0.0000	0.0	0.0	0.0	0.0000	0.0000	0.3535	0.0000	0.0000	0.0000	0.0000
CT45A5	0.0000	0.0000	0.0000	0.0000	0.0000	0.0000	0.0000	0.0000	0.0000	0.0000	0.0000	0.0000	0.0	0.0000	0.0	0.0000	0.0000	0.0000	0.7431	0.0	0.0000	0.0000	0.0000	0.0000	0.0000	0.0000	0.0000	0.0000	0.0000	0.0000	0.0000	0.0	0.0	0.0000	0.0000	0.0000	0.0000	0.0000	0.0000	0.0	0.0	0.0	0.0000	0.0000	0.0	0.0000	0.0000	0.0000	0.0000
CT45A4	0.0000	0.0000	0.0000	0.0000	0.0000	0.0000	0.0000	0.0000	0.0000	0.0000	0.0000	0.0000	0.0	0.0000	0.0	0.0000	0.0000	0.0000	2.8877	0.0	0.0000	0.0000	0.0000	0.0000	0.0000	0.0000	0.0000	0.0000	0.0000	0.0000	0.0000	0.0	0.0	0.0000	0.0000	0.0000	0.0000	0.0000	0.0000	0.0	0.0	0.0	0.0000	0.0000	0.3535	0.0000	0.0000	0.0000	0.2863
RASSF7	10.5264	9.9082	11.7732	10.6693	11.0220	11.7917	10.3000	10.4481	10.2926	9.6501	10.6137	11.0073	10.1121	12.3627	10.1669	10.1883	11.1486	11.5130	12.5868	10.0364	8.4567	11.0095	9.4824	9.8283	11.0328	9.7222	9.6875	9.8640	11.7536	9.2352	10.8432	10.148	9.4482	9.8473	11.0815	10.1300	9.1123	10.6286	9.3164	9.6013	10.0524	10.2405	8.9013	11.3525	10.0671	11.0142	10.4385	9.2496	9.9039
CT45A6	0.0000	0.0000	0.0000	0.0000	0.0000	0.0000	0.0000	0.0000	0.0000	0.0000	0.0000	0.0000	0.0	0.0000	0.0	0.0000	0.0000	0.0000	0.0	0.0	0.0000	0.0000	0.0000	0.0000	0.0000	0.0000	0.0000	0.0000	0.0000	0.0000	0.0000	0.0	0.0	0.0000	0.0000	0.0000	0.0000	0.0000	0.0000	0.0	0.0	0.0	0.0000	0.0000	0.0	0.0000	0.0000	0.0000	0.0000
LPPR5	5.7783	2.6310	4.6603	0.0000	4.6980	1.9407	3.7917	0.0000	3.9353	1.2122	8.5779	0.0000	8.2255	2.0233	0.0	5.0522	9.2885	5.2101	8.0793	1.6554	7.5324	7.0079	5.6319	7.6763	7.5389	7.5299	9.4964	5.9776	5.9675	6.8503	6.4789	0.5021	1.3283	0.4539	6.6801	6.0132	1.9235	6.0086	3.2038	5.2049	7.0552	7.0405	0.0000	4.8917	8.9691	1.3593	5.5531	0.0000	7.6459
LPPR4	1.0403	4.7774	2.9409	2.8373	0.8233	1.6458	4.3630	4.5983	6.0300	3.1541	0.7190	3.3205	2.2976	3.5519	4.9494	2.9863	1.4623	3.8125	3.383	4.9421	4.7920	1.7956	3.8169	2.3007	1.4109	3.9645	2.8707	3.9173	1.7921	3.5484	1.4521	2.3683	4.4696	3.7623	0.8553	4.4971	6.3954	2.4298	1.2442	3.9086	3.0284	1.6679	0.7776	1.7983	4.411	0.4765	3.0200	0.0000	2.6480
LPPR3	0.0000	0.7463	0.0000	0.0000	0.0000	0.0000	1.0218	0.0000	0.7781	0.0000	0.7190	0.5356	0.4075	0.0000	1.0285	0.0000	1.1179	0.6060	2.8205	0.7796	2.3178	0.8670	0.0000	7.2373	0.0000	2.8333	0.0000	1.7211	0.0000	0.8663	1.2563	0.5021	0.381	0.0000	0.0000	4.3413	0.0000	0.5730	0.7523	0.0	0.5335	0.8612	2.1926	0.5807	1.4148	0.0000	0.0000	0.0000	0.5251
LPPR2	8.1841	7.9120	9.9478	8.6043	8.6369	9.1463	8.4482	9.5743	9.1925	8.5406	8.4900	8.2306	8.1545	9.0046	10.6746	9.1194	9.3245	9.3783	10.3041	8.0208	6.1365	9.2851	7.8435	8.8754	8.4246	8.4962	8.4127	9.1211	7.7827	8.6854	8.4163	8.4282	8.3721	7.5148	8.5516	8.4582	8.1149	8.5766	7.7173	8.8505	8.326	8.3022	10.2496	8.1796	9.0954	8.9431	8.0271	8.3461	6.9274
HBII-52-27	0.0000	0.0000	0.0000	0.0000	0.0000	0.0000	0.0000	0.0000	0.0000	0.0000	0.0000	0.0000	0.0	0.0000	0.0	0.0000	0.0000	0.0000	0.0	0.0	0.0000	0.0000	0.0000	0.0000	0.0000	0.0000	0.0000	0.0000	0.0000	0.0000	0.0000	0.0	0.0	0.0000	0.0000	0.0000	0.0000	0.0000	0.0000	0.0	0.0	0.0	0.0000	0.0000	0.0	0.0000	0.0000	0.0000	0.0000
PMS2L4	6.0554	6.4807	6.3316	5.7912	6.2774	5.8346	5.8879	4.2611	6.0141	6.5888	5.8861	5.4197	6.4017	7.0279	4.8489	5.9375	6.3939	5.9799	6.4908	6.9531	6.2691	4.6846	5.4031	4.7645	6.7987	6.4314	6.2400	5.9776	7.0528	5.8933	6.0353	5.3416	5.8152	5.1894	6.9159	5.5264	6.2263	6.4070	5.8702	5.924	5.8757	5.3957	5.9475	6.7016	6.1774	5.8615	5.5698	5.5415	6.7622
SPRY2	7.4306	9.1216	5.7172	9.9279	9.0913	8.3615	7.8854	8.4917	7.9973	8.3106	7.4547	8.2001	9.9724	8.5026	8.5401	7.5323	7.1077	8.9853	9.1001	8.2672	7.8366	9.3933	8.6581	7.6530	8.4607	8.5186	7.7841	9.2680	8.8311	7.0652	7.9146	9.6675	9.2753	8.0496	9.9456	8.5125	9.1624	7.9666	7.9823	8.7001	8.2	9.024	8.3456	8.2727	7.2566	8.1195	8.1377	7.3386	8.3066
RSAD2	5.7503	7.5231	8.4567	6.5202	7.2608	6.5542	6.7977	6.2899	5.8450	5.9026	5.2163	5.5500	7.3214	6.4013	6.2306	6.4886	7.4781	6.8030	6.8522	8.6777	5.6445	6.1165	4.9115	7.5333	5.4365	5.9605	8.7924	6.4958	4.7802	6.5356	6.0199	7.3147	7.569	5.5034	7.6674	6.1130	7.4573	6.7388	4.4737	7.2595	5.7967	7.0195	4.9871	7.2017	7.4222	6.7737	7.2321	5.7475	5.2432
RSAD1	9.5257	9.6662	11.4003	10.4576	9.5286	9.8027	9.9158	9.4391	10.4984	9.9836	10.2241	9.6148	9.4527	9.5530	8.7671	10.5775	10.8210	10.2660	11.29	10.7922	10.4881	9.7180	10.2452	10.7795	8.9693	9.7635	9.7437	9.5209	9.8305	9.0815	9.5059	10.0831	9.7158	8.9499	10.1402	9.1824	9.6926	10.2537	10.3360	9.595	9.1709	9.9071	10.1962	10.1268	10.0142	9.4350	10.1788	9.8603	10.2987
ATP5C1	12.0831	11.7351	12.9549	12.7397	11.8505	11.7030	11.9266	12.3110	11.9163	12.4673	12.7531	12.7538	11.7614	12.3562	11.4576	12.4632	12.9832	12.0444	10.8526	12.11	12.9134	11.0935	11.9472	12.8306	12.6926	11.9004	12.9965	11.8418	10.7027	12.6844	12.1135	12.1487	12.2934	11.7150	11.8884	14.2152	12.3128	12.3610	12.6809	11.5524	11.6092	11.923	12.1383	12.5044	11.6143	11.7850	12.4379	12.7076	12.3953
NFS1	10.0670	10.1228	9.7175	10.3288	9.7323	10.3370	10.1405	10.0994	9.9818	9.5034	11.0236	10.0748	10.2056	9.4254	9.9599	9.6010	9.9096	9.9161	10.051	10.3314	9.6970	9.5314	10.4187	11.3759	10.3531	10.3937	11.0920	9.7349	10.0534	10.2642	10.0881	10.2751	10.3849	10.3987	9.7749	9.9153	10.8406	10.5594	11.8870	9.4875	10.4518	10.6271	9.6623	11.0193	11.5235	10.2006	10.2138	10.3348	10.4109
CHD3	12.0111	12.5599	10.8692	11.4413	11.2518	12.0854	11.5758	11.9803	12.0066	11.7395	11.7350	11.3110	11.5522	11.8592	12.1591	10.6241	11.2338	11.6761	12.9315	10.3406	10.1735	11.1841	11.5260	11.8044	10.6219	11.2657	10.2845	11.5379	10.6306	11.8964	11.6421	12.221	11.7044	11.4512	11.1190	11.6721	11.6049	11.6201	10.6652	11.5337	11.8039	11.5192	12.2445	11.3066	11.1506	11.4815	11.1520	10.3732	9.2304
CHD2	10.8475	11.1197	9.1125	10.5843	11.0672	11.0173	10.6574	10.2535	10.2711	10.6835	10.4185	10.9186	10.7487	11.6412	10.9474	10.5354	9.9579	11.0585	11.7447	11.0577	10.8452	11.2520	10.7680	10.3025	10.6475	11.1778	10.5464	10.9104	10.9324	10.5915	10.6585	11.0827	10.7006	11.7270	10.7995	11.1291	10.8674	10.8225	9.9888	10.9392	11.3301	10.7877	9.5375	10.4985	10.4517	10.9911	10.5906	10.2216	10.9519
CHD5	0.0000	1.7042	0.0000	4.9663	3.1827	3.7840	0.5995	2.8193	2.4031	4.9676	3.9271	1.4844	2.7111	4.3332	2.6914	3.5847	1.7401	1.0314	6.8438	0.7796	1.1347	2.3560	0.0000	8.1927	4.1367	1.2714	2.3063	1.7211	0.6922	0.0000	1.0298	6.1143	5.76	5.1599	5.0068	5.4394	4.3613	1.7815	1.2442	0.0	6.1457	3.814	1.9475	4.1974	2.1152	6.2131	2.2718	0.0000	0.0000
CHD4	12.0442	12.3993	12.6799	12.6747	12.2407	12.3030	12.2591	12.5500	12.1215	12.3421	12.2706	12.1945	12.1125	12.2875	13.0071	12.2003	11.8099	12.3785	12.1207	12.4031	12.5751	12.5786	12.5225	12.5260	12.2917	12.7935	12.1843	12.5672	12.4227	12.4163	12.0260	12.507	12.5575	12.6231	12.1831	12.5002	12.6023	12.2880	12.3153	12.6957	12.0939	12.4649	12.1721	12.2837	12.6755	12.1156	12.1724	12.2037	12.3313
CHD7	9.3800	8.8043	7.3921	8.9167	9.4570	9.9268	8.8080	8.7350	7.9769	8.8211	8.3683	9.1618	9.4681	9.5836	9.4287	8.8798	8.2232	9.1441	8.9211	8.6302	8.8975	9.8743	9.2339	9.7439	8.7835	9.7270	8.0018	9.3377	8.9346	8.8346	8.9617	8.9359	8.7758	9.1760	9.4117	9.3280	8.8260	9.1399	7.8214	9.0361	9.9922	9.244	6.7568	8.5476	8.8535	9.1077	9.3316	8.4785	8.7508
CHD6	9.7261	10.5068	7.3868	9.6483	9.7543	10.6509	9.6532	9.9469	8.8831	9.6587	9.1986	9.1240	10.041	10.3518	10.8976	9.5136	8.1714	9.2884	10.5108	9.7919	9.4240	10.1832	9.5097	10.7502	9.5030	10.3152	9.2478	10.2397	9.2829	9.5625	9.2068	10.8552	10.3813	10.5329	10.2731	10.5483	9.9850	9.9909	9.3636	9.9684	10.6837	10.6383	8.2940	9.4851	11.0348	10.6130	9.6832	8.8268	9.0402
CHD9	10.3017	9.9490	7.0917	10.0812	10.4401	10.9360	10.1193	10.0460	9.0461	9.6085	8.9593	9.9758	10.3384	10.1240	10.7486	9.7408	9.0983	9.2028	9.7403	10.4114	11.0562	9.9192	10.1371	9.8983	10.1987	10.4310	9.6924	10.4758	9.8869	10.7846	9.6525	10.5668	10.5205	10.7526	10.0903	10.4068	10.2554	9.4775	9.8459	9.6594	11.3266	10.1386	6.6582	9.3688	10.8399	10.6137	9.9938	9.8796	9.9468
CHD8	10.2997	10.4541	10.1064	10.4759	10.4814	10.5189	10.2422	9.7805	10.2934	10.3564	10.1457	10.1145	10.0522	10.4260	11.2996	10.4693	9.8910	10.2963	9.2075	10.028	10.7861	10.3188	10.5669	10.4819	9.2136	10.6239	10.2419	9.8831	10.3425	10.1955	10.2179	10.6499	10.5884	10.5444	10.7128	11.0188	10.4824	10.4630	9.7619	10.7562	10.5511	10.6266	10.0667	10.0453	10.5964	10.5769	10.3201	10.1256	10.3062
SGCA	0.0000	2.6827	5.2947	1.7502	1.1072	2.1854	4.5332	1.5943	7.4724	3.1541	2.2857	3.1845	3.0886	3.5519	4.0302	4.5980	3.1055	0.6060	2.6758	6.5406	1.1347	4.0578	2.1672	3.0920	2.1104	3.0944	1.5720	3.0954	4.1396	1.6124	1.4521	5.0286	4.7217	1.5102	0.4902	3.9316	3.8734	1.3002	3.3071	4.682	3.5532	4.0457	6.4263	0.5807	0.6373	2.1771	3.8754	0.0000	2.5432
LOC121838	0.7693	2.5774	0.0000	2.3938	1.5478	2.5773	1.8383	6.1635	5.1995	0.0000	1.5548	4.9173	2.2976	3.7291	10.1505	2.5578	1.1179	1.3595	1.5952	1.6554	0.8457	4.1274	1.4572	2.0951	0.5006	3.0125	2.0556	0.7279	1.5096	1.9563	2.0444	9.5346	7.2288	7.0550	2.0829	2.2791	4.3829	0.0000	1.2442	1.8168	1.6947	1.0626	3.2587	3.1586	2.2893	1.3593	0.6295	0.9212	0.5251
CAP1	12.5991	12.2075	11.8466	12.4171	12.0731	12.2511	12.4443	12.2483	12.7057	12.4357	12.2839	12.1416	12.3688	12.4921	13.1983	12.6143	12.3417	12.1223	11.2041	12.6614	12.5379	12.0060	12.4150	12.5145	11.8813	12.3954	12.4797	12.3124	12.0990	12.3646	12.3693	12.0725	12.3617	11.7182	12.5569	11.7929	12.3275	12.4514	12.5569	12.8722	12.5507	12.5876	12.8478	12.3004	11.9969	12.3183	12.5737	12.5563	12.7480
CAP2	9.3538	11.1051	6.8700	8.6148	8.7235	9.1481	8.3285	8.7887	8.6017	9.7542	7.8716	7.9529	8.4971	7.6455	8.7859	9.2660	7.6307	8.3334	8.2001	9.7924	7.9362	8.6129	8.7121	9.2931	9.4251	8.2944	9.3937	9.1663	9.6287	9.8741	8.5914	7.9583	8.2122	5.7513	9.1118	8.8563	8.6046	8.5393	8.9795	8.6786	9.0592	8.64	7.7211	8.0694	9.0976	8.9938	8.6071	9.2282	9.9005
LOC283050	4.0441	4.3034	5.2025	6.1779	4.8623	4.0543	6.4773	7.8309	5.9818	3.6338	5.4895	7.4911	6.6233	7.3795	5.7901	5.3402	5.2203	5.3643	5.5068	2.305	6.1200	6.0818	2.7067	3.9448	4.3571	6.1827	4.2595	3.8201	4.8741	2.3548	4.6007	2.584	3.1469	2.7105	4.6127	4.6152	2.9103	4.4248	3.3071	5.4651	5.1109	4.2452	5.3576	5.3799	2.4445	4.1875	3.9282	4.3688	3.8247
NPC2	12.9002	12.9018	13.2142	12.1308	12.4085	11.5121	13.2647	10.7863	14.1331	12.9181	12.5612	11.9717	13.0013	12.5334	11.7803	12.8998	13.4397	12.4036	12.2416	11.6905	12.3028	11.4232	12.0929	11.3185	11.6874	12.8071	12.5667	12.3301	12.3482	12.8204	13.0598	11.3929	11.5159	13.6081	11.8785	11.8061	12.0480	12.8347	12.8830	13.3826	11.9661	12.4829	14.0876	12.5095	11.5729	11.8176	12.3884	12.9363	11.4194
NPC1	10.2079	10.8604	10.1011	9.6263	9.8465	9.8828	11.3379	12.6615	10.5819	9.5461	9.4364	11.3489	10.5923	10.4301	11.4908	11.4037	9.7467	9.2443	11.0891	10.1917	12.0240	11.2890	11.3515	9.4582	9.7260	11.3570	10.0997	12.0418	10.3459	10.7617	10.0334	9.1894	9.6166	11.4083	10.2169	9.4704	9.4479	10.1311	10.2590	10.7426	10.4486	10.0629	12.4559	10.0632	10.8	9.7686	10.1699	10.3761	10.6156
SKIV2L	10.2087	10.7291	10.2275	9.9420	10.1716	10.3159	10.0728	10.4885	10.3483	9.4601	9.8071	10.0730	9.8905	10.0478	10.6127	10.1084	10.4284	9.8548	10.4385	9.9761	10.2638	10.1034	10.4992	9.9264	10.3239	10.3953	10.4962	10.0054	10.8616	9.8030	10.1823	9.9866	9.8923	9.4052	9.8086	9.3896	9.8592	9.8126	10.2871	10.0299	9.9627	10.1719	10.4107	10.1581	10.1734	9.8578	9.5735	10.2004	10.1491
SNORD11	0.0000	0.0000	0.0000	0.0000	0.0000	0.0000	0.0000	0.0000	0.0000	0.0000	0.0000	0.0000	0.0	0.0000	0.0	0.0000	0.0000	0.0000	0.0	0.0	0.0000	0.0000	0.0000	0.0000	0.0000	0.0000	0.0000	0.0000	0.0000	0.0000	0.0000	0.0	0.0	0.0000	0.0000	0.0000	0.0000	0.0000	0.0000	0.0	0.0	0.0	0.0000	0.0000	0.0	0.0000	0.0000	0.0000	0.0000
TNFSF12-TNFSF13	9.7144	6.5670	10.9189	4.7011	10.0345	9.1498	9.4105	7.1051	10.7623	9.2526	9.2252	9.0666	7.9219	10.9684	6.2335	9.5930	11.9649	10.9087	12.0912	6.2062	3.5057	7.4821	8.0550	3.9435	8.9328	8.8103	6.0022	8.5071	10.5073	8.0880	10.0495	0.0	7.2598	5.1885	9.7398	8.7205	4.7656	10.4243	7.9363	7.8283	7.1368	5.5495	9.5602	10.3911	6.1381	9.7370	8.3010	7.5780	6.3670
C3orf59	8.6286	7.7549	7.9828	6.5997	7.9809	8.5288	7.7572	6.0472	7.2734	8.0489	8.0046	5.6437	8.2886	7.0448	7.4203	8.2636	8.1889	7.9627	8.4204	8.0464	6.7471	5.4542	8.4043	8.7958	7.4563	7.8250	7.5968	7.2062	7.0121	9.3397	7.7567	6.4799	8.0457	6.0935	8.3765	8.8563	8.4545	8.1312	6.8832	7.6841	8.744	8.8106	6.4618	8.1010	8.6035	7.9988	8.9432	7.1057	8.9159
C3orf58	8.3095	8.4995	3.9035	7.9337	7.7243	8.2002	8.3122	8.3846	8.3905	7.9215	7.5322	8.4262	8.8057	7.6289	10.4506	7.9698	6.8830	7.5005	7.3873	8.9857	9.1215	7.4431	8.3692	7.5153	7.7145	7.9263	8.8540	8.6151	8.1290	8.0147	8.0624	8.4473	8.5892	8.1375	8.1630	7.9386	8.1889	7.8526	7.3014	8.2268	8.4005	8.1432	7.0413	7.7621	8.3249	8.0251	8.5785	6.8391	7.7408
PRKCB	7.6077	7.5667	5.7005	6.2423	6.7285	5.8875	8.6670	9.2595	8.1061	10.0133	5.4259	9.1686	7.5089	6.9674	8.0407	8.3898	6.5818	7.5375	5.2501	7.6089	8.8646	4.3183	7.0372	6.4602	4.9085	8.5461	5.8925	8.6066	6.1412	5.1357	7.3984	5.4139	6.4846	5.8836	4.0333	6.3965	6.1838	7.1685	6.3774	8.613	7.9038	8.4941	7.5720	6.9589	4.9539	6.0438	6.8700	5.3011	5.8041
RAB3GAP2	9.5738	10.5091	8.6259	9.7276	9.5339	9.7382	9.5148	10.3415	8.7647	9.7739	8.9175	9.5728	9.4541	9.6635	10.5763	9.5192	8.9023	8.9339	9.306	9.8905	10.6389	9.6427	9.4700	9.5894	9.0011	9.8270	9.5154	9.2588	8.9472	10.1471	9.1123	10.011	10.3331	9.9773	9.4688	10.1735	10.1891	9.3678	9.5157	9.5813	10.0602	9.6377	7.4769	8.9887	10.7894	9.7239	9.8196	9.6788	9.8306
IL4R	10.0998	11.1094	9.8478	9.7049	11.1354	10.8593	10.6011	10.8583	10.3049	9.9539	10.5121	10.6163	10.1867	11.4291	10.8453	10.7265	10.1699	10.7104	10.9058	9.891	8.5050	10.9464	10.4150	10.1500	10.0287	10.8228	10.4483	10.9449	10.6114	8.8163	10.8369	8.5194	8.8429	7.3480	10.4789	9.8602	8.6522	10.3479	8.3279	10.7041	10.5189	10.7136	10.7909	10.4041	10.642	10.7366	10.4437	9.5522	9.7775
BHLHA15	1.2683	2.2059	0.0000	0.0000	1.5478	1.6458	1.6139	2.0105	1.2808	0.0000	0.0000	0.0000	0.4075	0.0000	0.6041	1.3947	1.1179	2.6369	0.0	5.1746	2.0664	2.1028	2.3429	1.2073	1.9647	2.2541	2.0556	0.0000	1.7921	0.4972	0.7608	3.1554	2.1125	0.4539	0.8553	0.4703	2.0369	2.2929	1.2442	1.085	0.0	1.2393	3.2587	1.7983	1.2562	0.0000	0.6295	1.4789	1.8615
PIKFYVE	9.5644	10.5157	5.5957	9.3635	9.5354	9.5706	9.3123	9.7299	8.2177	9.7313	8.6950	9.2834	10.4132	9.2331	10.0193	7.9698	7.7956	9.0507	9.7369	9.7329	10.3349	9.6456	9.6532	9.1650	9.4527	9.7658	9.0331	9.8133	9.0175	9.1901	8.5358	9.7974	9.9511	10.0902	9.2742	10.7526	10.1082	9.0459	9.0851	9.348	10.0469	9.2145	7.8562	8.5685	9.9333	9.4553	9.4276	8.5997	9.4902
[truncated: 19,421 more rows]
[truncated: 274 more columns]
