# Supplementary material for: Comprehensive Multi-Omics Identification of Interferon-γ Response Characteristics Reveals That RBCK1 Regulates the Immunosuppressive Microenvironment of Renal Cell Carcinoma
Source: Front Immunol. 2021 Nov 2;12:734646. doi: 10.3389/fimmu.2021.734646 (PMC8593147; doi:10.3389/fimmu.2021.734646)
Supplement: Supplementary file 11 [file Table_1.xlsx]

## Sheet: Data description of TCGA
	Clinicopathological characteristics of 530 ccRCC patients in TCGA-KIRC cohort
		low RBCK1 expression	high RBCK1 expression	P_value
Status	Alive	208	149	<0.001
	Dead	57	116
Age	Mean (SD)	60.4 (12.6)	60.7 (11.7)
Gender	FEMALE	106	80	0.023
	MALE	159	185
Race	ASIAN	5	3	0.19
	BLACK	34	22
	WHITE	224	235
pT_stage	T1	12	9	<0.001
	T1a	94	46
	T1b	61	49
	T2	28	27
	T2a	7	3
	T2b	2	2
	T3	4	1
	T3a	37	83
	T3b	16	36
	T4	4	7
	T3c		2
pN_stage	N0	114	125	0.149
	N1	5	11
	NX	146	129
pM_stage	M0	233	207	0.001
	M1	25	55
	MX	7	3
pTNM_stage	I	164	101
	II	31	26
	III	42	81
	IV	27	55
Grade	G1	9	5	<0.001
	G2	144	83
	G3	89	117
	G4	18	57
	GX	3	2
Therapy_type	Chemotherapy	7	7	0.853
	Chemotherapy:Immunotherapy	1	1
	Chemotherapy:Immunotherapy:Other. specify in notes:Targeted Molecular therapy	1	1
	Chemotherapy:Immunotherapy:Targeted Molecular therapy	1	3
	Chemotherapy:Targeted Molecular therapy	1	5
	Immunotherapy	6	10
	Immunotherapy:Targeted Molecular therapy	2	3
	Other. specify in notes	1	5
	Targeted Molecular therapy	8	18
	Other. specify in notes:Targeted Molecular therapy		1
	ccRCC: clear cell renal cell carcinoma; TCGA: the Cancer Genome Atlas; AJCC: the American Joint Committee on Cancer; ISUP: International Society of Urological Pathology P value less than 0.05 was marked in bold and considered as statistically significant.

## Sheet: Data description of FUSCC
Clinicopathological characteristics of 232 ccRCC patients in FUSCC cohort
Characteristics		Mean (median)	Range
Age at surgery, year		55 (55.5)	17-84
tumor size, cm		5.5 (5.0)	1.8-14.0
Progression status	Recurrence	79 (34.1)
	Non-recurrence	153 (65.9)
Live status	Death	49 (21.1)
	Living	183 (78.9)
Gender, n (%)	Male	157 (67.7)
	Female	75 (32.3)
Clinical manifestation, n (%)	Incidental	160 (69.0)
	Symptomatic	72 (31.0)
Laterality, n (%)	Left	123 (53.0)
	Right	109 (47.0)
Hypertension, n (%)	Present	77 (33.2)
	Absent	155 (66.8)
Diabetes, n (%)	Present	25 (10.8)
	Absent	207 (89.2)
Cardiovascular and cerebrovascular diseases	Present	15 (6.5)
	Absent	217 (93.5)
pT stage, n (%)	T1	162 (69.8)
	T2	36 (15.5)
	T3	32 (13.8)
	T4	2 (0.9)
pN stage, n (%)	N0	219 (94.4)
	N1	13 (5.6)
pM stage, n (%)	M0	217 (93.5)
	M1	15 (6.5)
AJCC stage, n (%)	I	157 (67.7)
	II	30 (12.9)
	III	25 (10.8)
	IV	20 (8.6)
ISUP grade, n (%)	1	3 (1.3)
	2	81 (34.9)
	3	119 (51.3)
	4	29 (12.5)
ccRCC: clear cell renal cell carcinoma; FUSCC: Fudan University Shanghai Cancer Center; AJCC: the American Joint Committee on Cancer;ISUP: International Society of Urological Pathology
